# Supplementary material for: A role of arginase-1-expressing myeloid cells in cachexia
Source: Cancer Metab. 2025 Jun 5;13:27. doi: 10.1186/s40170-025-00396-0 (PMC12142917; doi:10.1186/s40170-025-00396-0)
Supplement: Supplementary file 3 — Supplementary Material 3 [file 40170_2025_396_MOESM3_ESM.xlsx]

## Sheet: Differentially expressed genes 
Differentially expressed genes in muscles from LLC-bearing mice vs. healthy mice
Gene	baseMean.	log2FoldChange.	lfcSE.	X.stat.	X.pvalue.	X.padj.	X.log2FoldChange	Sample
Nrep	2056.41	-2.00313	0.220978	-9.06483	1.25e-19	3.29e-17	-2.00313	downwnregulated
Scgb3a1	16.3513	3.26098	0.283836	11.4889	1.5e-30	8.71e-28	3.26098	upregulated
Trim30b	44.6226	3.09773	0.186827	16.5807	9.61e-62	2.17e-58	3.09773	upregulated
Csf2rb2	331.122	2.29252	0.133814	17.1321	8.55e-66	2.48e-62	2.29252	upregulated
Il1b	86.9668	4.47292	0.21751	20.5642	5.74e-94	2.92e-90	4.47292	upregulated
Csf2rb	402.038	2.31557	0.142852	16.2095	4.32e-59	8.78e-56	2.31557	upregulated
Casp4	93.3549	1.11883	0.107457	10.412	2.19e-25	8.89e-23	1.11883	ns
Map2k6	783.184	-1.36805	0.189139	-7.23304	4.72e-13	4.44e-11	-1.36805	ns
Osmr	765.245	1.47925	0.0931996	15.8719	9.92e-57	1.83e-53	1.47925	ns
Clec4d	24.122	3.12676	0.251118	12.4514	1.37e-35	1.24e-32	3.12676	upregulated
Foxo6os	283.488	-2.29632	0.261861	-8.76923	1.8e-18	4.2e-16	-2.29632	downwnregulated
Lonrf2	18.9268	-1.24633	0.173845	-7.16922	7.54e-13	6.81e-11	-1.24633	ns
Tmem173	185.649	1.2372	0.0981609	12.6038	2.01e-36	1.95e-33	1.2372	ns
Gda	988.014	1.53244	0.0988221	15.5071	3.11e-54	4.21e-51	1.53244	ns
Sh3kbp1	664.639	-1.29135	0.128678	-10.0355	1.06e-23	3.86e-21	-1.29135	ns
Sirpb1b	19.1309	3.25306	0.286901	11.3386	8.45e-30	4.29e-27	3.25306	upregulated
Grrp1	109.914	1.83645	0.151626	12.1118	9.15e-34	7.44e-31	1.83645	ns
Tmem25	195.297	-1.37783	0.170543	-8.0791	6.52e-16	9.92e-14	-1.37783	ns
Tfrc	5016.52	-1.46431	0.231312	-6.33044	2.44e-10	1.36e-08	-1.46431	ns
Ecscr	287.966	0.988277	0.0812778	12.1592	5.12e-34	4.34e-31	0.988277	ns
Bcl3	62.5397	1.67631	0.160023	10.4754	1.12e-25	4.65e-23	1.67631	ns
Edn3	23.1497	-1.48006	0.197788	-7.48309	7.26e-14	7.93e-12	-1.48006	ns
Syt15	102.071	1.14422	0.106054	10.789	3.88e-27	1.79e-24	1.14422	ns
Selp	185.73	2.34649	0.155182	15.1209	1.18e-51	1.5e-48	2.34649	upregulated
B3gnt3	201.884	1.30758	0.109166	11.9778	4.64e-33	3.37e-30	1.30758	ns
Trem3	5.23083	4.79149	0.642585	7.45657	8.88e-14	9.45e-12	4.79149	upregulated
Csf3r	319.931	3.91071	0.175072	22.3377	1.59e-110	1.08e-106	3.91071	upregulated
Nlrp12	17.1978	4.46044	0.388693	11.4755	1.75e-30	9.89e-28	4.46044	upregulated
Frzb	167.258	-1.63847	0.177483	-9.23171	2.66e-20	7.73e-18	-1.63847	ns
Sbno2	708.392	1.37471	0.100472	13.6826	1.29e-42	1.46e-39	1.37471	ns
Hdc	90.1776	2.82518	0.181748	15.5445	1.73e-54	2.71e-51	2.82518	upregulated
Cxcr2	94.6816	5.2067	0.260207	20.0098	4.52e-89	1.84e-85	5.2067	upregulated
Gm16548	36.1389	2.28262	0.199425	11.446	2.46e-30	1.32e-27	2.28262	upregulated
Tet1	95.127	-1.64346	0.199643	-8.23197	1.84e-16	3.12e-14	-1.64346	ns
Cd300lf	77.269	4.03665	0.242713	16.6314	4.13e-62	1.05e-58	4.03665	upregulated
Trem1	17.7701	4.52719	0.419085	10.8026	3.35e-27	1.58e-24	4.52719	upregulated
Il1f9	15.1668	5.31245	0.530202	10.0197	1.25e-23	4.45e-21	5.31245	upregulated
Fgr	76.7106	2.51424	0.201949	12.4499	1.4e-35	1.24e-32	2.51424	upregulated
S100a9	808.114	6.32242	0.210621	30.018	5.72e-198	1.16e-193	6.32242	upregulated
S100a8	528.586	6.64226	0.257722	25.773	1.78e-146	1.81e-142	6.64226	upregulated
Cd274	116.131	-1.00082	0.129923	-7.70312	1.33e-14	1.66e-12	-1.00082	ns
Pde9a	65.0168	0.955695	0.118151	8.08878	6.03e-16	9.42e-14	0.955695	ns
Cd244	38.1268	2.40439	0.199038	12.08	1.35e-33	1.01e-30	2.40439	upregulated
Sirpb1a	10.9598	2.57505	0.334376	7.70104	1.35e-14	1.66e-12	2.57505	upregulated
Mdga1	303.259	-1.56314	0.198473	-7.87581	3.39e-15	4.65e-13	-1.56314	ns
Trpm2	40.1165	2.78573	0.210859	13.2113	7.55e-40	8.07e-37	2.78573	upregulated
Acer2	348.974	2.36025	0.171497	13.7626	4.28e-43	5.11e-40	2.36025	upregulated
Pglyrp1	35.4677	2.99819	0.253093	11.8462	2.25e-32	1.58e-29	2.99819	upregulated
Slc2a6	34.1234	1.10989	0.145916	7.60637	2.82e-14	3.31e-12	1.10989	ns
Bin2	50.43	1.67428	0.17764	9.42513	4.3e-21	1.39e-18	1.67428	ns
Scnn1b	11.0123	2.09065	0.278616	7.5037	6.2e-14	6.89e-12	2.09065	upregulated
Ifitm1	133.372	3.26153	0.185707	17.5628	4.75e-69	1.61e-65	3.26153	upregulated
Pde4a	1117.51	-1.22758	0.233635	-5.25425	1.49e-07	3.55e-06	-1.22758	ns
Sirpb1c	11.9981	3.0712	0.342139	8.97646	2.8e-19	7.02e-17	3.0712	upregulated
Ier3	264.963	1.3364	0.130283	10.2576	1.09e-24	4.19e-22	1.3364	ns
Il4ra	664.914	1.38353	0.150468	9.19488	3.75e-20	1.06e-17	1.38353	ns
Soat2	14.6336	2.06871	0.238582	8.67086	4.29e-18	9.37e-16	2.06871	upregulated
Stx11	23.2274	1.21318	0.168462	7.20147	5.96e-13	5.53e-11	1.21318	ns
Mefv	14.9996	1.99615	0.245275	8.13844	4e-16	6.41e-14	1.99615	ns
Stfa2l1	9.89873	5.49317	0.630297	8.71521	2.9e-18	6.55e-16	5.49317	upregulated
Rmi2	42.1544	-1.46778	0.203384	-7.21677	5.32e-13	4.96e-11	-1.46778	ns
Klhl23	581.219	-0.949518	0.128849	-7.36924	1.72e-13	1.76e-11	-0.949518	ns
Mfsd7c	23.7498	-1.05547	0.173618	-6.07928	1.21e-09	5.55e-08	-1.05547	ns
Kcnn2	66.9099	-1.32414	0.199006	-6.65376	2.86e-11	1.97e-09	-1.32414	ns
Grb14	284.25	-1.24289	0.151681	-8.19414	2.52e-16	4.2e-14	-1.24289	ns
Il18rap	31.0957	2.75053	0.234543	11.7272	9.25e-32	6.06e-29	2.75053	upregulated
Cmss1	634.008	-0.819063	0.122158	-6.70496	2.01e-11	1.43e-09	-0.819063	ns
Gm694	13.6651	2.60693	0.29606	8.80543	1.3e-18	3.08e-16	2.60693	upregulated
Mkl1	981.97	-1.19835	0.164967	-7.26419	3.75e-13	3.6e-11	-1.19835	ns
Mcemp1	21.5799	4.3785	0.362338	12.084	1.28e-33	1e-30	4.3785	upregulated
Mmp8	78.2442	6.77777	0.429509	15.7803	4.25e-56	7.2e-53	6.77777	upregulated
Entpd1	815.286	0.954286	0.108969	8.75739	2e-18	4.61e-16	0.954286	ns
Mrgpra2b	5.31963	5.83271	0.648658	8.99197	2.43e-19	6.17e-17	5.83271	upregulated
Lcn2	141.158	3.17232	0.246927	12.8472	8.92e-38	9.06e-35	3.17232	upregulated
Gja5	167.82	0.963786	0.110907	8.69006	3.62e-18	8e-16	0.963786	ns
Atp8b1	266.733	1.13202	0.117701	9.61772	6.73e-22	2.24e-19	1.13202	ns
Apobec3	286.784	0.836296	0.0899236	9.30008	1.4e-20	4.26e-18	0.836296	ns
Gp49a	174.525	1.27932	0.124764	10.254	1.14e-24	4.27e-22	1.27932	ns
Mir7676-2	12.3558	2.57409	0.308677	8.33909	7.49e-17	1.34e-14	2.57409	upregulated
Gm12199	28.8445	-2.31694	0.306847	-7.55078	4.33e-14	4.88e-12	-2.31694	downwnregulated
Rnft2	43.6623	-1.34553	0.165819	-8.11449	4.88e-16	7.75e-14	-1.34553	ns
Retnlg	146.108	4.59865	0.295941	15.5391	1.89e-54	2.74e-51	4.59865	upregulated
Scarb1	933.125	1.01663	0.108426	9.37628	6.83e-21	2.14e-18	1.01663	ns
Fxyd5	419.041	1.12806	0.119551	9.43583	3.88e-21	1.27e-18	1.12806	ns
Gamt	167.988	-1.27897	0.14365	-8.90337	5.42e-19	1.31e-16	-1.27897	ns
Entpd3	7.44613	5.33022	0.635486	8.38763	4.96e-17	9.33e-15	5.33022	upregulated
Gm15336	30.8257	2.05567	0.245879	8.3605	6.25e-17	1.15e-14	2.05567	upregulated
Ctla2b	116.755	1.11548	0.12248	9.10742	8.44e-20	2.29e-17	1.11548	ns
Slfn1	37.785	2.37553	0.261166	9.09588	9.38e-20	2.51e-17	2.37553	upregulated
Prokr1	60.2209	-1.33042	0.161558	-8.23492	1.8e-16	3.07e-14	-1.33042	ns
Slpi	32.3473	3.5639	0.313587	11.365	6.25e-30	3.26e-27	3.5639	upregulated
Clec4e	24.546	5.71657	0.494464	11.5611	6.49e-31	3.99e-28	5.71657	upregulated
Unc13c	12.927	-2.01153	0.281783	-7.13857	9.43e-13	8.41e-11	-2.01153	downwnregulated
Mir7676-1	8.23628	2.34614	0.347446	6.75254	1.45e-11	1.05e-09	2.34614	upregulated
Slfn4	153.072	3.31036	0.359455	9.2094	3.28e-20	9.39e-18	3.31036	upregulated
Foxo6	77.3516	-1.91581	0.240411	-7.9689	1.6e-15	2.28e-13	-1.91581	ns
Tnfsf14	10.0298	2.50687	0.327232	7.66083	1.85e-14	2.22e-12	2.50687	upregulated
F10	11.4167	2.88482	0.327217	8.81623	1.18e-18	2.83e-16	2.88482	upregulated
Asb11	7884.8	0.980889	0.104436	9.39226	5.87e-21	1.86e-18	0.980889	ns
Fpr2	21.0056	3.84512	0.352898	10.8959	1.21e-27	5.98e-25	3.84512	upregulated
Gm9733	4.81327	3.40561	0.525031	6.48648	8.79e-11	5.49e-09	3.40561	upregulated
D430041D05Rik	312.69	-1.18083	0.2178	-5.42161	5.91e-08	1.6e-06	-1.18083	ns
Gm15720	32.2961	-0.923702	0.146071	-6.32364	2.55e-10	1.4e-08	-0.923702	ns
Prkch	321.065	0.768166	0.0783236	9.80759	1.04e-22	3.66e-20	0.768166	ns
Gm5150	6.25802	3.65713	0.504792	7.24482	4.33e-13	4.09e-11	3.65713	upregulated
Ugcg	410.926	0.639187	0.0690233	9.26045	2.04e-20	6.08e-18	0.639187	ns
E2f7	24.9655	1.38671	0.175319	7.9096	2.58e-15	3.62e-13	1.38671	ns
5830416P10Rik	15.6278	3.25208	0.334496	9.72231	2.42e-22	8.2e-20	3.25208	upregulated
Myoz3	1541.05	-0.968026	0.147451	-6.56508	5.2e-11	3.44e-09	-0.968026	ns
Kcng4	751.907	-1.86588	0.283613	-6.57897	4.74e-11	3.16e-09	-1.86588	ns
Wnt5a	252.274	-1.02262	0.135893	-7.52516	5.27e-14	5.91e-12	-1.02262	ns
Nfe2	16.2322	2.46129	0.285421	8.62336	6.5e-18	1.33e-15	2.46129	upregulated
Sele	20.6916	2.47893	0.298215	8.31256	9.37e-17	1.64e-14	2.47893	upregulated
Alpl	266.657	-1.11435	0.136792	-8.14633	3.75e-16	6.1e-14	-1.11435	ns
Akr1b10	1064.35	-0.722175	0.0863358	-8.36472	6.03e-17	1.12e-14	-0.722175	ns
Ifitm6	46.8902	2.14245	0.212648	10.0751	7.12e-24	2.63e-21	2.14245	upregulated
Casq1	82800.8	-0.943614	0.157019	-6.00954	1.86e-09	8.06e-08	-0.943614	ns
Lipg	9.34077	3.13881	0.389327	8.06213	7.5e-16	1.12e-13	3.13881	upregulated
Upp1	27.6294	2.18268	0.252227	8.65362	4.99e-18	1.08e-15	2.18268	upregulated
Rab27a	110.41	0.828454	0.119479	6.9339	4.09e-12	3.22e-10	0.828454	ns
Smok4a	10.0932	-1.55951	0.282671	-5.51705	3.45e-08	1.02e-06	-1.55951	ns
Slc37a4	3461.14	-0.922952	0.154536	-5.9724	2.34e-09	9.8e-08	-0.922952	ns
Ephb1	24.2536	-1.01774	0.167016	-6.09369	1.1e-09	5.13e-08	-1.01774	ns
Gm5483	8.34656	6.47745	0.660964	9.8	1.13e-22	3.88e-20	6.47745	upregulated
A330093E20Rik	12.6722	-1.64458	0.247702	-6.63935	3.15e-11	2.17e-09	-1.64458	ns
Tmem156	5.0843	2.0443	0.389295	5.25128	1.51e-07	3.6e-06	2.0443	upregulated
Tarm1	5.63192	3.80856	0.552304	6.89577	5.36e-12	4.09e-10	3.80856	upregulated
Gm16587	15.607	2.2394	0.295703	7.57312	3.64e-14	4.14e-12	2.2394	upregulated
Bst1	37.3161	1.86066	0.239813	7.7588	8.57e-15	1.11e-12	1.86066	ns
Gm17224	12730.8	-0.93322	0.157584	-5.92204	3.18e-09	1.26e-07	-0.93322	ns
Ipcef1	21.9018	2.08551	0.250096	8.33885	7.5e-17	1.34e-14	2.08551	upregulated
Itih3	9.73716	2.50732	0.327796	7.64902	2.03e-14	2.42e-12	2.50732	upregulated
Tnfrsf9	4.16238	2.77441	0.489436	5.66858	1.44e-08	4.76e-07	2.77441	upregulated
Tlr13	53.2259	1.81289	0.230842	7.8534	4.05e-15	5.52e-13	1.81289	ns
Xpnpep2	27.2392	-1.86379	0.255964	-7.28144	3.3e-13	3.24e-11	-1.86379	ns
Ifnlr1	6.13558	2.01268	0.346572	5.8074	6.35e-09	2.31e-07	2.01268	upregulated
Chil1	66.6574	2.70498	0.236	11.4618	2.05e-30	1.13e-27	2.70498	upregulated
St14	12.5037	2.01974	0.293018	6.8929	5.47e-12	4.16e-10	2.01974	upregulated
Lilrb4	187.925	1.08919	0.121416	8.97076	2.94e-19	7.3e-17	1.08919	ns
Treml4	5.7403	1.70425	0.343702	4.95852	7.1e-07	1.34e-05	1.70425	ns
Wfdc17	130.546	1.59959	0.187962	8.51015	1.74e-17	3.39e-15	1.59959	ns
1700066B19Rik	55.4214	0.886722	0.127087	6.97731	3.01e-12	2.41e-10	0.886722	ns
Kcp	170.054	-1.17889	0.144784	-8.1424	3.88e-16	6.25e-14	-1.17889	ns
Icam1	175.023	0.984852	0.121906	8.07876	6.54e-16	9.92e-14	0.984852	ns
Sema6b	216.502	0.98341	0.113789	8.64242	5.5e-18	1.18e-15	0.98341	ns
Osm	5.65741	1.40072	0.323051	4.33591	1.45e-05	0.000165731	1.40072	ns
Amica1	20.5919	1.46084	0.211129	6.91917	4.54e-12	3.54e-10	1.46084	ns
RP23-103B18.8	117.226	-1.37258	0.237394	-5.78187	7.39e-09	2.65e-07	-1.37258	ns
Col4a5	246.316	-1.43012	0.183527	-7.79241	6.57e-15	8.73e-13	-1.43012	ns
Itgal	132.82	2.19361	0.204292	10.7376	6.78e-27	3.06e-24	2.19361	upregulated
Cd101	12.3568	2.6	0.332864	7.811	5.67e-15	7.59e-13	2.6	upregulated
Fetub	12.4313	1.36566	0.250312	5.45583	4.87e-08	1.36e-06	1.36566	ns
Sypl2	10379.4	-1.03631	0.19664	-5.27008	1.36e-07	3.29e-06	-1.03631	ns
Metrn	446.175	-0.970589	0.146253	-6.63635	3.22e-11	2.21e-09	-0.970589	ns
Ptx3	182.493	-1.05737	0.180236	-5.86658	4.45e-09	1.68e-07	-1.05737	ns
Prkag3	4831.4	-1.09187	0.228499	-4.77846	1.77e-06	2.82e-05	-1.09187	ns
Gm26694	435.008	-0.939991	0.140815	-6.67538	2.47e-11	1.72e-09	-0.939991	ns
Mapk11	70.0228	0.723341	0.0994042	7.27677	3.42e-13	3.32e-11	0.723341	ns
Pthlh	33.8769	-1.42822	0.2067	-6.90963	4.86e-12	3.75e-10	-1.42822	ns
Fam131a	1636.07	-0.951921	0.146925	-6.47894	9.24e-11	5.71e-09	-0.951921	ns
D630003M21Rik	109.963	-0.922881	0.105689	-8.73201	2.5e-18	5.71e-16	-0.922881	ns
Lrg1	570.514	1.19322	0.15731	7.58516	3.32e-14	3.81e-12	1.19322	ns
Pik3r5	91.0156	1.06212	0.140105	7.5809	3.43e-14	3.92e-12	1.06212	ns
AB124611	58.3888	1.1969	0.156121	7.66649	1.77e-14	2.14e-12	1.1969	ns
Klra2	11.811	1.77421	0.271504	6.53474	6.37e-11	4.12e-09	1.77421	ns
Cpne8	195.393	0.923814	0.114709	8.05356	8.04e-16	1.19e-13	0.923814	ns
Pld5	62.9059	-1.29498	0.274492	-4.71775	2.38e-06	3.65e-05	-1.29498	ns
Smco1	1141.62	-1.01202	0.199821	-5.06463	4.09e-07	8.32e-06	-1.01202	ns
Capn6	197.663	-0.916154	0.150512	-6.08691	1.15e-09	5.33e-08	-0.916154	ns
Mxd1	258.951	0.851188	0.0818886	10.3945	2.63e-25	1.05e-22	0.851188	ns
Il1rn	7.89797	2.40041	0.346295	6.93169	4.16e-12	3.25e-10	2.40041	upregulated
Dupd1	399.805	-1.81381	0.256944	-7.05915	1.68e-12	1.42e-10	-1.81381	ns
Dnah6	17.5169	2.23431	0.311717	7.16775	7.62e-13	6.86e-11	2.23431	upregulated
Chek2	38.3617	-1.21568	0.198281	-6.13109	8.73e-10	4.16e-08	-1.21568	ns
2310065F04Rik	2293.2	-1.16566	0.21208	-5.49634	3.88e-08	1.11e-06	-1.16566	ns
Siglece	36.2366	1.49557	0.188612	7.92934	2.2e-15	3.11e-13	1.49557	ns
Lrrc17	124.293	-1.22826	0.166035	-7.39761	1.39e-13	1.44e-11	-1.22826	ns
Tas1r1	42.5096	-1.27037	0.248497	-5.11223	3.18e-07	6.78e-06	-1.27037	ns
Gm10521	12.0896	1.58222	0.262371	6.03045	1.64e-09	7.27e-08	1.58222	ns
Ptp4a3	21938.2	0.768833	0.083757	9.17933	4.34e-20	1.21e-17	0.768833	ns
Lrrc55	19.2233	-1.61722	0.229141	-7.05777	1.69e-12	1.43e-10	-1.61722	ns
Galnt15	2040.78	1.59006	0.171769	9.25696	2.1e-20	6.2e-18	1.59006	ns
Nepn	46.9922	1.84742	0.218478	8.45585	2.77e-17	5.36e-15	1.84742	ns
Gm10872	2.6705	4.06264	0.673414	6.03291	1.61e-09	7.21e-08	4.06264	upregulated
Sell	87.9613	3.08478	0.262474	11.7527	6.84e-32	4.63e-29	3.08478	upregulated
Rab11fip1	43.9572	1.46415	0.188792	7.75536	8.81e-15	1.13e-12	1.46415	ns
Plekha7	89.8222	0.79611	0.107713	7.39106	1.46e-13	1.5e-11	0.79611	ns
Setd8	2723.58	-0.660336	0.0934177	-7.06864	1.56e-12	1.34e-10	-0.660336	ns
Pitpna	3681.08	-0.691266	0.0820551	-8.42441	3.63e-17	6.95e-15	-0.691266	ns
4931413K12Rik	97.9107	1.14148	0.141387	8.07344	6.83e-16	1.03e-13	1.14148	ns
Pnmal2	25.6138	-1.28494	0.171025	-7.51319	5.77e-14	6.44e-12	-1.28494	ns
Rorc	4170.01	1.14845	0.134114	8.56323	1.1e-17	2.21e-15	1.14845	ns
Ptges3l	991.706	-0.693466	0.0928056	-7.47224	7.88e-14	8.52e-12	-0.693466	ns
Gdap1	495.765	-1.37729	0.237925	-5.78875	7.09e-09	2.55e-07	-1.37729	ns
Sema3g	722.718	0.754156	0.0965437	7.81155	5.65e-15	7.59e-13	0.754156	ns
AC148982.1	8.37871	2.53543	0.392388	6.46153	1.04e-10	6.23e-09	2.53543	upregulated
Ncs1	164.734	-0.719063	0.0889746	-8.08167	6.39e-16	9.91e-14	-0.719063	ns
Gm13372	80.9993	-1.41707	0.174681	-8.1123	4.97e-16	7.83e-14	-1.41707	ns
B430306N03Rik	18.3499	2.01978	0.328588	6.14685	7.9e-10	3.83e-08	2.01978	upregulated
Litaf	364.453	0.982374	0.122011	8.05151	8.18e-16	1.2e-13	0.982374	ns
Itgb6	774.183	-1.27515	0.213346	-5.97691	2.27e-09	9.61e-08	-1.27515	ns
Jak3	375.576	0.883711	0.109364	8.08044	6.45e-16	9.92e-14	0.883711	ns
Ccdc60	8.53577	-1.5072	0.274302	-5.4947	3.91e-08	1.12e-06	-1.5072	ns
Gad1-ps	7.10223	2.24593	0.354903	6.32829	2.48e-10	1.37e-08	2.24593	upregulated
Lrat	13.4249	2.73261	0.316617	8.63064	6.1e-18	1.28e-15	2.73261	upregulated
Gm27031	9.71972	-1.43873	0.266192	-5.40485	6.49e-08	1.73e-06	-1.43873	ns
Col6a2	2870.8	-1.60507	0.207458	-7.73686	1.02e-14	1.29e-12	-1.60507	ns
Gpr182	83.7752	1.12129	0.146171	7.67111	1.71e-14	2.08e-12	1.12129	ns
RP23-349N4.5	22.3269	-0.721687	0.162374	-4.4446	8.81e-06	0.000108597	-0.721687	ns
Irg1	4.68457	4.39927	0.6703	6.56314	5.27e-11	3.48e-09	4.39927	upregulated
Frmd7	38.2606	-1.00894	0.169498	-5.9525	2.64e-09	1.08e-07	-1.00894	ns
Taco1	1072.14	-0.55543	0.0679977	-8.16837	3.13e-16	5.12e-14	-0.55543	ns
2310016D03Rik	80.7276	-1.30141	0.185252	-7.02509	2.14e-12	1.76e-10	-1.30141	ns
Col5a1	2216.58	-1.5532	0.190146	-8.16845	3.12e-16	5.12e-14	-1.5532	ns
Itgb1bp2	3305.89	-0.904433	0.128379	-7.045	1.85e-12	1.56e-10	-0.904433	ns
Esam	997.084	0.59651	0.0710664	8.39371	4.71e-17	8.95e-15	0.59651	ns
Klra17	3.49943	3.92468	0.685228	5.72754	1.02e-08	3.53e-07	3.92468	upregulated
Ccr1	70.6834	1.29399	0.215058	6.01695	1.78e-09	7.78e-08	1.29399	ns
Tstd3	341.461	-0.623933	0.0819803	-7.61076	2.72e-14	3.22e-12	-0.623933	ns
A330094K24Rik	105.134	-0.92725	0.182789	-5.0728	3.92e-07	8.05e-06	-0.92725	ns
Arid5a	469.902	1.51712	0.168194	9.02004	1.88e-19	4.84e-17	1.51712	ns
Plekhg6	19.3368	0.971321	0.186302	5.21369	1.85e-07	4.28e-06	0.971321	ns
Foxd4	3.0252	4.23759	0.673686	6.29015	3.17e-10	1.71e-08	4.23759	upregulated
Rtn4r	12.1285	-1.4107	0.262753	-5.36894	7.92e-08	2.06e-06	-1.4107	ns
Kcnq1	39.8413	0.669613	0.132519	5.05294	4.35e-07	8.77e-06	0.669613	ns
Slc6a2	54.3409	-1.38734	0.229419	-6.04718	1.47e-09	6.69e-08	-1.38734	ns
Fpr1	13.6411	4.99951	0.553961	9.02502	1.8e-19	4.68e-17	4.99951	upregulated
Ece1	4189.15	0.667081	0.104399	6.38973	1.66e-10	9.62e-09	0.667081	ns
Polr3k	580.45	-0.5887	0.0975399	-6.03548	1.58e-09	7.13e-08	-0.5887	ns
Galnt18	169.26	0.845825	0.11527	7.33778	2.17e-13	2.18e-11	0.845825	ns
Ybx3	38536.4	0.6623	0.0959484	6.90267	5.1e-12	3.91e-10	0.6623	ns
Aqp4	1365.23	-1.50822	0.317381	-4.75207	2.01e-06	3.15e-05	-1.50822	ns
Fmo2	1011.42	0.709623	0.131324	5.40359	6.53e-08	1.74e-06	0.709623	ns
Tnfaip3	167.619	-0.80787	0.159693	-5.05888	4.22e-07	8.54e-06	-0.80787	ns
Ptprs	1069.54	-0.968096	0.165016	-5.86669	4.45e-09	1.68e-07	-0.968096	ns
Rsph1	25.792	-1.77261	0.23688	-7.48318	7.25e-14	7.93e-12	-1.77261	ns
Treml2	22.267	1.88158	0.278067	6.76665	1.32e-11	9.6e-10	1.88158	ns
Tmem252	253.808	1.19166	0.148367	8.03182	9.6e-16	1.4e-13	1.19166	ns
Dok3	67.6108	1.15467	0.175538	6.57792	4.77e-11	3.17e-09	1.15467	ns
Loxl2	465.958	-1.28289	0.162401	-7.89951	2.8e-15	3.9e-13	-1.28289	ns
Myc	215.509	1.12017	0.157582	7.10848	1.17e-12	1.03e-10	1.12017	ns
Pram1	82.4473	0.716227	0.109189	6.55954	5.4e-11	3.55e-09	0.716227	ns
Nlrp3	21.5274	1.67622	0.284578	5.8902	3.86e-09	1.5e-07	1.67622	ns
Plscr2	53.1101	0.750907	0.131865	5.69453	1.24e-08	4.16e-07	0.750907	ns
Abca13	3.29011	4.07375	0.711472	5.7258	1.03e-08	3.56e-07	4.07375	upregulated
Adamts16	24.16	-2.3589	0.376622	-6.26332	3.77e-10	1.99e-08	-2.3589	downwnregulated
Myl1	233320	-0.677988	0.115351	-5.87759	4.16e-09	1.6e-07	-0.677988	ns
Slc27a6	4.95972	-1.68722	0.374656	-4.5034	6.69e-06	8.57e-05	-1.68722	ns
Slc41a3	2646.31	-0.9634	0.186956	-5.1531	2.56e-07	5.63e-06	-0.9634	ns
Gm28513	4.32482	1.72912	0.388622	4.44937	8.61e-06	0.0001064	1.72912	ns
Slc10a6	135.324	1.45819	0.229382	6.35704	2.06e-10	1.16e-08	1.45819	ns
Gsta4	248.94	-0.775442	0.102001	-7.60231	2.91e-14	3.38e-12	-0.775442	ns
Pnrc1	1694.19	0.843703	0.102667	8.21788	2.07e-16	3.48e-14	0.843703	ns
Rdh12	20.6355	1.28365	0.219606	5.84524	5.06e-09	1.89e-07	1.28365	ns
Cd248	631.4	-1.34644	0.189958	-7.08808	1.36e-12	1.18e-10	-1.34644	ns
Ackr1	165.862	0.909718	0.122048	7.45377	9.07e-14	9.6e-12	0.909718	ns
Efhd1	166.91	-1.1254	0.175943	-6.39639	1.59e-10	9.29e-09	-1.1254	ns
Pm20d2	703.156	0.772985	0.115193	6.71035	1.94e-11	1.38e-09	0.772985	ns
Rab3a	464.428	-0.770913	0.116301	-6.62863	3.39e-11	2.31e-09	-0.770913	ns
Scnn1a	13.2883	1.63155	0.25842	6.31356	2.73e-10	1.49e-08	1.63155	ns
Map3k8	109.49	0.821611	0.130031	6.31855	2.64e-10	1.44e-08	0.821611	ns
Etnppl	5.68797	2.10979	0.41107	5.13245	2.86e-07	6.18e-06	2.10979	upregulated
AU020206	54.4317	-1.19629	0.166227	-7.19671	6.17e-13	5.67e-11	-1.19629	ns
Klhl38	3273.66	1.56026	0.180822	8.6287	6.21e-18	1.29e-15	1.56026	ns
Clca1	62.4276	1.93554	0.289042	6.69641	2.14e-11	1.5e-09	1.93554	ns
Adamts14	57.0105	-1.21982	0.156815	-7.77877	7.32e-15	9.6e-13	-1.21982	ns
Gm11451	183.005	-0.694292	0.132554	-5.23782	1.62e-07	3.83e-06	-0.694292	ns
Tll1	60.5205	1.13279	0.171705	6.59732	4.19e-11	2.8e-09	1.13279	ns
Vsig2	121.026	0.646489	0.115333	5.6054	2.08e-08	6.53e-07	0.646489	ns
Lpin1	17479.4	0.810061	0.1053	7.69287	1.44e-14	1.76e-12	0.810061	ns
Nqo2	763.439	-0.700027	0.140607	-4.97862	6.4e-07	1.22e-05	-0.700027	ns
Gm28783	12.4459	-1.51091	0.291529	-5.18269	2.19e-07	4.96e-06	-1.51091	ns
1700113H08Rik	27.0764	-1.0151	0.177902	-5.70598	1.16e-08	3.94e-07	-1.0151	ns
Trp53inp2	9656.42	-0.729735	0.13099	-5.57094	2.53e-08	7.74e-07	-0.729735	ns
Tgm1	12.6287	1.5608	0.284526	5.48563	4.12e-08	1.17e-06	1.5608	ns
C1qtnf3	23.4044	-1.95293	0.228508	-8.54642	1.27e-17	2.53e-15	-1.95293	ns
Lynx1	3690.79	-0.721989	0.114665	-6.2965	3.04e-10	1.65e-08	-0.721989	ns
Ctla2a	458.45	1.7105	0.196509	8.70444	3.19e-18	7.13e-16	1.7105	ns
Pebp4	10.2127	-2.56483	0.431873	-5.93886	2.87e-09	1.15e-07	-2.56483	downwnregulated
Has2	43.0704	-1.07701	0.244925	-4.3973	1.1e-05	0.000130725	-1.07701	ns
Lcp1	620.008	0.992648	0.153464	6.4683	9.91e-11	6.05e-09	0.992648	ns
Necab3	12.8795	-1.37343	0.236529	-5.80659	6.38e-09	2.32e-07	-1.37343	ns
Cpxm1	123.248	-1.26758	0.14687	-8.63064	6.1e-18	1.28e-15	-1.26758	ns
Cd177	36.8803	5.14475	0.446068	11.5335	8.94e-31	5.34e-28	5.14475	upregulated
Selplg	198.306	1.21151	0.165168	7.33504	2.22e-13	2.22e-11	1.21151	ns
Dpp6	32.9359	-1.29742	0.240855	-5.38673	7.18e-08	1.89e-06	-1.29742	ns
Sec14l5	749.339	-1.0847	0.238692	-4.54434	5.51e-06	7.33e-05	-1.0847	ns
Il17ra	171.247	0.804031	0.105758	7.60258	2.9e-14	3.38e-12	0.804031	ns
Spidr	127.521	1.05507	0.14803	7.1274	1.02e-12	9.08e-11	1.05507	ns
Emid1	207.313	-0.887395	0.157721	-5.62637	1.84e-08	5.89e-07	-0.887395	ns
Plscr1	60.6719	0.861554	0.141193	6.10196	1.05e-09	4.9e-08	0.861554	ns
Tmem119	74.5004	-1.51119	0.215347	-7.01747	2.26e-12	1.84e-10	-1.51119	ns
Fam78a	669.605	-0.945171	0.199718	-4.73253	2.22e-06	3.43e-05	-0.945171	ns
Gm5860	149.67	-0.638866	0.102893	-6.20907	5.33e-10	2.69e-08	-0.638866	ns
Gm16537	5077.77	-0.736617	0.141955	-5.18909	2.11e-07	4.81e-06	-0.736617	ns
Ly6g	9.0129	6.09961	0.66641	9.15293	5.54e-20	1.52e-17	6.09961	upregulated
Calm2	3933.68	-0.745901	0.137425	-5.4277	5.71e-08	1.56e-06	-0.745901	ns
Glt8d2	86.9929	-1.16256	0.173425	-6.70353	2.03e-11	1.44e-09	-1.16256	ns
Ccdc69	103.538	-0.947653	0.165749	-5.71742	1.08e-08	3.72e-07	-0.947653	ns
Pgm2	39546.8	-0.663916	0.137409	-4.83168	1.35e-06	2.26e-05	-0.663916	ns
Caprin2	135.824	-0.680669	0.109972	-6.18946	6.04e-10	3.01e-08	-0.680669	ns
Plvap	695.115	1.02259	0.13274	7.70371	1.32e-14	1.66e-12	1.02259	ns
Cux2	51.1825	-0.9046	0.155382	-5.82178	5.82e-09	2.15e-07	-0.9046	ns
Calcr	20.3781	-1.08364	0.210534	-5.14712	2.65e-07	5.77e-06	-1.08364	ns
Sema3f	327.156	0.890101	0.12749	6.98175	2.92e-12	2.35e-10	0.890101	ns
Cnga3	18.7477	-1.13579	0.234882	-4.83556	1.33e-06	2.22e-05	-1.13579	ns
Igsf3	214.4	-0.684892	0.0964714	-7.09943	1.25e-12	1.1e-10	-0.684892	ns
Col6a1	3515.48	-1.36753	0.199657	-6.8494	7.42e-12	5.54e-10	-1.36753	ns
Gnb5	239.671	-0.753671	0.114992	-6.5541	5.6e-11	3.66e-09	-0.753671	ns
Mrgpra2a	2.67109	4.31288	0.687828	6.27029	3.6e-10	1.91e-08	4.31288	upregulated
Mmrn2	881.35	0.691981	0.109372	6.32683	2.5e-10	1.38e-08	0.691981	ns
Plaur	50.0692	1.17852	0.166549	7.0761	1.48e-12	1.27e-10	1.17852	ns
Rac2	157.257	1.27891	0.187066	6.83664	8.11e-12	6.01e-10	1.27891	ns
Cytip	78.3579	1.525	0.208868	7.30125	2.85e-13	2.83e-11	1.525	ns
Rasgrp3	1506.57	-0.699975	0.153865	-4.54928	5.38e-06	7.2e-05	-0.699975	ns
Dnm3	461.743	0.67489	0.0940861	7.17312	7.33e-13	6.65e-11	0.67489	ns
Arhgap26	796.165	1.59229	0.184679	8.62195	6.58e-18	1.34e-15	1.59229	ns
Abcb1b	719.37	0.603703	0.0841396	7.17502	7.23e-13	6.59e-11	0.603703	ns
Ankrd34a	24.6458	-1.27479	0.275266	-4.63112	3.64e-06	5.2e-05	-1.27479	ns
Tgtp2	84.8784	-1.31248	0.223611	-5.86948	4.37e-09	1.66e-07	-1.31248	ns
Gpd1	20477.4	-0.734889	0.144505	-5.08557	3.67e-07	7.62e-06	-0.734889	ns
Col3a1	12457.3	-2.02316	0.260779	-7.75812	8.62e-15	1.11e-12	-2.02316	downwnregulated
Hpdl	27.6509	-0.859434	0.16522	-5.20175	1.97e-07	4.54e-06	-0.859434	ns
Itih4	17.3227	2.18447	0.294641	7.414	1.23e-13	1.28e-11	2.18447	upregulated
Fras1	232.642	-1.19022	0.173844	-6.84645	7.57e-12	5.64e-10	-1.19022	ns
Rasa3	866.57	0.751549	0.104066	7.22188	5.13e-13	4.8e-11	0.751549	ns
Mctp2	16.6999	1.57766	0.273605	5.7662	8.11e-09	2.9e-07	1.57766	ns
Ankrd2	4393.81	1.60296	0.231214	6.93282	4.13e-12	3.24e-10	1.60296	ns
Serpinb10	10.4525	2.26099	0.353797	6.39063	1.65e-10	9.59e-09	2.26099	upregulated
Lao1	11.3412	2.36242	0.342072	6.90621	4.98e-12	3.83e-10	2.36242	upregulated
Mir7085	11.1138	-1.18735	0.254772	-4.66043	3.16e-06	4.62e-05	-1.18735	ns
Pecam1	2684.6	0.532644	0.0855024	6.22957	4.68e-10	2.39e-08	0.532644	ns
Zfp454	60.9551	-0.822694	0.139718	-5.88826	3.9e-09	1.51e-07	-0.822694	ns
Fjx1	18.2233	1.11526	0.215775	5.16859	2.36e-07	5.27e-06	1.11526	ns
Padi4	22.8978	1.87232	0.306753	6.10365	1.04e-09	4.85e-08	1.87232	ns
Vwa3b	72.8348	-1.00443	0.169639	-5.921	3.2e-09	1.27e-07	-1.00443	ns
Lgi3	6.92053	-2.14913	0.344895	-6.23126	4.63e-10	2.37e-08	-2.14913	downwnregulated
Ttc26	41.7269	-0.710476	0.145786	-4.87342	1.1e-06	1.89e-05	-0.710476	ns
Actc1	11250	-2.04292	0.291946	-6.99759	2.6e-12	2.11e-10	-2.04292	downwnregulated
Ltf	29.934	7.83431	0.677339	11.5663	6.1e-31	3.88e-28	7.83431	upregulated
Socs3	275.965	1.48155	0.190575	7.7741	7.6e-15	9.9e-13	1.48155	ns
Ncf4	50.6285	0.980138	0.162818	6.01982	1.75e-09	7.7e-08	0.980138	ns
Oaf	202.361	-1.25299	0.192194	-6.51941	7.06e-11	4.53e-09	-1.25299	ns
Sp9	71.1232	0.647644	0.110177	5.87821	4.15e-09	1.6e-07	0.647644	ns
Lrrc2	4603.48	0.733643	0.128549	5.70709	1.15e-08	3.93e-07	0.733643	ns
Siae	261.866	-0.604112	0.10744	-5.62276	1.88e-08	5.98e-07	-0.604112	ns
Atp8b4	41.9085	1.17995	0.197365	5.97848	2.25e-09	9.54e-08	1.17995	ns
Susd5	39.1356	-1.04868	0.208595	-5.02735	4.97e-07	9.85e-06	-1.04868	ns
Atoh8	165.897	0.987344	0.163357	6.04409	1.5e-09	6.8e-08	0.987344	ns
Lzts1	69.9154	-0.921232	0.146815	-6.27479	3.5e-10	1.87e-08	-0.921232	ns
Nsun2	2034.31	0.637128	0.0988715	6.444	1.16e-10	6.94e-09	0.637128	ns
Dhcr7	161.871	-0.805476	0.163681	-4.92102	8.61e-07	1.56e-05	-0.805476	ns
Pgam2	32098.4	-0.787466	0.152629	-5.15934	2.48e-07	5.49e-06	-0.787466	ns
Hydin	8.05415	-1.86046	0.31277	-5.94833	2.71e-09	1.09e-07	-1.86046	ns
Cpq	511.105	-0.71175	0.0903247	-7.8799	3.28e-15	4.53e-13	-0.71175	ns
Gng7	78.9848	-0.998378	0.157391	-6.34332	2.25e-10	1.26e-08	-0.998378	ns
Sorcs2	164.167	-0.797647	0.138994	-5.73874	9.54e-09	3.35e-07	-0.797647	ns
Gm13943	50.9575	-1.06125	0.192318	-5.51819	3.43e-08	1.01e-06	-1.06125	ns
Tgm2	4535.39	0.677571	0.108226	6.26069	3.83e-10	2.01e-08	0.677571	ns
Col5a3	1897.63	-1.47193	0.143436	-10.262	1.05e-24	4.09e-22	-1.47193	ns
Apold1	141.874	1.46601	0.257109	5.70189	1.18e-08	4.03e-07	1.46601	ns
Adcy4	568.813	0.804188	0.118922	6.76231	1.36e-11	9.82e-10	0.804188	ns
Apod	3210.85	1.50126	0.180208	8.33072	8.03e-17	1.42e-14	1.50126	ns
Gm15737	80.385	0.722323	0.129889	5.56109	2.68e-08	8.16e-07	0.722323	ns
Tmx2	978.897	-0.757526	0.135031	-5.61002	2.02e-08	6.38e-07	-0.757526	ns
Ntf5	79.3156	-0.954925	0.206806	-4.6175	3.88e-06	5.5e-05	-0.954925	ns
Chil3	143.122	4.98467	0.464648	10.7278	7.53e-27	3.33e-24	4.98467	upregulated
Gm11611	17.7285	-1.2215	0.269033	-4.54035	5.62e-06	7.41e-05	-1.2215	ns
Aox2	23.8316	1.64557	0.258485	6.36622	1.94e-10	1.11e-08	1.64557	ns
P2ry1	284.2	-0.829099	0.138991	-5.96513	2.44e-09	1.01e-07	-0.829099	ns
Uck2	495.147	0.501467	0.0865244	5.79568	6.8e-09	2.46e-07	0.501467	ns
Alox5ap	263.596	0.898527	0.138454	6.48969	8.6e-11	5.41e-09	0.898527	ns
Pi15	102.153	-1.23389	0.175856	-7.01649	2.28e-12	1.85e-10	-1.23389	ns
Sec24a	1848.29	0.597062	0.0797414	7.48748	7.02e-14	7.75e-12	0.597062	ns
A230009B12Rik	10.9416	-1.30958	0.261354	-5.01075	5.42e-07	1.06e-05	-1.30958	ns
Zcchc5	37.2055	-1.23948	0.175684	-7.05518	1.72e-12	1.45e-10	-1.23948	ns
Srcin1	56.7701	-0.843012	0.151218	-5.57482	2.48e-08	7.58e-07	-0.843012	ns
Colgalt2	165.184	-0.754911	0.106062	-7.11763	1.1e-12	9.7e-11	-0.754911	ns
Mir7678	4.57041	3.67869	0.5951	6.18163	6.34e-10	3.14e-08	3.67869	upregulated
Crhr2	939.885	-0.69438	0.134378	-5.16736	2.37e-07	5.29e-06	-0.69438	ns
Gimap5	62.6907	0.726358	0.145335	4.99782	5.8e-07	1.12e-05	0.726358	ns
Gm1966	104.49	0.956854	0.165286	5.78907	7.08e-09	2.55e-07	0.956854	ns
Eif4b	11044.4	0.480917	0.0720898	6.67107	2.54e-11	1.77e-09	0.480917	ns
Myf6	3499.35	0.753285	0.118419	6.3612	2e-10	1.14e-08	0.753285	ns
Ift122	392.501	-0.634999	0.108629	-5.84558	5.05e-09	1.89e-07	-0.634999	ns
Eif3j2	637.758	0.60823	0.101783	5.97577	2.29e-09	9.64e-08	0.60823	ns
AI593442	4.06872	-1.50636	0.389458	-3.86784	0.000109805	0.000865284	-1.50636	ns
Spi1	101.494	1.00516	0.152239	6.60253	4.04e-11	2.72e-09	1.00516	ns
Cc2d2a	442.398	-0.708117	0.115628	-6.12411	9.12e-10	4.32e-08	-0.708117	ns
Pm20d1	23.7935	-1.30852	0.20275	-6.45385	1.09e-10	6.52e-09	-1.30852	ns
Sez6	6.22405	-2.08097	0.384306	-5.41487	6.13e-08	1.65e-06	-2.08097	downwnregulated
Cebpd	555.155	2.11431	0.291336	7.25729	3.95e-13	3.77e-11	2.11431	upregulated
Ifitm2	912.183	0.604943	0.0890842	6.79069	1.12e-11	8.19e-10	0.604943	ns
Maff	121.946	1.13549	0.152187	7.46117	8.58e-14	9.17e-12	1.13549	ns
Gm20412	1081.2	0.649156	0.100215	6.47766	9.32e-11	5.74e-09	0.649156	ns
Plekha6	562.028	-0.786913	0.1418	-5.54946	2.87e-08	8.65e-07	-0.786913	ns
Tubb1	17.542	2.14438	0.305162	7.02701	2.11e-12	1.74e-10	2.14438	upregulated
Coro1a	383.315	1.09983	0.168702	6.51932	7.06e-11	4.53e-09	1.09983	ns
Lypd6	31.6685	-1.43683	0.243687	-5.8962	3.72e-09	1.45e-07	-1.43683	ns
Cep85l	2223.05	1.3636	0.220888	6.17324	6.69e-10	3.29e-08	1.3636	ns
Ripk3	45.6215	0.825605	0.138572	5.95796	2.55e-09	1.05e-07	0.825605	ns
Gcnt2	397.709	0.693871	0.117261	5.91735	3.27e-09	1.29e-07	0.693871	ns
Igsf6	72.8604	0.763284	0.133371	5.72303	1.05e-08	3.6e-07	0.763284	ns
Pdzd7	422.399	-1.04961	0.191799	-5.47245	4.44e-08	1.25e-06	-1.04961	ns
Fam167a	63.2953	-1.60846	0.40859	-3.93662	8.26e-05	0.000690565	-1.60846	ns
Pnpla7	3114.72	0.70571	0.111493	6.32967	2.46e-10	1.36e-08	0.70571	ns
Fsd1l	471.748	-0.812035	0.164121	-4.94777	7.51e-07	1.39e-05	-0.812035	ns
Sorbs3	3111.35	0.897427	0.127599	7.03317	2.02e-12	1.68e-10	0.897427	ns
Ino80dos	2032.69	-0.511193	0.0760095	-6.72539	1.75e-11	1.26e-09	-0.511193	ns
Slc52a3	70.8914	1.04144	0.179101	5.81483	6.07e-09	2.22e-07	1.04144	ns
Thy1	223.343	-1.39196	0.225869	-6.16269	7.15e-10	3.49e-08	-1.39196	ns
Aurka	177.33	-0.832004	0.185805	-4.47784	7.54e-06	9.5e-05	-0.832004	ns
Cxcr1	2.9652	4.7264	0.726643	6.50443	7.8e-11	4.94e-09	4.7264	upregulated
C1qtnf2	62.4971	-0.857262	0.15849	-5.40894	6.34e-08	1.69e-06	-0.857262	ns
Gm27252	105.907	0.652641	0.127139	5.13328	2.85e-07	6.16e-06	0.652641	ns
Gps2	1157.94	0.581844	0.0800963	7.2643	3.75e-13	3.6e-11	0.581844	ns
Mylip	794.284	0.495246	0.107197	4.61994	3.84e-06	5.44e-05	0.495246	ns
Aimp2	3333.9	-0.733511	0.142023	-5.16474	2.41e-07	5.35e-06	-0.733511	ns
Clec7a	27.6445	0.79802	0.156809	5.08911	3.6e-07	7.5e-06	0.79802	ns
Dhrs9	33.7312	2.22858	0.380322	5.85973	4.64e-09	1.74e-07	2.22858	upregulated
Plek	201.582	0.869706	0.147428	5.8992	3.65e-09	1.42e-07	0.869706	ns
Dclk1	128.711	-1.07362	0.190902	-5.62392	1.87e-08	5.96e-07	-1.07362	ns
Sertad4	100.661	-1.2866	0.166715	-7.71736	1.19e-14	1.5e-12	-1.2866	ns
Gm14290	257.007	-0.732272	0.104895	-6.98097	2.93e-12	2.35e-10	-0.732272	ns
Clec7a.1	76.5809	0.824172	0.141904	5.80794	6.32e-09	2.31e-07	0.824172	ns
Csrnp1	144.348	0.794967	0.150287	5.28964	1.23e-07	3.01e-06	0.794967	ns
Ptger4	278.837	0.425205	0.0876658	4.85029	1.23e-06	2.08e-05	0.425205	ns
Scrn1	97.6442	-0.811183	0.117339	-6.91318	4.74e-12	3.68e-10	-0.811183	ns
Gm14321	22.433	1.09802	0.200747	5.46968	4.51e-08	1.27e-06	1.09802	ns
Gm17108	172.23	0.709627	0.122543	5.79084	7e-09	2.53e-07	0.709627	ns
Ift27	236.481	-0.689568	0.110997	-6.21249	5.22e-10	2.65e-08	-0.689568	ns
Slc2a1	393.813	0.531301	0.0820029	6.47905	9.23e-11	5.71e-09	0.531301	ns
Tecta	22.0536	-1.17233	0.249586	-4.69711	2.64e-06	3.97e-05	-1.17233	ns
Nmral1	75.0146	-0.785413	0.140394	-5.59434	2.21e-08	6.87e-07	-0.785413	ns
Stmn4	41.5458	-1.417	0.229826	-6.16556	7.02e-10	3.44e-08	-1.417	ns
Fcgr4	15.3576	1.71136	0.350335	4.88493	1.03e-06	1.8e-05	1.71136	ns
Slc3a2	1092.68	0.565276	0.0852569	6.63026	3.35e-11	2.29e-09	0.565276	ns
Gfra1	231.759	-0.563191	0.0904541	-6.22626	4.78e-10	2.44e-08	-0.563191	ns
Lefty1	26.0502	-0.890822	0.176939	-5.03463	4.79e-07	9.55e-06	-0.890822	ns
Mcl1	5284.33	0.393551	0.0705334	5.57964	2.41e-08	7.39e-07	0.393551	ns
Gm5313	2.87227	1.65405	0.462898	3.57324	0.000352589	0.00223438	1.65405	ns
Ccdc8	102.112	-0.864506	0.118549	-7.2924	3.04e-13	3e-11	-0.864506	ns
n-R5s185	108.542	0.49175	0.111382	4.41498	1.01e-05	0.000122056	0.49175	ns
Fam111a	192.482	0.693096	0.122024	5.67998	1.35e-08	4.48e-07	0.693096	ns
Bmp1	778.969	-0.873292	0.105165	-8.30405	1.01e-16	1.75e-14	-0.873292	ns
Cnr2	23.5603	1.17423	0.221512	5.30097	1.15e-07	2.86e-06	1.17423	ns
Stc1	47.1215	2.27152	0.283556	8.01082	1.14e-15	1.64e-13	2.27152	upregulated
Gnb3	32.9654	-0.779425	0.17055	-4.57006	4.88e-06	6.63e-05	-0.779425	ns
Ndufs1	14026.1	-0.496227	0.0765122	-6.48559	8.84e-11	5.51e-09	-0.496227	ns
Gxylt2	19.5251	-1.16181	0.215962	-5.37969	7.46e-08	1.95e-06	-1.16181	ns
Nlrp1a	5.86258	1.15434	0.308214	3.74526	0.000180209	0.00128867	1.15434	ns
Vwf	2523.3	0.751248	0.122299	6.14271	8.11e-10	3.93e-08	0.751248	ns
Nfam1	172.28	1.03872	0.165863	6.26249	3.79e-10	1.99e-08	1.03872	ns
Sirt3	474.753	-0.566814	0.0806353	-7.02935	2.07e-12	1.72e-10	-0.566814	ns
Gpr141	13.5096	1.5542	0.304504	5.10404	3.32e-07	7.02e-06	1.5542	ns
Pim3	1038.55	0.675691	0.0928202	7.27957	3.35e-13	3.27e-11	0.675691	ns
Klf10	1468.64	1.58411	0.198638	7.97488	1.53e-15	2.18e-13	1.58411	ns
Igfbp5	13227.4	-1.01679	0.212687	-4.78067	1.75e-06	2.8e-05	-1.01679	ns
9530026P05Rik	97.5341	0.826662	0.146253	5.65228	1.58e-08	5.18e-07	0.826662	ns
Tnfrsf1a	877.231	0.594884	0.0969504	6.13596	8.46e-10	4.05e-08	0.594884	ns
Ramp1	803.609	-0.79252	0.118941	-6.66315	2.68e-11	1.86e-09	-0.79252	ns
Rere	5250.14	0.497832	0.0637219	7.81258	5.6e-15	7.59e-13	0.497832	ns
Ppargc1b	331.194	-0.754577	0.156972	-4.8071	1.53e-06	2.5e-05	-0.754577	ns
Zfp189	163.372	0.640405	0.100918	6.34578	2.21e-10	1.25e-08	0.640405	ns
Apoc2	3.54573	1.71929	0.435375	3.94899	7.85e-05	0.000660735	1.71929	ns
Ddx59	421.468	0.465981	0.0868364	5.36619	8.04e-08	2.07e-06	0.465981	ns
Rora	8011.75	0.763057	0.135406	5.63531	1.75e-08	5.64e-07	0.763057	ns
Tmem154	59.3742	0.979118	0.164081	5.96728	2.41e-09	1e-07	0.979118	ns
Ankrd22	1.73315	3.67405	0.725405	5.06483	4.09e-07	8.32e-06	3.67405	upregulated
Mfap3l	268.972	-0.565014	0.134245	-4.20883	2.57e-05	0.000265486	-0.565014	ns
Cyb5b	2731.24	-0.404681	0.0743499	-5.44293	5.24e-08	1.44e-06	-0.404681	ns
Gm10604	70.4976	-0.838666	0.18116	-4.62942	3.67e-06	5.23e-05	-0.838666	ns
Hmgb2	179.813	0.947182	0.146685	6.45726	1.07e-10	6.39e-09	0.947182	ns
Rnd1	75.0124	0.798616	0.139544	5.72306	1.05e-08	3.6e-07	0.798616	ns
Lrrc38	675.303	-1.06683	0.308972	-3.45284	0.000554722	0.00321827	-1.06683	ns
Gm15867	3.02773	-1.46156	0.431224	-3.38933	0.000700644	0.0039194	-1.46156	ns
Eml1	3028.79	-0.615582	0.11814	-5.2106	1.88e-07	4.35e-06	-0.615582	ns
Calml4	26.0482	-1.16124	0.193424	-6.0036	1.93e-09	8.35e-08	-1.16124	ns
Map1lc3b	7476.08	0.685183	0.0986461	6.94587	3.76e-12	2.99e-10	0.685183	ns
Cfap52	16.756	-1.33454	0.244586	-5.45629	4.86e-08	1.35e-06	-1.33454	ns
Eno3	167585	-0.646552	0.120199	-5.37904	7.49e-08	1.95e-06	-0.646552	ns
Rap1gap2	313.27	-0.67628	0.104106	-6.49609	8.24e-11	5.2e-09	-0.67628	ns
Pdp1	2433.5	-0.830157	0.186789	-4.44437	8.82e-06	0.000108641	-0.830157	ns
Scn3b	132.523	0.695383	0.134365	5.17532	2.28e-07	5.13e-06	0.695383	ns
Lsamp	42.0082	-0.93759	0.167363	-5.60212	2.12e-08	6.6e-07	-0.93759	ns
Marcks	802.25	-0.861085	0.117162	-7.34951	1.99e-13	2.01e-11	-0.861085	ns
Eif4g3	9640.41	0.468316	0.0865434	5.41134	6.26e-08	1.67e-06	0.468316	ns
Cd33	124.784	1.04312	0.170484	6.11859	9.44e-10	4.45e-08	1.04312	ns
Rin1	57.7634	0.798394	0.131653	6.0644	1.32e-09	6.05e-08	0.798394	ns
Tnfrsf12a	712.012	1.27105	0.243193	5.22649	1.73e-07	4.04e-06	1.27105	ns
Kbtbd13	464.771	-0.776668	0.178256	-4.35703	1.32e-05	0.00015267	-0.776668	ns
Nid2	519.874	-0.868639	0.116214	-7.47447	7.75e-14	8.42e-12	-0.868639	ns
Fam92a	181.877	-0.561079	0.0792385	-7.08089	1.43e-12	1.23e-10	-0.561079	ns
Slc12a2	5130.57	0.730741	0.13567	5.38614	7.2e-08	1.89e-06	0.730741	ns
Gm7308	31.4845	-0.795542	0.16565	-4.80256	1.57e-06	2.55e-05	-0.795542	ns
9830107B12Rik	3.39544	2.43272	0.514664	4.72681	2.28e-06	3.51e-05	2.43272	upregulated
Nfkbiz	130.922	0.429021	0.0976431	4.39376	1.11e-05	0.00013248	0.429021	ns
Idh3a	17664.6	-0.510616	0.078976	-6.46546	1.01e-10	6.13e-09	-0.510616	ns
Tmem233	5881.6	-0.858835	0.326461	-2.63074	0.00851986	0.0292729	-0.858835	ns
Nkain1	282.353	-0.71112	0.14082	-5.04985	4.42e-07	8.91e-06	-0.71112	ns
Sh3bgr	14469.9	-0.55024	0.102527	-5.36677	8.02e-08	2.07e-06	-0.55024	ns
Dnmt3a	2529.15	-0.63931	0.10347	-6.17871	6.46e-10	3.2e-08	-0.63931	ns
Kcnc3	170.811	-0.95046	0.147085	-6.46196	1.03e-10	6.23e-09	-0.95046	ns
Bhlhe41	1123.27	-0.818975	0.168727	-4.85384	1.21e-06	2.05e-05	-0.818975	ns
Ptprc	471.762	1.24184	0.189382	6.55734	5.48e-11	3.59e-09	1.24184	ns
Mtfp1	906.907	-0.564581	0.0834853	-6.76264	1.35e-11	9.82e-10	-0.564581	ns
Mir8114	761.23	0.921226	0.152277	6.04967	1.45e-09	6.6e-08	0.921226	ns
Trim7	899.084	-1.06152	0.234159	-4.53332	5.81e-06	7.62e-05	-1.06152	ns
4632428C04Rik	74.8527	-0.879798	0.158636	-5.54602	2.92e-08	8.79e-07	-0.879798	ns
Extl2	427.141	-0.484605	0.0862346	-5.61961	1.91e-08	6.07e-07	-0.484605	ns
Paqr7	156.434	-0.790574	0.163133	-4.8462	1.26e-06	2.12e-05	-0.790574	ns
Gm16596	323.297	-0.571073	0.111694	-5.11285	3.17e-07	6.77e-06	-0.571073	ns
Mapkapk3	1791.02	0.498178	0.079329	6.2799	3.39e-10	1.81e-08	0.498178	ns
2010009K17Rik	23.8743	0.776521	0.183186	4.23897	2.25e-05	0.000237559	0.776521	ns
Krt222	111.347	-0.967042	0.183215	-5.27818	1.3e-07	3.16e-06	-0.967042	ns
C1ql3	15.9651	-1.01433	0.206239	-4.91823	8.73e-07	1.57e-05	-1.01433	ns
Rufy4	10.4719	1.40726	0.297362	4.73246	2.22e-06	3.43e-05	1.40726	ns
Mterf2	309.583	-0.712661	0.1324	-5.38262	7.34e-08	1.92e-06	-0.712661	ns
Mir6950	20.1287	-1.32596	0.219737	-6.03432	1.6e-09	7.16e-08	-1.32596	ns
Gyg	14051.3	0.509214	0.086646	5.87695	4.18e-09	1.61e-07	0.509214	ns
Myd88	246.193	0.668888	0.103431	6.46703	1e-10	6.08e-09	0.668888	ns
Fam167b	9.44542	1.34802	0.278496	4.84037	1.3e-06	2.18e-05	1.34802	ns
Bmp7	35.8595	-0.996532	0.168462	-5.91548	3.31e-09	1.3e-07	-0.996532	ns
Dlat	4137.98	-0.545488	0.0801793	-6.80335	1.02e-11	7.53e-10	-0.545488	ns
Ssc5d	484.718	-1.47362	0.212188	-6.94489	3.79e-12	3e-10	-1.47362	ns
Ets2	1745.89	0.481811	0.0775136	6.21583	5.11e-10	2.6e-08	0.481811	ns
A530064D06Rik	10.4895	1.41081	0.293319	4.8098	1.51e-06	2.48e-05	1.41081	ns
Sycp2	15.2175	1.18105	0.23658	4.99217	5.97e-07	1.14e-05	1.18105	ns
Sema7a	680.092	0.645023	0.124585	5.17737	2.25e-07	5.08e-06	0.645023	ns
Cdon	848.538	-0.626252	0.104456	-5.99536	2.03e-09	8.72e-08	-0.626252	ns
Il6	2.94313	1.46377	0.445744	3.28389	0.00102385	0.0053449	1.46377	ns
Bmx	38.1634	0.814088	0.20931	3.88939	0.000100496	0.000809183	0.814088	ns
E130308A19Rik	256.612	-0.746158	0.158796	-4.69885	2.62e-06	3.94e-05	-0.746158	ns
Klra9	4.37659	-2.12446	0.454409	-4.67521	2.94e-06	4.36e-05	-2.12446	downwnregulated
Dazl	14.9715	-0.914848	0.207525	-4.40837	1.04e-05	0.000124953	-0.914848	ns
2310015K22Rik	252.648	-0.717304	0.154313	-4.64838	3.35e-06	4.85e-05	-0.717304	ns
Fads6	318.367	-0.795353	0.140699	-5.65288	1.58e-08	5.17e-07	-0.795353	ns
Cyp4f18	53.8942	1.02265	0.204743	4.9948	5.89e-07	1.13e-05	1.02265	ns
Ntf3	45.6942	-0.829006	0.150736	-5.49974	3.8e-08	1.1e-06	-0.829006	ns
Nek3	147.332	0.528789	0.0927577	5.70076	1.19e-08	4.05e-07	0.528789	ns
Actn1	593.421	0.79003	0.123044	6.42071	1.36e-10	8.01e-09	0.79003	ns
Gm6155	76.136	0.525377	0.108461	4.84391	1.27e-06	2.15e-05	0.525377	ns
D1Ertd622e	452.948	-0.512062	0.107748	-4.7524	2.01e-06	3.15e-05	-0.512062	ns
Otulin	508.456	0.635425	0.106802	5.94956	2.69e-09	1.08e-07	0.635425	ns
Ngp	38.0392	7.00377	0.645154	10.856	1.87e-27	9.04e-25	7.00377	upregulated
Tcte2	43.4151	-0.948338	0.19045	-4.97945	6.38e-07	1.21e-05	-0.948338	ns
Tcp11l2	2306.76	0.642793	0.0991866	6.48064	9.13e-11	5.68e-09	0.642793	ns
Gm10033	108.357	-0.547989	0.107908	-5.07829	3.81e-07	7.87e-06	-0.547989	ns
Ttll11	100.107	0.520874	0.105696	4.92803	8.31e-07	1.51e-05	0.520874	ns
Zcchc24	5175.07	1.01576	0.153546	6.61537	3.71e-11	2.51e-09	1.01576	ns
Mybpc3	2.94651	2.01905	0.499407	4.04289	5.28e-05	0.000479286	2.01905	upregulated
Gm11816	11.8692	-1.30679	0.258213	-5.06089	4.17e-07	8.46e-06	-1.30679	ns
Gm13883	15.4448	-1.24534	0.26919	-4.62626	3.72e-06	5.31e-05	-1.24534	ns
Sh3bgrl2	77.0473	0.848304	0.147693	5.74368	9.26e-09	3.28e-07	0.848304	ns
Zfp874a	344.325	0.372277	0.074447	5.00057	5.72e-07	1.11e-05	0.372277	ns
Fam19a3	208.912	-0.736266	0.155924	-4.72196	2.34e-06	3.58e-05	-0.736266	ns
Tpi1	59094.2	-0.635032	0.118324	-5.3669	8.01e-08	2.07e-06	-0.635032	ns
Gm16175	3.74967	1.96212	0.464695	4.22239	2.42e-05	0.000252576	1.96212	ns
Cited4	112.731	-1.47753	0.282444	-5.23122	1.68e-07	3.95e-06	-1.47753	ns
Sbk1	652.797	-0.636898	0.0978223	-6.51076	7.48e-11	4.76e-09	-0.636898	ns
Vnn1	16.9359	1.3636	0.251442	5.42314	5.86e-08	1.59e-06	1.3636	ns
Col24a1	174.152	-1.05119	0.174278	-6.03166	1.62e-09	7.23e-08	-1.05119	ns
Mamstr	828.921	-0.917368	0.180199	-5.09086	3.56e-07	7.45e-06	-0.917368	ns
Col6a6	320.553	-1.17246	0.202007	-5.80408	6.47e-09	2.35e-07	-1.17246	ns
Ncf2	167.276	0.893574	0.149012	5.99664	2.01e-09	8.67e-08	0.893574	ns
Arg2	22.8281	0.910089	0.188494	4.82822	1.38e-06	2.29e-05	0.910089	ns
Klrg2	7.81115	0.736528	0.255113	2.88707	0.00388852	0.015758	0.736528	ns
Tubb4a	57.3684	-0.876503	0.160575	-5.45854	4.8e-08	1.34e-06	-0.876503	ns
Ppm1n	5.39	-2.55108	0.482293	-5.28948	1.23e-07	3.01e-06	-2.55108	downwnregulated
Tnfrsf1b	361.86	0.65865	0.11944	5.51449	3.5e-08	1.03e-06	0.65865	ns
Fzd4	2169.47	0.614311	0.114488	5.36573	8.06e-08	2.07e-06	0.614311	ns
Gp5	4.21008	2.34286	0.494204	4.74067	2.13e-06	3.3e-05	2.34286	upregulated
Gm12435	37.6655	0.652869	0.162109	4.02734	5.64e-05	0.000504165	0.652869	ns
Pdlim5	18903.3	0.473752	0.0796051	5.95127	2.66e-09	1.08e-07	0.473752	ns
Gm6055	348.935	0.779605	0.122526	6.36276	1.98e-10	1.13e-08	0.779605	ns
Mir7050	3.88349	1.51476	0.403413	3.75487	0.000173429	0.00125163	1.51476	ns
Smtn	2365.83	-0.735836	0.13929	-5.28276	1.27e-07	3.1e-06	-0.735836	ns
Camp	6.42898	2.68414	0.438872	6.11601	9.6e-10	4.51e-08	2.68414	upregulated
Matn4	30.4147	-1.55623	0.262463	-5.92932	3.04e-09	1.21e-07	-1.55623	ns
2810032G03Rik	15.6199	-0.976918	0.20487	-4.76849	1.86e-06	2.94e-05	-0.976918	ns
6430548M08Rik	1368.34	0.875414	0.144303	6.0665	1.31e-09	6e-08	0.875414	ns
Amigo3	127.97	-0.676683	0.120259	-5.62689	1.83e-08	5.88e-07	-0.676683	ns
Scin	152.873	-0.706251	0.123121	-5.73624	9.68e-09	3.39e-07	-0.706251	ns
Hspb7	18737.3	0.900142	0.177698	5.06557	4.07e-07	8.3e-06	0.900142	ns
Pirb	189.32	0.801528	0.141985	5.64518	1.65e-08	5.36e-07	0.801528	ns
Uxs1	351.158	-0.411089	0.0768055	-5.35234	8.68e-08	2.22e-06	-0.411089	ns
Gm5345	96.9659	1.72912	0.252224	6.85548	7.11e-12	5.33e-10	1.72912	ns
Napsa	45.4069	0.755513	0.153376	4.92588	8.4e-07	1.53e-05	0.755513	ns
Tppp3	985.777	-0.874017	0.158708	-5.50708	3.65e-08	1.07e-06	-0.874017	ns
Nod2	55.0567	0.735224	0.123099	5.97261	2.33e-09	9.8e-08	0.735224	ns
Kcnf1	378.978	1.88218	0.315866	5.9588	2.54e-09	1.05e-07	1.88218	ns
Slc9a2	1139.99	-0.666254	0.122042	-5.45922	4.78e-08	1.34e-06	-0.666254	ns
Prtg	18.3749	-0.953428	0.206835	-4.60962	4.03e-06	5.66e-05	-0.953428	ns
Col6a3	3746.91	-1.30699	0.211062	-6.19246	5.92e-10	2.96e-08	-1.30699	ns
Fap	312.239	-0.757693	0.101479	-7.46648	8.24e-14	8.86e-12	-0.757693	ns
Evc	676.279	-0.697999	0.103801	-6.72439	1.76e-11	1.26e-09	-0.697999	ns
Ggt1	4.82885	4.19451	0.668559	6.27395	3.52e-10	1.87e-08	4.19451	upregulated
Slc7a2	5305.71	0.83776	0.134865	6.21183	5.24e-10	2.65e-08	0.83776	ns
Abra	6589.8	0.804055	0.13912	5.7796	7.49e-09	2.68e-07	0.804055	ns
Btg1	508.88	0.679888	0.115762	5.87318	4.28e-09	1.63e-07	0.679888	ns
Xirp1	10409.3	0.922262	0.175371	5.25892	1.45e-07	3.47e-06	0.922262	ns
Gm22000	17.5423	0.98144	0.217526	4.51184	6.43e-06	8.3e-05	0.98144	ns
Gm8424	791.588	-0.661761	0.168213	-3.93406	8.35e-05	0.000696534	-0.661761	ns
Tlr4	336.123	0.887751	0.156877	5.65888	1.52e-08	5.03e-07	0.887751	ns
Cmpk2	79.139	-1.03383	0.165896	-6.23181	4.61e-10	2.37e-08	-1.03383	ns
Lif	16.458	-1.20734	0.246326	-4.90141	9.52e-07	1.69e-05	-1.20734	ns
Mphosph10	702.998	0.469439	0.0950341	4.93968	7.82e-07	1.43e-05	0.469439	ns
Cyyr1	660.821	0.671503	0.126198	5.32102	1.03e-07	2.6e-06	0.671503	ns
RP24-444I15.1	100.495	-1.00981	0.187243	-5.39302	6.93e-08	1.83e-06	-1.00981	ns
Cfap45	9.77942	1.03247	0.247519	4.17129	3.03e-05	0.000305327	1.03247	ns
Adcy2	1971.84	0.505937	0.0918435	5.50869	3.62e-08	1.06e-06	0.505937	ns
Gm16758	23.0282	-1.71382	0.387713	-4.42032	9.86e-06	0.000119505	-1.71382	ns
Stab2	645.252	0.979328	0.257561	3.80231	0.000143354	0.00108201	0.979328	ns
Pkdcc	2159.76	-0.556351	0.11369	-4.89359	9.9e-07	1.74e-05	-0.556351	ns
Col4a3	127.718	-0.745124	0.159566	-4.66968	3.02e-06	4.45e-05	-0.745124	ns
Msx1	56.9833	-0.817066	0.110269	-7.40976	1.27e-13	1.32e-11	-0.817066	ns
Herpud2	1738.98	0.56698	0.0952766	5.95088	2.67e-09	1.08e-07	0.56698	ns
Prss23	1805.83	-0.667884	0.122022	-5.47347	4.41e-08	1.24e-06	-0.667884	ns
Cd3eap	308.308	0.608362	0.0983089	6.18827	6.08e-10	3.02e-08	0.608362	ns
Zfp947	45.6891	-0.555495	0.154437	-3.59689	0.000322039	0.0020797	-0.555495	ns
Itgb2l	3.55368	5.00421	0.705572	7.09241	1.32e-12	1.15e-10	5.00421	upregulated
Gm16170	297.98	-1.04151	0.231336	-4.50216	6.73e-06	8.6e-05	-1.04151	ns
2310040G24Rik	1976.02	-0.77228	0.144792	-5.33372	9.62e-08	2.44e-06	-0.77228	ns
Spint2	68.6074	0.534145	0.113526	4.70502	2.54e-06	3.83e-05	0.534145	ns
Clybl	866.087	-0.485948	0.0793645	-6.123	9.18e-10	4.34e-08	-0.485948	ns
Sidt2	3219.14	0.62676	0.0949969	6.59769	4.18e-11	2.8e-09	0.62676	ns
Trim66	38.3481	0.811638	0.165993	4.88959	1.01e-06	1.77e-05	0.811638	ns
Pilra	41.7281	1.11156	0.217638	5.10737	3.27e-07	6.92e-06	1.11156	ns
Fam151a	117.06	-0.705195	0.137593	-5.12523	2.97e-07	6.38e-06	-0.705195	ns
Rai14	258.774	0.619266	0.117691	5.26179	1.43e-07	3.44e-06	0.619266	ns
Gm6293	50.8458	1.05093	0.180852	5.81098	6.21e-09	2.27e-07	1.05093	ns
Cxcl13	72.6687	2.67011	0.322108	8.2895	1.14e-16	1.96e-14	2.67011	upregulated
Mmp25	10.6163	2.68231	0.396113	6.77159	1.27e-11	9.31e-10	2.68231	upregulated
Ndn	182.377	-0.880545	0.146325	-6.01772	1.77e-09	7.78e-08	-0.880545	ns
Gm6253	5.00629	-1.67212	0.397936	-4.20198	2.65e-05	0.000271711	-1.67212	ns
Gm15943	4323.74	1.91503	0.22939	8.34834	6.92e-17	1.26e-14	1.91503	ns
Dnajb12	1953.42	0.53593	0.0950171	5.64036	1.7e-08	5.49e-07	0.53593	ns
RP23-411M4.1	7.44752	1.03672	0.28444	3.64476	0.00026764	0.0017839	1.03672	ns
Mat2a	5236.72	-0.459953	0.104453	-4.40343	1.07e-05	0.000127454	-0.459953	ns
Gm16340	79.6226	-0.870654	0.178556	-4.87609	1.08e-06	1.87e-05	-0.870654	ns
Fbn1	4303.89	-1.30902	0.219363	-5.96735	2.41e-09	1e-07	-1.30902	ns
Hykk	50.7052	-0.685734	0.138007	-4.96885	6.74e-07	1.28e-05	-0.685734	ns
Ache	749.818	-0.863725	0.199887	-4.32106	1.55e-05	0.000175126	-0.863725	ns
Rbm6-ps1	14.7255	0.627947	0.186876	3.36024	0.000778741	0.00426816	0.627947	ns
Acot11	397.423	-0.713985	0.130289	-5.48001	4.25e-08	1.2e-06	-0.713985	ns
Catsper4	111.288	1.19367	0.196307	6.08061	1.2e-09	5.52e-08	1.19367	ns
Gm11748	17.0621	-1.32303	0.206426	-6.40925	1.46e-10	8.61e-09	-1.32303	ns
Pcdh12	117.217	-1.03876	0.16258	-6.38924	1.67e-10	9.63e-09	-1.03876	ns
Mpp3	586.155	-0.891304	0.213793	-4.16901	3.06e-05	0.000307795	-0.891304	ns
Serpina3n	483.368	1.53428	0.304342	5.04129	4.62e-07	9.26e-06	1.53428	ns
Syt13	4.35519	-2.99423	0.541516	-5.52936	3.21e-08	9.52e-07	-2.99423	downwnregulated
Slco4c1	2.94553	3.1908	0.693787	4.5991	4.24e-06	5.92e-05	3.1908	upregulated
Dusp26	1315.63	0.553982	0.0934026	5.93112	3.01e-09	1.2e-07	0.553982	ns
Zfp39	162.826	-0.494056	0.0919755	-5.3716	7.8e-08	2.03e-06	-0.494056	ns
Agbl1	301.288	-0.843092	0.14976	-5.62961	1.81e-08	5.8e-07	-0.843092	ns
Snrnp200	4852.84	0.453694	0.0917253	4.94622	7.57e-07	1.4e-05	0.453694	ns
Smcr8	2092.38	0.618005	0.104688	5.90331	3.56e-09	1.4e-07	0.618005	ns
Cd276	113.255	-0.888323	0.160514	-5.53424	3.13e-08	9.29e-07	-0.888323	ns
Csdc2	35.8633	-0.886177	0.144379	-6.13784	8.37e-10	4.03e-08	-0.886177	ns
Rtkn2	20.6107	-2.053	0.395917	-5.18542	2.16e-07	4.89e-06	-2.053	downwnregulated
Foxk1	1634.26	0.678486	0.131554	5.15747	2.5e-07	5.54e-06	0.678486	ns
Cxcl9	19.8215	-2.23165	0.250146	-8.92141	4.6e-19	1.13e-16	-2.23165	downwnregulated
Stfa2	1.94979	4.1042	0.783328	5.23944	1.61e-07	3.8e-06	4.1042	upregulated
Efcab5	18.187	0.571078	0.173202	3.29718	0.000976594	0.00514579	0.571078	ns
Hif1a	1038.17	0.428979	0.0592044	7.24573	4.3e-13	4.08e-11	0.428979	ns
Kcnh1	7.9341	1.51813	0.35419	4.2862	1.82e-05	0.000199389	1.51813	ns
Ampd1	37682.3	-0.641525	0.149402	-4.29395	1.76e-05	0.000193239	-0.641525	ns
Itm2a	4718.78	-0.998267	0.181301	-5.50614	3.67e-08	1.07e-06	-0.998267	ns
2900072N19Rik	9.26754	-1.81957	0.393808	-4.62045	3.83e-06	5.43e-05	-1.81957	ns
Wnt10b	26.6529	-1.27814	0.254289	-5.02632	5e-07	9.89e-06	-1.27814	ns
Gm13050	620.657	0.430077	0.0736318	5.84091	5.19e-09	1.94e-07	0.430077	ns
Las1l	1793.92	0.375975	0.0638477	5.88862	3.89e-09	1.51e-07	0.375975	ns
Zfp808	26.9873	-0.774585	0.176685	-4.38399	1.17e-05	0.000137363	-0.774585	ns
Hspb1	3197.46	0.618909	0.13734	4.5064	6.59e-06	8.47e-05	0.618909	ns
Trim35	4419.58	-0.76933	0.145069	-5.30319	1.14e-07	2.83e-06	-0.76933	ns
Iigp1	258.83	-0.727973	0.170371	-4.27287	1.93e-05	0.000209725	-0.727973	ns
Sla	83.6112	0.940277	0.188171	4.99692	5.83e-07	1.12e-05	0.940277	ns
Cd63	3630.62	0.465757	0.0694272	6.70857	1.97e-11	1.4e-09	0.465757	ns
Etf1	5036.27	0.302833	0.0520049	5.82316	5.77e-09	2.13e-07	0.302833	ns
1700123M08Rik	239.676	-0.668814	0.158932	-4.20818	2.57e-05	0.000265846	-0.668814	ns
Oxct1	10727.4	-0.612287	0.104238	-5.87391	4.26e-09	1.63e-07	-0.612287	ns
Arnt2	103.426	-0.992541	0.16173	-6.13703	8.41e-10	4.04e-08	-0.992541	ns
Eda2r	2340.17	1.62507	0.225765	7.19808	6.11e-13	5.64e-11	1.62507	ns
Evi2b	75.1676	0.73054	0.14147	5.16391	2.42e-07	5.37e-06	0.73054	ns
Gm11665	11.0081	0.989758	0.245517	4.03132	5.55e-05	0.000498408	0.989758	ns
Eif1	14892.1	0.49651	0.0804374	6.17263	6.72e-10	3.3e-08	0.49651	ns
Timeless	166.13	0.663455	0.127414	5.20708	1.92e-07	4.43e-06	0.663455	ns
Sema6c	2618.03	-0.93226	0.228513	-4.07968	4.51e-05	0.000421197	-0.93226	ns
Chil4	8.37933	5.73642	0.773445	7.4167	1.2e-13	1.26e-11	5.73642	upregulated
BC100530	1.53586	3.76283	0.778575	4.83298	1.35e-06	2.25e-05	3.76283	upregulated
Gm15756	109.489	-0.890939	0.186357	-4.78081	1.75e-06	2.8e-05	-0.890939	ns
Hsp90ab1	39645.2	0.554324	0.0932673	5.94339	2.79e-09	1.12e-07	0.554324	ns
Cldn15	111.194	0.685752	0.127983	5.35817	8.41e-08	2.16e-06	0.685752	ns
Npm1	4191.2	0.533077	0.0905603	5.88643	3.95e-09	1.52e-07	0.533077	ns
Acpp	16.6341	1.69612	0.284736	5.95681	2.57e-09	1.06e-07	1.69612	ns
Cxxc4	12.3239	-1.06839	0.236697	-4.51373	6.37e-06	8.25e-05	-1.06839	ns
Skap2	171.673	0.569471	0.102556	5.55277	2.81e-08	8.5e-07	0.569471	ns
Sphkap	17.5919	-1.37965	0.276371	-4.99202	5.98e-07	1.14e-05	-1.37965	ns
Fam198a	51.7921	-1.29696	0.226417	-5.72818	1.02e-08	3.53e-07	-1.29696	ns
Fer1l6	132.224	-1.32128	0.258492	-5.11147	3.2e-07	6.8e-06	-1.32128	ns
Tsc22d3	8638.99	0.496318	0.10347	4.79672	1.61e-06	2.62e-05	0.496318	ns
S1pr1	1213.86	0.623499	0.127591	4.88669	1.03e-06	1.79e-05	0.623499	ns
Ubl3	3214.4	0.482419	0.0805614	5.98821	2.12e-09	9.06e-08	0.482419	ns
Pvalb	259022	-0.57239	0.109737	-5.21601	1.83e-07	4.24e-06	-0.57239	ns
Gm28979	10.2038	-0.846594	0.241125	-3.51102	0.000446398	0.00270326	-0.846594	ns
Irak3	218.368	0.467436	0.101852	4.58939	4.45e-06	6.13e-05	0.467436	ns
Chst14	69.3654	-0.64029	0.108074	-5.92455	3.13e-09	1.24e-07	-0.64029	ns
Saa3	4.5086	4.8288	0.693378	6.96416	3.3e-12	2.63e-10	4.8288	upregulated
Gm13365	172.699	-0.673743	0.137979	-4.88296	1.05e-06	1.82e-05	-0.673743	ns
Il22ra2	8.81548	1.43256	0.34243	4.18351	2.87e-05	0.00029168	1.43256	ns
Osgin1	583.544	0.832705	0.145196	5.73502	9.75e-09	3.41e-07	0.832705	ns
Tnk2os	79.2519	-0.790153	0.162768	-4.85448	1.21e-06	2.05e-05	-0.790153	ns
Myo18a	14960.6	0.500705	0.0954173	5.24753	1.54e-07	3.66e-06	0.500705	ns
Glul	16879	0.841744	0.14947	5.63151	1.79e-08	5.74e-07	0.841744	ns
4930481A15Rik	367.393	0.808959	0.142371	5.68207	1.33e-08	4.44e-07	0.808959	ns
Il1r2	62.0882	1.22782	0.260793	4.70801	2.5e-06	3.79e-05	1.22782	ns
A730049H05Rik	29.7428	1.1981	0.233992	5.12025	3.05e-07	6.53e-06	1.1981	ns
Gm12319	678.673	-0.616746	0.150378	-4.1013	4.11e-05	0.000389062	-0.616746	ns
E2f4	1063.94	0.439628	0.075395	5.831	5.51e-09	2.04e-07	0.439628	ns
Mrgprf	79.2077	-1.05654	0.168125	-6.28425	3.29e-10	1.77e-08	-1.05654	ns
Rc3h1	2388.69	0.588177	0.0978716	6.00968	1.86e-09	8.06e-08	0.588177	ns
Mgat4a	384.842	0.517451	0.0970524	5.33166	9.73e-08	2.46e-06	0.517451	ns
Gm12002	60.4903	-1.00921	0.197632	-5.10652	3.28e-07	6.95e-06	-1.00921	ns
Ky	7223.46	-0.995613	0.293782	-3.38895	0.000701607	0.00392371	-0.995613	ns
Asxl1	840.092	0.49603	0.0876815	5.65718	1.54e-08	5.07e-07	0.49603	ns
Rtn4ip1	655.361	-0.576714	0.117093	-4.92528	8.42e-07	1.53e-05	-0.576714	ns
Rad52	325.648	0.626997	0.114873	5.45817	4.81e-08	1.34e-06	0.626997	ns
Upp2	22.8226	-0.725164	0.160484	-4.51859	6.23e-06	8.08e-05	-0.725164	ns
Aspa	205.323	-0.55906	0.103607	-5.39597	6.82e-08	1.81e-06	-0.55906	ns
Gm11827	68.7072	0.700554	0.166119	4.21718	2.47e-05	0.000257155	0.700554	ns
Dym	2961.22	0.567205	0.109697	5.17065	2.33e-07	5.23e-06	0.567205	ns
Mt1	1297.42	2.15917	0.317066	6.80983	9.77e-12	7.22e-10	2.15917	upregulated
1700095B10Rik	1680.48	0.701343	0.134032	5.23266	1.67e-07	3.92e-06	0.701343	ns
Gm10684	5.03787	1.30995	0.352687	3.71419	0.000203855	0.00142369	1.30995	ns
Chrne	343.127	-0.749919	0.158745	-4.72406	2.31e-06	3.55e-05	-0.749919	ns
Itgb2	292.267	0.827712	0.150778	5.48959	4.03e-08	1.15e-06	0.827712	ns
Alas1	3061.86	-0.400876	0.0724117	-5.53606	3.09e-08	9.22e-07	-0.400876	ns
Gpcpd1	18605.4	0.520605	0.137944	3.77404	0.000160622	0.00118026	0.520605	ns
Map3k9	22.0591	0.938548	0.212419	4.41838	9.94e-06	0.00012051	0.938548	ns
Gm8707	32.0236	-0.909385	0.244286	-3.72263	0.000197158	0.00138886	-0.909385	ns
Fbln7	120.652	-1.03157	0.19848	-5.19735	2.02e-07	4.64e-06	-1.03157	ns
Cyp1b1	56.2886	1.08869	0.201798	5.39496	6.85e-08	1.81e-06	1.08869	ns
Prss23os	1019.69	-0.666101	0.12612	-5.2815	1.28e-07	3.12e-06	-0.666101	ns
Tmc7	445.887	-0.566929	0.117819	-4.81185	1.5e-06	2.46e-05	-0.566929	ns
Mapk1ip1	1004.67	0.70534	0.117659	5.9948	2.04e-09	8.74e-08	0.70534	ns
Gm16271	21.3911	-0.953102	0.21165	-4.50319	6.69e-06	8.57e-05	-0.953102	ns
Map3k7cl	317.749	-0.987596	0.209554	-4.71285	2.44e-06	3.72e-05	-0.987596	ns
Zpr1	1088.11	0.709192	0.119683	5.9256	3.11e-09	1.24e-07	0.709192	ns
Gar1	158.6	0.534307	0.0884441	6.04118	1.53e-09	6.89e-08	0.534307	ns
Ly6c1	2299.28	0.38431	0.0674831	5.69491	1.23e-08	4.16e-07	0.38431	ns
Gm15676	1391.11	-0.687439	0.182992	-3.75666	0.000172193	0.00124537	-0.687439	ns
Tfdp2	3195.79	1.01021	0.170668	5.91912	3.24e-09	1.28e-07	1.01021	ns
Pnck	193.997	-0.682969	0.137053	-4.98323	6.25e-07	1.19e-05	-0.682969	ns
Pld2	487.034	-0.65029	0.117034	-5.5564	2.75e-08	8.35e-07	-0.65029	ns
Adam8	99.1745	0.940237	0.185066	5.08054	3.76e-07	7.79e-06	0.940237	ns
Ppp2r2b	16.7659	-1.66043	0.267432	-6.20879	5.34e-10	2.69e-08	-1.66043	ns
Lum	1127.85	-1.02817	0.17423	-5.9012	3.61e-09	1.41e-07	-1.02817	ns
Myo18b	28179.4	0.70398	0.129914	5.41881	6e-08	1.62e-06	0.70398	ns
Errfi1	1443.57	0.529364	0.127931	4.13788	3.51e-05	0.000343812	0.529364	ns
Gm9817	200.803	0.652244	0.156497	4.16777	3.08e-05	0.00030916	0.652244	ns
Sprn	10.9504	-1.03508	0.251336	-4.11832	3.82e-05	0.000366723	-1.03508	ns
Cryz	378.275	-0.4645	0.080932	-5.73939	9.5e-09	3.35e-07	-0.4645	ns
Eif3j1	3810.84	0.524218	0.100219	5.23075	1.69e-07	3.95e-06	0.524218	ns
RP23-95L22.1	3.31689	-2.69035	0.561966	-4.78739	1.69e-06	2.72e-05	-2.69035	downwnregulated
Batf	7.11773	0.900937	0.273333	3.29611	0.000980323	0.0051589	0.900937	ns
Ifrd1	1659.08	0.673313	0.122657	5.4894	4.03e-08	1.15e-06	0.673313	ns
Angptl1	366.997	-0.993387	0.187874	-5.28753	1.24e-07	3.03e-06	-0.993387	ns
Qrsl1	509.742	-0.452894	0.0803796	-5.63443	1.76e-08	5.66e-07	-0.452894	ns
C330018A13Rik	15.9496	-1.24657	0.277479	-4.49246	7.04e-06	8.94e-05	-1.24657	ns
Eef2	57686.5	0.404323	0.0504268	8.01802	1.07e-15	1.56e-13	0.404323	ns
Nolc1	1334.77	0.380771	0.0718137	5.3022	1.14e-07	2.85e-06	0.380771	ns
Enox2	998.14	0.782993	0.162355	4.82272	1.42e-06	2.35e-05	0.782993	ns
Spatc1	3.82563	1.73667	0.441548	3.93315	8.38e-05	0.000698405	1.73667	ns
Tgtp1	80.1138	-0.983394	0.223718	-4.39568	1.1e-05	0.000131547	-0.983394	ns
Grip2	260.998	-0.728043	0.145066	-5.0187	5.2e-07	1.02e-05	-0.728043	ns
Ipo7	5775.87	0.423715	0.0927286	4.56941	4.89e-06	6.64e-05	0.423715	ns
Rps27	4455.49	0.465861	0.0846531	5.50318	3.73e-08	1.08e-06	0.465861	ns
Hck	46.4937	1.18659	0.229024	5.18108	2.21e-07	4.99e-06	1.18659	ns
Gm16174	5.18478	0.972489	0.320569	3.03363	0.00241631	0.01068	0.972489	ns
Arsi	82.3226	-1.29966	0.246594	-5.27042	1.36e-07	3.29e-06	-1.29966	ns
Rilp	644.934	-0.64713	0.104396	-6.1988	5.69e-10	2.86e-08	-0.64713	ns
Ptpn6	140.611	0.93403	0.170393	5.48163	4.21e-08	1.2e-06	0.93403	ns
Crybb1	19.4669	-1.61779	0.268211	-6.03179	1.62e-09	7.23e-08	-1.61779	ns
Teddm2	977.026	0.797378	0.15065	5.29293	1.2e-07	2.98e-06	0.797378	ns
Col4a6	22.5368	-0.959622	0.207232	-4.63065	3.65e-06	5.21e-05	-0.959622	ns
Ak1	34948	-0.528108	0.106646	-4.95199	7.35e-07	1.37e-05	-0.528108	ns
Gm28609	39.7906	-0.861026	0.20039	-4.29675	1.73e-05	0.000191333	-0.861026	ns
Srgn	394.103	0.510194	0.103064	4.95028	7.41e-07	1.38e-05	0.510194	ns
Pprc1	812.671	0.459289	0.0829717	5.53549	3.1e-08	9.23e-07	0.459289	ns
Fbxo31	6094.74	0.540025	0.0955691	5.65063	1.6e-08	5.21e-07	0.540025	ns
Nrap	87500.2	0.644916	0.127507	5.05788	4.24e-07	8.57e-06	0.644916	ns
1700030J22Rik	4.45902	0.976346	0.341418	2.85968	0.00424071	0.0168955	0.976346	ns
Rassf5	86.9276	0.697521	0.153205	4.55285	5.29e-06	7.09e-05	0.697521	ns
Tex9	81.8478	-0.620569	0.141787	-4.37677	1.2e-05	0.000141255	-0.620569	ns
Ube4a	4066.79	0.801617	0.141933	5.64783	1.62e-08	5.29e-07	0.801617	ns
Pitpnm3	173.626	-0.805682	0.146014	-5.51785	3.43e-08	1.01e-06	-0.805682	ns
Kcnh2	49.0912	-1.35178	0.279324	-4.83945	1.3e-06	2.19e-05	-1.35178	ns
Trmt1	1686.48	0.573816	0.104711	5.48001	4.25e-08	1.2e-06	0.573816	ns
Fosl2	836.369	0.757445	0.125909	6.01579	1.79e-09	7.82e-08	0.757445	ns
Ifitm3	1044.96	0.556202	0.0965168	5.76274	8.28e-09	2.95e-07	0.556202	ns
Lurap1l	58.7115	-0.748818	0.146548	-5.10972	3.23e-07	6.85e-06	-0.748818	ns
Pabpc4l	9.40933	-0.972327	0.262045	-3.71053	0.000206823	0.00144293	-0.972327	ns
Ddi2	6080.62	0.779045	0.138784	5.61336	1.98e-08	6.27e-07	0.779045	ns
Gdf10	191.233	-0.920751	0.170055	-5.41442	6.15e-08	1.65e-06	-0.920751	ns
Pde4dip	215120	0.397109	0.0806749	4.92233	8.55e-07	1.55e-05	0.397109	ns
Ly6a	1915.67	0.504528	0.0944126	5.34386	9.1e-08	2.31e-06	0.504528	ns
Aqp1	10539.3	0.353003	0.0750011	4.70664	2.52e-06	3.82e-05	0.353003	ns
Unc13d	47.6737	0.969041	0.20277	4.77901	1.76e-06	2.82e-05	0.969041	ns
Slfn2	171.55	0.843775	0.16	5.27359	1.34e-07	3.24e-06	0.843775	ns
Rsc1a1	2083.27	0.900656	0.160123	5.62479	1.86e-08	5.94e-07	0.900656	ns
Islr	954.794	-0.94454	0.163976	-5.76022	8.4e-09	2.99e-07	-0.94454	ns
Gm973	35.261	-0.872147	0.215143	-4.0538	5.04e-05	0.000460689	-0.872147	ns
Ostn	502.762	-1.48932	0.250248	-5.95136	2.66e-09	1.08e-07	-1.48932	ns
Lgals1	3620.44	-0.561088	0.0972309	-5.77068	7.9e-09	2.82e-07	-0.561088	ns
2810021J22Rik	67.147	-0.546368	0.115824	-4.71721	2.39e-06	3.65e-05	-0.546368	ns
Duox1	49.5727	-1.20573	0.25786	-4.67591	2.93e-06	4.35e-05	-1.20573	ns
Tub	24.5239	-0.843133	0.193811	-4.35028	1.36e-05	0.000156463	-0.843133	ns
Gm27920	84.5169	0.364099	0.0906105	4.01829	5.86e-05	0.000519325	0.364099	ns
Cers1	500.545	-0.703017	0.177841	-3.95305	7.72e-05	0.000652026	-0.703017	ns
H6pd	3125.33	0.499627	0.109822	4.54943	5.38e-06	7.2e-05	0.499627	ns
Naca	24064.1	0.553106	0.104759	5.2798	1.29e-07	3.14e-06	0.553106	ns
Nudt1	84.4174	-0.679366	0.124357	-5.46303	4.68e-08	1.31e-06	-0.679366	ns
Gm10480	148.597	0.580308	0.112245	5.17003	2.34e-07	5.23e-06	0.580308	ns
Grm8	5.88238	-1.24212	0.340906	-3.64358	0.00026887	0.00178979	-1.24212	ns
Prodh	606.582	0.518856	0.108288	4.79144	1.66e-06	2.68e-05	0.518856	ns
Brdt	71.3178	-0.614178	0.130523	-4.7055	2.53e-06	3.83e-05	-0.614178	ns
Opcml	77.4549	-0.633486	0.0970239	-6.52918	6.61e-11	4.27e-09	-0.633486	ns
Gm13549	255.443	-0.645922	0.117932	-5.47706	4.32e-08	1.22e-06	-0.645922	ns
Anp32b	1889.35	0.436259	0.0724189	6.02411	1.7e-09	7.55e-08	0.436259	ns
Ptpla	1329.08	-0.630137	0.120789	-5.21685	1.82e-07	4.23e-06	-0.630137	ns
Adamts1	2064.91	0.609369	0.145124	4.19896	2.68e-05	0.0002744	0.609369	ns
B4galnt1	74.3623	0.921378	0.178589	5.15922	2.48e-07	5.49e-06	0.921378	ns
Klf6	1415.13	0.411378	0.0942336	4.36552	1.27e-05	0.000147543	0.411378	ns
Ttc25	24.6927	1.0729	0.230048	4.66382	3.1e-06	4.55e-05	1.0729	ns
Abcd2	2253.38	-0.659058	0.165023	-3.99374	6.5e-05	0.000565115	-0.659058	ns
F830016B08Rik	2178.17	-1.05068	0.286188	-3.67131	0.000241312	0.00163908	-1.05068	ns
Pde4b	3866.11	0.815399	0.15505	5.25893	1.45e-07	3.47e-06	0.815399	ns
Map3k6	606.027	0.913225	0.190083	4.80435	1.55e-06	2.53e-05	0.913225	ns
Cd300lb	51.2505	0.89705	0.192017	4.67173	2.99e-06	4.42e-05	0.89705	ns
Mmp9	251.952	1.28597	0.225251	5.70907	1.14e-08	3.89e-07	1.28597	ns
Slc25a29	167.55	-0.623885	0.112127	-5.56411	2.63e-08	8.03e-07	-0.623885	ns
Gm16439	156.229	1.00052	0.176414	5.67143	1.42e-08	4.69e-07	1.00052	ns
Foxo3	1753.28	0.765468	0.133315	5.74182	9.37e-09	3.3e-07	0.765468	ns
Mt2	1022.08	2.51338	0.401464	6.26052	3.84e-10	2.01e-08	2.51338	upregulated
Nek7	5652.61	0.292503	0.0695115	4.20798	2.58e-05	0.000265941	0.292503	ns
Rasgef1a	23.82	0.944184	0.204408	4.61913	3.85e-06	5.46e-05	0.944184	ns
Rps27rt	203.338	0.572764	0.117906	4.85779	1.19e-06	2.02e-05	0.572764	ns
Tgfbr1	1763.19	0.42161	0.082126	5.13369	2.84e-07	6.16e-06	0.42161	ns
Ifitm5	10.3915	0.786424	0.225919	3.481	0.000499547	0.00296072	0.786424	ns
Snord35b	7.29337	-1.21669	0.291916	-4.16796	3.07e-05	0.000309058	-1.21669	ns
Psd3	1251.53	-0.660068	0.174631	-3.77979	0.000156958	0.00115742	-0.660068	ns
Pde1b	63.9705	0.538327	0.105169	5.11868	3.08e-07	6.58e-06	0.538327	ns
Cyr61	1082.12	0.65926	0.163237	4.03866	5.38e-05	0.000487099	0.65926	ns
Npy4r	4.79805	-1.71563	0.399081	-4.29895	1.72e-05	0.000189961	-1.71563	ns
Eif1a	558.757	0.4077	0.0740308	5.50717	3.65e-08	1.07e-06	0.4077	ns
Cacna2d2	17.0671	-1.18717	0.259859	-4.56851	4.91e-06	6.65e-05	-1.18717	ns
Smpd3	140.444	-1.17344	0.199874	-5.87091	4.33e-09	1.65e-07	-1.17344	ns
Appl2	1239.57	0.492422	0.0769759	6.3971	1.58e-10	9.27e-09	0.492422	ns
Robo1	91.6034	-0.975242	0.183817	-5.30552	1.12e-07	2.81e-06	-0.975242	ns
Gm4665	4.35969	-1.67375	0.432117	-3.87337	0.000107341	0.000851144	-1.67375	ns
Yy1	800.814	0.335732	0.0553558	6.06497	1.32e-09	6.04e-08	0.335732	ns
Qprt	32.0977	-0.968391	0.193315	-5.00941	5.46e-07	1.06e-05	-0.968391	ns
Pon3	819.259	-0.474971	0.0856046	-5.54843	2.88e-08	8.69e-07	-0.474971	ns
Dcbld2	460.415	-0.45062	0.067468	-6.67903	2.41e-11	1.69e-09	-0.45062	ns
Col5a2	1953.83	-1.02538	0.170608	-6.01014	1.85e-09	8.06e-08	-1.02538	ns
Myo7b	28.0885	-0.901429	0.159649	-5.64631	1.64e-08	5.33e-07	-0.901429	ns
Pptc7	3846.87	-0.454052	0.0860001	-5.27967	1.29e-07	3.14e-06	-0.454052	ns
2310016D23Rik	94.4842	-0.885071	0.220656	-4.0111	6.04e-05	0.00053241	-0.885071	ns
Dock8	299.978	0.466461	0.0942305	4.95021	7.41e-07	1.38e-05	0.466461	ns
8430408G22Rik	811.945	2.51498	0.33089	7.60065	2.95e-14	3.4e-12	2.51498	upregulated
Akna	202.747	0.592206	0.120367	4.91998	8.66e-07	1.56e-05	0.592206	ns
Spns3	24.3552	0.945489	0.240871	3.9253	8.66e-05	0.000715627	0.945489	ns
Spns2	3999.86	1.03713	0.222663	4.65788	3.19e-06	4.66e-05	1.03713	ns
Sptb	16297.7	0.390062	0.0737342	5.29011	1.22e-07	3.01e-06	0.390062	ns
Prom1	218.282	0.811255	0.12758	6.3588	2.03e-10	1.15e-08	0.811255	ns
Gm5106	27.2656	0.739823	0.165693	4.46502	8.01e-06	9.98e-05	0.739823	ns
Inppl1	3471.68	-0.511017	0.0852829	-5.99202	2.07e-09	8.87e-08	-0.511017	ns
Dnah2	23.2412	-0.729205	0.15885	-4.59053	4.42e-06	6.1e-05	-0.729205	ns
Tmem176a	293.054	0.617775	0.114452	5.39768	6.75e-08	1.79e-06	0.617775	ns
Slc43a1	1501.21	1.15482	0.19066	6.05698	1.39e-09	6.32e-08	1.15482	ns
Gm10549	5.12894	-1.81099	0.391844	-4.62172	3.81e-06	5.4e-05	-1.81099	ns
RP24-127D13.2	2.77489	3.13087	0.69576	4.49993	6.8e-06	8.68e-05	3.13087	upregulated
Vars	1677.44	0.699384	0.121706	5.74652	9.11e-09	3.23e-07	0.699384	ns
Gm8603	4.00278	-1.39717	0.396772	-3.52135	0.000429354	0.00262271	-1.39717	ns
Zrsr1	594.472	0.900837	0.157153	5.73223	9.91e-09	3.46e-07	0.900837	ns
Flnc	50647.1	0.839689	0.164721	5.09766	3.44e-07	7.23e-06	0.839689	ns
Ap3b2	9.67818	-1.12253	0.27056	-4.14891	3.34e-05	0.00033069	-1.12253	ns
Efhd1os	16.5042	-1.22399	0.235321	-5.20136	1.98e-07	4.55e-06	-1.22399	ns
Impdh2	1410.06	0.469971	0.0764397	6.14826	7.83e-10	3.81e-08	0.469971	ns
Gria3	73.9877	-0.842544	0.162469	-5.18587	2.15e-07	4.89e-06	-0.842544	ns
Fam110a	43.6637	-0.889651	0.156247	-5.69388	1.24e-08	4.17e-07	-0.889651	ns
Bdkrb2	12.2877	0.939555	0.247569	3.79513	0.000147566	0.00110478	0.939555	ns
Grtp1	108.208	-0.789112	0.192827	-4.09234	4.27e-05	0.00040243	-0.789112	ns
Smarca1	113.603	-0.840251	0.158378	-5.30535	1.12e-07	2.81e-06	-0.840251	ns
Rnf157	481.093	-0.631872	0.105576	-5.98499	2.16e-09	9.22e-08	-0.631872	ns
A730036I17Rik	36.9398	1.37637	0.29943	4.59662	4.29e-06	5.96e-05	1.37637	ns
Gimap6	394.031	0.369496	0.0893641	4.13473	3.55e-05	0.000347276	0.369496	ns
Arhgef9	501.939	-0.580875	0.123827	-4.69102	2.72e-06	4.07e-05	-0.580875	ns
Gm11620	6.97545	-1.41138	0.343691	-4.10653	4.02e-05	0.000381961	-1.41138	ns
Pa2g4	1663.45	0.439002	0.0825019	5.32112	1.03e-07	2.6e-06	0.439002	ns
Gm15511	153.372	0.832714	0.189837	4.38646	1.15e-05	0.00013613	0.832714	ns
Gm6913	18.7437	0.619979	0.171203	3.62132	0.000293105	0.00192963	0.619979	ns
Hsp25-ps1	296.277	0.633692	0.15712	4.03318	5.5e-05	0.000495704	0.633692	ns
Gla	113.663	-0.419445	0.0783065	-5.35645	8.49e-08	2.18e-06	-0.419445	ns
Tmem218	124.234	-0.632099	0.127587	-4.95426	7.26e-07	1.36e-05	-0.632099	ns
1110038B12Rik	205.536	0.878493	0.153342	5.729	1.01e-08	3.52e-07	0.878493	ns
Col11a2	332.189	-1.20893	0.200915	-6.01714	1.78e-09	7.78e-08	-1.20893	ns
Cdh23	223.154	-0.770287	0.140025	-5.50106	3.78e-08	1.09e-06	-0.770287	ns
Rgs14	38.5989	0.773499	0.166596	4.64296	3.43e-06	4.95e-05	0.773499	ns
Gm14548	20.0149	0.993171	0.224151	4.43082	9.39e-06	0.000114656	0.993171	ns
Bnip3	11307.3	1.03714	0.164643	6.29936	2.99e-10	1.62e-08	1.03714	ns
Relt	354.321	-0.701419	0.181056	-3.87405	0.00010704	0.000849753	-0.701419	ns
Acacb	18185.9	0.572644	0.115871	4.94209	7.73e-07	1.42e-05	0.572644	ns
Rprd1b	1785.68	0.435227	0.0844248	5.1552	2.53e-07	5.58e-06	0.435227	ns
Galnt6	21.6252	1.66502	0.291824	5.70558	1.16e-08	3.95e-07	1.66502	ns
Ftsj2	185.589	-0.515663	0.100538	-5.12904	2.91e-07	6.28e-06	-0.515663	ns
Gbp3	182.501	-0.694376	0.153918	-4.51132	6.44e-06	8.31e-05	-0.694376	ns
Pde7b	898.07	-0.525881	0.109389	-4.80744	1.53e-06	2.5e-05	-0.525881	ns
Nme5	18.3607	-0.741488	0.203993	-3.63487	0.000278125	0.00184509	-0.741488	ns
Arrdc4	384.918	0.67691	0.127592	5.30525	1.13e-07	2.81e-06	0.67691	ns
Erbb4	14.8678	-0.965858	0.212709	-4.54074	5.61e-06	7.41e-05	-0.965858	ns
Pyurf	716.862	-0.489147	0.0803557	-6.08727	1.15e-09	5.33e-08	-0.489147	ns
Ldha-ps	124.862	-0.574648	0.113222	-5.07542	3.87e-07	7.95e-06	-0.574648	ns
Cd52	82.2427	1.0863	0.223075	4.86967	1.12e-06	1.93e-05	1.0863	ns
Olfr78	95.6589	-0.589871	0.136999	-4.30567	1.66e-05	0.000185597	-0.589871	ns
Fstl1	2539.69	-0.921498	0.16707	-5.51565	3.47e-08	1.02e-06	-0.921498	ns
Csrp3	5610.17	1.52387	0.311145	4.89762	9.7e-07	1.71e-05	1.52387	ns
Eif5	6332.82	0.320801	0.0772929	4.15047	3.32e-05	0.000329096	0.320801	ns
Samsn1	23.3064	1.08078	0.240591	4.49219	7.05e-06	8.94e-05	1.08078	ns
Klhl29	207.413	-0.580051	0.119392	-4.85836	1.18e-06	2.02e-05	-0.580051	ns
Mir6935	85.822	-0.871751	0.183076	-4.76168	1.92e-06	3.03e-05	-0.871751	ns
Dsn1	61.4565	0.572737	0.144999	3.94994	7.82e-05	0.000658621	0.572737	ns
Chst2	41.2632	0.50358	0.132955	3.7876	0.000152111	0.00112988	0.50358	ns
2810474O19Rik	475.844	0.41618	0.0825884	5.03921	4.67e-07	9.35e-06	0.41618	ns
Cxxc5	453.467	-0.795724	0.162234	-4.90479	9.35e-07	1.67e-05	-0.795724	ns
Pitpnc1	2208.57	-0.677184	0.136726	-4.95285	7.31e-07	1.37e-05	-0.677184	ns
Gm17218	10.6794	-1.04444	0.314682	-3.31904	0.000903275	0.00483086	-1.04444	ns
Gbp5	132.734	-0.64204	0.152621	-4.20677	2.59e-05	0.000266967	-0.64204	ns
Gm10157	272.123	0.44134	0.0806096	5.47504	4.37e-08	1.23e-06	0.44134	ns
Dennd1c	61.913	0.687648	0.150039	4.58312	4.58e-06	6.29e-05	0.687648	ns
Fryl	1542.72	0.372564	0.062599	5.95159	2.66e-09	1.08e-07	0.372564	ns
Ppic	534.921	-0.671425	0.105729	-6.35045	2.15e-10	1.21e-08	-0.671425	ns
Gm28610	174.603	-0.519591	0.107444	-4.83591	1.33e-06	2.22e-05	-0.519591	ns
Ino80	1136.88	0.435246	0.0910813	4.77865	1.76e-06	2.82e-05	0.435246	ns
Crebrf	1344.04	0.603231	0.132262	4.56087	5.09e-06	6.87e-05	0.603231	ns
Ldhd	1582.51	-0.484538	0.0704682	-6.87598	6.16e-12	4.67e-10	-0.484538	ns
Enho	241.238	-0.549625	0.0943777	-5.82368	5.76e-09	2.13e-07	-0.549625	ns
Rhov	1.82359	4.29761	0.775841	5.53929	3.04e-08	9.08e-07	4.29761	upregulated
Dynll2	4938.43	-0.531332	0.102985	-5.15931	2.48e-07	5.49e-06	-0.531332	ns
St8sia6	84.9948	0.566226	0.148145	3.8221	0.000132322	0.00101173	0.566226	ns
Gm12279	14.7839	1.23044	0.295512	4.16376	3.13e-05	0.000313562	1.23044	ns
Sympk	4542.33	0.395222	0.0673791	5.86566	4.47e-09	1.69e-07	0.395222	ns
Rassf1	716.261	0.399593	0.0781809	5.11113	3.2e-07	6.81e-06	0.399593	ns
Wnk2	5371.54	0.479384	0.120262	3.98617	6.71e-05	0.000581347	0.479384	ns
Stat3	2982.1	0.869748	0.133419	6.51892	7.08e-11	4.53e-09	0.869748	ns
Gm11893	29.492	0.624251	0.154459	4.04154	5.31e-05	0.000481769	0.624251	ns
Gm3646	11.0961	-1.06783	0.246878	-4.32532	1.52e-05	0.000172348	-1.06783	ns
Antxr2	815.475	-0.70931	0.115694	-6.13092	8.74e-10	4.16e-08	-0.70931	ns
Ccl11	747.716	-0.44859	0.0689192	-6.50892	7.57e-11	4.81e-09	-0.44859	ns
1810010H24Rik	20.0991	-0.783061	0.183901	-4.25805	2.06e-05	0.000221625	-0.783061	ns
Vav1	78.2994	0.96868	0.195632	4.95154	7.36e-07	1.37e-05	0.96868	ns
4921507P07Rik	42.4369	0.499671	0.140883	3.54671	0.000390067	0.00242278	0.499671	ns
Gm11266	151.436	-1.00627	0.218019	-4.61552	3.92e-06	5.52e-05	-1.00627	ns
Tmod3	864.023	0.449094	0.0853852	5.25962	1.44e-07	3.47e-06	0.449094	ns
Prex2	963.402	0.505787	0.124691	4.05632	4.99e-05	0.000456366	0.505787	ns
Mpped2	24.0182	-0.844484	0.180033	-4.69071	2.72e-06	4.08e-05	-0.844484	ns
4930544D05Rik	53.7338	-0.923933	0.235873	-3.91707	8.96e-05	0.00073425	-0.923933	ns
Rrp12	2494.87	0.414416	0.0940701	4.40539	1.06e-05	0.000126455	0.414416	ns
Acot7	499.539	-0.450369	0.0828559	-5.43557	5.46e-08	1.49e-06	-0.450369	ns
Gm15970	15.0691	-0.701963	0.198306	-3.53979	0.000400446	0.00247589	-0.701963	ns
Zbtb3	29.9728	-0.54671	0.13847	-3.94822	7.87e-05	0.000662016	-0.54671	ns
Rnf122	229.506	-0.734868	0.14903	-4.93099	8.18e-07	1.49e-05	-0.734868	ns
RP24-159H19.2	66.5704	-0.96496	0.191791	-5.0313	4.87e-07	9.67e-06	-0.96496	ns
Gm17197	2518.95	0.620546	0.135814	4.56909	4.9e-06	6.64e-05	0.620546	ns
Serpina3m	12.6446	1.7547	0.379369	4.6253	3.74e-06	5.32e-05	1.7547	ns
Coq7	824.524	-0.609396	0.122943	-4.95672	7.17e-07	1.35e-05	-0.609396	ns
Ldlrad3	325.617	0.574809	0.120696	4.76247	1.91e-06	3.02e-05	0.574809	ns
Tmco6	324.22	0.67169	0.129985	5.16744	2.37e-07	5.29e-06	0.67169	ns
Lrrc29	54.5974	0.516887	0.129344	3.99623	6.44e-05	0.000560571	0.516887	ns
Stmnd1	4.74525	-1.25203	0.347196	-3.60611	0.000310818	0.00202136	-1.25203	ns
Anxa7	4118.15	0.762351	0.168465	4.52527	6.03e-06	7.88e-05	0.762351	ns
C1qtnf6	179.722	-1.11135	0.186189	-5.96891	2.39e-09	9.99e-08	-1.11135	ns
Cdc42ep2	453.628	-0.816797	0.16492	-4.95269	7.32e-07	1.37e-05	-0.816797	ns
Fsd2	10703.2	-0.515366	0.123503	-4.1729	3.01e-05	0.000303486	-0.515366	ns
Sytl2	239	-0.737432	0.181002	-4.07417	4.62e-05	0.000429913	-0.737432	ns
Nfil3	796.565	0.914455	0.201442	4.53954	5.64e-06	7.44e-05	0.914455	ns
Ros1	27.5392	1.28229	0.261235	4.90855	9.18e-07	1.64e-05	1.28229	ns
Gpatch4	768.196	0.335179	0.0631295	5.3094	1.1e-07	2.76e-06	0.335179	ns
Gm13315	17.5754	-0.770068	0.183925	-4.18687	2.83e-05	0.000287976	-0.770068	ns
Cysltr1	89.8247	0.663056	0.142885	4.64049	3.48e-06	5e-05	0.663056	ns
Cbx7	1029.64	0.385121	0.073335	5.25154	1.51e-07	3.6e-06	0.385121	ns
Ttyh1	51.76	0.562317	0.131898	4.26329	2.01e-05	0.00021753	0.562317	ns
Gm28053	22.8141	0.50868	0.174806	2.90996	0.00361472	0.0148468	0.50868	ns
Acvr2a	1665.36	0.37302	0.0832728	4.47949	7.48e-06	9.43e-05	0.37302	ns
Polr1e	135.834	0.391896	0.0913743	4.28891	1.8e-05	0.000197245	0.391896	ns
Engase	250.908	-0.813897	0.104494	-7.78893	6.76e-15	8.92e-13	-0.813897	ns
St3gal6	4734.49	-0.448083	0.091218	-4.91222	9e-07	1.61e-05	-0.448083	ns
Stt3b	4385.61	0.413573	0.0970205	4.26274	2.02e-05	0.000217917	0.413573	ns
Angptl2	1904.07	-0.92422	0.208775	-4.42687	9.56e-06	0.000116422	-0.92422	ns
Adamts9	540.305	1.13	0.206376	5.47545	4.36e-08	1.23e-06	1.13	ns
A830008E24Rik	14.1995	1.9879	0.370286	5.36855	7.94e-08	2.06e-06	1.9879	ns
Zfp946	183.289	-0.485216	0.12492	-3.88422	0.000102658	0.000822358	-0.485216	ns
Col13a1	45.2212	-0.806203	0.161243	-4.99991	5.74e-07	1.11e-05	-0.806203	ns
Esrra	2088.63	-0.515459	0.106256	-4.85109	1.23e-06	2.08e-05	-0.515459	ns
Rassf4	515.342	0.96549	0.168588	5.72691	1.02e-08	3.54e-07	0.96549	ns
Gm10516	66.8754	-0.551384	0.102745	-5.36654	8.03e-08	2.07e-06	-0.551384	ns
Gm14681	162.845	0.497208	0.102139	4.86797	1.13e-06	1.94e-05	0.497208	ns
Fli1	259.792	0.29221	0.0834779	3.50045	0.000464476	0.00278834	0.29221	ns
Gpr35	30.644	0.919219	0.208226	4.41452	1.01e-05	0.000122244	0.919219	ns
Rab2a	8260.93	0.300443	0.0703488	4.27076	1.95e-05	0.000211038	0.300443	ns
Gm29417	5.15929	-1.17537	0.332942	-3.53025	0.000415163	0.00254931	-1.17537	ns
n-R5s189	5.98001	0.871169	0.291509	2.98848	0.00280368	0.0120718	0.871169	ns
Crebbp	1871.39	0.439304	0.0925837	4.74494	2.09e-06	3.24e-05	0.439304	ns
2410004N09Rik	81.3884	1.20326	0.190769	6.30741	2.84e-10	1.54e-08	1.20326	ns
Ptpn1	755.394	0.415689	0.0849042	4.89598	9.78e-07	1.72e-05	0.415689	ns
Tmem140	2063.06	1.2953	0.209109	6.1944	5.85e-10	2.93e-08	1.2953	ns
Asprv1	34.0323	4.03779	0.622227	6.48926	8.63e-11	5.41e-09	4.03779	upregulated
Tal1	72.0345	0.611434	0.132885	4.60124	4.2e-06	5.87e-05	0.611434	ns
Psmd7	4945.07	0.455572	0.0923788	4.93157	8.16e-07	1.49e-05	0.455572	ns
Gopc	625.304	0.325057	0.0665404	4.88511	1.03e-06	1.8e-05	0.325057	ns
Mir1933	3.24899	1.75475	0.481253	3.64621	0.00026614	0.00177628	1.75475	ns
Gm15283	129.745	0.396755	0.079995	4.95975	7.06e-07	1.33e-05	0.396755	ns
Col15a1	1815.2	-1.08137	0.216828	-4.98722	6.13e-07	1.17e-05	-1.08137	ns
Habp2	2056.26	0.65631	0.14296	4.59086	4.41e-06	6.09e-05	0.65631	ns
Gsk3b	4198.81	0.669793	0.145191	4.61318	3.97e-06	5.58e-05	0.669793	ns
Cfap43	64.448	0.626419	0.136263	4.59712	4.28e-06	5.95e-05	0.626419	ns
Spcs3	1528.39	0.33099	0.0721916	4.58489	4.54e-06	6.25e-05	0.33099	ns
Necab1	14.9039	-1.28644	0.237165	-5.42424	5.82e-08	1.58e-06	-1.28644	ns
Clec14a	259.686	0.402748	0.0831627	4.8429	1.28e-06	2.15e-05	0.402748	ns
Ipo5	9150.32	0.312665	0.0687639	4.54694	5.44e-06	7.26e-05	0.312665	ns
Ddx23	3350.67	0.304976	0.0556278	5.48245	4.19e-08	1.19e-06	0.304976	ns
Reps2	134.09	-0.800248	0.154878	-5.16697	2.38e-07	5.3e-06	-0.800248	ns
Armcx6	33.7326	-0.86573	0.213868	-4.04797	5.17e-05	0.000470208	-0.86573	ns
Clip1	23644.1	1.03145	0.187631	5.49726	3.86e-08	1.11e-06	1.03145	ns
Kctd20	2097.37	0.651491	0.136935	4.75766	1.96e-06	3.08e-05	0.651491	ns
Tmem35	6.48963	-0.889443	0.282196	-3.15186	0.00162235	0.00775747	-0.889443	ns
Tmem200c	6.83114	-1.41124	0.314153	-4.49219	7.05e-06	8.94e-05	-1.41124	ns
Phyhipl	115.324	0.66786	0.147303	4.53393	5.79e-06	7.6e-05	0.66786	ns
Zfp598	1077.8	0.416109	0.0778336	5.34613	8.99e-08	2.29e-06	0.416109	ns
Klhl7	2485.01	0.40334	0.0801591	5.03174	4.86e-07	9.66e-06	0.40334	ns
Fam171b	80.8361	-0.754245	0.132097	-5.70976	1.13e-08	3.88e-07	-0.754245	ns
Prmt3	636.896	0.293882	0.0530477	5.53996	3.03e-08	9.06e-07	0.293882	ns
Map3k14	356.242	0.692592	0.133649	5.18216	2.19e-07	4.97e-06	0.692592	ns
Mylk2	39670.2	0.450649	0.114474	3.93669	8.26e-05	0.000690565	0.450649	ns
Gm20507	126.86	0.413211	0.0846246	4.88287	1.05e-06	1.82e-05	0.413211	ns
Col1a2	12250.4	-1.64461	0.317706	-5.17653	2.26e-07	5.1e-06	-1.64461	ns
Rarb	253.168	-0.767703	0.178478	-4.30138	1.7e-05	0.000188239	-0.767703	ns
Rasal1	7.24458	2.99629	0.526034	5.696	1.23e-08	4.15e-07	2.99629	upregulated
Zap70	18.719	1.18006	0.272651	4.32811	1.5e-05	0.000170846	1.18006	ns
Cbln2	12.5592	-1.09381	0.283889	-3.85295	0.000116705	0.000909779	-1.09381	ns
Il6st	9255.28	0.367823	0.0600316	6.12715	8.95e-10	4.25e-08	0.367823	ns
Chac1	2093.03	1.27715	0.369584	3.45563	0.000549016	0.00319063	1.27715	ns
Gm26908	381.001	1.07847	0.208534	5.17169	2.32e-07	5.2e-06	1.07847	ns
4930429F24Rik	1257.96	0.756306	0.148656	5.08764	3.63e-07	7.55e-06	0.756306	ns
Arhgap30	184.804	0.7803	0.155711	5.01121	5.41e-07	1.06e-05	0.7803	ns
Tpmt	55.0209	-0.538706	0.126107	-4.27181	1.94e-05	0.000210502	-0.538706	ns
Gm26712	311.072	-0.479867	0.087077	-5.51083	3.57e-08	1.05e-06	-0.479867	ns
Gm6368	144.771	0.463386	0.11536	4.01687	5.9e-05	0.000521344	0.463386	ns
Gm12868	34.0792	0.601316	0.145686	4.12747	3.67e-05	0.000355116	0.601316	ns
Fam69b	50.212	-0.941881	0.192322	-4.89743	9.71e-07	1.71e-05	-0.941881	ns
Enpp4	2142.87	-0.400265	0.0735098	-5.44506	5.18e-08	1.43e-06	-0.400265	ns
Sgms1	2084.28	0.36457	0.0640743	5.6898	1.27e-08	4.27e-07	0.36457	ns
Fn3k	357.713	-0.605215	0.165886	-3.64839	0.000263887	0.00176414	-0.605215	ns
Ppm1j	883.624	-0.468134	0.0993838	-4.71036	2.47e-06	3.76e-05	-0.468134	ns
Treml1	5.25165	1.95013	0.460081	4.23867	2.25e-05	0.000237632	1.95013	ns
Prr13	610.623	0.344851	0.0502537	6.86222	6.78e-12	5.1e-10	0.344851	ns
Rab12	5941.28	0.525233	0.131095	4.00649	6.16e-05	0.000541244	0.525233	ns
Smoc2	3786.9	-0.59251	0.103169	-5.74308	9.3e-09	3.29e-07	-0.59251	ns
Eif3e	5137.63	0.338929	0.0689491	4.91564	8.85e-07	1.59e-05	0.338929	ns
Fam213b	2899.93	-0.543537	0.104116	-5.22049	1.78e-07	4.17e-06	-0.543537	ns
Gm2670	5.68563	-1.20315	0.325789	-3.69305	0.000221579	0.00152909	-1.20315	ns
Rxrg	1757.59	-0.524359	0.140997	-3.71895	0.000200055	0.00140585	-0.524359	ns
Hddc2	202.699	-0.553556	0.0927716	-5.96686	2.42e-09	1.01e-07	-0.553556	ns
Btc	30.4796	-0.855545	0.20818	-4.10964	3.96e-05	0.00037739	-0.855545	ns
Fgfbp1	199.233	-1.10453	0.321012	-3.44077	0.000580057	0.00333524	-1.10453	ns
Mest	172.423	-0.537895	0.100526	-5.3508	8.76e-08	2.24e-06	-0.537895	ns
Tacc2	35250.4	0.864072	0.167707	5.15228	2.57e-07	5.65e-06	0.864072	ns
Fez2	1945.72	-0.404483	0.085562	-4.72737	2.27e-06	3.5e-05	-0.404483	ns
Col1a1	8807.89	-1.86081	0.333397	-5.58137	2.39e-08	7.34e-07	-1.86081	ns
Tbc1d17	1657.53	0.530805	0.108552	4.88986	1.01e-06	1.77e-05	0.530805	ns
Chil5	8.27447	0.933367	0.269239	3.46669	0.000526911	0.00309045	0.933367	ns
Ptk2b	92.7192	0.652923	0.148821	4.38731	1.15e-05	0.00013568	0.652923	ns
Sema3a	111.284	-0.941637	0.206462	-4.56083	5.1e-06	6.87e-05	-0.941637	ns
Barx2	182.653	-0.917584	0.190467	-4.81754	1.45e-06	2.4e-05	-0.917584	ns
Halr1	18.6953	0.959959	0.242349	3.96105	7.46e-05	0.000633986	0.959959	ns
Faf1	2936.26	0.375771	0.0862112	4.35873	1.31e-05	0.000151747	0.375771	ns
Lyrm7	219.395	-0.52871	0.114645	-4.61172	3.99e-06	5.61e-05	-0.52871	ns
Pdia5	99.5816	0.509527	0.0990245	5.14546	2.67e-07	5.81e-06	0.509527	ns
Gm6900	180.132	0.408198	0.0959492	4.25431	2.1e-05	0.000224884	0.408198	ns
Ing5	258.725	0.464242	0.0893576	5.19532	2.04e-07	4.67e-06	0.464242	ns
Fam110b	112.631	-0.806959	0.177049	-4.55783	5.17e-06	6.96e-05	-0.806959	ns
Aif1l	122.865	-0.861109	0.137684	-6.25425	3.99e-10	2.09e-08	-0.861109	ns
Med13l	1855.28	0.433843	0.0901503	4.81245	1.49e-06	2.45e-05	0.433843	ns
Gcn1l1	3405.67	0.464963	0.0926129	5.02051	5.15e-07	1.01e-05	0.464963	ns
Optn	3471.5	0.407138	0.10196	3.99312	6.52e-05	0.000566337	0.407138	ns
Mir27b	19.0133	0.485967	0.166556	2.91774	0.00352576	0.0145698	0.485967	ns
Gm2810	18.5986	0.607778	0.176196	3.44944	0.000561752	0.00324886	0.607778	ns
Gpt	677.296	-0.638203	0.10008	-6.37693	1.81e-10	1.04e-08	-0.638203	ns
RP23-411M4.2	23.4978	1.03904	0.249346	4.16705	3.09e-05	0.000309985	1.03904	ns
Arnt	2566.74	0.494337	0.0971837	5.08662	3.65e-07	7.58e-06	0.494337	ns
Pim1	507.708	0.759712	0.142965	5.31396	1.07e-07	2.69e-06	0.759712	ns
Jph3	3.19009	1.71137	0.465453	3.67677	0.000236203	0.00161327	1.71137	ns
Sik1	744.749	0.858322	0.176125	4.87338	1.1e-06	1.89e-05	0.858322	ns
Sh2d5	8.77437	1.96124	0.420285	4.66645	3.06e-06	4.51e-05	1.96124	ns
BB218582	163.141	-0.586969	0.13292	-4.41594	1.01e-05	0.00012166	-0.586969	ns
Mgea5	2566.01	0.408495	0.0926395	4.40951	1.04e-05	0.000124516	0.408495	ns
Gaa	12495.5	0.730386	0.135854	5.37624	7.61e-08	1.98e-06	0.730386	ns
Tril	131.238	-0.813697	0.128393	-6.33757	2.33e-10	1.3e-08	-0.813697	ns
Ptprz1	15.898	-0.937758	0.218655	-4.28876	1.8e-05	0.000197268	-0.937758	ns
2810402E24Rik	104.509	-0.445304	0.0950809	-4.68342	2.82e-06	4.21e-05	-0.445304	ns
Pde4d	5946.2	0.590457	0.126876	4.6538	3.26e-06	4.74e-05	0.590457	ns
Parp8	469.302	-0.527285	0.103039	-5.11734	3.1e-07	6.61e-06	-0.527285	ns
Zfp938	164.719	-0.482494	0.105	-4.59519	4.32e-06	5.99e-05	-0.482494	ns
Cd59b	84.1837	-0.623101	0.112543	-5.53658	3.08e-08	9.2e-07	-0.623101	ns
Cmah	265.275	0.977094	0.194997	5.01083	5.42e-07	1.06e-05	0.977094	ns
Gabrg2	3.7837	-1.42216	0.420819	-3.3795	0.000726176	0.00402786	-1.42216	ns
Ccng2	711.18	0.40092	0.0798318	5.02205	5.11e-07	1.01e-05	0.40092	ns
Mybbp1a	4372.27	0.521459	0.106514	4.8957	9.8e-07	1.72e-05	0.521459	ns
Ugp2	29459.3	0.676473	0.137347	4.92529	8.42e-07	1.53e-05	0.676473	ns
Clec11a	61.9281	-1.43583	0.271315	-5.29213	1.21e-07	2.99e-06	-1.43583	ns
Izumo1	36.9451	0.584416	0.145212	4.02457	5.71e-05	0.000509013	0.584416	ns
Tcof1	1066.52	0.402379	0.0978543	4.11202	3.92e-05	0.000374279	0.402379	ns
Havcr2	5.93098	0.969885	0.30876	3.14123	0.0016824	0.00797376	0.969885	ns
Nmbr	20.7768	-0.915084	0.191268	-4.78431	1.72e-06	2.76e-05	-0.915084	ns
Ibtk	3589.99	-0.401527	0.067193	-5.97573	2.29e-09	9.64e-08	-0.401527	ns
Nox4	146.729	0.763783	0.169503	4.50601	6.61e-06	8.48e-05	0.763783	ns
Rbfox1	11090.8	0.38249	0.0794042	4.817	1.46e-06	2.41e-05	0.38249	ns
Tmem40	11.1433	0.800716	0.240859	3.32441	0.000886046	0.00475534	0.800716	ns
Ppapdc3	2965.45	-0.634609	0.14965	-4.24062	2.23e-05	0.00023619	-0.634609	ns
Gm26615	9.51915	-0.708314	0.232959	-3.04052	0.00236173	0.010489	-0.708314	ns
Zc3h15	1962.95	0.299654	0.0667567	4.48875	7.16e-06	9.08e-05	0.299654	ns
Lox	849.957	1.01032	0.203396	4.96725	6.79e-07	1.29e-05	1.01032	ns
Gm19246	16.1495	0.589128	0.191579	3.07512	0.00210419	0.00953265	0.589128	ns
Asb18	777.208	-0.638879	0.165921	-3.8505	0.000117875	0.000917416	-0.638879	ns
Nfe2l2	1895.57	0.714949	0.138845	5.14924	2.62e-07	5.72e-06	0.714949	ns
Gm5537	30.8388	-0.664943	0.169534	-3.92218	8.78e-05	0.000722602	-0.664943	ns
Cdca7	13.8232	0.823578	0.221712	3.71463	0.000203498	0.00142267	0.823578	ns
3110062M04Rik	1693.05	1.22331	0.20854	5.86604	4.46e-09	1.69e-07	1.22331	ns
Gm16268	52.9144	0.813226	0.244503	3.32603	0.000880916	0.00473495	0.813226	ns
Utp14a	560.544	0.632848	0.125193	5.05498	4.3e-07	8.7e-06	0.632848	ns
0610043K17Rik	36.6002	0.650238	0.151941	4.27955	1.87e-05	0.000204557	0.650238	ns
Mcph1	204.251	0.419643	0.0828907	5.06261	4.14e-07	8.4e-06	0.419643	ns
Rph3al	402.61	0.383661	0.0728053	5.26968	1.37e-07	3.29e-06	0.383661	ns
1700020I14Rik	28976.7	-0.457943	0.103265	-4.43463	9.22e-06	0.000112983	-0.457943	ns
Gm5436	270.654	-0.464096	0.081014	-5.72859	1.01e-08	3.52e-07	-0.464096	ns
Gli3	97.2643	-0.696956	0.148551	-4.6917	2.71e-06	4.06e-05	-0.696956	ns
Gm12043	1034.51	0.661509	0.138061	4.79143	1.66e-06	2.68e-05	0.661509	ns
Abi3bp	987.758	-0.879185	0.163101	-5.39042	7.03e-08	1.85e-06	-0.879185	ns
Bsdc1	1970.46	0.705576	0.132749	5.3151	1.07e-07	2.68e-06	0.705576	ns
Gm13490	53.3524	-1.3785	0.375189	-3.67416	0.000238635	0.0016269	-1.3785	ns
Atp2b3	616.494	-0.524433	0.114687	-4.57273	4.81e-06	6.57e-05	-0.524433	ns
Tbx6	42.8872	0.534989	0.133453	4.00882	6.1e-05	0.000536871	0.534989	ns
Prss55	32.8161	-0.784012	0.213619	-3.67013	0.000242423	0.0016439	-0.784012	ns
Hey1	147.134	0.822185	0.16845	4.8809	1.06e-06	1.83e-05	0.822185	ns
Gm12501	7.43797	-1.35072	0.341209	-3.95863	7.54e-05	0.000639108	-1.35072	ns
Creb3l1	135.801	-1.1288	0.193331	-5.83865	5.26e-09	1.96e-07	-1.1288	ns
Zfp869	548.564	0.540913	0.116802	4.63102	3.64e-06	5.2e-05	0.540913	ns
Gm5113	299.101	-0.428674	0.101106	-4.23984	2.24e-05	0.000236762	-0.428674	ns
Epc2	854.085	0.43909	0.107666	4.07824	4.54e-05	0.000423609	0.43909	ns
Gm14027	45.3116	0.784727	0.193247	4.06075	4.89e-05	0.000449522	0.784727	ns
Mknk2	15818.6	0.976701	0.16219	6.02197	1.72e-09	7.61e-08	0.976701	ns
Tnfaip2	942.838	-0.772431	0.146812	-5.26138	1.43e-07	3.44e-06	-0.772431	ns
Rps6-ps1	82.6922	0.423654	0.100894	4.19902	2.68e-05	0.0002744	0.423654	ns
Calcoco1	4405.48	0.393065	0.0794141	4.94957	7.44e-07	1.38e-05	0.393065	ns
Gm13446	33.1744	-0.771716	0.166986	-4.62143	3.81e-06	5.41e-05	-0.771716	ns
Cnppd1	956.38	0.651889	0.124217	5.24799	1.54e-07	3.65e-06	0.651889	ns
1200007C13Rik	5.8765	1.19412	0.359977	3.31721	0.000909221	0.00485499	1.19412	ns
Cct2	4363.62	0.40323	0.0803341	5.01941	5.18e-07	1.02e-05	0.40323	ns
AI464131	3298.95	-0.525329	0.106077	-4.95232	7.33e-07	1.37e-05	-0.525329	ns
Gm7841	9.94721	-0.818143	0.242551	-3.37307	0.00074334	0.00410402	-0.818143	ns
Arhgap12	894.524	-0.450738	0.0946547	-4.76192	1.92e-06	3.03e-05	-0.450738	ns
Pla2r1	172.322	-0.514751	0.0893831	-5.75893	8.46e-09	3.01e-07	-0.514751	ns
Lpcat2	36.4964	0.820361	0.185257	4.42824	9.5e-06	0.000115825	0.820361	ns
4833407H14Rik	4.62676	1.87308	0.43458	4.31009	1.63e-05	0.000182628	1.87308	ns
Epha7	56.564	-0.656685	0.149933	-4.37986	1.19e-05	0.00013975	-0.656685	ns
Heatr1	882.657	0.568183	0.125903	4.51287	6.4e-06	8.27e-05	0.568183	ns
Rhbdl1	982.047	-0.789942	0.182151	-4.33675	1.45e-05	0.000165378	-0.789942	ns
Lrrc75aos1	3.00899	1.04898	0.410702	2.55411	0.0106459	0.0348064	1.04898	ns
Rcn3	377.189	-0.887638	0.190669	-4.65538	3.23e-06	4.7e-05	-0.887638	ns
Tmem38b	3143.86	0.486604	0.105391	4.61711	3.89e-06	5.5e-05	0.486604	ns
Tor1aip1	5253.6	0.396935	0.0933988	4.2499	2.14e-05	0.00022828	0.396935	ns
Uts2b	10.3738	-1.3543	0.290573	-4.66079	3.15e-06	4.61e-05	-1.3543	ns
1700019D03Rik	64.7946	-0.745716	0.137106	-5.43899	5.36e-08	1.47e-06	-0.745716	ns
Map9	70.4856	-0.538598	0.134678	-3.99914	6.36e-05	0.000554982	-0.538598	ns
Rgs6	27.1074	-0.946405	0.194878	-4.85639	1.2e-06	2.03e-05	-0.946405	ns
Serpinb6b	29.6199	-0.880486	0.225697	-3.90118	9.57e-05	0.000774136	-0.880486	ns
Akr1c14	56.626	-0.951514	0.181501	-5.24246	1.58e-07	3.74e-06	-0.951514	ns
Gm14029	4.03719	1.0079	0.364272	2.76689	0.00565938	0.021252	1.0079	ns
Fkbp5	3995.43	1.23967	0.228856	5.41683	6.07e-08	1.63e-06	1.23967	ns
Xrcc5	983.524	-0.504507	0.142092	-3.55057	0.000384394	0.00239413	-0.504507	ns
Ddx54	976.948	0.45774	0.0903649	5.06546	4.07e-07	8.3e-06	0.45774	ns
Nol9	540.609	0.375196	0.0716915	5.23348	1.66e-07	3.91e-06	0.375196	ns
Dact2	100.478	-1.06274	0.284372	-3.73716	0.00018611	0.00132295	-1.06274	ns
Fam13c	427.142	0.717074	0.15351	4.67118	2.99e-06	4.43e-05	0.717074	ns
Mum1l1	188.666	-0.802229	0.222325	-3.60837	0.000308128	0.00200708	-0.802229	ns
Lnx1	222.664	0.402839	0.0975115	4.13119	3.61e-05	0.000350923	0.402839	ns
Sav1	1939.3	0.404519	0.0778571	5.19566	2.04e-07	4.67e-06	0.404519	ns
Crmp1	5.80519	-1.15118	0.305974	-3.76235	0.000168323	0.00122435	-1.15118	ns
Carns1	1043.85	-0.66667	0.153924	-4.33115	1.48e-05	0.000168692	-0.66667	ns
Stat5b	14608.7	0.468538	0.102471	4.57241	4.82e-06	6.57e-05	0.468538	ns
RP23-247A1.7	4.90011	1.04055	0.352755	2.94979	0.00317992	0.0133496	1.04055	ns
Gm13369	40.1999	0.880338	0.216014	4.07539	4.59e-05	0.000428061	0.880338	ns
Pik3r1	3677	1.19515	0.209862	5.69495	1.23e-08	4.16e-07	1.19515	ns
Rhpn2	131.198	0.926359	0.189139	4.89776	9.69e-07	1.71e-05	0.926359	ns
Fndc1	2198.29	-0.958457	0.205186	-4.67115	3e-06	4.43e-05	-0.958457	ns
Plcd4	4156.01	-0.766675	0.323677	-2.36864	0.0178534	0.0523195	-0.766675	ns
Prr5l	33.096	0.988165	0.205374	4.81153	1.5e-06	2.46e-05	0.988165	ns
Wdr55	424.131	0.299375	0.0532774	5.61917	1.92e-08	6.07e-07	0.299375	ns
Fam212b	209.661	-0.794747	0.162067	-4.90382	9.4e-07	1.67e-05	-0.794747	ns
C130080G10Rik	32.3998	-2.3027	0.360253	-6.39189	1.64e-10	9.54e-09	-2.3027	downwnregulated
Ush1c	89.3164	-0.689912	0.17422	-3.96	7.49e-05	0.000636254	-0.689912	ns
4833403I15Rik	403.52	0.88422	0.20918	4.22707	2.37e-05	0.000248398	0.88422	ns
Aig1	150.289	-0.526173	0.07477	-7.03723	1.96e-12	1.64e-10	-0.526173	ns
Psmc2	5114.62	0.637273	0.126889	5.02229	5.11e-07	1.01e-05	0.637273	ns
Tmem8c	2.16843	-2.51367	0.657148	-3.82512	0.00013071	0.00100091	-2.51367	downwnregulated
Idi1	107.878	-0.603127	0.14711	-4.09984	4.13e-05	0.000390985	-0.603127	ns
Gm14519	3.37368	1.12518	0.41457	2.71408	0.00664603	0.0240547	1.12518	ns
Baz1a	172.946	0.522841	0.120568	4.33648	1.45e-05	0.000165408	0.522841	ns
Lekr1	12.4684	-0.696077	0.212503	-3.27561	0.00105433	0.00546943	-0.696077	ns
Ints12	395.291	0.300874	0.0704661	4.26977	1.96e-05	0.000211866	0.300874	ns
Myh9	4637.86	0.491841	0.106635	4.61238	3.98e-06	5.59e-05	0.491841	ns
Trmt2b	467.693	-0.536296	0.12942	-4.14385	3.42e-05	0.000337342	-0.536296	ns
4930486L24Rik	20.3743	0.53663	0.170418	3.14891	0.00163883	0.00782014	0.53663	ns
Tjap1	986.449	0.398669	0.0791493	5.03693	4.73e-07	9.44e-06	0.398669	ns
Gm16618	10.3592	0.599404	0.220432	2.71922	0.00654361	0.0237942	0.599404	ns
Aldh4a1	3440	-0.501229	0.0918994	-5.45411	4.92e-08	1.37e-06	-0.501229	ns
Mgam	11.4422	1.35206	0.298714	4.52628	6e-06	7.85e-05	1.35206	ns
Otop1	9.32419	-1.49132	0.303728	-4.91005	9.11e-07	1.63e-05	-1.49132	ns
Dmxl2	356.865	0.532305	0.112237	4.7427	2.11e-06	3.27e-05	0.532305	ns
Ganc	1688.61	-0.541963	0.123238	-4.39769	1.09e-05	0.000130567	-0.541963	ns
Fam57b	837.564	-0.743844	0.149827	-4.96469	6.88e-07	1.3e-05	-0.743844	ns
Gm11814	246.792	-0.544408	0.120161	-4.53064	5.88e-06	7.69e-05	-0.544408	ns
Slc46a1	32.0759	-0.732823	0.175366	-4.17883	2.93e-05	0.000296849	-0.732823	ns
Lrp11	51.7006	-0.587166	0.139641	-4.20483	2.61e-05	0.000268999	-0.587166	ns
Gm12592	225.713	0.448344	0.1118	4.01024	6.07e-05	0.00053411	0.448344	ns
Cycs	6360.38	-0.457358	0.0930149	-4.91704	8.79e-07	1.58e-05	-0.457358	ns
Ppp1r15b	1083.46	0.50129	0.107381	4.66835	3.04e-06	4.48e-05	0.50129	ns
Gm26767	57.3251	0.698609	0.173295	4.03134	5.55e-05	0.000498408	0.698609	ns
Ly6c2	399.223	0.401631	0.0996836	4.02906	5.6e-05	0.000501364	0.401631	ns
Cdc42ep5	29.3274	-0.811219	0.16313	-4.97284	6.6e-07	1.25e-05	-0.811219	ns
Gm15210	174.941	0.390339	0.0775594	5.03278	4.83e-07	9.61e-06	0.390339	ns
Gm13402	64.0824	0.391634	0.119668	3.27268	0.00106533	0.00551048	0.391634	ns
Islr2	90.3714	-0.956677	0.168672	-5.67184	1.41e-08	4.69e-07	-0.956677	ns
Slc12a7	453.956	0.403464	0.0983453	4.10252	4.09e-05	0.000387377	0.403464	ns
Syt9	12.0862	-0.964535	0.24707	-3.90389	9.47e-05	0.000768332	-0.964535	ns
Gm17022	18.8307	0.598928	0.184092	3.25342	0.00114024	0.00582091	0.598928	ns
Cebpz	1655.91	0.286447	0.0564571	5.07372	3.9e-07	8.02e-06	0.286447	ns
Aebp1	6164.06	0.668978	0.131984	5.06864	4.01e-07	8.19e-06	0.668978	ns
Pgpep1	380.628	-0.544125	0.101381	-5.36712	8e-08	2.07e-06	-0.544125	ns
Hcls1	155.179	0.601176	0.129372	4.64687	3.37e-06	4.87e-05	0.601176	ns
Ipo4	2456.24	0.382697	0.0675137	5.66843	1.44e-08	4.76e-07	0.382697	ns
Tes	77.8558	0.557541	0.132162	4.21863	2.46e-05	0.000255771	0.557541	ns
Gm9903	15.974	-0.825082	0.205896	-4.00728	6.14e-05	0.000540151	-0.825082	ns
RP23-53H1.3	7.14665	1.26018	0.355415	3.54566	0.000391627	0.00243173	1.26018	ns
Inmt	1324.73	0.830922	0.179074	4.64009	3.48e-06	5.01e-05	0.830922	ns
Gdf1	197.242	-0.762195	0.195321	-3.90227	9.53e-05	0.000771821	-0.762195	ns
Lrrc27	51.8838	-0.64445	0.132656	-4.85804	1.19e-06	2.02e-05	-0.64445	ns
Sox17	201.202	0.517876	0.11094	4.66808	3.04e-06	4.48e-05	0.517876	ns
Clec3b	1150.26	-0.798076	0.149007	-5.35595	8.51e-08	2.18e-06	-0.798076	ns
Chia1	20.4356	-0.882031	0.224925	-3.92145	8.8e-05	0.000724501	-0.882031	ns
A630072L19Rik	128.157	-0.619043	0.157511	-3.93017	8.49e-05	0.000704998	-0.619043	ns
Rlf	732.079	0.319264	0.0775974	4.11437	3.88e-05	0.000371659	0.319264	ns
Plcd3	272.319	0.5271	0.0996545	5.28928	1.23e-07	3.01e-06	0.5271	ns
Plekhs1	5.78207	0.844609	0.307744	2.74452	0.00605995	0.0224247	0.844609	ns
Pfn4	9.26703	-0.986784	0.262947	-3.75279	0.000174877	0.00125807	-0.986784	ns
Htr2b	34.3458	0.830247	0.19833	4.18619	2.84e-05	0.000288667	0.830247	ns
Gm10912	6.39978	0.921051	0.299318	3.07716	0.00208981	0.0094847	0.921051	ns
Pcid2	406.907	0.283512	0.0562057	5.04418	4.55e-07	9.14e-06	0.283512	ns
Itga2b	89.2285	0.791656	0.168504	4.69815	2.63e-06	3.95e-05	0.791656	ns
Ppm1g	1274.26	0.399833	0.0839261	4.76411	1.9e-06	3e-05	0.399833	ns
Kdsr	304.459	0.598126	0.123008	4.86251	1.16e-06	1.98e-05	0.598126	ns
Kng2	9.9642	1.62759	0.360994	4.50863	6.52e-06	8.41e-05	1.62759	ns
Ctxn3	2397.16	1.49388	0.237306	6.29516	3.07e-10	1.66e-08	1.49388	ns
Tbc1d30	19.3657	0.718422	0.201747	3.56101	0.000369434	0.00231872	0.718422	ns
2810430I11Rik	19.813	-1.44443	0.266572	-5.41854	6.01e-08	1.62e-06	-1.44443	ns
Rnase13	41.7788	0.987338	0.231625	4.26265	2.02e-05	0.000217917	0.987338	ns
Smad7	220.89	0.680612	0.138784	4.90411	9.39e-07	1.67e-05	0.680612	ns
Tut1	416.123	0.556989	0.116272	4.79038	1.66e-06	2.69e-05	0.556989	ns
Rnf114	1773.9	0.307556	0.0793662	3.87515	0.000106561	0.000846613	0.307556	ns
Plekha2	463.879	-0.492056	0.105071	-4.6831	2.83e-06	4.22e-05	-0.492056	ns
Mak16	565.004	0.514009	0.110531	4.65036	3.31e-06	4.8e-05	0.514009	ns
Cyc1	8462.88	-0.45876	0.0751965	-6.10081	1.06e-09	4.92e-08	-0.45876	ns
Uvrag	429.786	0.426678	0.0982862	4.34118	1.42e-05	0.000162449	0.426678	ns
Hist2h2be	277.57	-0.43115	0.072117	-5.97848	2.25e-09	9.54e-08	-0.43115	ns
Gpr65	17.5885	0.768265	0.220145	3.48982	0.00048335	0.00287731	0.768265	ns
Slco2a1	277.961	0.871351	0.181169	4.8096	1.51e-06	2.48e-05	0.871351	ns
Gm17552	482.174	-0.666731	0.152539	-4.37089	1.24e-05	0.000144527	-0.666731	ns
Dnm1	459.15	-0.70537	0.126394	-5.58074	2.39e-08	7.35e-07	-0.70537	ns
Gm15629	17.0612	1.0811	0.292149	3.70049	0.000215182	0.00149	1.0811	ns
Bnip3l	2632.9	0.527319	0.100752	5.23385	1.66e-07	3.91e-06	0.527319	ns
Hectd1	14597.4	0.739615	0.154465	4.78825	1.68e-06	2.71e-05	0.739615	ns
Bend4	28.3764	0.672048	0.173793	3.86696	0.000110201	0.000867063	0.672048	ns
Gm13498	37.8077	0.50811	0.162535	3.12616	0.00177103	0.00832231	0.50811	ns
Helt	15.8924	-0.965247	0.234009	-4.12482	3.71e-05	0.000358716	-0.965247	ns
Plk-ps1	9.7959	0.621489	0.231844	2.68064	0.00734818	0.0260214	0.621489	ns
Morf4l1	5720.73	0.366494	0.0845039	4.337	1.44e-05	0.000165282	0.366494	ns
Tlr1	23.6251	1.09371	0.244846	4.46692	7.94e-06	9.91e-05	1.09371	ns
Ctsl	5125.18	0.630989	0.122729	5.1413	2.73e-07	5.93e-06	0.630989	ns
Ppard	1140.31	0.402051	0.074087	5.42674	5.74e-08	1.57e-06	0.402051	ns
Gm26765	269.915	0.285796	0.0865088	3.30366	0.000954305	0.00505588	0.285796	ns
Abca1	1852.52	0.614347	0.129451	4.74579	2.08e-06	3.24e-05	0.614347	ns
Ddx18	715.35	0.551551	0.121386	4.54378	5.53e-06	7.35e-05	0.551551	ns
Eif3g	1412.31	0.423984	0.085679	4.94851	7.48e-07	1.38e-05	0.423984	ns
Eif2b5	2384.04	0.287228	0.0509304	5.63961	1.7e-08	5.51e-07	0.287228	ns
Ggn	23.0359	0.656583	0.182894	3.58995	0.000330735	0.00212396	0.656583	ns
Gm11842	6.02777	-0.808605	0.287446	-2.81307	0.00490709	0.0189417	-0.808605	ns
Cds2	2411.6	0.309598	0.0662958	4.66994	3.01e-06	4.45e-05	0.309598	ns
Cd84	111.341	0.743699	0.158556	4.69045	2.73e-06	4.08e-05	0.743699	ns
Adk	2062.67	-0.510356	0.0902622	-5.65415	1.57e-08	5.14e-07	-0.510356	ns
Myl12a	6675.76	0.501996	0.106659	4.70655	2.52e-06	3.82e-05	0.501996	ns
B4galt1	1659.84	0.644921	0.12579	5.12698	2.94e-07	6.33e-06	0.644921	ns
Insl3	39.0467	0.771319	0.164536	4.68784	2.76e-06	4.13e-05	0.771319	ns
Itgam	392.383	0.735084	0.164617	4.46542	7.99e-06	9.97e-05	0.735084	ns
Gm15983	35.2476	-0.714554	0.168984	-4.22852	2.35e-05	0.00024706	-0.714554	ns
Golga7b	156.538	-0.789008	0.170931	-4.61593	3.91e-06	5.52e-05	-0.789008	ns
Hmgcs2	72.0113	0.925225	0.192134	4.81553	1.47e-06	2.42e-05	0.925225	ns
2310003H01Rik	468.314	-0.646484	0.151686	-4.26198	2.03e-05	0.000218433	-0.646484	ns
Slc16a14	8.74701	1.30644	0.363328	3.59574	0.000323465	0.00208559	1.30644	ns
Siah1a	471.671	0.673846	0.12978	5.19221	2.08e-07	4.74e-06	0.673846	ns
Smyd1	18131.9	-0.429061	0.08538	-5.02531	5.03e-07	9.93e-06	-0.429061	ns
Otud7b	3429.02	0.26503	0.0635308	4.17168	3.02e-05	0.000304958	0.26503	ns
Dut	111.321	-0.599417	0.124121	-4.82928	1.37e-06	2.28e-05	-0.599417	ns
Snrpn	747.264	-0.396574	0.0911723	-4.34972	1.36e-05	0.000156775	-0.396574	ns
Kcna7	4709.6	-0.467748	0.104733	-4.46608	7.97e-06	9.94e-05	-0.467748	ns
Entpd4	18.8792	-0.692127	0.198413	-3.48832	0.000486063	0.00289017	-0.692127	ns
Slc6a4	28.3659	0.693267	0.17989	3.85383	0.000116286	0.00090721	0.693267	ns
4933416M07Rik	4.90517	1.23357	0.366765	3.36339	0.000769903	0.00422771	1.23357	ns
Ptgr1	55.654	-0.774373	0.157313	-4.92249	8.55e-07	1.55e-05	-0.774373	ns
Akap5	23.2785	-0.920148	0.220413	-4.17465	2.98e-05	0.000301717	-0.920148	ns
Olfm4	2.07464	4.19531	0.884132	4.74511	2.08e-06	3.24e-05	4.19531	upregulated
Oas3	40.9122	2.10897	0.421932	4.99836	5.78e-07	1.12e-05	2.10897	upregulated
Med27	312.876	0.333931	0.0888847	3.7569	0.00017203	0.00124463	0.333931	ns
Ntm	14.6371	-0.922361	0.203373	-4.53532	5.75e-06	7.57e-05	-0.922361	ns
Mrpl48-ps	43.6774	-0.505709	0.133427	-3.79014	0.000150563	0.00112166	-0.505709	ns
Ppp1r15a	1405.79	1.35095	0.216512	6.2396	4.39e-10	2.27e-08	1.35095	ns
Klhdc10	1732.36	-0.372815	0.0610554	-6.10618	1.02e-09	4.79e-08	-0.372815	ns
Rhbdd3	897.288	0.450929	0.0997831	4.51909	6.21e-06	8.08e-05	0.450929	ns
Polr3e	598.188	0.60783	0.130416	4.6607	3.15e-06	4.61e-05	0.60783	ns
Hes6	141.106	-0.501883	0.101191	-4.95975	7.06e-07	1.33e-05	-0.501883	ns
Pik3ip1	1820.08	0.524526	0.132139	3.9695	7.2e-05	0.000615801	0.524526	ns
2610307P16Rik	12.8827	-0.981135	0.231514	-4.2379	2.26e-05	0.00023826	-0.981135	ns
Uggt1	3429.09	0.531074	0.115067	4.61533	3.92e-06	5.52e-05	0.531074	ns
Slc6a7	13.1603	-1.36292	0.293447	-4.64453	3.41e-06	4.93e-05	-1.36292	ns
Ltv1	836.375	0.363626	0.0812281	4.4766	7.58e-06	9.53e-05	0.363626	ns
Ptbp3	776.371	0.412609	0.0908386	4.54223	5.57e-06	7.38e-05	0.412609	ns
Gm13237	24.5976	0.817216	0.221929	3.68233	0.000231113	0.00158514	0.817216	ns
Fas	199.39	0.354198	0.0690541	5.12928	2.91e-07	6.27e-06	0.354198	ns
Flii	4410.23	0.299961	0.0463566	6.47073	9.75e-11	5.97e-09	0.299961	ns
Gm17060	9.51789	0.732097	0.238192	3.07355	0.00211525	0.00957422	0.732097	ns
Adpgk	368.438	0.463885	0.0998845	4.64422	3.41e-06	4.93e-05	0.463885	ns
Tceb3	3070.62	0.260454	0.0616107	4.22742	2.36e-05	0.000248149	0.260454	ns
Psmd2	14336.4	0.662579	0.135662	4.88403	1.04e-06	1.81e-05	0.662579	ns
Foxn2	685.913	0.336447	0.0866076	3.88473	0.000102445	0.000821227	0.336447	ns
Zfp791	23.86	-0.675336	0.175512	-3.8478	0.000119184	0.000926619	-0.675336	ns
Nmt1	2472.11	0.518812	0.113944	4.5532	5.28e-06	7.09e-05	0.518812	ns
Gm12300	40722.5	-0.415505	0.0892033	-4.65796	3.19e-06	4.66e-05	-0.415505	ns
Tmem100	760.254	1.30099	0.222076	5.85831	4.68e-09	1.75e-07	1.30099	ns
Srfbp1	408.25	0.515195	0.119431	4.31375	1.61e-05	0.000180124	0.515195	ns
Gm15987	7.49397	1.29832	0.346145	3.75079	0.000176278	0.00126643	1.29832	ns
F630028O10Rik	68.257	0.809745	0.174016	4.65327	3.27e-06	4.74e-05	0.809745	ns
Gm9774	309.106	0.621243	0.132036	4.7051	2.54e-06	3.83e-05	0.621243	ns
Ap3b1	1033.24	0.413419	0.0875404	4.7226	2.33e-06	3.57e-05	0.413419	ns
Vezt	1648.29	0.433895	0.0977143	4.44045	8.98e-06	0.000110438	0.433895	ns
Dpt	2145.63	-0.853821	0.143454	-5.95187	2.65e-09	1.08e-07	-0.853821	ns
Gm28062	4303.77	0.344914	0.0651059	5.29774	1.17e-07	2.91e-06	0.344914	ns
Gm16184	8.42589	0.948131	0.273141	3.47121	0.000518119	0.0030468	0.948131	ns
Dnajc2	1051.59	0.479836	0.107168	4.47741	7.56e-06	9.51e-05	0.479836	ns
Runx1t1	122.805	0.656363	0.153665	4.27138	1.94e-05	0.000210679	0.656363	ns
Tmem28	7.07838	-1.47929	0.32424	-4.56232	5.06e-06	6.83e-05	-1.47929	ns
Dhfr	87.0915	-0.518914	0.126583	-4.0994	4.14e-05	0.000391554	-0.518914	ns
Rgs16	29.0217	0.917291	0.203007	4.51852	6.23e-06	8.08e-05	0.917291	ns
Ggta1	434.223	0.567678	0.11961	4.74606	2.07e-06	3.24e-05	0.567678	ns
Nupl2	200.772	0.283774	0.0763389	3.7173	0.000201366	0.00141165	0.283774	ns
Naalad2	258.018	-0.574027	0.129775	-4.42326	9.72e-06	0.000118104	-0.574027	ns
Ucp2	899.027	0.954675	0.152858	6.24552	4.22e-10	2.2e-08	0.954675	ns
RP24-562D16.4	29.3066	0.654116	0.160894	4.0655	4.79e-05	0.000441749	0.654116	ns
1500026H17Rik	33.6833	-0.555132	0.153456	-3.61753	0.000297433	0.00194991	-0.555132	ns
Akt1	2509.79	0.820116	0.148031	5.54015	3.02e-08	9.06e-07	0.820116	ns
Gpx3	8352.36	0.628196	0.143606	4.37445	1.22e-05	0.000142601	0.628196	ns
Cep120	1017.43	0.391365	0.093508	4.18537	2.85e-05	0.000289446	0.391365	ns
Nop58	606.646	0.381461	0.0854838	4.46238	8.11e-06	0.000100811	0.381461	ns
Ssfa2	990.848	0.395771	0.074888	5.28483	1.26e-07	3.07e-06	0.395771	ns
Ssx2ip	847.307	-0.494661	0.11028	-4.48552	7.27e-06	9.2e-05	-0.494661	ns
Slc25a15	429.738	-0.469232	0.102137	-4.59413	4.35e-06	6.01e-05	-0.469232	ns
Gsr	969.062	0.897331	0.164935	5.44052	5.31e-08	1.46e-06	0.897331	ns
Best3	471.396	-0.857481	0.186197	-4.60524	4.12e-06	5.77e-05	-0.857481	ns
Sp4	504.621	0.321595	0.0968378	3.32097	0.00089705	0.00480515	0.321595	ns
Tbrg1	1118.25	0.359542	0.0740411	4.85597	1.2e-06	2.04e-05	0.359542	ns
2310015D24Rik	446.627	-0.566816	0.141805	-3.99715	6.41e-05	0.000558703	-0.566816	ns
Tnfrsf23	207.514	0.456229	0.110095	4.14395	3.41e-05	0.000337342	0.456229	ns
Ankmy2	194.723	-0.513849	0.100271	-5.12463	2.98e-07	6.4e-06	-0.513849	ns
Snw1	2159.33	0.374541	0.0909127	4.11978	3.79e-05	0.000365264	0.374541	ns
Filip1l	1802.21	-0.522888	0.142114	-3.67934	0.000233834	0.00160007	-0.522888	ns
Dmwd	1288.21	0.343512	0.0576857	5.95489	2.6e-09	1.07e-07	0.343512	ns
Mall	95.871	0.692034	0.151978	4.55352	5.28e-06	7.08e-05	0.692034	ns
Pak1	1029.36	-0.793817	0.15421	-5.14764	2.64e-07	5.76e-06	-0.793817	ns
Hook2	186.833	0.485863	0.118082	4.11461	3.88e-05	0.000371436	0.485863	ns
Akap6	3016.45	-0.465872	0.0929274	-5.01329	5.35e-07	1.05e-05	-0.465872	ns
Il1r1	450.45	0.765105	0.150235	5.09272	3.53e-07	7.39e-06	0.765105	ns
Daxx	559.427	0.618589	0.12931	4.78378	1.72e-06	2.76e-05	0.618589	ns
Gm1821	2578.86	0.862234	0.173423	4.97186	6.63e-07	1.26e-05	0.862234	ns
Fam96b	518.945	0.263704	0.0491508	5.3652	8.09e-08	2.08e-06	0.263704	ns
Ppp2r2d	1078.59	0.268127	0.0577619	4.64193	3.45e-06	4.97e-05	0.268127	ns
Filip1	6254.97	0.886258	0.173559	5.10637	3.28e-07	6.95e-06	0.886258	ns
Ly6i	33.6057	0.579353	0.160987	3.59877	0.000319732	0.00206808	0.579353	ns
Exd2	1386.39	-0.493567	0.117772	-4.19085	2.78e-05	0.000283102	-0.493567	ns
Mtmr14	908.098	0.312188	0.0726717	4.29587	1.74e-05	0.000191778	0.312188	ns
Adm	130.222	0.923721	0.19344	4.77524	1.79e-06	2.86e-05	0.923721	ns
Susd2	119.381	-0.656454	0.132634	-4.94935	7.45e-07	1.38e-05	-0.656454	ns
Ola1	991.682	-0.376744	0.0518156	-7.27087	3.57e-13	3.46e-11	-0.376744	ns
Atg13	1841.74	0.473121	0.110596	4.27792	1.89e-05	0.000205624	0.473121	ns
Sorbs1	2394.58	0.563285	0.131662	4.27828	1.88e-05	0.000205461	0.563285	ns
Ccdc88c	1822.18	-0.599799	0.154233	-3.88892	0.00010069	0.000809783	-0.599799	ns
Rhbdf2	1060.01	0.674538	0.136176	4.95343	7.29e-07	1.36e-05	0.674538	ns
Nr1h2	1467.26	0.502106	0.102013	4.92196	8.57e-07	1.55e-05	0.502106	ns
St8sia5	715.687	-0.563202	0.148007	-3.80524	0.000141668	0.00107296	-0.563202	ns
Rpgrip1l	110.61	-0.571153	0.119867	-4.76491	1.89e-06	3e-05	-0.571153	ns
Wdr46	320.422	0.400805	0.0864825	4.63452	3.58e-06	5.13e-05	0.400805	ns
Ralb	304.083	0.339471	0.0769496	4.4116	1.03e-05	0.000123467	0.339471	ns
Midn	920.408	0.649816	0.130805	4.96784	6.77e-07	1.28e-05	0.649816	ns
0610012D04Rik	12.856	-1.29659	0.318906	-4.06576	4.79e-05	0.000441668	-1.29659	ns
Tob1	4473.51	-0.629944	0.150901	-4.17454	2.99e-05	0.000301717	-0.629944	ns
Ptp4a1	766.524	0.522165	0.110056	4.74455	2.09e-06	3.25e-05	0.522165	ns
9830144P21Rik	163.082	0.749733	0.162381	4.61714	3.89e-06	5.5e-05	0.749733	ns
Ezh1	2261.63	0.50411	0.111904	4.50486	6.64e-06	8.52e-05	0.50411	ns
Celsr2	468.599	-0.5676	0.116996	-4.85144	1.23e-06	2.07e-05	-0.5676	ns
Ttbk1	3.55643	-2.13896	0.530336	-4.03322	5.5e-05	0.000495704	-2.13896	downwnregulated
Gm17249	41.5173	0.388745	0.120493	3.2263	0.001254	0.00629417	0.388745	ns
Snrpn.1	1148.47	-0.386596	0.0822966	-4.69759	2.63e-06	3.96e-05	-0.386596	ns
Casp8	153.688	0.412562	0.100112	4.12102	3.77e-05	0.000363827	0.412562	ns
Gnb1l	68.177	-0.474796	0.104341	-4.55042	5.35e-06	7.17e-05	-0.474796	ns
Gm10860	36.4713	-0.649634	0.161038	-4.03405	5.48e-05	0.000494967	-0.649634	ns
Alx4	21.2039	-0.928925	0.21213	-4.37903	1.19e-05	0.000140039	-0.928925	ns
Gm16541	69.5999	0.415423	0.1087	3.82174	0.000132512	0.0010128	0.415423	ns
Gm9770	168.796	0.360131	0.0912569	3.94634	7.94e-05	0.000666412	0.360131	ns
Gabrg1	3.03093	-1.36977	0.434766	-3.15059	0.00162942	0.00778252	-1.36977	ns
Coa5	4362.93	-0.359556	0.0512044	-7.02199	2.19e-12	1.79e-10	-0.359556	ns
Vstm4	53.3842	-0.691684	0.137688	-5.02357	5.07e-07	1e-05	-0.691684	ns
Smad4	2178.68	0.351712	0.0926652	3.79552	0.000147335	0.00110368	0.351712	ns
Prok2	3.69641	4.53681	0.776944	5.83931	5.24e-09	1.95e-07	4.53681	upregulated
Slc25a35	826.831	-0.416565	0.0743227	-5.60482	2.08e-08	6.53e-07	-0.416565	ns
Ppat	1163.97	-0.402135	0.100903	-3.98537	6.74e-05	0.000582581	-0.402135	ns
Ip6k3	2049.46	0.828188	0.20349	4.06992	4.7e-05	0.000435434	0.828188	ns
Mfap4	274.115	-1.61238	0.331534	-4.8634	1.15e-06	1.98e-05	-1.61238	ns
Gm13772	345.568	-0.557623	0.125196	-4.45398	8.43e-06	0.000104391	-0.557623	ns
Klf15	2152.94	0.67635	0.130775	5.17187	2.32e-07	5.2e-06	0.67635	ns
Ano1	175.675	-0.469976	0.0963504	-4.87778	1.07e-06	1.86e-05	-0.469976	ns
Nmrk2	1507.34	-0.723673	0.170817	-4.23655	2.27e-05	0.000239381	-0.723673	ns
Mta1	937.698	0.393604	0.0787976	4.99513	5.88e-07	1.13e-05	0.393604	ns
Plin4	18298.9	0.684085	0.150619	4.54184	5.58e-06	7.39e-05	0.684085	ns
Rbl2	3170.55	0.599222	0.13302	4.50476	6.64e-06	8.52e-05	0.599222	ns
Tnfrsf10b	65.1004	0.871422	0.17798	4.8962	9.77e-07	1.72e-05	0.871422	ns
Ankrd1	959.395	1.15409	0.324426	3.55734	0.000374634	0.00234576	1.15409	ns
Gfer	788.935	0.265359	0.07323	3.62364	0.000290488	0.00191675	0.265359	ns
Kcnh7	51.7895	-0.639274	0.141508	-4.51759	6.25e-06	8.11e-05	-0.639274	ns
Fes	237.387	0.554352	0.111172	4.98644	6.15e-07	1.17e-05	0.554352	ns
RP24-323I23.2	7.80604	-0.574811	0.247303	-2.32432	0.0201086	0.0572683	-0.574811	ns
Olfml2b	304.303	-0.868788	0.195044	-4.45433	8.42e-06	0.00010435	-0.868788	ns
2510009E07Rik	1070.97	-0.46127	0.0994658	-4.63748	3.53e-06	5.06e-05	-0.46127	ns
Cblb	728.777	0.4205	0.0963939	4.36231	1.29e-05	0.000149455	0.4205	ns
Ank1	12563.7	-0.675113	0.171536	-3.93568	8.3e-05	0.00069297	-0.675113	ns
Gm26882	1680.26	0.348103	0.0814886	4.2718	1.94e-05	0.000210502	0.348103	ns
Tmem177	357.369	-0.349725	0.0632467	-5.52953	3.21e-08	9.52e-07	-0.349725	ns
Gm5580	10.664	0.589537	0.214439	2.74921	0.00597392	0.0221912	0.589537	ns
Steap3	1117.08	-0.584404	0.137751	-4.24246	2.21e-05	0.000234752	-0.584404	ns
Ska2	142.732	-0.53129	0.132221	-4.0182	5.86e-05	0.000519325	-0.53129	ns
Xpo5	807.146	0.293885	0.069477	4.22996	2.34e-05	0.000245871	0.293885	ns
Mkln1os	31.5582	-0.396622	0.127809	-3.10324	0.00191417	0.00884128	-0.396622	ns
Aldh5a1	321.796	-0.452725	0.0948052	-4.77532	1.79e-06	2.86e-05	-0.452725	ns
Dagla	430.325	-0.629356	0.194304	-3.23903	0.00119939	0.0060695	-0.629356	ns
Dpep2	36.2419	0.750741	0.178273	4.21119	2.54e-05	0.000263261	0.750741	ns
Cdpf1	661.98	0.585357	0.121405	4.82152	1.42e-06	2.36e-05	0.585357	ns
Wdr43	1336.92	0.535714	0.126675	4.22905	2.35e-05	0.000246738	0.535714	ns
Gm12620	17.2408	0.55182	0.181332	3.04315	0.00234119	0.0104146	0.55182	ns
Fbxo32	33878.8	2.30417	0.348185	6.61766	3.65e-11	2.48e-09	2.30417	upregulated
Hsh2d	2.99581	1.92784	0.537936	3.58377	0.000338667	0.0021637	1.92784	ns
Psph	330.199	-0.471809	0.105738	-4.46207	8.12e-06	0.000100897	-0.471809	ns
Apln	31.1118	-1.62429	0.283087	-5.73777	9.59e-09	3.37e-07	-1.62429	ns
Ppif	568.431	-0.411598	0.0635594	-6.4758	9.43e-11	5.79e-09	-0.411598	ns
Pxylp1	42.9846	-0.866995	0.197982	-4.37915	1.19e-05	0.000140039	-0.866995	ns
Ablim1	3239.33	0.611092	0.131026	4.66391	3.1e-06	4.55e-05	0.611092	ns
Gm15816	5260.65	-0.687019	0.174605	-3.93469	8.33e-05	0.000695262	-0.687019	ns
Wasf3	34.415	-0.69015	0.152595	-4.52275	6.1e-06	7.96e-05	-0.69015	ns
Exosc1	434.929	0.400473	0.0953526	4.19992	2.67e-05	0.000273651	0.400473	ns
Zfp273	73.9645	-0.498523	0.128196	-3.88876	0.000100757	0.000810004	-0.498523	ns
Ank2	2111.91	-0.458436	0.0859581	-5.33325	9.65e-08	2.44e-06	-0.458436	ns
Gm8783	15.6196	0.554599	0.192858	2.87569	0.0040315	0.0162178	0.554599	ns
Wdr5	979.491	0.443587	0.0911127	4.86856	1.12e-06	1.93e-05	0.443587	ns
Cbs	28.1469	1.14394	0.238816	4.79005	1.67e-06	2.69e-05	1.14394	ns
AI467606	73.5269	0.694837	0.174263	3.9873	6.68e-05	0.000578943	0.694837	ns
Oaz2-ps	110.458	-0.438229	0.0859043	-5.10136	3.37e-07	7.1e-06	-0.438229	ns
Gm8401	8.39646	0.616256	0.243932	2.52634	0.0115259	0.0370165	0.616256	ns
Mmp2	2225.86	-0.765905	0.129781	-5.90152	3.6e-09	1.41e-07	-0.765905	ns
Ppp1r3c	24850.1	0.890876	0.239159	3.72504	0.000195286	0.00137758	0.890876	ns
Pcp4l1	848.341	-0.809484	0.189613	-4.26913	1.96e-05	0.000212361	-0.809484	ns
Golga5	1257.32	0.431133	0.106815	4.03627	5.43e-05	0.000490964	0.431133	ns
Mrc2	649.427	-0.792658	0.159929	-4.9563	7.19e-07	1.35e-05	-0.792658	ns
Mylpf	257023	-0.527388	0.104152	-5.06365	4.11e-07	8.36e-06	-0.527388	ns
Tox2	13.8773	0.719899	0.211421	3.40505	0.000661509	0.00373648	0.719899	ns
F730311O21Rik	32.7928	-1.01458	0.272501	-3.7232	0.00019671	0.00138618	-1.01458	ns
WI1-1616M8.3	2547.53	-0.468895	0.121977	-3.84413	0.000120982	0.000938085	-0.468895	ns
4930556M19Rik	25.3796	0.5835	0.197481	2.95471	0.00312967	0.0131822	0.5835	ns
Cacng1	9946.19	0.424362	0.111536	3.80469	0.000141982	0.00107387	0.424362	ns
Glns-ps1	195.357	0.882272	0.182662	4.83009	1.36e-06	2.27e-05	0.882272	ns
Gm15917	16.842	-0.713214	0.194823	-3.66083	0.000251402	0.0016963	-0.713214	ns
Tomm40l	1092.78	-0.420735	0.070125	-5.99979	1.98e-09	8.53e-08	-0.420735	ns
Adrm1	2571.3	0.613107	0.130981	4.68088	2.86e-06	4.26e-05	0.613107	ns
Zfp280d	895.546	0.318398	0.0647738	4.91554	8.85e-07	1.59e-05	0.318398	ns
Nol8	540.152	0.431102	0.106886	4.03329	5.5e-05	0.000495704	0.431102	ns
Gpr155	817.666	-0.522564	0.145873	-3.58233	0.000340548	0.00217094	-0.522564	ns
Gstt1	205.477	-0.634647	0.118694	-5.34691	8.95e-08	2.28e-06	-0.634647	ns
Ulk1	3868.28	0.616937	0.135849	4.54136	5.59e-06	7.4e-05	0.616937	ns
Echdc2	296.76	-0.415134	0.0784219	-5.2936	1.2e-07	2.97e-06	-0.415134	ns
Hmha1	323.907	0.669755	0.145095	4.61598	3.91e-06	5.52e-05	0.669755	ns
Hnrnpu	5647.06	0.315365	0.0581697	5.42146	5.91e-08	1.6e-06	0.315365	ns
Nrf1	495.926	0.307557	0.0706624	4.35249	1.35e-05	0.000155025	0.307557	ns
Mir7225	4009.13	0.36226	0.0852796	4.24791	2.16e-05	0.000229947	0.36226	ns
BE692007	95.3893	0.6219	0.15883	3.9155	9.02e-05	0.000737288	0.6219	ns
Tyrobp	232.339	0.635629	0.146931	4.32604	1.52e-05	0.000172037	0.635629	ns
Dbn1	227.592	-0.776073	0.149349	-5.19636	2.03e-07	4.66e-06	-0.776073	ns
Disp1	190.419	-0.591634	0.116552	-5.07614	3.85e-07	7.94e-06	-0.591634	ns
2310047D07Rik	138.96	-0.601883	0.1574	-3.82391	0.00013135	0.00100543	-0.601883	ns
Trp63	489.55	0.494288	0.112149	4.40742	1.05e-05	0.000125354	0.494288	ns
Brpf3	645.218	0.391023	0.0842598	4.64068	3.47e-06	5e-05	0.391023	ns
Ano3	3.96289	-1.58989	0.469021	-3.3898	0.000699438	0.00391481	-1.58989	ns
Dnajb6	1966.93	0.532116	0.117704	4.52081	6.16e-06	8.02e-05	0.532116	ns
Iglon5	16.6676	-1.02836	0.23893	-4.30403	1.68e-05	0.000186462	-1.02836	ns
Thsd7b	20.5788	-0.794458	0.196246	-4.04828	5.16e-05	0.000469798	-0.794458	ns
1810032O08Rik	84.6654	0.778803	0.170982	4.55488	5.24e-06	7.05e-05	0.778803	ns
4930556J24Rik	155.426	0.503867	0.118233	4.26166	2.03e-05	0.000218542	0.503867	ns
Perm1	5384.44	-0.565569	0.14141	-3.99949	6.35e-05	0.000554421	-0.565569	ns
Gipc3	8.39351	-1.18369	0.290349	-4.07679	4.57e-05	0.000425673	-1.18369	ns
Maf1	2644.88	0.314791	0.0653725	4.81533	1.47e-06	2.42e-05	0.314791	ns
4930432K21Rik	18.6574	0.441302	0.184934	2.38627	0.0170203	0.0504158	0.441302	ns
Gm5499	59.1838	-0.684648	0.169918	-4.02928	5.59e-05	0.000501336	-0.684648	ns
Lrrc8c	630.148	0.625759	0.138087	4.53164	5.85e-06	7.66e-05	0.625759	ns
Zfp11	85.3463	-0.40381	0.114717	-3.52005	0.000431473	0.00263328	-0.40381	ns
Gm11263	103.472	0.467605	0.107114	4.36551	1.27e-05	0.000147543	0.467605	ns
Ccdc102a	102.415	-0.616596	0.115787	-5.32525	1.01e-07	2.55e-06	-0.616596	ns
Shq1	58.104	0.541824	0.134638	4.02431	5.71e-05	0.000509354	0.541824	ns
AA414768	9.26186	-1.02445	0.269797	-3.79712	0.00014639	0.00109862	-1.02445	ns
Ythdc1	1088.85	0.246219	0.0502147	4.90332	9.42e-07	1.67e-05	0.246219	ns
Ppfibp1	2183.95	0.378807	0.0683119	5.54525	2.94e-08	8.81e-07	0.378807	ns
Pcdh17	65.3133	0.306015	0.108586	2.81819	0.00482955	0.0187168	0.306015	ns
Zfand3	3745.22	0.359577	0.0809661	4.44108	8.95e-06	0.000110179	0.359577	ns
Lincpint	82.2724	0.789018	0.214253	3.68265	0.000230819	0.00158371	0.789018	ns
Gucd1	3194.63	0.80292	0.165143	4.86198	1.16e-06	1.99e-05	0.80292	ns
Map1lc3a	4313.9	0.27917	0.0507209	5.50403	3.71e-08	1.08e-06	0.27917	ns
Dnm1l	2341.4	-0.317373	0.0566502	-5.60233	2.11e-08	6.6e-07	-0.317373	ns
Ctps	745.854	0.252265	0.0491988	5.12747	2.94e-07	6.32e-06	0.252265	ns
Stac3	6977.7	-0.49243	0.110197	-4.46864	7.87e-06	9.84e-05	-0.49243	ns
Gm5577	2030.24	0.33372	0.0942288	3.54159	0.000397717	0.00246219	0.33372	ns
Emb	137.321	0.810524	0.189396	4.27953	1.87e-05	0.000204557	0.810524	ns
Atp5g3	12751.9	-0.448518	0.0756963	-5.92523	3.12e-09	1.24e-07	-0.448518	ns
Dok4	184.957	-0.549423	0.08692	-6.32102	2.6e-10	1.42e-08	-0.549423	ns
RP24-89J3.4	2.25535	-1.99715	0.634746	-3.14638	0.00165306	0.00786773	-1.99715	ns
Rnf39	8.36262	0.840042	0.266982	3.14644	0.0016527	0.00786773	0.840042	ns
Acsl3	767.561	0.55649	0.184065	3.02333	0.00250007	0.0109738	0.55649	ns
Spata5	252.88	0.355001	0.0919815	3.85948	0.000113627	0.00088885	0.355001	ns
Gimap8	173.316	0.358356	0.10076	3.55651	0.000375807	0.00235073	0.358356	ns
Mapk10	5.1736	-0.959855	0.339625	-2.82622	0.00471006	0.0183588	-0.959855	ns
Rpain	233.688	0.3923	0.0858549	4.56934	4.89e-06	6.64e-05	0.3923	ns
Nap1l1	2931.53	0.611282	0.127444	4.79649	1.61e-06	2.62e-05	0.611282	ns
Ubb	16390.5	0.713736	0.143894	4.96014	7.04e-07	1.33e-05	0.713736	ns
Lcp2	68.1161	0.797679	0.203534	3.91915	8.89e-05	0.000729392	0.797679	ns
BC049352	34.477	-1.33145	0.271796	-4.89871	9.65e-07	1.71e-05	-1.33145	ns
Wdr3	605.056	0.367773	0.0859004	4.28139	1.86e-05	0.000203259	0.367773	ns
Tceal6	11.076	-0.776855	0.23379	-3.32288	0.000890926	0.00477612	-0.776855	ns
Taf1a	270.029	0.320635	0.0685635	4.67646	2.92e-06	4.34e-05	0.320635	ns
Kcnc1	2275.97	-0.62527	0.138877	-4.50235	6.72e-06	8.6e-05	-0.62527	ns
Mlxip	4720.46	0.388382	0.0754684	5.14629	2.66e-07	5.79e-06	0.388382	ns
Apoc3	3.33927	1.74096	0.521749	3.33678	0.000847558	0.00458842	1.74096	ns
CN725425	9.33703	0.924936	0.297156	3.11263	0.00185431	0.00862236	0.924936	ns
Gm22362	37.7722	0.980099	0.235603	4.15997	3.18e-05	0.0003185	0.980099	ns
Rsbn1l	686.523	0.258138	0.0531182	4.85969	1.18e-06	2.01e-05	0.258138	ns
Ube2j2	899.233	0.289157	0.0630728	4.58449	4.55e-06	6.25e-05	0.289157	ns
Kdelr3	99.0141	-0.895567	0.178275	-5.02352	5.07e-07	1e-05	-0.895567	ns
Fam20c	403.822	-0.625022	0.110007	-5.68164	1.33e-08	4.44e-07	-0.625022	ns
Pik3c2b	1138.05	-0.452586	0.092204	-4.90853	9.18e-07	1.64e-05	-0.452586	ns
Ddx21	2907.29	0.861676	0.167254	5.1519	2.58e-07	5.65e-06	0.861676	ns
Polr3c	870.827	0.255785	0.0593571	4.30927	1.64e-05	0.000183104	0.255785	ns
Gm10830	13.2729	0.625865	0.200695	3.11848	0.00181785	0.008489	0.625865	ns
Ovgp1	214.798	0.466407	0.1063	4.38765	1.15e-05	0.000135564	0.466407	ns
9030612E09Rik	40.1062	-0.677226	0.186526	-3.63074	0.000282613	0.0018733	-0.677226	ns
Dhx37	320.836	0.385214	0.0780894	4.93299	8.1e-07	1.48e-05	0.385214	ns
Kera	347.578	-1.48593	0.39708	-3.74215	0.000182453	0.00130288	-1.48593	ns
Mettl21c	1712.23	-0.696042	0.173893	-4.00269	6.26e-05	0.000548838	-0.696042	ns
Lmod3	3469.36	-0.466895	0.0826253	-5.65075	1.6e-08	5.21e-07	-0.466895	ns
Kri1	631.85	0.291173	0.0571366	5.09608	3.47e-07	7.27e-06	0.291173	ns
Trmt61a	155.05	0.552504	0.133691	4.13269	3.59e-05	0.000349312	0.552504	ns
Apbb1ip	127.354	0.42766	0.120082	3.56139	0.000368897	0.00231678	0.42766	ns
Fibin	758.572	0.856691	0.194178	4.41189	1.02e-05	0.000123444	0.856691	ns
Bmp2k	683.056	0.423508	0.110279	3.84034	0.000122863	0.000950134	0.423508	ns
Gnl3	1202.72	0.868998	0.168671	5.15203	2.58e-07	5.65e-06	0.868998	ns
Gm11633	19.5762	-0.640328	0.180299	-3.55147	0.000383088	0.00238746	-0.640328	ns
Slc26a7	7.63652	1.14032	0.315981	3.60883	0.000307577	0.00200478	1.14032	ns
Crym	116.79	-0.44369	0.131851	-3.36509	0.000765188	0.0042075	-0.44369	ns
Det1	625.598	0.193251	0.048458	3.98801	6.66e-05	0.000577437	0.193251	ns
Pygo1	972.775	0.401745	0.120746	3.3272	0.000877246	0.00471897	0.401745	ns
Dpf1	17.9867	-0.994353	0.277165	-3.58758	0.000333762	0.00214043	-0.994353	ns
Hmcn1	107.833	-1.06824	0.194228	-5.49994	3.8e-08	1.1e-06	-1.06824	ns
Klhl24	8562.56	0.301535	0.0847506	3.55791	0.000373819	0.00234335	0.301535	ns
Gm15543	56.3672	-0.942881	0.233969	-4.02994	5.58e-05	0.000500598	-0.942881	ns
Igtp	352.352	-0.417454	0.103136	-4.04759	5.17e-05	0.000470756	-0.417454	ns
A730081D07Rik	89.4182	0.533262	0.140544	3.79427	0.000148078	0.00110721	0.533262	ns
St5	311.907	-0.597991	0.101878	-5.86966	4.37e-09	1.66e-07	-0.597991	ns
Thoc5	547.336	0.323091	0.0702208	4.60107	4.2e-06	5.87e-05	0.323091	ns
Sec24b	1226.22	0.44745	0.0999686	4.47591	7.61e-06	9.55e-05	0.44745	ns
Cryba4	4.48681	-1.17802	0.367383	-3.20651	0.00134358	0.00663401	-1.17802	ns
Tifab	55.4338	0.615669	0.153865	4.00136	6.3e-05	0.000550981	0.615669	ns
Gm12727	16.9275	0.66685	0.205519	3.24471	0.00117572	0.00597205	0.66685	ns
Ccng1	32812.9	-0.38356	0.0793834	-4.83174	1.35e-06	2.26e-05	-0.38356	ns
4930551O13Rik	349.396	0.367305	0.112388	3.26818	0.00108241	0.00558462	0.367305	ns
Zfyve1	1685.87	0.981045	0.192052	5.10822	3.25e-07	6.9e-06	0.981045	ns
Pkp4	836.049	0.454747	0.113568	4.00418	6.22e-05	0.000545633	0.454747	ns
Usp28	2970.61	0.301348	0.0794626	3.79232	0.000149244	0.00111388	0.301348	ns
Zdhhc12	93.7826	0.409978	0.0988106	4.14913	3.34e-05	0.00033054	0.409978	ns
Hsph1	2981.99	0.55769	0.129859	4.29458	1.75e-05	0.000192794	0.55769	ns
Nsmaf	2556.89	0.433375	0.105557	4.10559	4.03e-05	0.000383341	0.433375	ns
Pcsk6	1171.23	-0.655813	0.146563	-4.47461	7.65e-06	9.6e-05	-0.655813	ns
Rnf125	77.5712	0.817504	0.194821	4.19618	2.71e-05	0.000277365	0.817504	ns
Nrk	22.9662	-1.10043	0.222868	-4.9376	7.91e-07	1.45e-05	-1.10043	ns
Gm13833	39.5063	0.921526	0.220828	4.17304	3.01e-05	0.000303439	0.921526	ns
Mmab	922.231	-0.513987	0.103752	-4.95402	7.27e-07	1.36e-05	-0.513987	ns
Syt3	89.1508	-0.550266	0.135797	-4.05213	5.08e-05	0.000463572	-0.550266	ns
Ptges3	1176.62	0.48457	0.110012	4.40468	1.06e-05	0.000126796	0.48457	ns
Rgcc	1283.76	1.19489	0.217395	5.49639	3.88e-08	1.11e-06	1.19489	ns
Erbb2ip	3397.13	0.747208	0.168956	4.4225	9.76e-06	0.000118378	0.747208	ns
Ecm2	773.464	-0.59381	0.131001	-4.53286	5.82e-06	7.62e-05	-0.59381	ns
Polr1b	680.384	0.36321	0.082847	4.3841	1.16e-05	0.000137363	0.36321	ns
Nr1i3	781.514	-0.410581	0.0734362	-5.59099	2.26e-08	6.99e-07	-0.410581	ns
Ier5	327.185	0.488733	0.100071	4.88385	1.04e-06	1.81e-05	0.488733	ns
Mafk	970.675	0.9286	0.175281	5.29778	1.17e-07	2.91e-06	0.9286	ns
Zfp687	531.874	-0.387411	0.0714183	-5.42453	5.81e-08	1.58e-06	-0.387411	ns
Zfp317	490.838	0.286104	0.0863069	3.31496	0.00091656	0.00488264	0.286104	ns
Ddx26b	679.891	-0.403064	0.0560348	-7.19311	6.33e-13	5.8e-11	-0.403064	ns
Osbpl8	980.192	0.287401	0.0766893	3.7476	0.000178537	0.00127986	0.287401	ns
Hdhd3	14.1458	-0.826633	0.217476	-3.80103	0.000144095	0.00108541	-0.826633	ns
Gm11491	29.4206	-0.640109	0.150509	-4.25297	2.11e-05	0.000225878	-0.640109	ns
A530058N18Rik	18.2914	-2.11945	0.377089	-5.62054	1.9e-08	6.04e-07	-2.11945	downwnregulated
Ipo13	13606.8	0.626391	0.138123	4.53503	5.76e-06	7.58e-05	0.626391	ns
Ikbip	229.649	-0.512451	0.110156	-4.65206	3.29e-06	4.77e-05	-0.512451	ns
Noc2l	1407.18	0.300732	0.0593203	5.06963	3.99e-07	8.16e-06	0.300732	ns
Zfp653	150.828	0.420365	0.0936784	4.48732	7.21e-06	9.13e-05	0.420365	ns
Bclaf1	2760.17	0.464626	0.109179	4.25565	2.08e-05	0.000223785	0.464626	ns
Gm14048	142.969	0.651814	0.151949	4.28968	1.79e-05	0.000196778	0.651814	ns
Papln	72.0962	-1.0506	0.206686	-5.08306	3.71e-07	7.69e-06	-1.0506	ns
Insr	4792.22	0.391444	0.0851484	4.5972	4.28e-06	5.95e-05	0.391444	ns
Mpc2	3669.78	-0.404413	0.072213	-5.60028	2.14e-08	6.66e-07	-0.404413	ns
Nt5c1a	338.34	-0.681744	0.176506	-3.86244	0.000112258	0.000880753	-0.681744	ns
Ctnnd2	3.3802	1.01631	0.402783	2.52323	0.0116284	0.0372573	1.01631	ns
Eif4ebp1	2303.69	1.7251	0.241558	7.14157	9.23e-13	8.26e-11	1.7251	ns
Gm17259	57.8585	0.313721	0.104215	3.01034	0.00260957	0.0113905	0.313721	ns
Gm17546	25.392	-0.814787	0.202138	-4.03084	5.56e-05	0.000498893	-0.814787	ns
Ftsj3	1582.2	0.545765	0.122954	4.43877	9.05e-06	0.000111168	0.545765	ns
Itih5	1686.34	-0.742744	0.132579	-5.60229	2.12e-08	6.6e-07	-0.742744	ns
Lmod2	6275.49	0.771379	0.178718	4.31617	1.59e-05	0.000178552	0.771379	ns
Zfand5	11073.7	0.609819	0.155346	3.92556	8.65e-05	0.00071512	0.609819	ns
Oser1	618.889	0.697224	0.145875	4.77961	1.76e-06	2.81e-05	0.697224	ns
Gm20531	13.1825	0.880827	0.248915	3.53867	0.000402142	0.00248411	0.880827	ns
Jph2	16856.3	-0.569813	0.167747	-3.39686	0.000681639	0.00383419	-0.569813	ns
Ccl24	76.1968	-0.726168	0.166261	-4.36764	1.26e-05	0.000146529	-0.726168	ns
Trex1	557.59	0.532457	0.1151	4.62605	3.73e-06	5.31e-05	0.532457	ns
Phip	1641.29	0.35514	0.101278	3.50659	0.000453893	0.00273754	0.35514	ns
Trim65	289.111	0.402884	0.0977597	4.12116	3.77e-05	0.00036377	0.402884	ns
Abcf2	6093.02	0.292484	0.079981	3.65691	0.000255274	0.00171842	0.292484	ns
Gm9823	578.708	0.338275	0.0830749	4.07193	4.66e-05	0.000432202	0.338275	ns
Tst	406.153	-0.480666	0.100314	-4.79164	1.65e-06	2.68e-05	-0.480666	ns
Tmtc4	77.6965	-0.504499	0.0936976	-5.38433	7.27e-08	1.91e-06	-0.504499	ns
Trim62	46.6214	0.45313	0.117455	3.85791	0.000114361	0.000894248	0.45313	ns
Ubr3	22706.5	0.413184	0.115657	3.57251	0.00035358	0.00223912	0.413184	ns
Dhx29	1143.34	0.270257	0.062336	4.33548	1.45e-05	0.000165961	0.270257	ns
Actr8	1138.73	0.452582	0.110179	4.10769	4e-05	0.000380382	0.452582	ns
Psen1	1011.92	0.317324	0.0675685	4.69633	2.65e-06	3.98e-05	0.317324	ns
Lrrc32	325.633	0.579647	0.134442	4.31151	1.62e-05	0.000181793	0.579647	ns
Vps16	728.686	0.324295	0.0578071	5.60995	2.02e-08	6.38e-07	0.324295	ns
Ddb1	9364.01	0.321685	0.0758015	4.24378	2.2e-05	0.000233732	0.321685	ns
Fam184b	9.26317	-1.19238	0.336316	-3.54541	0.000392005	0.00243258	-1.19238	ns
Gm14412	54.3689	-0.576249	0.17077	-3.37441	0.000739744	0.00408639	-0.576249	ns
Epg5	2749.95	0.399908	0.104171	3.83896	0.000123556	0.000954762	0.399908	ns
Bcat1	14.0458	-1.04841	0.262478	-3.99429	6.49e-05	0.000564051	-1.04841	ns
Aqp7	339.188	-0.74187	0.171077	-4.33647	1.45e-05	0.000165408	-0.74187	ns
Lix1	9.88438	-1.04948	0.26893	-3.90243	9.52e-05	0.000771686	-1.04948	ns
Gm28286	17.7503	-1.73335	0.401615	-4.31596	1.59e-05	0.000178626	-1.73335	ns
I830012O16Rik	120.564	-0.614337	0.16572	-3.70707	0.000209672	0.0014583	-0.614337	ns
Camk2a	14416.1	-0.491535	0.148235	-3.31591	0.000913441	0.00487113	-0.491535	ns
Sde2	445.196	0.404921	0.086118	4.70193	2.58e-06	3.89e-05	0.404921	ns
Pnpla2	9535.9	0.647016	0.138514	4.67113	3e-06	4.43e-05	0.647016	ns
Gm21969	1884.81	-0.479275	0.0940023	-5.09855	3.42e-07	7.2e-06	-0.479275	ns
Synpo	5693.18	0.332942	0.0744925	4.46947	7.84e-06	9.81e-05	0.332942	ns
Rtn4rl1	53.6881	-0.846704	0.179805	-4.70902	2.49e-06	3.78e-05	-0.846704	ns
Ddx56	1047.36	0.862881	0.166886	5.17049	2.33e-07	5.23e-06	0.862881	ns
Rcn1	299.04	-0.503201	0.097299	-5.1717	2.32e-07	5.2e-06	-0.503201	ns
Usp36	1095.94	0.423544	0.0982934	4.30898	1.64e-05	0.000183243	0.423544	ns
Gm9992	20.4863	1.43873	0.304191	4.72968	2.25e-06	3.47e-05	1.43873	ns
Cox7a1	4658.39	-0.508325	0.102675	-4.95084	7.39e-07	1.37e-05	-0.508325	ns
Reep1	2680.63	-0.470928	0.112611	-4.1819	2.89e-05	0.000293601	-0.470928	ns
Cyp2u1	85.3428	-0.502662	0.10469	-4.80145	1.58e-06	2.57e-05	-0.502662	ns
Napb	1238.52	0.91942	0.175463	5.23998	1.61e-07	3.79e-06	0.91942	ns
Slco2b1	840.748	0.325045	0.075954	4.2795	1.87e-05	0.000204557	0.325045	ns
Igf1r	448.398	0.36927	0.0963905	3.83097	0.000127637	0.000980706	0.36927	ns
Tmem176b	681.234	0.500087	0.100176	4.99208	5.97e-07	1.14e-05	0.500087	ns
Zbtb10	404.046	0.546332	0.13181	4.14484	3.4e-05	0.0003363	0.546332	ns
Phyh	3623.75	-0.406563	0.0766528	-5.30395	1.13e-07	2.83e-06	-0.406563	ns
Fxr2	4840.95	0.480018	0.110206	4.35563	1.33e-05	0.000153388	0.480018	ns
Efcc1	28.5406	-0.908938	0.197658	-4.59854	4.25e-06	5.93e-05	-0.908938	ns
Gm13033	13.3889	-0.533998	0.203013	-2.63036	0.00852938	0.0292903	-0.533998	ns
Zfp384	941.2	0.361437	0.0828573	4.36216	1.29e-05	0.000149471	0.361437	ns
Slc1a1	110.228	0.603609	0.132077	4.57013	4.87e-06	6.63e-05	0.603609	ns
Psmd3	3984.05	0.672713	0.136883	4.9145	8.9e-07	1.6e-05	0.672713	ns
Gm15491	428.437	0.35051	0.0914799	3.83155	0.000127336	0.000978764	0.35051	ns
Nr1h3	633.47	0.383722	0.0813482	4.71703	2.39e-06	3.65e-05	0.383722	ns
Acvr1b	3385.3	0.685445	0.165685	4.13704	3.52e-05	0.00034458	0.685445	ns
Matr3	3147.4	0.252813	0.0592439	4.26733	1.98e-05	0.000213854	0.252813	ns
Gm28209	4.01608	-1.14294	0.380622	-3.00283	0.00267486	0.0116256	-1.14294	ns
Mypn	15640.7	0.306339	0.0744267	4.11598	3.86e-05	0.00036942	0.306339	ns
Eif4a1	3635.08	0.535483	0.125802	4.25655	2.08e-05	0.000222999	0.535483	ns
Eif3b	3490.11	0.365873	0.0855874	4.27485	1.91e-05	0.000207979	0.365873	ns
Ank3	6003.13	0.489474	0.119245	4.10479	4.05e-05	0.000384139	0.489474	ns
Gm26903	76.1153	-0.597534	0.119396	-5.00465	5.6e-07	1.09e-05	-0.597534	ns
Zc4h2	38.9787	-0.62993	0.138792	-4.53868	5.66e-06	7.46e-05	-0.62993	ns
Mboat1	77.5165	-0.582902	0.14308	-4.07394	4.62e-05	0.00043013	-0.582902	ns
Rela	748.756	0.367365	0.0785603	4.67622	2.92e-06	4.34e-05	0.367365	ns
Rbm15	459.969	0.383804	0.0929641	4.12852	3.65e-05	0.000354315	0.383804	ns
Brms1	479.908	0.424176	0.102593	4.13457	3.56e-05	0.000347276	0.424176	ns
Srm	234.326	0.299157	0.0644271	4.64334	3.43e-06	4.95e-05	0.299157	ns
Tuba1c	156.421	1.03856	0.202068	5.13964	2.75e-07	5.98e-06	1.03856	ns
Polr3b	612.618	0.261187	0.0737814	3.54001	0.000400114	0.00247459	0.261187	ns
RP23-80A8.2	2.53593	1.39981	0.49918	2.80422	0.00504384	0.0193408	1.39981	ns
Zfp750	11.3296	-1.18654	0.324814	-3.65298	0.000259211	0.00173885	-1.18654	ns
Gpam	4886.01	-0.490798	0.118588	-4.13868	3.49e-05	0.000343115	-0.490798	ns
Cpsf4	272.464	0.310092	0.0800852	3.87203	0.000107933	0.000854509	0.310092	ns
Abcf3	2434.7	0.386101	0.0968812	3.9853	6.74e-05	0.000582581	0.386101	ns
Mpeg1	359.95	0.608189	0.149592	4.06565	4.79e-05	0.000441674	0.608189	ns
Ddx27	606.599	0.814121	0.160381	5.07616	3.85e-07	7.94e-06	0.814121	ns
Bcl2l11	311.794	0.338406	0.0912794	3.70737	0.000209425	0.00145708	0.338406	ns
Rif1	1485.64	0.555016	0.131634	4.21635	2.48e-05	0.000257979	0.555016	ns
Glrx	512.534	-0.441929	0.101054	-4.37322	1.22e-05	0.000143243	-0.441929	ns
Vps54	1253.19	0.445585	0.105214	4.23503	2.29e-05	0.000240754	0.445585	ns
Tpst1	221.037	-0.50818	0.105642	-4.81041	1.51e-06	2.47e-05	-0.50818	ns
Gm21972	1003.94	0.495397	0.118163	4.1925	2.76e-05	0.000281335	0.495397	ns
Cab39	9077.81	0.267655	0.0873768	3.06323	0.0021896	0.00984933	0.267655	ns
Ptpn12	537.781	0.409328	0.0950291	4.3074	1.65e-05	0.000184353	0.409328	ns
Pcdh20	32.6314	-0.919437	0.224914	-4.08795	4.35e-05	0.00040852	-0.919437	ns
Txnl1	2517.35	0.604721	0.132995	4.54696	5.44e-06	7.26e-05	0.604721	ns
Popdc3	1199.45	0.261529	0.0644637	4.057	4.97e-05	0.000455463	0.261529	ns
Ormdl1	279.725	-0.540961	0.142395	-3.79902	0.000145268	0.00109222	-0.540961	ns
Recql4	19.5999	-0.746646	0.194381	-3.84115	0.000122457	0.000947711	-0.746646	ns
Runx1	147.956	1.02849	0.201474	5.10482	3.31e-07	6.99e-06	1.02849	ns
Gm14252	11.8071	0.540679	0.205172	2.63525	0.0084075	0.0289659	0.540679	ns
Eif3f	2779.64	0.329622	0.0694522	4.74603	2.07e-06	3.24e-05	0.329622	ns
Snhg6	368.111	0.613634	0.135073	4.54297	5.55e-06	7.37e-05	0.613634	ns
Smndc1	604.358	0.332742	0.0732785	4.54079	5.6e-06	7.41e-05	0.332742	ns
Pknox1	420.44	0.328836	0.10007	3.28605	0.00101603	0.00531637	0.328836	ns
Cd300lb.1	14.7356	0.963749	0.285024	3.3813	0.000721448	0.00401039	0.963749	ns
Dgke	299.967	-0.511478	0.0985439	-5.19036	2.1e-07	4.78e-06	-0.511478	ns
Itpkc	244.481	0.370351	0.0816812	4.53411	5.78e-06	7.6e-05	0.370351	ns
Eda	117.983	-0.499581	0.0921377	-5.42211	5.89e-08	1.6e-06	-0.499581	ns
Gimap4	185.75	0.463578	0.142276	3.25831	0.00112077	0.00574392	0.463578	ns
Rprd2	1187.44	0.274143	0.0651512	4.2078	2.58e-05	0.000266021	0.274143	ns
Rbm27	584.323	0.30296	0.0830349	3.64859	0.000263682	0.00176335	0.30296	ns
Sec62	2477.73	0.367907	0.085115	4.32247	1.54e-05	0.000174201	0.367907	ns
Ccdc130	171.596	0.366174	0.0931729	3.93005	8.49e-05	0.000705058	0.366174	ns
Adamts4	51.4623	1.57915	0.340593	4.63647	3.54e-06	5.08e-05	1.57915	ns
Slc28a2	451.336	-0.481808	0.118401	-4.06931	4.72e-05	0.00043619	-0.481808	ns
Gm7008	137.717	0.643706	0.168456	3.8212	0.000132802	0.00101426	0.643706	ns
Arrdc3	2950.16	1.46997	0.244445	6.01352	1.82e-09	7.92e-08	1.46997	ns
Il18bp	70.5557	0.306407	0.10623	2.88437	0.00392202	0.0158653	0.306407	ns
Fbxl16	104.238	-0.635566	0.134388	-4.72932	2.25e-06	3.47e-05	-0.635566	ns
Pdk4	20404.7	1.59143	0.387068	4.1115	3.93e-05	0.000374751	1.59143	ns
Zfp874b	584.959	0.41151	0.10147	4.05549	5e-05	0.000457797	0.41151	ns
Pla1a	309.318	-0.602733	0.151132	-3.98812	6.66e-05	0.00057743	-0.602733	ns
Tmem255b	121.552	0.594715	0.144611	4.11252	3.91e-05	0.000373764	0.594715	ns
Bcl10	345.288	0.389084	0.0848225	4.58704	4.5e-06	6.19e-05	0.389084	ns
6430571L13Rik	1180.92	-0.766013	0.240589	-3.18391	0.00145299	0.00707624	-0.766013	ns
Emc3	2310.89	0.307574	0.0786191	3.9122	9.15e-05	0.000745377	0.307574	ns
Aup1	1626.21	0.313018	0.0501087	6.24678	4.19e-10	2.18e-08	0.313018	ns
Itga5	664.139	0.513074	0.12424	4.1297	3.63e-05	0.0003527	0.513074	ns
Anxa4	694.95	0.399477	0.0907564	4.40164	1.07e-05	0.000128437	0.399477	ns
Ddx24	2605.03	0.433568	0.110086	3.93846	8.2e-05	0.000686415	0.433568	ns
Accs	107.406	-0.503905	0.095325	-5.28617	1.25e-07	3.05e-06	-0.503905	ns
Itgb3bp	3629.93	-0.533471	0.132205	-4.03518	5.46e-05	0.000492813	-0.533471	ns
Phf2	2200.67	0.345608	0.0846984	4.08045	4.49e-05	0.000420572	0.345608	ns
Ldha-ps2	684.865	-0.430154	0.106864	-4.02525	5.69e-05	0.000507758	-0.430154	ns
Cirh1a	860.128	0.411134	0.105717	3.88901	0.000100652	0.000809783	0.411134	ns
Tle2	227.212	-0.671408	0.144283	-4.65341	3.26e-06	4.74e-05	-0.671408	ns
Pdgfrl	109.036	-0.87132	0.184473	-4.72328	2.32e-06	3.56e-05	-0.87132	ns
Sdc2	809.502	-0.54951	0.101539	-5.41182	6.24e-08	1.67e-06	-0.54951	ns
Sart1	1025.19	0.352258	0.0814117	4.32688	1.51e-05	0.000171616	0.352258	ns
Maged2	471.192	-0.584133	0.117862	-4.95607	7.19e-07	1.35e-05	-0.584133	ns
Smg1	4578.56	0.292136	0.0821387	3.55662	0.000375653	0.00235049	0.292136	ns
Gm8865	8.3148	0.705193	0.259084	2.72188	0.00649127	0.0236547	0.705193	ns
Tnxa	122.601	-0.511308	0.111682	-4.57824	4.69e-06	6.43e-05	-0.511308	ns
Klhl21	5583.14	0.404867	0.114876	3.52438	0.000424472	0.00259523	0.404867	ns
Cdc45	93.9407	0.336386	0.102397	3.28513	0.00101937	0.0053278	0.336386	ns
Alpk2	2990.77	0.405185	0.0859673	4.71325	2.44e-06	3.71e-05	0.405185	ns
Dnajc21	2650.69	0.230383	0.0768684	2.9971	0.00272559	0.0118082	0.230383	ns
Clcn1	7391.01	-0.503052	0.155198	-3.24136	0.00118959	0.00602445	-0.503052	ns
Dhx15	1921.36	0.295064	0.0746747	3.95133	7.77e-05	0.00065593	0.295064	ns
Erp29	1529.19	0.473367	0.108655	4.35662	1.32e-05	0.000152869	0.473367	ns
Mcm3	143.189	0.320385	0.091152	3.51485	0.000440007	0.00267332	0.320385	ns
Sucla2	14503.8	-0.32983	0.062365	-5.2887	1.23e-07	3.02e-06	-0.32983	ns
Nudt16	155.049	0.437775	0.112829	3.87998	0.000104464	0.000833213	0.437775	ns
Letm2	205.665	0.343567	0.0823756	4.17074	3.04e-05	0.000305608	0.343567	ns
Tlr6	27.5522	0.446542	0.15175	2.94262	0.00325452	0.0136094	0.446542	ns
Xrcc1	549.806	0.26347	0.0586736	4.49044	7.11e-06	9.01e-05	0.26347	ns
9530027J09Rik	129.285	0.545742	0.140573	3.88227	0.000103485	0.00082735	0.545742	ns
Usp46os2	62.4139	0.512725	0.136822	3.74739	0.000178687	0.00128049	0.512725	ns
Aamdc	2196.49	-0.448838	0.103768	-4.32542	1.52e-05	0.000172348	-0.448838	ns
Fbxo6	967.952	0.436872	0.105523	4.14006	3.47e-05	0.000341553	0.436872	ns
D430042O09Rik	380.729	0.304289	0.082409	3.69242	0.00022213	0.00153236	0.304289	ns
Mafa	199.364	-0.992308	0.236151	-4.202	2.65e-05	0.000271711	-0.992308	ns
Sprtn	206.373	0.408169	0.105964	3.85194	0.000117185	0.000913173	0.408169	ns
Aldh18a1	157.105	-0.578746	0.12882	-4.49267	7.03e-06	8.94e-05	-0.578746	ns
Cct4	3674.62	0.306802	0.0631916	4.85511	1.2e-06	2.04e-05	0.306802	ns
Clp1	142.44	0.339186	0.0793237	4.27598	1.9e-05	0.00020715	0.339186	ns
Mapk13	7.70876	3.06457	0.526506	5.82058	5.86e-09	2.16e-07	3.06457	upregulated
Ephx4	10.4174	-0.746466	0.248031	-3.00956	0.00261624	0.0114123	-0.746466	ns
Gm13442	9.81314	-0.867271	0.256049	-3.38713	0.00070628	0.00394225	-0.867271	ns
Ttc9c	719.812	0.260234	0.0662524	3.92792	8.57e-05	0.000710173	0.260234	ns
Ostm1	772.627	-0.367643	0.0535517	-6.86521	6.64e-12	5.02e-10	-0.367643	ns
Gm12216	39.8728	-0.574225	0.155878	-3.68382	0.000229763	0.00157806	-0.574225	ns
2210011C24Rik	44.4604	-0.658459	0.136766	-4.8145	1.48e-06	2.43e-05	-0.658459	ns
Zfp710	605.45	-0.477465	0.0926342	-5.15431	2.55e-07	5.61e-06	-0.477465	ns
Bdh2	54.3874	-0.495202	0.134577	-3.67968	0.000233527	0.00159851	-0.495202	ns
Gcat	315.173	-0.480131	0.0931191	-5.15609	2.52e-07	5.57e-06	-0.480131	ns
Cir1	400.442	0.401739	0.0950659	4.2259	2.38e-05	0.000249315	0.401739	ns
Prr15	20.6194	-0.828114	0.205203	-4.03558	5.45e-05	0.000492195	-0.828114	ns
Hsf1	1452.58	0.307382	0.0680221	4.51886	6.22e-06	8.08e-05	0.307382	ns
Cd14	115.638	0.563905	0.139701	4.03652	5.42e-05	0.000490876	0.563905	ns
Celsr3	46.3979	0.400634	0.129304	3.09838	0.00194581	0.00895893	0.400634	ns
Hrk	19.163	-0.575287	0.192863	-2.98288	0.0028555	0.0122431	-0.575287	ns
Chst10	10.1675	-0.925594	0.276631	-3.34595	0.000820019	0.00446072	-0.925594	ns
Arel1	1656.98	0.229345	0.0649475	3.53123	0.000413628	0.00254193	0.229345	ns
B930041F14Rik	38.7047	-0.564183	0.13404	-4.20906	2.56e-05	0.000265356	-0.564183	ns
Slc4a10	25.1429	-1.01385	0.310485	-3.26536	0.00109325	0.00563121	-1.01385	ns
Scube1	19.5332	-0.726226	0.182535	-3.97856	6.93e-05	0.000596983	-0.726226	ns
Psmd11	4193.05	0.787848	0.162021	4.86262	1.16e-06	1.98e-05	0.787848	ns
Psmd1	7613.11	0.494739	0.122115	4.05142	5.09e-05	0.000464695	0.494739	ns
Slc15a4	787.558	1.16673	0.213923	5.45398	4.93e-08	1.37e-06	1.16673	ns
Lurap1	304.014	-0.353748	0.0864035	-4.09415	4.24e-05	0.000399601	-0.353748	ns
Mospd1	3808.46	0.43509	0.118697	3.66555	0.000246809	0.00166999	0.43509	ns
Cdk18	171.923	0.366297	0.102169	3.58519	0.00033683	0.00215671	0.366297	ns
Lace1	397.979	-0.469272	0.115015	-4.08009	4.5e-05	0.000421025	-0.469272	ns
Gm9769	325.503	0.600668	0.149911	4.00682	6.15e-05	0.000540729	0.600668	ns
Snrnp48	333.917	0.505285	0.116797	4.32617	1.52e-05	0.000172037	0.505285	ns
Rnf112	4.36072	-1.33907	0.377795	-3.54445	0.000393437	0.00243924	-1.33907	ns
Pvr	437.624	0.377115	0.103166	3.65542	0.000256757	0.00172555	0.377115	ns
Fign	80.2282	-0.631968	0.149126	-4.23781	2.26e-05	0.00023826	-0.631968	ns
Tspyl2	563.507	0.564491	0.130928	4.31147	1.62e-05	0.000181793	0.564491	ns
Mtmr1	1990.09	0.374785	0.114603	3.27029	0.00107437	0.00554875	0.374785	ns
Pla2r1.1	129.102	-0.485963	0.101423	-4.79146	1.66e-06	2.68e-05	-0.485963	ns
Gtpbp4	1851.21	0.656527	0.150714	4.3561	1.32e-05	0.000153143	0.656527	ns
Mettl1	386.158	0.281399	0.070359	3.99948	6.35e-05	0.000554421	0.281399	ns
Lrrc23	3.44033	-1.58075	0.440182	-3.59112	0.000329264	0.00211626	-1.58075	ns
Eps15	3979.44	0.223451	0.0811559	2.75335	0.00589885	0.0219605	0.223451	ns
Gdf11	299.005	-0.612157	0.159159	-3.8462	0.000119964	0.000931971	-0.612157	ns
Pwp2	841.829	0.540896	0.131262	4.12075	3.78e-05	0.000364087	0.540896	ns
Vamp1	904.218	-0.43104	0.104618	-4.12013	3.79e-05	0.000364884	-0.43104	ns
Zbtb44	2060.39	0.327017	0.103905	3.14727	0.00164804	0.00785249	0.327017	ns
Gm13204	32.5362	0.347291	0.146675	2.36775	0.0178966	0.0524307	0.347291	ns
Ptcd3	1990.87	-0.343125	0.0567754	-6.04354	1.51e-09	6.81e-08	-0.343125	ns
1110018N20Rik	44.1854	-0.693917	0.160507	-4.32329	1.54e-05	0.000173848	-0.693917	ns
Pi16	1643.34	-0.803248	0.199702	-4.02224	5.76e-05	0.000512954	-0.803248	ns
Dnttip2	1313.51	0.693641	0.158791	4.36827	1.25e-05	0.000146187	0.693641	ns
Fermt3	145.406	0.496154	0.116717	4.25091	2.13e-05	0.000227583	0.496154	ns
Ube4bos1	222.792	0.535945	0.126935	4.22221	2.42e-05	0.000252645	0.535945	ns
Tmem14a	35.0092	-0.63139	0.16515	-3.82313	0.000131768	0.00100788	-0.63139	ns
Pnmt	70.463	1.27155	0.257575	4.93664	7.95e-07	1.45e-05	1.27155	ns
Ssrp1	1191.29	0.266126	0.0601061	4.42761	9.53e-06	0.000116095	0.266126	ns
Cry1	404.497	0.306251	0.0790739	3.87297	0.000107516	0.000851874	0.306251	ns
Uqcrc1	15189.7	-0.409141	0.0662689	-6.17395	6.66e-10	3.29e-08	-0.409141	ns
Arid5b	531.548	0.436193	0.114456	3.81102	0.000138397	0.00105303	0.436193	ns
Tmbim1	2484.71	0.460547	0.10089	4.56483	5e-06	6.75e-05	0.460547	ns
Orai2	63.5389	0.550403	0.16245	3.38814	0.000703689	0.00393319	0.550403	ns
Hoxb8	8.73734	0.93337	0.285795	3.26587	0.00109129	0.00562472	0.93337	ns
1700023H06Rik	13.7812	1.07882	0.301861	3.57391	0.000351684	0.00223004	1.07882	ns
Ube2n	1237.03	-0.330969	0.0615064	-5.38105	7.41e-08	1.94e-06	-0.330969	ns
2010300C02Rik	10.9904	0.72978	0.252277	2.89277	0.00381855	0.0155251	0.72978	ns
Rilpl1	7060.31	0.26847	0.0707415	3.79509	0.00014759	0.00110478	0.26847	ns
Pes1	1434.88	0.461334	0.112312	4.1076	4e-05	0.000380382	0.461334	ns
Rapgef1	9377.39	0.321033	0.0841682	3.81419	0.000136632	0.00104038	0.321033	ns
Gm13292	733.914	-0.547884	0.125097	-4.37967	1.19e-05	0.000139787	-0.547884	ns
Mecp2	2249.22	0.318895	0.0794562	4.01347	5.98e-05	0.000528005	0.318895	ns
Psmd8	7704.51	0.880734	0.2021	4.35792	1.31e-05	0.000152226	0.880734	ns
Supt4a	720.286	0.361666	0.0907727	3.9843	6.77e-05	0.00058479	0.361666	ns
Adamts12	237.064	-0.961537	0.19133	-5.02553	5.02e-07	9.93e-06	-0.961537	ns
Phf13	189.815	0.318109	0.0692594	4.59301	4.37e-06	6.04e-05	0.318109	ns
Zscan25	260.701	0.483111	0.13352	3.61827	0.000296582	0.00194704	0.483111	ns
Rrm1	1158.74	-0.388848	0.0914271	-4.25309	2.11e-05	0.000225878	-0.388848	ns
Gm13812	176.243	-0.454343	0.0949207	-4.78655	1.7e-06	2.73e-05	-0.454343	ns
Zfp51	408.814	0.193849	0.0607619	3.1903	0.00142127	0.00694673	0.193849	ns
Cntnap1	162.142	-0.624886	0.15037	-4.15566	3.24e-05	0.000323759	-0.624886	ns
Zfp507	872.448	0.301847	0.0821288	3.67528	0.000237586	0.00162138	0.301847	ns
Sub1	2187.39	0.381267	0.132126	2.88563	0.00390629	0.0158143	0.381267	ns
Gas5	1898.21	0.725866	0.158784	4.57141	4.84e-06	6.6e-05	0.725866	ns
AW112010	196.996	-0.466081	0.108748	-4.28587	1.82e-05	0.000199425	-0.466081	ns
Odf2	605.382	0.478928	0.11121	4.30654	1.66e-05	0.000184971	0.478928	ns
Gm14097	30.0059	0.594294	0.183942	3.23087	0.00123413	0.00621902	0.594294	ns
Adamts5	881.024	-0.478386	0.127622	-3.74845	0.000177927	0.00127639	-0.478386	ns
Zbtb16	4885.89	0.601858	0.16761	3.59081	0.00032965	0.00211808	0.601858	ns
RP23-175B15.2	12.1464	1.17527	0.309183	3.80122	0.000143985	0.00108498	1.17527	ns
Atg14	389.974	0.35484	0.0993476	3.57171	0.000354664	0.00224264	0.35484	ns
Pgk1	25365.6	-0.349931	0.0686573	-5.09678	3.45e-07	7.25e-06	-0.349931	ns
Gbp4	325.474	-0.612975	0.167313	-3.66365	0.000248649	0.00168047	-0.612975	ns
Pmp2	20.839	-1.09241	0.261619	-4.17556	2.97e-05	0.00030085	-1.09241	ns
Tiam1	286.657	-0.756546	0.209314	-3.61441	0.000301027	0.00196903	-0.756546	ns
Nuak1	991.112	0.42127	0.0903635	4.66195	3.13e-06	4.59e-05	0.42127	ns
Col27a1	111.006	-0.782921	0.208553	-3.75407	0.000173989	0.00125479	-0.782921	ns
Isg20l2	331.03	0.361327	0.085704	4.21598	2.49e-05	0.00025826	0.361327	ns
Ascc1	474.149	0.323114	0.0822289	3.92945	8.51e-05	0.000706254	0.323114	ns
Rbm7	570.997	0.405559	0.0979493	4.1405	3.47e-05	0.000341065	0.405559	ns
Napa	4360.4	0.303697	0.0640134	4.74427	2.09e-06	3.25e-05	0.303697	ns
Ddx3x	11580.1	0.415496	0.101269	4.10289	4.08e-05	0.000387123	0.415496	ns
Mir7212	6.65164	1.94626	0.428397	4.54313	5.54e-06	7.37e-05	1.94626	ns
Riok3	5921.83	0.212943	0.0738685	2.88274	0.00394235	0.0159317	0.212943	ns
Mllt10	969.681	0.52544	0.13384	3.92589	8.64e-05	0.000714445	0.52544	ns
Nxpe3	119.792	1.11178	0.217225	5.11811	3.09e-07	6.6e-06	1.11178	ns
Top1	1615.34	0.276009	0.0603436	4.57396	4.79e-06	6.53e-05	0.276009	ns
Nup37	169.033	0.304495	0.0808306	3.76708	0.00016517	0.00120487	0.304495	ns
Elac2	985.81	0.450353	0.114643	3.92831	8.55e-05	0.00070931	0.450353	ns
Gm4419	3.65848	-1.13621	0.401785	-2.82791	0.00468533	0.0182939	-1.13621	ns
Gm15583	4.49277	-0.941012	0.358604	-2.6241	0.00868783	0.0296844	-0.941012	ns
Ppp2r3a	9747.81	-0.400367	0.105614	-3.79084	0.000150136	0.00111889	-0.400367	ns
Gm17971	22.679	-0.769663	0.194549	-3.95615	7.62e-05	0.000644722	-0.769663	ns
D19Bwg1357e	533.041	0.353858	0.0877628	4.03199	5.53e-05	0.000497787	0.353858	ns
Slc9a8	1645.4	0.321948	0.0846143	3.80489	0.000141867	0.0010734	0.321948	ns
Srp68	4186.18	0.383242	0.089923	4.26189	2.03e-05	0.000218433	0.383242	ns
Gm16192	69.0656	0.47235	0.121198	3.89735	9.73e-05	0.000785233	0.47235	ns
Larp1	5994.86	0.373765	0.103286	3.61873	0.00029605	0.00194524	0.373765	ns
Cyp1a1	31.3768	-1.42321	0.263407	-5.40306	6.55e-08	1.74e-06	-1.42321	ns
Swt1	262.271	0.22736	0.0649525	3.5004	0.000464563	0.00278834	0.22736	ns
Herc4	1157.73	0.26623	0.066219	4.02045	5.81e-05	0.00051641	0.26623	ns
Gm13194	8.81905	-0.630822	0.237047	-2.66117	0.00778706	0.0272903	-0.630822	ns
RP24-114E18.7	1221.91	0.385476	0.113394	3.39944	0.000675237	0.00380451	0.385476	ns
Chfr	799.033	0.269629	0.0598792	4.50289	6.7e-06	8.58e-05	0.269629	ns
Spag17	37.2526	0.382035	0.13385	2.8542	0.00431449	0.0171156	0.382035	ns
A530054K11Rik	219.683	0.234177	0.0769024	3.04512	0.0023259	0.0103706	0.234177	ns
Eif2a	2011.03	0.269214	0.0668409	4.02769	5.63e-05	0.000503632	0.269214	ns
Gkn3	16.6624	-0.962068	0.243497	-3.95105	7.78e-05	0.000656417	-0.962068	ns
Mir7117	15.1792	-0.77244	0.205144	-3.76536	0.000166307	0.00121229	-0.77244	ns
Nr2c2	1611.07	0.259127	0.0749655	3.45662	0.000546995	0.00318308	0.259127	ns
Pde2a	1481.92	-0.425831	0.0790584	-5.38628	7.19e-08	1.89e-06	-0.425831	ns
Gm10550	261.105	0.327709	0.0724569	4.52281	6.1e-06	7.96e-05	0.327709	ns
Gm13810	176.063	-0.454339	0.0955149	-4.75674	1.97e-06	3.09e-05	-0.454339	ns
Taf3	436.729	0.272993	0.0785728	3.4744	0.000511998	0.00302042	0.272993	ns
Gm20603	54.0076	0.466576	0.131997	3.53476	0.000408151	0.00251359	0.466576	ns
Cd300a	80.0492	0.464398	0.118622	3.91495	9.04e-05	0.000738599	0.464398	ns
Enpp3	109.418	-0.539034	0.120601	-4.46955	7.84e-06	9.81e-05	-0.539034	ns
Gjc2	7.57655	-1.02977	0.279201	-3.68827	0.000225786	0.00155495	-1.02977	ns
Ap2b1	2268.83	0.35862	0.0824943	4.3472	1.38e-05	0.000158498	0.35862	ns
Snord21	10.3828	0.42797	0.216534	1.97645	0.0481034	0.114262	0.42797	ns
Grb7	4.79047	0.966679	0.354598	2.72613	0.00640816	0.0233825	0.966679	ns
Bmp4	189.338	0.379097	0.0926366	4.0923	4.27e-05	0.00040243	0.379097	ns
Zfp142	1129.33	-0.421053	0.121001	-3.47975	0.000501887	0.00296852	-0.421053	ns
Nfkbil1	132.134	0.443508	0.116718	3.79984	0.000144792	0.00108945	0.443508	ns
Klhl15	119.468	0.309156	0.0993395	3.11211	0.00185753	0.00863067	0.309156	ns
Clca2	6.97281	1.26211	0.379635	3.32454	0.000885653	0.00475534	1.26211	ns
Tbc1d15	1799.29	0.722049	0.165399	4.3655	1.27e-05	0.000147543	0.722049	ns
Thumpd3	579.152	0.333905	0.083641	3.99212	6.55e-05	0.00056825	0.333905	ns
Cilp2	247.141	-1.80271	0.369316	-4.88123	1.05e-06	1.83e-05	-1.80271	ns
Rbm20	3257.87	0.546783	0.13794	3.96393	7.37e-05	0.000627711	0.546783	ns
Clk4	2135.27	0.502903	0.129139	3.89427	9.85e-05	0.000794426	0.502903	ns
Pcolce	1464.16	-0.745437	0.180386	-4.13246	3.59e-05	0.000349502	-0.745437	ns
Gm5422	283.477	0.544871	0.13882	3.92502	8.67e-05	0.00071588	0.544871	ns
Zcchc2	622.793	0.65094	0.161656	4.0267	5.66e-05	0.000505307	0.65094	ns
Hnrnpf	1198.34	0.559767	0.125549	4.45855	8.25e-06	0.000102444	0.559767	ns
Snhg5	439.261	0.65868	0.156911	4.19781	2.7e-05	0.000275658	0.65868	ns
Nrip1	1935.23	0.420635	0.112013	3.75524	0.000173176	0.00125069	0.420635	ns
Twf2	5447.55	0.646224	0.148679	4.34642	1.38e-05	0.000158971	0.646224	ns
Cacna1g	143.305	-0.855491	0.17485	-4.89271	9.95e-07	1.75e-05	-0.855491	ns
Tsc1	3275.83	0.326331	0.102982	3.16882	0.00153061	0.00738697	0.326331	ns
Ppp1cb	16099.1	0.20182	0.0468868	4.30441	1.67e-05	0.000186245	0.20182	ns
Ctnnbl1	439.162	0.407368	0.0963852	4.22646	2.37e-05	0.000248953	0.407368	ns
Zfand4	21.3865	0.700715	0.217294	3.22473	0.00126091	0.00631636	0.700715	ns
Ufsp1	249.31	-0.629646	0.154175	-4.08397	4.43e-05	0.000415206	-0.629646	ns
Syk	316.289	0.559921	0.140769	3.97758	6.96e-05	0.000599013	0.559921	ns
Duoxa1	20.3416	-1.23676	0.261763	-4.72472	2.3e-06	3.54e-05	-1.23676	ns
Lrrfip1	4430.14	-0.480419	0.129204	-3.71831	0.000200561	0.00140843	-0.480419	ns
Rhbdl3	262.95	-0.633127	0.163909	-3.86269	0.000112147	0.000880664	-0.633127	ns
Mmp15	638.991	-0.618227	0.154046	-4.01327	5.99e-05	0.000528219	-0.618227	ns
Ssh3	195.031	0.431044	0.0948862	4.54275	5.55e-06	7.37e-05	0.431044	ns
RP24-188H2.5	28.697	0.507175	0.172808	2.93491	0.00333643	0.0138891	0.507175	ns
Ndufaf1	795.924	-0.380977	0.0725522	-5.25108	1.51e-07	3.6e-06	-0.380977	ns
Atp5a1	56776.1	-0.361574	0.0509821	-7.09218	1.32e-12	1.15e-10	-0.361574	ns
Gm10638	35.5256	1.01552	0.233179	4.3551	1.33e-05	0.000153588	1.01552	ns
Ikzf5	920.345	0.28384	0.0833509	3.40537	0.000660755	0.00373429	0.28384	ns
Frmpd1	58.9185	-0.485706	0.114736	-4.23327	2.3e-05	0.000242402	-0.485706	ns
Cpz	15.8953	-1.47146	0.407522	-3.61075	0.000305309	0.00199255	-1.47146	ns
Rasip1	502.079	0.34405	0.0682757	5.03913	4.68e-07	9.35e-06	0.34405	ns
Prdm8	51.0182	-0.622559	0.169084	-3.68195	0.00023146	0.0015865	-0.622559	ns
Xpc	573.668	0.342942	0.0909633	3.77011	0.000163173	0.00119501	0.342942	ns
1500012F01Rik	404.249	0.776056	0.165862	4.67894	2.88e-06	4.29e-05	0.776056	ns
Entpd2	508.139	-0.536799	0.0961063	-5.58547	2.33e-08	7.18e-07	-0.536799	ns
Prrx2	25.8381	-1.14068	0.28749	-3.96772	7.26e-05	0.00061963	-1.14068	ns
Gm16754	656.05	0.413505	0.0981956	4.21103	2.54e-05	0.000263315	0.413505	ns
Kcnq5	605.429	-0.720128	0.152751	-4.71439	2.42e-06	3.7e-05	-0.720128	ns
Wash	681.324	0.339482	0.0775608	4.37698	1.2e-05	0.000141201	0.339482	ns
[truncated: 18,325 more rows]
