# Supplementary material for: A role of arginase-1-expressing myeloid cells in cachexia
Source: Cancer Metab. 2025 Jun 5;13:27. doi: 10.1186/s40170-025-00396-0 (PMC12142917; doi:10.1186/s40170-025-00396-0)
Supplement: Supplementary file 4 — Supplementary Material 4 [file 40170_2025_396_MOESM4_ESM.xlsx]

## Sheet: GO_lists_res1_UP_BPLLC_Result
Gene Ontology (GO) analysis of the most enriched biological processes (BP) associated with upregulated genes in muscles from LLC-bearing mice vs. healthy mice
	ID	Description	GeneRatio	BgRatio	pvalue	p.adjust	qvalue	geneID	Count
GO:0050900	GO:0050900	leukocyte migration	21/154	323/16041	4.56643e-12	1.0996e-08	9.06076e-09	Il1b/Selp/Trem3/Csf3r/Nlrp12/Cxcr2/Trem1/S100a9/S100a8/Trpm2/Retnlg/Tnfsf14/Sele/Itgal/Sell/Cd177/Cxcr1/Itgb2l/Cxcl13/Tacr1/Ccr6	21
GO:0007159	GO:0007159	leukocyte cell-cell adhesion	20/154	334/16041	6.76507e-11	8.14515e-08	6.71167e-08	Il1b/Sirpb1b/Selp/S100a9/S100a8/Cd244a/Sirpb1a/Sirpb1c/Slfn1/Tnfsf14/Gm9733/Gm5150/Sele/Tarm1/Itgal/Sell/Cd177/Itgb2l/Slc4a1/Spta1	20
GO:1990266	GO:1990266	neutrophil migration	12/154	108/16041	5.0264e-10	4.03452e-07	3.32448e-07	Il1b/Trem3/Csf3r/Cxcr2/Trem1/S100a9/S100a8/Sell/Cd177/Cxcr1/Itgb2l/Cxcl13	12
GO:0030593	GO:0030593	neutrophil chemotaxis	11/154	88/16041	7.56115e-10	4.1857e-07	3.44905e-07	Il1b/Trem3/Csf3r/Cxcr2/Trem1/S100a9/S100a8/Sell/Cxcr1/Itgb2l/Cxcl13	11
GO:0030595	GO:0030595	leukocyte chemotaxis	15/154	200/16041	8.69123e-10	4.1857e-07	3.44905e-07	Il1b/Trem3/Csf3r/Cxcr2/Trem1/S100a9/S100a8/Trpm2/Retnlg/Tnfsf14/Sell/Cxcr1/Itgb2l/Cxcl13/Ccr6	15
GO:0042742	GO:0042742	defense response to bacterium	14/154	172/16041	1.11788e-09	4.48643e-07	3.69685e-07	Clec4d/Trem3/Trem1/Fgr/Pglyrp1/Scnn1b/Lcn2/Slpi/Clec4e/Ltf/Camp/Cxcl13/Oas3/1300017J02Rik	14
GO:0097530	GO:0097530	granulocyte migration	12/154	132/16041	5.16462e-09	1.58847e-06	1.30891e-06	Il1b/Trem3/Csf3r/Cxcr2/Trem1/S100a9/S100a8/Sell/Cd177/Cxcr1/Itgb2l/Cxcl13	12
GO:0050867	GO:0050867	positive regulation of cell activation	18/154	343/16041	5.27731e-09	1.58847e-06	1.30891e-06	Il1b/Clec4d/Sirpb1b/Selp/Fgr/Cd244a/Sirpb1a/Sirpb1c/Mmp8/Tnfsf14/Gm9733/Gm5150/Itgal/Cd177/Itgb2l/Tacr1/Slc4a1/Spta1	18
GO:0060326	GO:0060326	cell chemotaxis	16/154	270/16041	7.1279e-09	1.90711e-06	1.57147e-06	Il1b/Trem3/Csf3r/Cxcr2/Trem1/S100a9/S100a8/Trpm2/Retnlg/Tnfsf14/Sell/Cxcr1/Itgb2l/Cxcl13/Saa3/Ccr6	16
GO:0071621	GO:0071621	granulocyte chemotaxis	11/154	110/16041	8.40788e-09	2.02462e-06	1.6683e-06	Il1b/Trem3/Csf3r/Cxcr2/Trem1/S100a9/S100a8/Sell/Cxcr1/Itgb2l/Cxcl13	11
GO:0022407	GO:0022407	regulation of cell-cell adhesion	19/154	412/16041	1.57965e-08	3.458e-06	2.84942e-06	Il1b/Sirpb1b/Selp/Cd244a/Sirpb1a/Sirpb1c/Slfn1/Tnfsf14/Gm9733/Gm5150/Sele/Tarm1/Itgal/Il1rn/Cxcl13/Il6ra/Slc4a1/Spta1/Blk	19
GO:0002696	GO:0002696	positive regulation of leukocyte activation	17/154	329/16041	1.81672e-08	3.64556e-06	3.00397e-06	Il1b/Clec4d/Sirpb1b/Fgr/Cd244a/Sirpb1a/Sirpb1c/Mmp8/Tnfsf14/Gm9733/Gm5150/Itgal/Cd177/Itgb2l/Tacr1/Slc4a1/Spta1	17
GO:0022409	GO:0022409	positive regulation of cell-cell adhesion	15/154	264/16041	3.77899e-08	6.99986e-06	5.76794e-06	Il1b/Sirpb1b/Selp/Cd244a/Sirpb1a/Sirpb1c/Tnfsf14/Gm9733/Gm5150/Sele/Itgal/Cxcl13/Il6ra/Slc4a1/Spta1	15
GO:0097529	GO:0097529	myeloid leukocyte migration	13/154	194/16041	4.66488e-08	8.0236e-06	6.61151e-06	Il1b/Trem3/Csf3r/Cxcr2/Trem1/S100a9/S100a8/Retnlg/Sell/Cd177/Cxcr1/Itgb2l/Cxcl13	13
GO:0019221	GO:0019221	cytokine-mediated signaling pathway	16/154	328/16041	1.08137e-07	1.73596e-05	1.43044e-05	Csf2rb2/Il1b/Csf2rb/Csf3r/Cxcr2/Cd300lf/Il36a/Il36g/Ifitm1/Il18rap/Ifitm6/Ifnlr1/Il1rn/Cxcl13/Oas3/Il6ra	16
GO:0002366	GO:0002366	leukocyte activation involved in immune response	14/154	248/16041	1.19094e-07	1.79236e-05	1.47692e-05	Clec4d/Fgr/Cd244a/Pglyrp1/Scnn1b/Clec4e/Itgal/Cd177/Mrgpra2a/Itgb2l/Il6ra/Ccr6/Blk/Slamf6	14
GO:0002263	GO:0002263	cell activation involved in immune response	14/154	252/16041	1.45051e-07	1.88738e-05	1.55522e-05	Clec4d/Fgr/Cd244a/Pglyrp1/Scnn1b/Clec4e/Itgal/Cd177/Mrgpra2a/Itgb2l/Il6ra/Ccr6/Blk/Slamf6	14
GO:0002274	GO:0002274	myeloid leukocyte activation	13/154	214/16041	1.47375e-07	1.88738e-05	1.55522e-05	Clec4d/Cxcr2/Cd300lf/Fgr/Cd244a/Scnn1b/Il18rap/Mmp8/Cd177/Mrgpra2a/Itgb2l/Snca/Blk	13
GO:0019730	GO:0019730	antimicrobial humoral response	8/154	63/16041	1.48921e-07	1.88738e-05	1.55522e-05	S100a9/Pglyrp1/Slpi/Acod1/Ltf/Camp/Cxcl13/1300017J02Rik	8
GO:1903037	GO:1903037	regulation of leukocyte cell-cell adhesion	15/154	301/16041	2.0982e-07	2.45361e-05	2.02179e-05	Il1b/Sirpb1b/Selp/Cd244a/Sirpb1a/Sirpb1c/Slfn1/Tnfsf14/Gm9733/Gm5150/Sele/Tarm1/Itgal/Slc4a1/Spta1	15
GO:1903039	GO:1903039	positive regulation of leukocyte cell-cell adhesion	13/154	221/16041	2.13978e-07	2.45361e-05	2.02179e-05	Il1b/Sirpb1b/Selp/Cd244a/Sirpb1a/Sirpb1c/Tnfsf14/Gm9733/Gm5150/Sele/Itgal/Slc4a1/Spta1	13
GO:0031640	GO:0031640	killing of cells of other organism	7/154	46/16041	2.5636e-07	2.80598e-05	2.31215e-05	Trem3/Trem1/Pglyrp1/Scnn1b/Ltf/Camp/Cxcl13	7
GO:0045123	GO:0045123	cellular extravasation	8/154	74/16041	5.30114e-07	5.55006e-05	4.57329e-05	Selp/Trem3/Trem1/Sele/Itgal/Sell/Cd177/Itgb2l	8
GO:0042110	GO:0042110	T cell activation	18/154	470/16041	6.1357e-07	6.15615e-05	5.07272e-05	Il1b/Clec4d/Sirpb1b/Cd244a/Sirpb1a/Sirpb1c/Slfn1/Clec4e/Tnfsf14/Gm9733/Gm5150/Tarm1/Itgal/Il6ra/Slc4a1/Spta1/Ccr6/Slamf6	18
GO:0010466	GO:0010466	negative regulation of peptidase activity	11/154	168/16041	6.6107e-07	6.36743e-05	5.24681e-05	Stfa2l1/Slpi/Cstdc4/Itih3/Itih4/Serpinb10/Ltf/Ngp/Stfa2/Snca/Serpina3j	11
GO:0051249	GO:0051249	regulation of lymphocyte activation	17/154	425/16041	7.07577e-07	6.44498e-05	5.31071e-05	Il1b/Sirpb1b/Fgr/Cd244a/Sirpb1a/Pglyrp1/Sirpb1c/Slfn1/Tnfsf14/Gm9733/Gm5150/Tarm1/Itgal/Tacr1/Slc4a1/Spta1/Blk	17
GO:0052547	GO:0052547	regulation of peptidase activity	15/154	332/16041	7.31805e-07	6.44498e-05	5.31071e-05	Nlrp12/S100a9/S100a8/Acer2/Stfa2l1/Slpi/Cstdc4/Itih3/Itih4/Serpinb10/Ltf/Ngp/Stfa2/Snca/Serpina3j	15
GO:0002687	GO:0002687	positive regulation of leukocyte migration	10/154	136/16041	7.49416e-07	6.44498e-05	5.31071e-05	Il1b/Selp/Cxcr2/Trem1/Tnfsf14/Sele/Sell/Cxcl13/Tacr1/Ccr6	10
GO:0045785	GO:0045785	positive regulation of cell adhesion	17/154	435/16041	9.75287e-07	8.09824e-05	6.67301e-05	Il1b/Sirpb1b/Selp/Trem1/Cd244a/Sirpb1a/Sirpb1c/Tnfsf14/Gm9733/Gm5150/Sele/Itgal/Cxcl13/Olfm4/Il6ra/Slc4a1/Spta1	17
GO:0048821	GO:0048821	erythrocyte development	6/154	40/16041	2.08169e-06	0.00016709	0.000137684	Epb42/Rhag/Alas2/Slc4a1/Hba-a1/Hba-a2	6
GO:0032103	GO:0032103	positive regulation of response to external stimulus	15/154	370/16041	2.81318e-06	0.000218521	0.000180063	Il1b/Trem3/Cxcr2/Trem1/S100a9/S100a8/Il18rap/Mmp8/Tnfsf14/Sell/Acod1/Cxcl13/Snca/Ccr6/Slamf6	15
GO:0050870	GO:0050870	positive regulation of T cell activation	11/154	199/16041	3.48222e-06	0.000262037	0.000215921	Il1b/Sirpb1b/Cd244a/Sirpb1a/Sirpb1c/Tnfsf14/Gm9733/Gm5150/Itgal/Slc4a1/Spta1	11
GO:0002444	GO:0002444	myeloid leukocyte mediated immunity	8/154	96/16041	3.90318e-06	0.000284814	0.000234689	Trem3/Trem1/Fgr/Scnn1b/Cd177/Mrgpra2a/Itgb2l/Blk	8
GO:0001819	GO:0001819	positive regulation of cytokine production	16/154	435/16041	4.51244e-06	0.000319587	0.000263342	Il1b/Il36a/Il36g/Fgr/Cd244a/Mmp8/Clec4e/Tarm1/Chil1/Chil3/Camp/Chil4/Oas3/Mapk13/Il6ra/Slamf6	16
GO:0050766	GO:0050766	positive regulation of phagocytosis	7/154	70/16041	4.73606e-06	0.000325841	0.000268495	Il1b/Sirpb1b/Cd300lf/Sirpb1a/Sirpb1c/Gm9733/Gm5150	7
GO:0051873	GO:0051873	killing by host of symbiont cells	4/154	13/16041	5.46071e-06	0.000365261	0.000300978	Trem3/Trem1/Scnn1b/Camp	4
GO:0050764	GO:0050764	regulation of phagocytosis	8/154	101/16041	5.71301e-06	0.000371809	0.000306374	Il1b/Sirpb1b/Cd300lf/Fgr/Sirpb1a/Sirpb1c/Gm9733/Gm5150	8
GO:2000379	GO:2000379	positive regulation of reactive oxygen species metabolic process	7/154	73/16041	6.28425e-06	0.000398223	0.000328139	Mmp8/Lcn2/Fpr2/Acod1/Cd177/Itgb2l/Snca	7
GO:0006959	GO:0006959	humoral immune response	9/154	137/16041	6.90023e-06	0.000426045	0.000351064	Il1b/S100a9/Pglyrp1/Slpi/Acod1/Ltf/Camp/Cxcl13/1300017J02Rik	9
GO:0050863	GO:0050863	regulation of T cell activation	13/154	304/16041	7.5431e-06	0.000454094	0.000374177	Il1b/Sirpb1b/Cd244a/Sirpb1a/Sirpb1c/Slfn1/Tnfsf14/Gm9733/Gm5150/Tarm1/Itgal/Slc4a1/Spta1	13
GO:0045071	GO:0045071	negative regulation of viral genome replication	6/154	50/16041	7.96293e-06	0.000467676	0.000385369	Ifitm1/Slpi/Ifitm6/Ltf/Oas3/Isg20	6
GO:0002262	GO:0002262	myeloid cell homeostasis	10/154	181/16041	9.85329e-06	0.000564922	0.0004655	Cxcr2/Scnn1b/Epb42/Rhag/Alas2/Slc4a1/Trim10/Hba-a1/Hba-a2/Tspo2	10
GO:0051883	GO:0051883	killing of cells in other organism involved in symbiotic interaction	4/154	15/16041	1.027e-05	0.000566099	0.00046647	Trem3/Trem1/Scnn1b/Camp	4
GO:0034101	GO:0034101	erythrocyte homeostasis	9/154	144/16041	1.0344e-05	0.000566099	0.00046647	Scnn1b/Epb42/Rhag/Alas2/Slc4a1/Trim10/Hba-a1/Hba-a2/Tspo2	9
GO:0042119	GO:0042119	neutrophil activation	5/154	32/16041	1.24826e-05	0.000667956	0.000550401	Cxcr2/Scnn1b/Il18rap/Cd177/Itgb2l	5
GO:0072503	GO:0072503	cellular divalent inorganic cation homeostasis	15/154	423/16041	1.40539e-05	0.000735693	0.000606217	Il1b/Cxcr2/Trpm2/Fpr2/Fpr1/Cxcr1/Stc1/Cxcl13/Mt1/Mt2/Mtnr1b/Tacr1/Snca/Kel/Ccr6	15
GO:0002446	GO:0002446	neutrophil mediated immunity	5/154	33/16041	1.45982e-05	0.000747926	0.000616296	Trem3/Trem1/Scnn1b/Cd177/Itgb2l	5
GO:0051251	GO:0051251	positive regulation of lymphocyte activation	12/154	280/16041	1.67493e-05	0.000840255	0.000692377	Il1b/Sirpb1b/Cd244a/Sirpb1a/Sirpb1c/Tnfsf14/Gm9733/Gm5150/Itgal/Tacr1/Slc4a1/Spta1	12
GO:0044403	GO:0044403	biological process involved in symbiotic interaction	10/154	197/16041	2.05953e-05	0.00101211	0.000833988	Trim30b/Trem3/Trem1/Pglyrp1/Scnn1b/Ifitm1/Ifitm6/Ltf/Camp/Trim10	10
GO:0002690	GO:0002690	positive regulation of leukocyte chemotaxis	7/154	88/16041	2.17141e-05	0.00102797	0.000847055	Il1b/Cxcr2/Trem1/Tnfsf14/Sell/Cxcl13/Ccr6	7
GO:0001906	GO:0001906	cell killing	9/154	158/16041	2.17718e-05	0.00102797	0.000847055	Trem3/Trem1/Pglyrp1/Scnn1b/Il18rap/Ltf/Camp/Cxcl13/Slamf6	9
GO:0070555	GO:0070555	response to interleukin-1	7/154	89/16041	2.33799e-05	0.00104747	0.000863122	Il1b/Sele/Il1rn/Acod1/Saa3/Mapk13/Snca	7
GO:0002685	GO:0002685	regulation of leukocyte migration	10/154	200/16041	2.34586e-05	0.00104747	0.000863122	Il1b/Selp/Cxcr2/Trem1/Tnfsf14/Sele/Sell/Cxcl13/Tacr1/Ccr6	10
GO:0072507	GO:0072507	divalent inorganic cation homeostasis	15/154	442/16041	2.34897e-05	0.00104747	0.000863122	Il1b/Cxcr2/Trpm2/Fpr2/Fpr1/Cxcr1/Stc1/Cxcl13/Mt1/Mt2/Mtnr1b/Tacr1/Snca/Kel/Ccr6	15
GO:0032496	GO:0032496	response to lipopolysaccharide	11/154	247/16041	2.6754e-05	0.00116222	0.000957679	Il1b/Il36a/Il36g/S100a9/S100a8/Slpi/Acod1/Ltf/Ggt1/Cxcl13/Snca	11
GO:0048525	GO:0048525	negative regulation of viral process	7/154	91/16041	2.70284e-05	0.00116222	0.000957679	Ifitm1/Slpi/Ifitm6/Ltf/Oas3/Isg20/Trim10	7
GO:0042744	GO:0042744	hydrogen peroxide catabolic process	4/154	19/16041	2.83019e-05	0.00117254	0.000966179	Snca/Hbb-bt/Hba-a1/Hbq1b	4
GO:0006022	GO:0006022	aminoglycan metabolic process	7/154	92/16041	2.90212e-05	0.00117254	0.000966179	Il1b/Pglyrp1/Itih3/Chil1/Itih4/Chil3/Chil4	7
GO:0006030	GO:0006030	chitin metabolic process	3/154	7/16041	2.95262e-05	0.00117254	0.000966179	Chil1/Chil3/Chil4	3
GO:0006032	GO:0006032	chitin catabolic process	3/154	7/16041	2.95262e-05	0.00117254	0.000966179	Chil1/Chil3/Chil4	3
GO:0036230	GO:0036230	granulocyte activation	5/154	38/16041	2.9703e-05	0.00117254	0.000966179	Cxcr2/Scnn1b/Il18rap/Cd177/Itgb2l	5
GO:0006026	GO:0006026	aminoglycan catabolic process	4/154	20/16041	3.51137e-05	0.00136377	0.00112376	Pglyrp1/Chil1/Chil3/Chil4	4
GO:0045861	GO:0045861	negative regulation of proteolysis	11/154	257/16041	3.84845e-05	0.00147096	0.00121209	Stfa2l1/Slpi/Cstdc4/Itih3/Itih4/Serpinb10/Ltf/Ngp/Stfa2/Snca/Serpina3j	11
GO:0072593	GO:0072593	reactive oxygen species metabolic process	10/154	213/16041	4.01658e-05	0.00149179	0.00122925	Mmp8/Lcn2/Fpr2/Acod1/Cd177/Itgb2l/Snca/Hbb-bt/Hba-a1/Hbq1b	10
GO:0030218	GO:0030218	erythrocyte differentiation	8/154	132/16041	4.05222e-05	0.00149179	0.00122925	Epb42/Rhag/Alas2/Slc4a1/Trim10/Hba-a1/Hba-a2/Tspo2	8
GO:0032602	GO:0032602	chemokine production	7/154	97/16041	4.0888e-05	0.00149179	0.00122925	Il1b/Trem3/Trem1/Chil3/Chil4/Oas3/Il6ra	7
GO:0070944	GO:0070944	neutrophil-mediated killing of bacterium	3/154	8/16041	4.6909e-05	0.00168474	0.00138824	Trem3/Trem1/Scnn1b	3
GO:1903900	GO:1903900	regulation of viral life cycle	8/154	135/16041	4.75757e-05	0.00168474	0.00138824	Trim30b/Ifitm1/Slpi/Ifitm6/Ltf/Oas3/Isg20/Trim10	8
GO:0002237	GO:0002237	response to molecule of bacterial origin	11/154	264/16041	4.91249e-05	0.00171439	0.00141267	Il1b/Il36a/Il36g/S100a9/S100a8/Slpi/Acod1/Ltf/Ggt1/Cxcl13/Snca	11
GO:0051346	GO:0051346	negative regulation of hydrolase activity	11/154	269/16041	5.81944e-05	0.00200189	0.00164957	Stfa2l1/Slpi/Cstdc4/Itih3/Itih4/Serpinb10/Ltf/Ngp/Stfa2/Snca/Serpina3j	11
GO:0019731	GO:0019731	antibacterial humoral response	4/154	23/16041	6.27524e-05	0.00212828	0.00175372	Slpi/Ltf/Camp/1300017J02Rik	4
GO:0002523	GO:0002523	leukocyte migration involved in inflammatory response	4/154	24/16041	7.47423e-05	0.00249971	0.00205978	S100a9/S100a8/Itgb2l/Ccr6	4
GO:0061844	GO:0061844	antimicrobial humoral immune response mediated by antimicrobial peptide	5/154	46/16041	7.6256e-05	0.0025154	0.00207271	S100a9/Pglyrp1/Ltf/Camp/Cxcl13	5
GO:0045069	GO:0045069	regulation of viral genome replication	6/154	76/16041	8.92363e-05	0.0029038	0.00239275	Ifitm1/Slpi/Ifitm6/Ltf/Oas3/Isg20	6
GO:0070943	GO:0070943	neutrophil-mediated killing of symbiont cell	3/154	10/16041	9.91079e-05	0.00314016	0.00258751	Trem3/Trem1/Scnn1b	3
GO:1901072	GO:1901072	glucosamine-containing compound catabolic process	3/154	10/16041	9.91079e-05	0.00314016	0.00258751	Chil1/Chil3/Chil4	3
GO:0002688	GO:0002688	regulation of leukocyte chemotaxis	7/154	112/16041	0.000102287	0.00315776	0.00260202	Il1b/Cxcr2/Trem1/Tnfsf14/Sell/Cxcl13/Ccr6	7
GO:0061515	GO:0061515	myeloid cell development	6/154	78/16041	0.000103204	0.00315776	0.00260202	Epb42/Rhag/Alas2/Slc4a1/Hba-a1/Hba-a2	6
GO:0036336	GO:0036336	dendritic cell migration	4/154	26/16041	0.000103598	0.00315776	0.00260202	Nlrp12/Trpm2/Retnlg/Ccr6	4
GO:0050792	GO:0050792	regulation of viral process	8/154	155/16041	0.000125711	0.0037839	0.00311796	Trim30b/Ifitm1/Slpi/Ifitm6/Ltf/Oas3/Isg20/Trim10	8
GO:0055076	GO:0055076	transition metal ion homeostasis	7/154	116/16041	0.000127513	0.00379077	0.00312362	Lcn2/Ltf/Mt1/Mt2/Epb42/Rhag/Alas2	7
GO:0006874	GO:0006874	cellular calcium ion homeostasis	13/154	400/16041	0.000129325	0.00379774	0.00312937	Il1b/Cxcr2/Trpm2/Fpr2/Fpr1/Cxcr1/Stc1/Cxcl13/Mtnr1b/Tacr1/Snca/Kel/Ccr6	13
GO:0032635	GO:0032635	interleukin-6 production	8/154	156/16041	0.000131443	0.00381342	0.00314229	Il1b/Nlrp12/Il36a/Il36g/Il18rap/Mmp8/Mapk13/Il6ra	8
GO:0035634	GO:0035634	response to stilbenoid	3/154	11/16041	0.000135314	0.003879	0.00319633	Saa3/Ly6d/Hba-a1	3
GO:0002526	GO:0002526	acute inflammatory response	6/154	83/16041	0.000145808	0.00413064	0.00340368	Il1b/Cxcr2/Trem1/Il1rn/Itih4/Saa3	6
GO:0071674	GO:0071674	mononuclear cell migration	8/154	161/16041	0.000163439	0.00457628	0.00377089	Nlrp12/Trem1/Trpm2/Retnlg/Tnfsf14/Itgal/Cxcl13/Ccr6	8
GO:0055074	GO:0055074	calcium ion homeostasis	13/154	412/16041	0.000173087	0.00479073	0.0039476	Il1b/Cxcr2/Trpm2/Fpr2/Fpr1/Cxcr1/Stc1/Cxcl13/Mtnr1b/Tacr1/Snca/Kel/Ccr6	13
GO:0070942	GO:0070942	neutrophil mediated cytotoxicity	3/154	12/16041	0.000179149	0.00484709	0.00399404	Trem3/Trem1/Scnn1b	3
GO:0071280	GO:0071280	cellular response to copper ion	3/154	12/16041	0.000179149	0.00484709	0.00399404	Mt1/Mt2/Snca	3
GO:0002443	GO:0002443	leukocyte mediated immunity	12/154	359/16041	0.000182296	0.0048774	0.00401902	Il1b/Trem3/Trem1/Fgr/Scnn1b/Il18rap/Cd177/Mrgpra2a/Itgb2l/Ccr6/Blk/Slamf6	12
GO:0018149	GO:0018149	peptide cross-linking	4/154	30/16041	0.00018432	0.0048774	0.00401902	Stfa2l1/Cstdc4/Stfa2/Epb42	4
GO:0051480	GO:0051480	regulation of cytosolic calcium ion concentration	11/154	307/16041	0.000187214	0.00490014	0.00403775	Il1b/Cxcr2/Trpm2/Fpr2/Fpr1/Cxcr1/Cxcl13/Mtnr1b/Tacr1/Snca/Ccr6	11
GO:0006909	GO:0006909	phagocytosis	9/154	211/16041	0.000202913	0.00525392	0.00432927	Il1b/Sirpb1b/Cd300lf/Fgr/Sirpb1a/Sirpb1c/Gm9733/Gm5150/Itgal	9
GO:0002285	GO:0002285	lymphocyte activation involved in immune response	8/154	167/16041	0.000210037	0.00526887	0.00434159	Clec4d/Cd244a/Pglyrp1/Clec4e/Itgal/Il6ra/Ccr6/Slamf6	8
GO:0006953	GO:0006953	acute-phase response	4/154	31/16041	0.000210055	0.00526887	0.00434159	Il1b/Il1rn/Itih4/Saa3	4
GO:0060142	GO:0060142	regulation of syncytium formation by plasma membrane fusion	4/154	31/16041	0.000210055	0.00526887	0.00434159	Scgb3a1/Il36g/Tnfsf14/Nfe2	4
GO:0002385	GO:0002385	mucosal immune response	3/154	13/16041	0.000231256	0.00574086	0.00473051	Ifnlr1/Ltf/Camp	3
GO:0050832	GO:0050832	defense response to fungus	4/154	32/16041	0.000238279	0.00585486	0.00482445	Clec4d/Clec4e/Ltf/Camp	4
GO:0002275	GO:0002275	myeloid cell activation involved in immune response	6/154	91/16041	0.000241794	0.00588121	0.00484616	Fgr/Scnn1b/Cd177/Mrgpra2a/Itgb2l/Blk	6
GO:0050670	GO:0050670	regulation of lymphocyte proliferation	9/154	217/16041	0.00024997	0.00601927	0.00495993	Il1b/Cd244a/Slfn1/Tarm1/Itgal/Tacr1/Slc4a1/Spta1/Blk	9
GO:0032944	GO:0032944	regulation of mononuclear cell proliferation	9/154	220/16041	0.000276697	0.00659689	0.00543589	Il1b/Cd244a/Slfn1/Tarm1/Itgal/Tacr1/Slc4a1/Spta1/Blk	9
GO:0048872	GO:0048872	homeostasis of number of cells	11/154	329/16041	0.000338975	0.00800246	0.00659409	Cxcr2/Scnn1b/Epb42/Rhag/Alas2/Slc4a1/Spta1/Trim10/Hba-a1/Hba-a2/Tspo2	11
GO:0007204	GO:0007204	positive regulation of cytosolic calcium ion concentration	10/154	277/16041	0.000346752	0.00802864	0.00661566	Il1b/Cxcr2/Trpm2/Fpr2/Fpr1/Cxcr1/Cxcl13/Tacr1/Snca/Ccr6	10
GO:0046651	GO:0046651	lymphocyte proliferation	10/154	277/16041	0.000346752	0.00802864	0.00661566	Il1b/Cd244a/Slfn1/Tarm1/Itgal/Tacr1/Slc4a1/Spta1/Blk/Slamf6	10
GO:0050921	GO:0050921	positive regulation of chemotaxis	7/154	137/16041	0.000355777	0.00815915	0.0067232	Il1b/Cxcr2/Trem1/Tnfsf14/Sell/Cxcl13/Ccr6	7
GO:0030101	GO:0030101	natural killer cell activation	5/154	64/16041	0.000369237	0.00838794	0.00691173	Fgr/Cd244a/Pglyrp1/Itgb2l/Slamf6	5
GO:0032943	GO:0032943	mononuclear cell proliferation	10/154	280/16041	0.000377543	0.00849649	0.00700117	Il1b/Cd244a/Slfn1/Tarm1/Itgal/Tacr1/Slc4a1/Spta1/Blk/Slamf6	10
GO:0032755	GO:0032755	positive regulation of interleukin-6 production	6/154	99/16041	0.000381713	0.00851079	0.00701296	Il1b/Il36a/Il36g/Mmp8/Mapk13/Il6ra	6
GO:0070663	GO:0070663	regulation of leukocyte proliferation	9/154	233/16041	0.000421442	0.00931038	0.00767183	Il1b/Cd244a/Slfn1/Tarm1/Itgal/Tacr1/Slc4a1/Spta1/Blk	9
GO:0002251	GO:0002251	organ or tissue specific immune response	3/154	16/16041	0.000443328	0.0094472	0.00778456	Ifnlr1/Ltf/Camp	3
GO:0014048	GO:0014048	regulation of glutamate secretion	3/154	16/16041	0.000443328	0.0094472	0.00778456	Il1b/Il1rn/Snca	3
GO:0046348	GO:0046348	amino sugar catabolic process	3/154	16/16041	0.000443328	0.0094472	0.00778456	Chil1/Chil3/Chil4	3
GO:0072672	GO:0072672	neutrophil extravasation	3/154	16/16041	0.000443328	0.0094472	0.00778456	Trem3/Trem1/Cd177	3
GO:0007596	GO:0007596	blood coagulation	7/154	143/16041	0.000460921	0.00973594	0.00802249	Selp/S100a9/F10/Gp5/Il6ra/Slc4a1/Blk	7
GO:0010543	GO:0010543	regulation of platelet activation	4/154	38/16041	0.000467738	0.00979402	0.00807035	Selp/Gp5/Il6ra/Blk	4
GO:0032722	GO:0032722	positive regulation of chemokine production	5/154	68/16041	0.000489529	0.0101619	0.00837352	Il1b/Chil3/Chil4/Oas3/Il6ra	5
GO:0007599	GO:0007599	hemostasis	7/154	146/16041	0.00052207	0.0106538	0.00877879	Selp/S100a9/F10/Gp5/Il6ra/Slc4a1/Blk	7
GO:0050817	GO:0050817	coagulation	7/154	146/16041	0.00052207	0.0106538	0.00877879	Selp/S100a9/F10/Gp5/Il6ra/Slc4a1/Blk	7
GO:0070486	GO:0070486	leukocyte aggregation	3/154	17/16041	0.000534547	0.0108167	0.00891305	Il1b/S100a9/S100a8	3
GO:0043299	GO:0043299	leukocyte degranulation	5/154	70/16041	0.000559705	0.0111386	0.00917828	Fgr/Cd177/Mrgpra2a/Itgb2l/Blk	5
GO:0043903	GO:0043903	regulation of biological process involved in symbiotic interaction	5/154	70/16041	0.000559705	0.0111386	0.00917828	Trim30b/Ifitm1/Ifitm6/Ltf/Trim10	5
GO:0032675	GO:0032675	regulation of interleukin-6 production	7/154	150/16041	0.000613476	0.0120102	0.00989647	Il1b/Nlrp12/Il36a/Il36g/Mmp8/Mapk13/Il6ra	7
GO:2000377	GO:2000377	regulation of reactive oxygen species metabolic process	7/154	150/16041	0.000613476	0.0120102	0.00989647	Mmp8/Lcn2/Fpr2/Acod1/Cd177/Itgb2l/Snca	7
GO:0051702	GO:0051702	biological process involved in interaction with symbiont	5/154	72/16041	0.000637178	0.0123736	0.0101959	Trem3/Trem1/Scnn1b/Ltf/Camp	5
GO:0070661	GO:0070661	leukocyte proliferation	10/154	300/16041	0.000646653	0.0124571	0.0102648	Il1b/Cd244a/Slfn1/Tarm1/Itgal/Tacr1/Slc4a1/Spta1/Blk/Slamf6	10
GO:0071347	GO:0071347	cellular response to interleukin-1	5/154	73/16041	0.000678798	0.0129518	0.0106724	Il1b/Il1rn/Acod1/Saa3/Mapk13	5
GO:0009620	GO:0009620	response to fungus	4/154	42/16041	0.000688467	0.0129518	0.0106724	Clec4d/Clec4e/Ltf/Camp	4
GO:0042743	GO:0042743	hydrogen peroxide metabolic process	4/154	42/16041	0.000688467	0.0129518	0.0106724	Snca/Hbb-bt/Hba-a1/Hbq1b	4
GO:0019079	GO:0019079	viral genome replication	6/154	111/16041	0.000702038	0.0131047	0.0107984	Ifitm1/Slpi/Ifitm6/Ltf/Oas3/Isg20	6
GO:0002283	GO:0002283	neutrophil activation involved in immune response	3/154	19/16041	0.000751076	0.0137014	0.0112901	Scnn1b/Cd177/Itgb2l	3
GO:0002407	GO:0002407	dendritic cell chemotaxis	3/154	19/16041	0.000751076	0.0137014	0.0112901	Trpm2/Retnlg/Ccr6	3
GO:0010666	GO:0010666	positive regulation of cardiac muscle cell apoptotic process	3/154	19/16041	0.000751076	0.0137014	0.0112901	Cxcr2/Trem1/Fbxo32	3
GO:0051047	GO:0051047	positive regulation of secretion	10/154	307/16041	0.000772033	0.0139779	0.0115179	Il1b/Fgr/S100a9/S100a8/Trpm2/Cd177/Itgb2l/Tacr1/Snca/Blk	10
GO:0019932	GO:0019932	second-messenger-mediated signaling	9/154	255/16041	0.000805398	0.0144731	0.011926	Selp/Cxcr2/Trpm2/Itgal/Cxcr1/Mt1/Mt2/Mtnr1b/Ccr6	9
GO:0055072	GO:0055072	iron ion homeostasis	5/154	77/16041	0.000865904	0.0153448	0.0126443	Lcn2/Ltf/Epb42/Rhag/Alas2	5
GO:0010663	GO:0010663	positive regulation of striated muscle cell apoptotic process	3/154	20/16041	0.000877422	0.0153448	0.0126443	Cxcr2/Trem1/Fbxo32	3
GO:0046596	GO:0046596	regulation of viral entry into host cell	4/154	45/16041	0.000896246	0.0153448	0.0126443	Trim30b/Ifitm1/Ifitm6/Trim10	4
GO:0010273	GO:0010273	detoxification of copper ion	2/154	5/16041	0.000898514	0.0153448	0.0126443	Mt1/Mt2	2
GO:0043315	GO:0043315	positive regulation of neutrophil degranulation	2/154	5/16041	0.000898514	0.0153448	0.0126443	Cd177/Itgb2l	2
GO:0070945	GO:0070945	neutrophil-mediated killing of gram-negative bacterium	2/154	5/16041	0.000898514	0.0153448	0.0126443	Trem3/Trem1	2
GO:1990169	GO:1990169	stress response to copper ion	2/154	5/16041	0.000898514	0.0153448	0.0126443	Mt1/Mt2	2
GO:0050829	GO:0050829	defense response to Gram-negative bacterium	4/154	46/16041	0.000974341	0.0165226	0.0136148	Trem3/Trem1/Ltf/Camp	4
GO:0042129	GO:0042129	regulation of T cell proliferation	7/154	165/16041	0.00107516	0.0181048	0.0149185	Il1b/Cd244a/Slfn1/Tarm1/Itgal/Slc4a1/Spta1	7
GO:0032930	GO:0032930	positive regulation of superoxide anion generation	3/154	22/16041	0.00116873	0.0192761	0.0158837	Fpr2/Cd177/Itgb2l	3
GO:0046688	GO:0046688	response to copper ion	3/154	22/16041	0.00116873	0.0192761	0.0158837	Mt1/Mt2/Snca	3
GO:1901739	GO:1901739	regulation of myoblast fusion	3/154	22/16041	0.00116873	0.0192761	0.0158837	Scgb3a1/Il36g/Tnfsf14	3
GO:0030099	GO:0030099	myeloid cell differentiation	11/154	383/16041	0.00118882	0.0194412	0.0160197	Csf3r/Cd300lf/Cd101/Epb42/Rhag/Alas2/Slc4a1/Trim10/Hba-a1/Hba-a2/Tspo2	11
GO:0042886	GO:0042886	amide transport	9/154	270/16041	0.00120296	0.0194412	0.0160197	Il1b/S100a9/S100a8/Trpm2/Il1rn/Abca13/Mtnr1b/Slc38a5/Blk	9
GO:0050878	GO:0050878	regulation of body fluid levels	9/154	270/16041	0.00120296	0.0194412	0.0160197	Selp/S100a9/Scnn1b/F10/Gp5/Il6ra/Tacr1/Slc4a1/Blk	9
GO:0043300	GO:0043300	regulation of leukocyte degranulation	4/154	49/16041	0.00123721	0.0197851	0.0163031	Fgr/Cd177/Itgb2l/Blk	4
GO:1901071	GO:1901071	glucosamine-containing compound metabolic process	3/154	23/16041	0.00133463	0.0197851	0.0163031	Chil1/Chil3/Chil4	3
GO:0052372	GO:0052372	modulation by symbiont of entry into host	4/154	50/16041	0.00133485	0.0197851	0.0163031	Trim30b/Ifitm1/Ifitm6/Trim10	4
GO:0003353	GO:0003353	positive regulation of cilium movement	2/154	6/16041	0.00133928	0.0197851	0.0163031	Tacr1/Ccr6	2
GO:0014854	GO:0014854	response to inactivity	2/154	6/16041	0.00133928	0.0197851	0.0163031	Fbxo32/Trim63	2
GO:0014870	GO:0014870	response to muscle inactivity	2/154	6/16041	0.00133928	0.0197851	0.0163031	Fbxo32/Trim63	2
GO:0014877	GO:0014877	response to muscle inactivity involved in regulation of muscle adaptation	2/154	6/16041	0.00133928	0.0197851	0.0163031	Fbxo32/Trim63	2
GO:0014894	GO:0014894	response to denervation involved in regulation of muscle adaptation	2/154	6/16041	0.00133928	0.0197851	0.0163031	Fbxo32/Trim63	2
GO:0019732	GO:0019732	antifungal humoral response	2/154	6/16041	0.00133928	0.0197851	0.0163031	Ltf/Camp	2
GO:0032815	GO:0032815	negative regulation of natural killer cell activation	2/154	6/16041	0.00133928	0.0197851	0.0163031	Fgr/Pglyrp1	2
GO:0034242	GO:0034242	negative regulation of syncytium formation by plasma membrane fusion	2/154	6/16041	0.00133928	0.0197851	0.0163031	Il36g/Nfe2	2
GO:1902093	GO:1902093	positive regulation of flagellated sperm motility	2/154	6/16041	0.00133928	0.0197851	0.0163031	Tacr1/Ccr6	2
GO:1902565	GO:1902565	positive regulation of neutrophil activation	2/154	6/16041	0.00133928	0.0197851	0.0163031	Cd177/Itgb2l	2
GO:2000155	GO:2000155	positive regulation of cilium-dependent cell motility	2/154	6/16041	0.00133928	0.0197851	0.0163031	Tacr1/Ccr6	2
GO:0019058	GO:0019058	viral life cycle	8/154	223/16041	0.00141393	0.0207607	0.017107	Trim30b/Ifitm1/Slpi/Ifitm6/Ltf/Oas3/Isg20/Trim10	8
GO:0002437	GO:0002437	inflammatory response to antigenic stimulus	4/154	51/16041	0.00143776	0.0209825	0.0172898	Cxcr2/Il36a/Il36g/Il1rn	4
GO:0051953	GO:0051953	negative regulation of amine transport	3/154	24/16041	0.00151462	0.0219711	0.0181043	Il1b/Il1rn/Snca	3
GO:0050671	GO:0050671	positive regulation of lymphocyte proliferation	6/154	129/16041	0.00153191	0.0220888	0.0182013	Il1b/Cd244a/Itgal/Tacr1/Slc4a1/Spta1	6
GO:0032946	GO:0032946	positive regulation of mononuclear cell proliferation	6/154	131/16041	0.00165702	0.0235124	0.0193744	Il1b/Cd244a/Itgal/Tacr1/Slc4a1/Spta1	6
GO:0032757	GO:0032757	positive regulation of interleukin-8 production	4/154	53/16041	0.00165993	0.0235124	0.0193744	Il1b/Cd244a/Chil1/Camp	4
GO:0071622	GO:0071622	regulation of granulocyte chemotaxis	4/154	53/16041	0.00165993	0.0235124	0.0193744	Il1b/Cxcr2/Trem1/Sell	4
GO:0014047	GO:0014047	glutamate secretion	3/154	25/16041	0.00170911	0.0239276	0.0197165	Il1b/Il1rn/Snca	3
GO:0030212	GO:0030212	hyaluronan metabolic process	3/154	25/16041	0.00170911	0.0239276	0.0197165	Il1b/Itih3/Itih4	3
GO:0002286	GO:0002286	T cell activation involved in immune response	5/154	90/16041	0.00174355	0.0242687	0.0199976	Clec4d/Clec4e/Itgal/Il6ra/Slamf6	5
GO:0002430	GO:0002430	complement receptor mediated signaling pathway	2/154	7/16041	0.00186317	0.0252052	0.0207693	Fpr2/Fpr1	2
GO:0035425	GO:0035425	autocrine signaling	2/154	7/16041	0.00186317	0.0252052	0.0207693	S100a9/S100a8	2
GO:0061687	GO:0061687	detoxification of inorganic compound	2/154	7/16041	0.00186317	0.0252052	0.0207693	Mt1/Mt2	2
GO:0071294	GO:0071294	cellular response to zinc ion	2/154	7/16041	0.00186317	0.0252052	0.0207693	Mt1/Mt2	2
GO:0097501	GO:0097501	stress response to metal ion	2/154	7/16041	0.00186317	0.0252052	0.0207693	Mt1/Mt2	2
GO:0052548	GO:0052548	regulation of endopeptidase activity	9/154	288/16041	0.0018754	0.0252288	0.0207887	Nlrp12/S100a9/S100a8/Acer2/Serpinb10/Ltf/Stfa2/Snca/Serpina3j	9
GO:0031349	GO:0031349	positive regulation of defense response	8/154	234/16041	0.00191458	0.0253836	0.0209163	Il1b/Trem3/S100a9/S100a8/Il18rap/Mmp8/Snca/Slamf6	8
GO:0032928	GO:0032928	regulation of superoxide anion generation	3/154	26/16041	0.00191853	0.0253836	0.0209163	Fpr2/Cd177/Itgb2l	3
GO:0090023	GO:0090023	positive regulation of neutrophil chemotaxis	3/154	26/16041	0.00191853	0.0253836	0.0209163	Il1b/Cxcr2/Sell	3
GO:0032642	GO:0032642	regulation of chemokine production	5/154	93/16041	0.00201504	0.0265148	0.0218484	Il1b/Chil3/Chil4/Oas3/Il6ra	5
GO:0042102	GO:0042102	positive regulation of T cell proliferation	5/154	94/16041	0.00211204	0.0276401	0.0227757	Il1b/Cd244a/Itgal/Slc4a1/Spta1	5
GO:0002699	GO:0002699	positive regulation of immune effector process	8/154	238/16041	0.00212789	0.0276971	0.0228226	Il1b/Fgr/Cd244a/Il18rap/Cd177/Itgb2l/Blk/Slamf6	8
GO:0046597	GO:0046597	negative regulation of viral entry into host cell	3/154	27/16041	0.00214325	0.0277471	0.0228638	Ifitm1/Ifitm6/Trim10	3
GO:0072678	GO:0072678	T cell migration	4/154	57/16041	0.00217383	0.0279924	0.0230659	Tnfsf14/Itgal/Cxcl13/Ccr6	4
GO:0050727	GO:0050727	regulation of inflammatory response	9/154	296/16041	0.00225766	0.0289172	0.023828	Il1b/Nlrp12/S100a9/S100a8/Pglyrp1/Mmp8/Acod1/Ggt1/Snca	9
GO:0002831	GO:0002831	regulation of response to biotic stimulus	9/154	297/16041	0.00230951	0.0292192	0.0240769	Il1b/Trem3/Fgr/Il18rap/Ifnlr1/Acod1/Ltf/Oas3/Slamf6	9
GO:0000768	GO:0000768	syncytium formation by plasma membrane fusion	4/154	58/16041	0.00231764	0.0292192	0.0240769	Scgb3a1/Il36g/Tnfsf14/Nfe2	4
GO:0140253	GO:0140253	cell-cell fusion	4/154	58/16041	0.00231764	0.0292192	0.0240769	Scgb3a1/Il36g/Tnfsf14/Nfe2	4
GO:0071624	GO:0071624	positive regulation of granulocyte chemotaxis	3/154	28/16041	0.00238367	0.0298952	0.0246339	Il1b/Cxcr2/Sell	3
GO:0070665	GO:0070665	positive regulation of leukocyte proliferation	6/154	141/16041	0.00240289	0.0299802	0.0247039	Il1b/Cd244a/Itgal/Tacr1/Slc4a1/Spta1	6
GO:0002227	GO:0002227	innate immune response in mucosa	2/154	8/16041	0.0024686	0.0301745	0.024864	Ltf/Camp	2
GO:0031665	GO:0031665	negative regulation of lipopolysaccharide-mediated signaling pathway	2/154	8/16041	0.0024686	0.0301745	0.024864	Acod1/Ltf	2
GO:0035744	GO:0035744	T-helper 1 cell cytokine production	2/154	8/16041	0.0024686	0.0301745	0.024864	Il1b/Il18rap	2
GO:1901317	GO:1901317	regulation of flagellated sperm motility	2/154	8/16041	0.0024686	0.0301745	0.024864	Tacr1/Ccr6	2
GO:0002886	GO:0002886	regulation of myeloid leukocyte mediated immunity	4/154	60/16041	0.00262466	0.0317597	0.0261703	Fgr/Cd177/Itgb2l/Blk	4
GO:0006949	GO:0006949	syncytium formation	4/154	60/16041	0.00262466	0.0317597	0.0261703	Scgb3a1/Il36g/Tnfsf14/Nfe2	4
GO:0043302	GO:0043302	positive regulation of leukocyte degranulation	3/154	29/16041	0.00264014	0.0317873	0.026193	Fgr/Cd177/Itgb2l	3
GO:1903901	GO:1903901	negative regulation of viral life cycle	3/154	30/16041	0.00291301	0.0348981	0.0287563	Ifitm1/Ifitm6/Trim10	3
GO:0050866	GO:0050866	negative regulation of cell activation	7/154	197/16041	0.00294734	0.0351346	0.0289512	Cd300lf/Fgr/Pglyrp1/Slfn1/Tarm1/Gp5/Blk	7
GO:0043271	GO:0043271	negative regulation of ion transport	6/154	148/16041	0.00305866	0.036282	0.0298966	Il1b/Il1rn/Stc1/Mtnr1b/Snca/Kel	6
GO:0001787	GO:0001787	natural killer cell proliferation	2/154	9/16041	0.00315395	0.037229	0.0306769	Cd244a/Slamf6	2
GO:0014002	GO:0014002	astrocyte development	3/154	31/16041	0.00320261	0.0376189	0.0309983	Il1b/S100a9/S100a8	3
GO:0050830	GO:0050830	defense response to Gram-positive bacterium	4/154	64/16041	0.00332026	0.0386241	0.0318265	Fgr/Pglyrp1/Ltf/Camp	4
GO:1901224	GO:1901224	positive regulation of NIK/NF-kappaB signaling	4/154	64/16041	0.00332026	0.0386241	0.0318265	Il1b/Nlrp12/Mmp8/Tnfsf14	4
GO:0042098	GO:0042098	T cell proliferation	7/154	203/16041	0.00347886	0.0400489	0.0330006	Il1b/Cd244a/Slfn1/Tarm1/Itgal/Slc4a1/Spta1	7
GO:0010661	GO:0010661	positive regulation of muscle cell apoptotic process	3/154	32/16041	0.00350926	0.0400489	0.0330006	Cxcr2/Trem1/Fbxo32	3
GO:0050901	GO:0050901	leukocyte tethering or rolling	3/154	32/16041	0.00350926	0.0400489	0.0330006	Selp/Sele/Sell	3
GO:0090322	GO:0090322	regulation of superoxide metabolic process	3/154	32/16041	0.00350926	0.0400489	0.0330006	Fpr2/Cd177/Itgb2l	3
GO:0045576	GO:0045576	mast cell activation	4/154	66/16041	0.00371103	0.0421517	0.0347334	Cd300lf/Fgr/Mrgpra2a/Blk	4
GO:0050920	GO:0050920	regulation of chemotaxis	7/154	206/16041	0.00377059	0.0426272	0.0351251	Il1b/Cxcr2/Trem1/Tnfsf14/Sell/Cxcl13/Ccr6	7
GO:0090022	GO:0090022	regulation of neutrophil chemotaxis	3/154	33/16041	0.00383328	0.0431333	0.0355422	Il1b/Cxcr2/Sell	3
GO:0002323	GO:0002323	natural killer cell activation involved in immune response	2/154	10/16041	0.00391766	0.0434734	0.0358224	Cd244a/Pglyrp1	2
GO:0043313	GO:0043313	regulation of neutrophil degranulation	2/154	10/16041	0.00391766	0.0434734	0.0358224	Cd177/Itgb2l	2
GO:0060732	GO:0060732	positive regulation of inositol phosphate biosynthetic process	2/154	10/16041	0.00391766	0.0434734	0.0358224	Cd244a/Snca	2
GO:0002292	GO:0002292	T cell differentiation involved in immune response	4/154	68/16041	0.00413189	0.0452254	0.0372661	Clec4d/Clec4e/Il6ra/Slamf6	4
GO:0032637	GO:0032637	interleukin-8 production	4/154	68/16041	0.00413189	0.0452254	0.0372661	Il1b/Cd244a/Chil1/Camp	4
GO:0032677	GO:0032677	regulation of interleukin-8 production	4/154	68/16041	0.00413189	0.0452254	0.0372661	Il1b/Cd244a/Chil1/Camp	4
GO:0032609	GO:0032609	interferon-gamma production	5/154	110/16041	0.00416804	0.045285	0.0373152	Il1b/Cd244a/Pglyrp1/Il18rap/Slamf6	5
GO:1902624	GO:1902624	positive regulation of neutrophil migration	3/154	34/16041	0.00417494	0.045285	0.0373152	Il1b/Cxcr2/Sell	3
GO:0038061	GO:0038061	NIK/NF-kappaB signaling	5/154	111/16041	0.00433153	0.0467728	0.0385411	Il1b/Nlrp12/Mmp8/Tnfsf14/Chil1	5
GO:0031960	GO:0031960	response to corticosteroid	4/154	69/16041	0.00435393	0.0468048	0.0385675	Scnn1b/Il1rn/Fbxo32/Trim63	4
GO:0042542	GO:0042542	response to hydrogen peroxide	5/154	112/16041	0.00449955	0.0481552	0.0396802	Trpm2/Lcn2/Mapk13/Slc4a1/Hba-a1	5
GO:0032814	GO:0032814	regulation of natural killer cell activation	3/154	35/16041	0.00453454	0.0483149	0.0398118	Fgr/Cd244a/Pglyrp1	3
GO:0006919	GO:0006919	activation of cysteine-type endopeptidase activity involved in apoptotic process	4/154	70/16041	0.00458389	0.0486255	0.0400678	S100a9/S100a8/Acer2/Snca	4
GO:0007249	GO:0007249	I-kappaB kinase/NF-kappaB signaling	7/154	214/16041	0.00463973	0.049002	0.040378	Trim30b/Il1b/Clec4d/Nlrp12/Ltf/Saa3/Olfm4	7
GO:0015669	GO:0015669	gas transport	2/154	11/16041	0.00475818	0.0496004	0.0408711	Rhag/Hbb-bt	2
GO:0072540	GO:0072540	T-helper 17 cell lineage commitment	2/154	11/16041	0.00475818	0.0496004	0.0408711	Il6ra/Slamf6	2
GO:1903238	GO:1903238	positive regulation of leukocyte tethering or rolling	2/154	11/16041	0.00475818	0.0496004	0.0408711	Selp/Sele	2
GO:0001909	GO:0001909	leukocyte mediated cytotoxicity	5/154	114/16041	0.00484943	0.0503337	0.0414754	Trem3/Trem1/Scnn1b/Il18rap/Slamf6	5
GO:0002764	GO:0002764	immune response-regulating signaling pathway	9/154	333/16041	0.00490465	0.0505508	0.0416542	Clec4d/Cd300lf/Clec4e/Fpr2/Acod1/Fpr1/Ltf/Oas3/Blk	9
GO:0051955	GO:0051955	regulation of amino acid transport	3/154	36/16041	0.00491232	0.0505508	0.0416542	Il1b/Il1rn/Snca	3
GO:0009615	GO:0009615	response to virus	8/154	274/16041	0.00500354	0.0511314	0.0421326	Il1b/Ifitm1/Lcn2/Ifitm6/Ifnlr1/Acod1/Oas3/Isg20	8
GO:0050729	GO:0050729	positive regulation of inflammatory response	5/154	115/16041	0.00503142	0.0511314	0.0421326	Il1b/S100a9/S100a8/Mmp8/Snca	5
GO:0010035	GO:0010035	response to inorganic substance	10/154	397/16041	0.00503245	0.0511314	0.0421326	Trpm2/Lcn2/Mt1/Mt2/Rasal1/Mapk13/Tacr1/Slc4a1/Snca/Hba-a1	10
GO:0035821	GO:0035821	modulation of process of other organism	4/154	72/16041	0.00506804	0.0512766	0.0422523	S100a9/Slpi/Ltf/Camp	4
GO:0050778	GO:0050778	positive regulation of immune response	11/154	468/16041	0.00553999	0.0558171	0.0459937	Il1b/Trem3/Fgr/Il18rap/Fpr2/Acod1/Fpr1/Cd177/Itgb2l/Blk/Slamf6	11
GO:0010919	GO:0010919	regulation of inositol phosphate biosynthetic process	2/154	12/16041	0.00567398	0.0562262	0.0463308	Cd244a/Snca	2
GO:0014874	GO:0014874	response to stimulus involved in regulation of muscle adaptation	2/154	12/16041	0.00567398	0.0562262	0.0463308	Fbxo32/Trim63	2
GO:0038094	GO:0038094	Fc-gamma receptor signaling pathway	2/154	12/16041	0.00567398	0.0562262	0.0463308	Clec4d/Clec4e	2
GO:0051956	GO:0051956	negative regulation of amino acid transport	2/154	12/16041	0.00567398	0.0562262	0.0463308	Il1b/Il1rn	2
GO:0002697	GO:0002697	regulation of immune effector process	9/154	341/16041	0.00570939	0.0563451	0.0464288	Il1b/Fgr/Cd244a/Pglyrp1/Il18rap/Cd177/Itgb2l/Blk/Slamf6	9
GO:0051607	GO:0051607	defense response to virus	7/154	223/16041	0.0057897	0.0566732	0.0466991	Il1b/Ifitm1/Ifitm6/Ifnlr1/Acod1/Oas3/Isg20	7
GO:0140546	GO:0140546	defense response to symbiont	7/154	223/16041	0.0057897	0.0566732	0.0466991	Il1b/Ifitm1/Ifitm6/Ifnlr1/Acod1/Oas3/Isg20	7
GO:0019722	GO:0019722	calcium-mediated signaling	6/154	169/16041	0.0058336	0.0568717	0.0468628	Selp/Cxcr2/Trpm2/Itgal/Cxcr1/Ccr6	6
GO:1903131	GO:1903131	mononuclear cell differentiation	10/154	407/16041	0.00596924	0.0579594	0.047759	Il1b/Clec4d/Trpm2/Pglyrp1/Clec4e/Il6ra/Ly6d/Ccr6/Blk/Slamf6	10
GO:0000302	GO:0000302	response to reactive oxygen species	6/154	170/16041	0.00600026	0.0580266	0.0478144	Trpm2/Lcn2/Mapk13/Tacr1/Slc4a1/Hba-a1	6
GO:0006040	GO:0006040	amino sugar metabolic process	3/154	39/16041	0.00615734	0.0593075	0.0488698	Chil1/Chil3/Chil4	3
GO:1903532	GO:1903532	positive regulation of secretion by cell	8/154	285/16041	0.00630519	0.0604896	0.0498439	Il1b/Fgr/Trpm2/Cd177/Itgb2l/Tacr1/Snca/Blk	8
GO:0098742	GO:0098742	cell-cell adhesion via plasma-membrane adhesion molecules	6/154	172/16041	0.00634395	0.06062	0.0499514	Selp/Sele/Itgal/Il1rn/Sell/Cd177	6
GO:0042554	GO:0042554	superoxide anion generation	3/154	40/16041	0.00661032	0.0622253	0.0512742	Fpr2/Cd177/Itgb2l	3
GO:0001660	GO:0001660	fever generation	2/154	13/16041	0.00666357	0.0622253	0.0512742	Il1b/Il1rn	2
GO:0043312	GO:0043312	neutrophil degranulation	2/154	13/16041	0.00666357	0.0622253	0.0512742	Cd177/Itgb2l	2
GO:0061760	GO:0061760	antifungal innate immune response	2/154	13/16041	0.00666357	0.0622253	0.0512742	Clec4d/Clec4e	2
GO:1902563	GO:1902563	regulation of neutrophil activation	2/154	13/16041	0.00666357	0.0622253	0.0512742	Cd177/Itgb2l	2
GO:0002790	GO:0002790	peptide secretion	7/154	229/16041	0.006667	0.0622253	0.0512742	Il1b/S100a9/S100a8/Trpm2/Il1rn/Mtnr1b/Blk	7
GO:0002695	GO:0002695	negative regulation of leukocyte activation	6/154	175/16041	0.00688607	0.0637756	0.0525516	Cd300lf/Fgr/Pglyrp1/Slfn1/Tarm1/Blk	6
GO:0071222	GO:0071222	cellular response to lipopolysaccharide	6/154	175/16041	0.00688607	0.0637756	0.0525516	Il1b/Il36a/Il36g/Acod1/Ltf/Cxcl13	6
GO:0030203	GO:0030203	glycosaminoglycan metabolic process	4/154	79/16041	0.00703	0.0648592	0.0534445	Il1b/Pglyrp1/Itih3/Itih4	4
GO:0002703	GO:0002703	regulation of leukocyte mediated immunity	7/154	232/16041	0.00714106	0.0656324	0.0540816	Il1b/Fgr/Il18rap/Cd177/Itgb2l/Blk/Slamf6	7
GO:0030168	GO:0030168	platelet activation	4/154	80/16041	0.00734581	0.0669182	0.0551411	Selp/Gp5/Il6ra/Blk	4
GO:0051701	GO:0051701	biological process involved in interaction with host	5/154	126/16041	0.00736434	0.0669182	0.0551411	Trim30b/Pglyrp1/Ifitm1/Ifitm6/Trim10	5
GO:1901136	GO:1901136	carbohydrate derivative catabolic process	5/154	126/16041	0.00736434	0.0669182	0.0551411	Pglyrp1/Upp1/Chil1/Chil3/Chil4	5
GO:0007157	GO:0007157	heterophilic cell-cell adhesion via plasma membrane cell adhesion molecules	3/154	42/16041	0.0075745	0.0680575	0.0560799	Selp/Sele/Itgal	3
GO:0007520	GO:0007520	myoblast fusion	3/154	42/16041	0.0075745	0.0680575	0.0560799	Scgb3a1/Il36g/Tnfsf14	3
GO:0071384	GO:0071384	cellular response to corticosteroid stimulus	3/154	42/16041	0.0075745	0.0680575	0.0560799	Scnn1b/Fbxo32/Trim63	3
GO:0043122	GO:0043122	regulation of I-kappaB kinase/NF-kappaB signaling	6/154	179/16041	0.0076602	0.068393	0.0563564	Trim30b/Il1b/Clec4d/Nlrp12/Ltf/Olfm4	6
GO:0010820	GO:0010820	positive regulation of T cell chemotaxis	2/154	14/16041	0.00772546	0.068393	0.0563564	Tnfsf14/Cxcl13	2
GO:0060295	GO:0060295	regulation of cilium movement involved in cell motility	2/154	14/16041	0.00772546	0.068393	0.0563564	Tacr1/Ccr6	2
GO:1902019	GO:1902019	regulation of cilium-dependent cell motility	2/154	14/16041	0.00772546	0.068393	0.0563564	Tacr1/Ccr6	2
GO:0046718	GO:0046718	viral entry into host cell	4/154	82/16041	0.0080052	0.0700193	0.0576964	Trim30b/Ifitm1/Ifitm6/Trim10	4
GO:1901655	GO:1901655	cellular response to ketone	4/154	82/16041	0.0080052	0.0700193	0.0576964	Scnn1b/Acod1/Fbxo32/Trim63	4
GO:0045429	GO:0045429	positive regulation of nitric oxide biosynthetic process	3/154	43/16041	0.00808608	0.0700193	0.0576964	Il1b/Mmp8/Itgb2l	3
GO:0060337	GO:0060337	type I interferon signaling pathway	3/154	43/16041	0.00808608	0.0700193	0.0576964	Ifitm1/Ifitm6/Oas3	3
GO:0071357	GO:0071357	cellular response to type I interferon	3/154	43/16041	0.00808608	0.0700193	0.0576964	Ifitm1/Ifitm6/Oas3	3
GO:2000404	GO:2000404	regulation of T cell migration	3/154	43/16041	0.00808608	0.0700193	0.0576964	Tnfsf14/Cxcl13/Ccr6	3
GO:0071248	GO:0071248	cellular response to metal ion	5/154	129/16041	0.0081127	0.0700193	0.0576964	Trpm2/Mt1/Mt2/Rasal1/Snca	5
GO:0006865	GO:0006865	amino acid transport	5/154	130/16041	0.00837347	0.0717895	0.0591551	Il1b/Il1rn/Slc38a5/Snca/Tspo2	5
GO:0009611	GO:0009611	response to wounding	10/154	428/16041	0.00837743	0.0717895	0.0591551	Selp/S100a9/Scnn1b/F10/Mirt1/Mirt2/Gp5/Il6ra/Slc4a1/Blk	10
GO:1904407	GO:1904407	positive regulation of nitric oxide metabolic process	3/154	44/16041	0.00861755	0.0733674	0.0604553	Il1b/Mmp8/Itgb2l	3
GO:0032370	GO:0032370	positive regulation of lipid transport	4/154	84/16041	0.00870233	0.0733674	0.0604553	Il1b/Lipg/Lrat/Abca13	4
GO:0045921	GO:0045921	positive regulation of exocytosis	4/154	84/16041	0.00870233	0.0733674	0.0604553	Fgr/Cd177/Itgb2l/Snca	4
GO:0002791	GO:0002791	regulation of peptide secretion	6/154	184/16041	0.0087139	0.0733674	0.0604553	Il1b/S100a9/S100a8/Trpm2/Mtnr1b/Blk	6
GO:0071219	GO:0071219	cellular response to molecule of bacterial origin	6/154	184/16041	0.0087139	0.0733674	0.0604553	Il1b/Il36a/Il36g/Acod1/Ltf/Cxcl13	6
GO:0002295	GO:0002295	T-helper cell lineage commitment	2/154	15/16041	0.00885818	0.073808	0.0608183	Il6ra/Slamf6	2
GO:0010819	GO:0010819	regulation of T cell chemotaxis	2/154	15/16041	0.00885818	0.073808	0.0608183	Tnfsf14/Cxcl13	2
GO:0018119	GO:0018119	peptidyl-cysteine S-nitrosylation	2/154	15/16041	0.00885818	0.073808	0.0608183	S100a9/S100a8	2
GO:0010951	GO:0010951	negative regulation of endopeptidase activity	5/154	132/16041	0.00891234	0.0740031	0.0609792	Serpinb10/Ltf/Stfa2/Snca/Serpina3j	5
GO:0030216	GO:0030216	keratinocyte differentiation	4/154	85/16041	0.00906531	0.0750147	0.0618127	Stfa2l1/Cstdc4/St14/Stfa2	4
GO:0090087	GO:0090087	regulation of peptide transport	6/154	186/16041	0.00916316	0.0755647	0.0622659	Il1b/S100a9/S100a8/Trpm2/Mtnr1b/Blk	6
GO:0044409	GO:0044409	entry into host	4/154	86/16041	0.00943803	0.0775658	0.0639148	Trim30b/Ifitm1/Ifitm6/Trim10	4
GO:0016032	GO:0016032	viral process	8/154	307/16041	0.00966343	0.0789759	0.0650767	Trim30b/Ifitm1/Slpi/Ifitm6/Ltf/Oas3/Isg20/Trim10	8
GO:0015833	GO:0015833	peptide transport	7/154	246/16041	0.00969049	0.0789759	0.0650767	Il1b/S100a9/S100a8/Trpm2/Il1rn/Mtnr1b/Blk	7
GO:0043303	GO:0043303	mast cell degranulation	3/154	46/16041	0.0097408	0.0789759	0.0650767	Fgr/Mrgpra2a/Blk	3
GO:1902622	GO:1902622	regulation of neutrophil migration	3/154	46/16041	0.0097408	0.0789759	0.0650767	Il1b/Cxcr2/Sell	3
GO:0045088	GO:0045088	regulation of innate immune response	6/154	189/16041	0.00986781	0.0797372	0.0657041	Trem3/Fgr/Il18rap/Acod1/Oas3/Slamf6	6
GO:0017014	GO:0017014	protein nitrosylation	2/154	16/16041	0.0100603	0.0799512	0.0658804	S100a9/S100a8	2
GO:0032693	GO:0032693	negative regulation of interleukin-10 production	2/154	16/16041	0.0100603	0.0799512	0.0658804	Mmp8/Tnfrsf9	2
GO:0038093	GO:0038093	Fc receptor signaling pathway	2/154	16/16041	0.0100603	0.0799512	0.0658804	Clec4d/Clec4e	2
GO:0071639	GO:0071639	positive regulation of monocyte chemotactic protein-1 production	2/154	16/16041	0.0100603	0.0799512	0.0658804	Il1b/Oas3	2
GO:1903236	GO:1903236	regulation of leukocyte tethering or rolling	2/154	16/16041	0.0100603	0.0799512	0.0658804	Selp/Sele	2
GO:0015918	GO:0015918	sterol transport	4/154	88/16041	0.0102131	0.0803696	0.0662252	Soat2/Lipg/Abca13/Tspo2	4
GO:0030301	GO:0030301	cholesterol transport	4/154	88/16041	0.0102131	0.0803696	0.0662252	Soat2/Lipg/Abca13/Tspo2	4
GO:0044070	GO:0044070	regulation of anion transport	4/154	88/16041	0.0102131	0.0803696	0.0662252	Il1b/Il1rn/Stc1/Snca	4
GO:0002448	GO:0002448	mast cell mediated immunity	3/154	47/16041	0.0103329	0.0805228	0.0663514	Fgr/Mrgpra2a/Blk	3
GO:0033003	GO:0033003	regulation of mast cell activation	3/154	47/16041	0.0103329	0.0805228	0.0663514	Cd300lf/Fgr/Blk	3
GO:0061756	GO:0061756	leukocyte adhesion to vascular endothelial cell	3/154	47/16041	0.0103329	0.0805228	0.0663514	Selp/Sele/Sell	3
GO:0071396	GO:0071396	cellular response to lipid	10/154	443/16041	0.0105125	0.0816583	0.067287	Il1b/Il36a/Il36g/Scnn1b/Srarp/Acod1/Ltf/Cxcl13/Fbxo32/Trim63	10
GO:0000041	GO:0000041	transition metal ion transport	4/154	89/16041	0.0106156	0.0821942	0.0677287	Trpm2/Lcn2/Ltf/1300017J02Rik	4
GO:0002279	GO:0002279	mast cell activation involved in immune response	3/154	48/16041	0.0109454	0.0842063	0.0693866	Fgr/Mrgpra2a/Blk	3
GO:0006826	GO:0006826	iron ion transport	3/154	48/16041	0.0109454	0.0842063	0.0693866	Lcn2/Ltf/1300017J02Rik	3
GO:0002705	GO:0002705	positive regulation of leukocyte mediated immunity	5/154	139/16041	0.0109867	0.0842549	0.0694267	Il1b/Il18rap/Cd177/Itgb2l/Slamf6	5
GO:0007229	GO:0007229	integrin-mediated signaling pathway	4/154	90/16041	0.0110283	0.084305	0.069468	Fgr/Itgal/Cd177/Itgb2l	4
GO:0048545	GO:0048545	response to steroid hormone	6/154	194/16041	0.0111268	0.0847317	0.0698196	Scnn1b/Srarp/Il1rn/Acod1/Fbxo32/Trim63	6
GO:0042060	GO:0042060	wound healing	8/154	315/16041	0.0111669	0.0847317	0.0698196	Selp/S100a9/Scnn1b/F10/Gp5/Il6ra/Slc4a1/Blk	8
GO:0033623	GO:0033623	regulation of integrin activation	2/154	17/16041	0.0113304	0.0847317	0.0698196	Selp/Cxcl13	2
GO:0035584	GO:0035584	calcium-mediated signaling using intracellular calcium source	2/154	17/16041	0.0113304	0.0847317	0.0698196	Selp/Trpm2	2
GO:0051602	GO:0051602	response to electrical stimulus	2/154	17/16041	0.0113304	0.0847317	0.0698196	Fbxo32/Trim63	2
GO:0140131	GO:0140131	positive regulation of lymphocyte chemotaxis	2/154	17/16041	0.0113304	0.0847317	0.0698196	Tnfsf14/Cxcl13	2
GO:1901741	GO:1901741	positive regulation of myoblast fusion	2/154	17/16041	0.0113304	0.0847317	0.0698196	Scgb3a1/Tnfsf14	2
GO:0034113	GO:0034113	heterotypic cell-cell adhesion	3/154	49/16041	0.0115786	0.086053	0.0709083	Il1b/Il1rn/Itgb2l	3
GO:0034340	GO:0034340	response to type I interferon	3/154	49/16041	0.0115786	0.086053	0.0709083	Ifitm1/Ifitm6/Oas3	3
GO:1901222	GO:1901222	regulation of NIK/NF-kappaB signaling	4/154	92/16041	0.0118843	0.0880536	0.0725568	Il1b/Nlrp12/Mmp8/Tnfsf14	4
GO:0002250	GO:0002250	adaptive immune response	9/154	385/16041	0.0121057	0.089419	0.073682	Il1b/Clec4d/Trem1/Cd244a/Il18rap/Tarm1/Il6ra/Ccr6/Slamf6	9
GO:0051092	GO:0051092	positive regulation of NF-kappaB transcription factor activity	5/154	143/16041	0.0123092	0.0905046	0.0745765	Trim30b/Il1b/Il18rap/Ltf/Itgb2l	5
GO:0046916	GO:0046916	cellular transition metal ion homeostasis	4/154	93/16041	0.0123279	0.0905046	0.0745765	Lcn2/Mt1/Mt2/Alas2	4
GO:0002544	GO:0002544	chronic inflammatory response	2/154	18/16041	0.0126671	0.0915986	0.075478	S100a9/Camp	2
GO:0002922	GO:0002922	positive regulation of humoral immune response	2/154	18/16041	0.0126671	0.0915986	0.075478	Il1b/Acod1	2
GO:0003352	GO:0003352	regulation of cilium movement	2/154	18/16041	0.0126671	0.0915986	0.075478	Tacr1/Ccr6	2
GO:0043373	GO:0043373	CD4-positive, alpha-beta T cell lineage commitment	2/154	18/16041	0.0126671	0.0915986	0.075478	Il6ra/Slamf6	2
GO:0045837	GO:0045837	negative regulation of membrane potential	2/154	18/16041	0.0126671	0.0915986	0.075478	Il1rn/Ltf	2
GO:0010665	GO:0010665	regulation of cardiac muscle cell apoptotic process	3/154	51/16041	0.0129071	0.0927768	0.0764488	Cxcr2/Trem1/Fbxo32	3
GO:1903307	GO:1903307	positive regulation of regulated secretory pathway	3/154	51/16041	0.0129071	0.0927768	0.0764488	Fgr/Cd177/Itgb2l	3
GO:0051250	GO:0051250	negative regulation of lymphocyte activation	5/154	146/16041	0.0133692	0.0958125	0.0789503	Fgr/Pglyrp1/Slfn1/Tarm1/Blk	5
GO:0002683	GO:0002683	negative regulation of immune system process	9/154	393/16041	0.0136902	0.0977572	0.0805527	Cd300lf/Fgr/Pglyrp1/Slfn1/Tarm1/Acod1/Olfm4/Oas3/Blk	9
GO:0072676	GO:0072676	lymphocyte migration	4/154	96/16041	0.0137217	0.0977572	0.0805527	Tnfsf14/Itgal/Cxcl13/Ccr6	4
GO:0009713	GO:0009713	catechol-containing compound biosynthetic process	2/154	19/16041	0.014069	0.0990518	0.0816195	Hdc/Snca	2
GO:0042423	GO:0042423	catecholamine biosynthetic process	2/154	19/16041	0.014069	0.0990518	0.0816195	Hdc/Snca	2
GO:0043117	GO:0043117	positive regulation of vascular permeability	2/154	19/16041	0.014069	0.0990518	0.0816195	Cxcr2/Tacr1	2
GO:0071276	GO:0071276	cellular response to cadmium ion	2/154	19/16041	0.014069	0.0990518	0.0816195	Mt1/Mt2	2
GO:0071383	GO:0071383	cellular response to steroid hormone stimulus	5/154	148/16041	0.0141091	0.0990518	0.0816195	Scnn1b/Srarp/Acod1/Fbxo32/Trim63	5
GO:0002793	GO:0002793	positive regulation of peptide secretion	4/154	97/16041	0.0142077	0.0994538	0.0819507	S100a9/S100a8/Trpm2/Blk	4
GO:0035456	GO:0035456	response to interferon-beta	3/154	53/16041	0.0143192	0.0996551	0.0821166	Ifitm1/Ifitm6/Acod1	3
GO:0046173	GO:0046173	polyol biosynthetic process	3/154	53/16041	0.0143192	0.0996551	0.0821166	Cd244a/Acer2/Snca	3
GO:0071216	GO:0071216	cellular response to biotic stimulus	6/154	206/16041	0.0146052	0.101352	0.0835152	Il1b/Il36a/Il36g/Acod1/Ltf/Cxcl13	6
GO:0010659	GO:0010659	cardiac muscle cell apoptotic process	3/154	54/16041	0.0150568	0.103888	0.0856044	Cxcr2/Trem1/Fbxo32	3
GO:0010662	GO:0010662	regulation of striated muscle cell apoptotic process	3/154	54/16041	0.0150568	0.103888	0.0856044	Cxcr2/Trem1/Fbxo32	3
GO:0002367	GO:0002367	cytokine production involved in immune response	4/154	99/16041	0.015212	0.104659	0.0862396	Il1b/Trem3/Trem1/Il18rap	4
GO:0002363	GO:0002363	alpha-beta T cell lineage commitment	2/154	20/16041	0.0155347	0.105671	0.0870738	Il6ra/Slamf6	2
GO:0007263	GO:0007263	nitric oxide mediated signal transduction	2/154	20/16041	0.0155347	0.105671	0.0870738	Mt1/Mt2	2
GO:0034114	GO:0034114	regulation of heterotypic cell-cell adhesion	2/154	20/16041	0.0155347	0.105671	0.0870738	Il1b/Il1rn	2
GO:1903428	GO:1903428	positive regulation of reactive oxygen species biosynthetic process	2/154	20/16041	0.0155347	0.105671	0.0870738	Mmp8/Lcn2	2
GO:0032649	GO:0032649	regulation of interferon-gamma production	4/154	100/16041	0.0157306	0.106702	0.0879232	Il1b/Cd244a/Pglyrp1/Slamf6	4
GO:0015800	GO:0015800	acidic amino acid transport	3/154	55/16041	0.0158156	0.106977	0.0881503	Il1b/Il1rn/Snca	3
GO:2000116	GO:2000116	regulation of cysteine-type endopeptidase activity	6/154	212/16041	0.0166012	0.111977	0.0922696	Nlrp12/S100a9/S100a8/Acer2/Ltf/Snca	6
GO:0071241	GO:0071241	cellular response to inorganic substance	5/154	155/16041	0.0169148	0.113501	0.0935261	Trpm2/Mt1/Mt2/Rasal1/Snca	5
GO:0031649	GO:0031649	heat generation	2/154	21/16041	0.0170629	0.113501	0.0935261	Il1b/Il1rn	2
GO:0034143	GO:0034143	regulation of toll-like receptor 4 signaling pathway	2/154	21/16041	0.0170629	0.113501	0.0935261	Acod1/Ltf	2
GO:0035743	GO:0035743	CD4-positive, alpha-beta T cell cytokine production	2/154	21/16041	0.0170629	0.113501	0.0935261	Il1b/Il18rap	2
GO:0043369	GO:0043369	CD4-positive or CD8-positive, alpha-beta T cell lineage commitment	2/154	21/16041	0.0170629	0.113501	0.0935261	Il6ra/Slamf6	2
GO:0010658	GO:0010658	striated muscle cell apoptotic process	3/154	57/16041	0.0173968	0.115403	0.0950933	Cxcr2/Trem1/Fbxo32	3
GO:2000401	GO:2000401	regulation of lymphocyte migration	3/154	58/16041	0.0182193	0.119773	0.0986938	Tnfsf14/Cxcl13/Ccr6	3
GO:0002221	GO:0002221	pattern recognition receptor signaling pathway	5/154	158/16041	0.018223	0.119773	0.0986938	Cd300lf/Clec4e/Acod1/Ltf/Oas3	5
GO:0002440	GO:0002440	production of molecular mediator of immune response	6/154	217/16041	0.0184025	0.119773	0.0986938	Il1b/Trem3/Trem1/Cd244a/Il18rap/Ccr6	6
GO:1905954	GO:1905954	positive regulation of lipid localization	4/154	105/16041	0.0184897	0.119773	0.0986938	Il1b/Lipg/Lrat/Abca13	4
GO:0010817	GO:0010817	regulation of hormone levels	9/154	414/16041	0.0185797	0.119773	0.0986938	Il1b/Trpm2/Scnn1b/Il1rn/Lrat/Dhrs9/Mtnr1b/Tacr1/Blk	9
GO:0002888	GO:0002888	positive regulation of myeloid leukocyte mediated immunity	2/154	22/16041	0.0186523	0.119773	0.0986938	Cd177/Itgb2l	2
GO:0010818	GO:0010818	T cell chemotaxis	2/154	22/16041	0.0186523	0.119773	0.0986938	Tnfsf14/Cxcl13	2
GO:0020027	GO:0020027	hemoglobin metabolic process	2/154	22/16041	0.0186523	0.119773	0.0986938	Epb42/Alas2	2
GO:0032891	GO:0032891	negative regulation of organic acid transport	2/154	22/16041	0.0186523	0.119773	0.0986938	Il1b/Il1rn	2
GO:0051354	GO:0051354	negative regulation of oxidoreductase activity	2/154	22/16041	0.0186523	0.119773	0.0986938	Slc4a1/Snca	2
GO:1901623	GO:1901623	regulation of lymphocyte chemotaxis	2/154	22/16041	0.0186523	0.119773	0.0986938	Tnfsf14/Cxcl13	2
GO:1902932	GO:1902932	positive regulation of alcohol biosynthetic process	2/154	22/16041	0.0186523	0.119773	0.0986938	Cd244a/Snca	2
GO:0010631	GO:0010631	epithelial cell migration	7/154	281/16041	0.0188924	0.120671	0.0994335	Lcn2/Stc1/Itgb2l/Cxcl13/Tacstd2/Tacr1/Ccr6	7
GO:0090132	GO:0090132	epithelium migration	7/154	281/16041	0.0188924	0.120671	0.0994335	Lcn2/Stc1/Itgb2l/Cxcl13/Tacstd2/Tacr1/Ccr6	7
GO:0052126	GO:0052126	movement in host environment	4/154	106/16041	0.0190752	0.121232	0.0998961	Trim30b/Ifitm1/Ifitm6/Trim10	4
GO:0045766	GO:0045766	positive regulation of angiogenesis	5/154	160/16041	0.0191313	0.121232	0.0998961	Il1b/Cxcr2/Chil1/Camp/Itgb2l	5
GO:1904018	GO:1904018	positive regulation of vasculature development	5/154	160/16041	0.0191313	0.121232	0.0998961	Il1b/Cxcr2/Chil1/Camp/Itgb2l	5
GO:0090130	GO:0090130	tissue migration	7/154	282/16041	0.0192224	0.12149	0.100108	Lcn2/Stc1/Itgb2l/Cxcl13/Tacstd2/Tacr1/Ccr6	7
GO:0071675	GO:0071675	regulation of mononuclear cell migration	4/154	107/16041	0.0196722	0.124007	0.102183	Trem1/Tnfsf14/Cxcl13/Ccr6	4
GO:0031663	GO:0031663	lipopolysaccharide-mediated signaling pathway	3/154	60/16041	0.0199283	0.124967	0.102974	Il1b/Acod1/Ltf	3
GO:0071677	GO:0071677	positive regulation of mononuclear cell migration	3/154	60/16041	0.0199283	0.124967	0.102974	Tnfsf14/Cxcl13/Ccr6	3
GO:0006882	GO:0006882	cellular zinc ion homeostasis	2/154	23/16041	0.0203017	0.125029	0.103025	Mt1/Mt2	2
GO:0035988	GO:0035988	chondrocyte proliferation	2/154	23/16041	0.0203017	0.125029	0.103025	Ltf/Stc1	2
GO:0045954	GO:0045954	positive regulation of natural killer cell mediated cytotoxicity	2/154	23/16041	0.0203017	0.125029	0.103025	Il18rap/Slamf6	2
GO:0046685	GO:0046685	response to arsenic-containing substance	2/154	23/16041	0.0203017	0.125029	0.103025	Mapk13/Slc4a1	2
GO:0070498	GO:0070498	interleukin-1-mediated signaling pathway	2/154	23/16041	0.0203017	0.125029	0.103025	Il1b/Il1rn	2
GO:0071549	GO:0071549	cellular response to dexamethasone stimulus	2/154	23/16041	0.0203017	0.125029	0.103025	Fbxo32/Trim63	2
GO:1904996	GO:1904996	positive regulation of leukocyte adhesion to vascular endothelial cell	2/154	23/16041	0.0203017	0.125029	0.103025	Selp/Sele	2
GO:0006801	GO:0006801	superoxide metabolic process	3/154	61/16041	0.0208148	0.127863	0.10536	Fpr2/Cd177/Itgb2l	3
GO:0010632	GO:0010632	regulation of epithelial cell migration	6/154	224/16041	0.0211433	0.12955	0.10675	Lcn2/Stc1/Cxcl13/Tacstd2/Tacr1/Ccr6	6
GO:0002717	GO:0002717	positive regulation of natural killer cell mediated immunity	2/154	24/16041	0.0220096	0.13283	0.109453	Il18rap/Slamf6	2
GO:0033198	GO:0033198	response to ATP	2/154	24/16041	0.0220096	0.13283	0.109453	Il1b/Sell	2
GO:0055069	GO:0055069	zinc ion homeostasis	2/154	24/16041	0.0220096	0.13283	0.109453	Mt1/Mt2	2
GO:0060143	GO:0060143	positive regulation of syncytium formation by plasma membrane fusion	2/154	24/16041	0.0220096	0.13283	0.109453	Scgb3a1/Tnfsf14	2
GO:0071605	GO:0071605	monocyte chemotactic protein-1 production	2/154	24/16041	0.0220096	0.13283	0.109453	Il1b/Oas3	2
GO:0071637	GO:0071637	regulation of monocyte chemotactic protein-1 production	2/154	24/16041	0.0220096	0.13283	0.109453	Il1b/Oas3	2
GO:0031623	GO:0031623	receptor internalization	4/154	113/16041	0.0234958	0.139294	0.114779	Cxcr2/Sele/Cxcr1/Snca	4
GO:0043280	GO:0043280	positive regulation of cysteine-type endopeptidase activity involved in apoptotic process	4/154	113/16041	0.0234958	0.139294	0.114779	S100a9/S100a8/Acer2/Snca	4
GO:0045428	GO:0045428	regulation of nitric oxide biosynthetic process	3/154	64/16041	0.0236029	0.139294	0.114779	Il1b/Mmp8/Itgb2l	3
GO:0051384	GO:0051384	response to glucocorticoid	3/154	64/16041	0.0236029	0.139294	0.114779	Il1rn/Fbxo32/Trim63	3
GO:1903510	GO:1903510	mucopolysaccharide metabolic process	3/154	64/16041	0.0236029	0.139294	0.114779	Il1b/Itih3/Itih4	3
GO:0045055	GO:0045055	regulated exocytosis	6/154	230/16041	0.0237028	0.139294	0.114779	Fgr/Cd177/Mrgpra2a/Itgb2l/Snca/Blk	6
GO:0002360	GO:0002360	T cell lineage commitment	2/154	25/16041	0.0237748	0.139294	0.114779	Il6ra/Slamf6	2
GO:0010043	GO:0010043	response to zinc ion	2/154	25/16041	0.0237748	0.139294	0.114779	Mt1/Mt2	2
GO:0032958	GO:0032958	inositol phosphate biosynthetic process	2/154	25/16041	0.0237748	0.139294	0.114779	Cd244a/Snca	2
GO:0033622	GO:0033622	integrin activation	2/154	25/16041	0.0237748	0.139294	0.114779	Selp/Cxcl13	2
GO:0044062	GO:0044062	regulation of excretion	2/154	25/16041	0.0237748	0.139294	0.114779	Stc1/Tacr1	2
GO:0090330	GO:0090330	regulation of platelet aggregation	2/154	25/16041	0.0237748	0.139294	0.114779	Il6ra/Blk	2
GO:1901654	GO:1901654	response to ketone	4/154	114/16041	0.0241739	0.141288	0.116422	Scnn1b/Acod1/Fbxo32/Trim63	4
GO:0030098	GO:0030098	lymphocyte differentiation	8/154	364/16041	0.0243801	0.142148	0.117131	Il1b/Clec4d/Pglyrp1/Clec4e/Il6ra/Ly6d/Ccr6/Slamf6	8
GO:0007200	GO:0007200	phospholipase C-activating G protein-coupled receptor signaling pathway	3/154	65/16041	0.024575	0.142594	0.117499	Cxcr2/Fpr2/Fpr1	3
GO:0010633	GO:0010633	negative regulation of epithelial cell migration	3/154	65/16041	0.024575	0.142594	0.117499	Stc1/Cxcl13/Tacstd2	3
GO:0034121	GO:0034121	regulation of toll-like receptor signaling pathway	3/154	66/16041	0.0255686	0.145367	0.119784	Cd300lf/Acod1/Ltf	3
GO:0080164	GO:0080164	regulation of nitric oxide metabolic process	3/154	66/16041	0.0255686	0.145367	0.119784	Il1b/Mmp8/Itgb2l	3
GO:0002507	GO:0002507	tolerance induction	2/154	26/16041	0.0255962	0.145367	0.119784	Acod1/Blk	2
GO:0016339	GO:0016339	calcium-dependent cell-cell adhesion via plasma membrane cell adhesion molecules	2/154	26/16041	0.0255962	0.145367	0.119784	Selp/Sell	2
GO:0035455	GO:0035455	response to interferon-alpha	2/154	26/16041	0.0255962	0.145367	0.119784	Ifitm1/Ifitm6	2
GO:0071548	GO:0071548	response to dexamethasone	2/154	26/16041	0.0255962	0.145367	0.119784	Fbxo32/Trim63	2
GO:0072539	GO:0072539	T-helper 17 cell differentiation	2/154	26/16041	0.0255962	0.145367	0.119784	Il6ra/Slamf6	2
GO:1901380	GO:1901380	negative regulation of potassium ion transmembrane transport	2/154	26/16041	0.0255962	0.145367	0.119784	Mtnr1b/Kel	2
GO:1903792	GO:1903792	negative regulation of anion transport	2/154	26/16041	0.0255962	0.145367	0.119784	Il1b/Il1rn	2
GO:0043123	GO:0043123	positive regulation of I-kappaB kinase/NF-kappaB signaling	4/154	117/16041	0.0262788	0.148892	0.122689	Trim30b/Il1b/Clec4d/Ltf	4
GO:0032890	GO:0032890	regulation of organic acid transport	3/154	67/16041	0.0265834	0.150265	0.12382	Il1b/Il1rn/Snca	3
GO:0031664	GO:0031664	regulation of lipopolysaccharide-mediated signaling pathway	2/154	27/16041	0.0274724	0.154564	0.127362	Acod1/Ltf	2
GO:0071354	GO:0071354	cellular response to interleukin-6	2/154	27/16041	0.0274724	0.154564	0.127362	Selp/Il6ra	2
GO:0006835	GO:0006835	dicarboxylic acid transport	3/154	68/16041	0.0276197	0.154991	0.127714	Il1b/Il1rn/Snca	3
GO:0014902	GO:0014902	myotube differentiation	4/154	119/16041	0.0277414	0.154991	0.127714	Scgb3a1/Il36g/Tnfsf14/Kel	4
GO:1901216	GO:1901216	positive regulation of neuron death	4/154	119/16041	0.0277414	0.154991	0.127714	Il1b/Trpm2/Lcn2/Snca	4
GO:0045669	GO:0045669	positive regulation of osteoblast differentiation	3/154	69/16041	0.0286772	0.159849	0.131717	Ifitm1/Ltf/Cebpd	3
GO:0008207	GO:0008207	C21-steroid hormone metabolic process	2/154	28/16041	0.0294023	0.162387	0.133808	Scnn1b/Dhrs9	2
GO:0045987	GO:0045987	positive regulation of smooth muscle contraction	2/154	28/16041	0.0294023	0.162387	0.133808	Prok2/Tacr1	2
GO:0046686	GO:0046686	response to cadmium ion	2/154	28/16041	0.0294023	0.162387	0.133808	Mt1/Mt2	2
GO:0070741	GO:0070741	response to interleukin-6	2/154	28/16041	0.0294023	0.162387	0.133808	Selp/Il6ra	2
GO:0006869	GO:0006869	lipid transport	7/154	309/16041	0.0297277	0.16359	0.1348	Il1b/Soat2/Lipg/Lrat/Abca13/Slc4a1/Tspo2	7
GO:0048708	GO:0048708	astrocyte differentiation	3/154	70/16041	0.029756	0.16359	0.1348	Il1b/S100a9/S100a8	3
GO:0034341	GO:0034341	response to interferon-gamma	4/154	123/16041	0.0308101	0.168484	0.138832	Ifitm1/Ifitm6/Acod1/Snca	4
GO:0032729	GO:0032729	positive regulation of interferon-gamma production	3/154	71/16041	0.030856	0.168484	0.138832	Il1b/Cd244a/Slamf6	3
GO:0033627	GO:0033627	cell adhesion mediated by integrin	3/154	71/16041	0.030856	0.168484	0.138832	Acer2/Itgb2l/Cxcl13	3
GO:0030073	GO:0030073	insulin secretion	5/154	184/16041	0.0324046	0.175809	0.144868	Il1b/Trpm2/Il1rn/Mtnr1b/Blk	5
GO:0003158	GO:0003158	endothelium development	4/154	125/16041	0.0324166	0.175809	0.144868	Il1b/Lcn2/Stc1/Prok2	4
GO:0032368	GO:0032368	regulation of lipid transport	4/154	125/16041	0.0324166	0.175809	0.144868	Il1b/Lipg/Lrat/Abca13	4
GO:0043281	GO:0043281	regulation of cysteine-type endopeptidase activity involved in apoptotic process	5/154	185/16041	0.0330565	0.178826	0.147354	Nlrp12/S100a9/S100a8/Acer2/Snca	5
GO:0001818	GO:0001818	negative regulation of cytokine production	6/154	249/16041	0.0331571	0.178826	0.147354	Nlrp12/Pglyrp1/Mmp8/Tnfrsf9/Acod1/Oas3	6
GO:0001779	GO:0001779	natural killer cell differentiation	2/154	30/16041	0.0334184	0.178826	0.147354	Pglyrp1/Slamf6	2
GO:0006779	GO:0006779	porphyrin-containing compound biosynthetic process	2/154	30/16041	0.0334184	0.178826	0.147354	Alas2/Spta1	2
GO:0033014	GO:0033014	tetrapyrrole biosynthetic process	2/154	30/16041	0.0334184	0.178826	0.147354	Alas2/Spta1	2
GO:1904994	GO:1904994	regulation of leukocyte adhesion to vascular endothelial cell	2/154	30/16041	0.0334184	0.178826	0.147354	Selp/Sele	2
GO:0002768	GO:0002768	immune response-regulating cell surface receptor signaling pathway	5/154	187/16041	0.0343847	0.183588	0.151278	Clec4d/Clec4e/Fpr2/Fpr1/Blk	5
GO:0010614	GO:0010614	negative regulation of cardiac muscle hypertrophy	2/154	31/16041	0.0355022	0.188718	0.155505	Fbxo32/Trim63	2
GO:2000406	GO:2000406	positive regulation of T cell migration	2/154	31/16041	0.0355022	0.188718	0.155505	Tnfsf14/Cxcl13	2
GO:0007613	GO:0007613	memory	4/154	130/16041	0.0366447	0.193658	0.159576	Il1b/Lcn2/Il1rn/Tacr1	4
GO:0006809	GO:0006809	nitric oxide biosynthetic process	3/154	76/16041	0.0366728	0.193658	0.159576	Il1b/Mmp8/Itgb2l	3
GO:0032418	GO:0032418	lysosome localization	3/154	76/16041	0.0366728	0.193658	0.159576	Fgr/Mrgpra2a/Blk	3
GO:0015711	GO:0015711	organic anion transport	6/154	256/16041	0.0371797	0.195905	0.161428	Il1b/Il1rn/Slco4c1/Slc38a5/Slc4a1/Snca	6
GO:0009309	GO:0009309	amine biosynthetic process	2/154	32/16041	0.0376351	0.196584	0.161987	Hdc/Snca	2
GO:0042401	GO:0042401	cellular biogenic amine biosynthetic process	2/154	32/16041	0.0376351	0.196584	0.161987	Hdc/Snca	2
GO:0043304	GO:0043304	regulation of mast cell degranulation	2/154	32/16041	0.0376351	0.196584	0.161987	Fgr/Blk	2
GO:0071827	GO:0071827	plasma lipoprotein particle organization	2/154	32/16041	0.0376351	0.196584	0.161987	Soat2/Lipg	2
GO:2001056	GO:2001056	positive regulation of cysteine-type endopeptidase activity	4/154	133/16041	0.0393273	0.204979	0.168904	S100a9/S100a8/Acer2/Snca	4
GO:0010573	GO:0010573	vascular endothelial growth factor production	2/154	33/16041	0.0398159	0.205303	0.169171	Il1b/Il6ra	2
GO:0014741	GO:0014741	negative regulation of muscle hypertrophy	2/154	33/16041	0.0398159	0.205303	0.169171	Fbxo32/Trim63	2
GO:0030574	GO:0030574	collagen catabolic process	2/154	33/16041	0.0398159	0.205303	0.169171	Mmp8/Mmp25	2
GO:0034122	GO:0034122	negative regulation of toll-like receptor signaling pathway	2/154	33/16041	0.0398159	0.205303	0.169171	Cd300lf/Acod1	2
GO:0060632	GO:0060632	regulation of microtubule-based movement	2/154	33/16041	0.0398159	0.205303	0.169171	Tacr1/Ccr6	2
GO:0046209	GO:0046209	nitric oxide metabolic process	3/154	79/16041	0.0404138	0.207941	0.171345	Il1b/Mmp8/Itgb2l	3
GO:0030217	GO:0030217	T cell differentiation	6/154	263/16041	0.0415032	0.213091	0.175589	Il1b/Clec4d/Clec4e/Il6ra/Ccr6/Slamf6	6
GO:0033006	GO:0033006	regulation of mast cell activation involved in immune response	2/154	34/16041	0.0420434	0.214948	0.177119	Fgr/Blk	2
GO:0043368	GO:0043368	positive T cell selection	2/154	34/16041	0.0420434	0.214948	0.177119	Il6ra/Slamf6	2
GO:0032945	GO:0032945	negative regulation of mononuclear cell proliferation	3/154	81/16041	0.0430111	0.217907	0.179557	Slfn1/Tarm1/Blk	3
GO:0034754	GO:0034754	cellular hormone metabolic process	3/154	81/16041	0.0430111	0.217907	0.179557	Scnn1b/Lrat/Dhrs9	3
GO:0050672	GO:0050672	negative regulation of lymphocyte proliferation	3/154	81/16041	0.0430111	0.217907	0.179557	Slfn1/Tarm1/Blk	3
GO:2001057	GO:2001057	reactive nitrogen species metabolic process	3/154	81/16041	0.0430111	0.217907	0.179557	Il1b/Mmp8/Itgb2l	3
GO:1903531	GO:1903531	negative regulation of secretion by cell	4/154	137/16041	0.0430746	0.217907	0.179557	Il1b/Il1rn/Mtnr1b/Snca	4
GO:0031589	GO:0031589	cell-substrate adhesion	7/154	336/16041	0.043566	0.219776	0.181097	Trem1/Acer2/Itgal/Gp5/Itgb2l/Olfm4/Tacstd2	7
GO:0032102	GO:0032102	negative regulation of response to external stimulus	7/154	337/16041	0.0441467	0.219776	0.181097	Nlrp12/Pglyrp1/Acod1/Ltf/Gp5/Cxcl13/Oas3	7
GO:0001773	GO:0001773	myeloid dendritic cell activation	2/154	35/16041	0.0443167	0.219776	0.181097	Clec4d/Cd244a	2
GO:0007616	GO:0007616	long-term memory	2/154	35/16041	0.0443167	0.219776	0.181097	Lcn2/Tacr1	2
GO:0034110	GO:0034110	regulation of homotypic cell-cell adhesion	2/154	35/16041	0.0443167	0.219776	0.181097	Il6ra/Blk	2
GO:0043267	GO:0043267	negative regulation of potassium ion transport	2/154	35/16041	0.0443167	0.219776	0.181097	Mtnr1b/Kel	2
GO:0046640	GO:0046640	regulation of alpha-beta T cell proliferation	2/154	35/16041	0.0443167	0.219776	0.181097	Cd244a/Tarm1	2
GO:0071825	GO:0071825	protein-lipid complex subunit organization	2/154	35/16041	0.0443167	0.219776	0.181097	Soat2/Lipg	2
GO:2000403	GO:2000403	positive regulation of lymphocyte migration	2/154	35/16041	0.0443167	0.219776	0.181097	Tnfsf14/Cxcl13	2
GO:0017157	GO:0017157	regulation of exocytosis	5/154	202/16041	0.0454003	0.219776	0.181097	Fgr/Cd177/Itgb2l/Snca/Blk	5
GO:0002532	GO:0002532	production of molecular mediator involved in inflammatory response	3/154	83/16041	0.0456901	0.219776	0.181097	Tarm1/Chil3/Chil4	3
GO:0070301	GO:0070301	cellular response to hydrogen peroxide	3/154	83/16041	0.0456901	0.219776	0.181097	Trpm2/Lcn2/Mapk13	3
GO:0098801	GO:0098801	regulation of renal system process	2/154	36/16041	0.0466346	0.219776	0.181097	Stc1/Tacr1	2
GO:0051952	GO:0051952	regulation of amine transport	3/154	84/16041	0.04706	0.219776	0.181097	Il1b/Il1rn/Snca	3
GO:0010961	GO:0010961	cellular magnesium ion homeostasis	1/154	5/16041	0.0470949	0.219776	0.181097	Kel	1
GO:0031033	GO:0031033	myosin filament organization	1/154	5/16041	0.0470949	0.219776	0.181097	Mybpc3	1
GO:0032020	GO:0032020	ISG15-protein conjugation	1/154	5/16041	0.0470949	0.219776	0.181097	Ube2l6	1
GO:0033091	GO:0033091	positive regulation of immature T cell proliferation	1/154	5/16041	0.0470949	0.219776	0.181097	Il1b	1
GO:0033578	GO:0033578	protein glycosylation in Golgi	1/154	5/16041	0.0470949	0.219776	0.181097	Acer2	1
GO:0034759	GO:0034759	regulation of iron ion transmembrane transport	1/154	5/16041	0.0470949	0.219776	0.181097	Lcn2	1
GO:0035771	GO:0035771	interleukin-4-mediated signaling pathway	1/154	5/16041	0.0470949	0.219776	0.181097	Cd300lf	1
GO:0042713	GO:0042713	sperm ejaculation	1/154	5/16041	0.0470949	0.219776	0.181097	Tacr1	1
GO:0042904	GO:0042904	9-cis-retinoic acid biosynthetic process	1/154	5/16041	0.0470949	0.219776	0.181097	Dhrs9	1
GO:0042905	GO:0042905	9-cis-retinoic acid metabolic process	1/154	5/16041	0.0470949	0.219776	0.181097	Dhrs9	1
GO:0045113	GO:0045113	regulation of integrin biosynthetic process	1/154	5/16041	0.0470949	0.219776	0.181097	S100a9	1
GO:0045852	GO:0045852	pH elevation	1/154	5/16041	0.0470949	0.219776	0.181097	Slc4a1	1
GO:0045917	GO:0045917	positive regulation of complement activation	1/154	5/16041	0.0470949	0.219776	0.181097	Il1b	1
GO:0046131	GO:0046131	pyrimidine ribonucleoside metabolic process	1/154	5/16041	0.0470949	0.219776	0.181097	Upp1	1
GO:0046133	GO:0046133	pyrimidine ribonucleoside catabolic process	1/154	5/16041	0.0470949	0.219776	0.181097	Upp1	1
GO:0050812	GO:0050812	regulation of acyl-CoA biosynthetic process	1/154	5/16041	0.0470949	0.219776	0.181097	Snca	1
GO:0051385	GO:0051385	response to mineralocorticoid	1/154	5/16041	0.0470949	0.219776	0.181097	Scnn1b	1
GO:0051584	GO:0051584	regulation of dopamine uptake involved in synaptic transmission	1/154	5/16041	0.0470949	0.219776	0.181097	Snca	1
GO:0051620	GO:0051620	norepinephrine uptake	1/154	5/16041	0.0470949	0.219776	0.181097	Snca	1
GO:0051940	GO:0051940	regulation of catecholamine uptake involved in synaptic transmission	1/154	5/16041	0.0470949	0.219776	0.181097	Snca	1
GO:0060083	GO:0060083	smooth muscle contraction involved in micturition	1/154	5/16041	0.0470949	0.219776	0.181097	Tacr1	1
GO:0060558	GO:0060558	regulation of calcidiol 1-monooxygenase activity	1/154	5/16041	0.0470949	0.219776	0.181097	Il1b	1
GO:0070120	GO:0070120	ciliary neurotrophic factor-mediated signaling pathway	1/154	5/16041	0.0470949	0.219776	0.181097	Il6ra	1
GO:0070662	GO:0070662	mast cell proliferation	1/154	5/16041	0.0470949	0.219776	0.181097	Blk	1
GO:0070666	GO:0070666	regulation of mast cell proliferation	1/154	5/16041	0.0470949	0.219776	0.181097	Blk	1
GO:1902075	GO:1902075	cellular response to salt	1/154	5/16041	0.0470949	0.219776	0.181097	Mapk13	1
GO:0045765	GO:0045765	regulation of angiogenesis	6/154	272/16041	0.0475121	0.221294	0.182348	Il1b/Cxcr2/Chil1/Ngp/Camp/Itgb2l	6
GO:0007160	GO:0007160	cell-matrix adhesion	5/154	205/16041	0.0478291	0.222341	0.18321	Trem1/Acer2/Itgal/Gp5/Itgb2l	5
GO:0010660	GO:0010660	regulation of muscle cell apoptotic process	3/154	85/16041	0.0484501	0.224361	0.184875	Cxcr2/Trem1/Fbxo32	3
GO:0070664	GO:0070664	negative regulation of leukocyte proliferation	3/154	85/16041	0.0484501	0.224361	0.184875	Slfn1/Tarm1/Blk	3
GO:0032941	GO:0032941	secretion by tissue	2/154	37/16041	0.0489961	0.22602	0.186242	Scnn1b/Tacr1	2
GO:0072538	GO:0072538	T-helper 17 type immune response	2/154	37/16041	0.0489961	0.22602	0.186242	Il6ra/Slamf6	2
GO:0051341	GO:0051341	regulation of oxidoreductase activity	3/154	86/16041	0.0498602	0.229566	0.189165	Il1b/Slc4a1/Snca	3
GO:0009913	GO:0009913	epidermal cell differentiation	4/154	144/16041	0.0501005	0.230233	0.189714	Stfa2l1/Cstdc4/St14/Stfa2	4
GO:1901342	GO:1901342	regulation of vasculature development	6/154	276/16041	0.0503474	0.230927	0.190285	Il1b/Cxcr2/Chil1/Ngp/Camp/Itgb2l	6
GO:0015837	GO:0015837	amine transport	3/154	87/16041	0.0512901	0.234683	0.193381	Il1b/Il1rn/Snca	3
GO:0042269	GO:0042269	regulation of natural killer cell mediated cytotoxicity	2/154	38/16041	0.0514001	0.234683	0.193381	Il18rap/Slamf6	2
GO:0006066	GO:0006066	alcohol metabolic process	6/154	280/16041	0.0532849	0.234683	0.193381	Cd244a/Acer2/Scnn1b/Soat2/Lrat/Snca	6
GO:0015850	GO:0015850	organic hydroxy compound transport	5/154	212/16041	0.0537916	0.234683	0.193381	Soat2/Lipg/Abca13/Snca/Tspo2	5
GO:0001774	GO:0001774	microglial cell activation	2/154	39/16041	0.0538457	0.234683	0.193381	Mmp8/Snca	2
GO:0002715	GO:0002715	regulation of natural killer cell mediated immunity	2/154	39/16041	0.0538457	0.234683	0.193381	Il18rap/Slamf6	2
GO:0032373	GO:0032373	positive regulation of sterol transport	2/154	39/16041	0.0538457	0.234683	0.193381	Lipg/Abca13	2
GO:0032376	GO:0032376	positive regulation of cholesterol transport	2/154	39/16041	0.0538457	0.234683	0.193381	Lipg/Abca13	2
GO:0046633	GO:0046633	alpha-beta T cell proliferation	2/154	39/16041	0.0538457	0.234683	0.193381	Cd244a/Tarm1	2
GO:0071385	GO:0071385	cellular response to glucocorticoid stimulus	2/154	39/16041	0.0538457	0.234683	0.193381	Fbxo32/Trim63	2
GO:0046879	GO:0046879	hormone secretion	6/154	281/16041	0.0540352	0.234683	0.193381	Il1b/Trpm2/Il1rn/Mtnr1b/Tacr1/Blk	6
GO:0010657	GO:0010657	muscle cell apoptotic process	3/154	89/16041	0.0542094	0.234683	0.193381	Cxcr2/Trem1/Fbxo32	3
GO:0010876	GO:0010876	lipid localization	7/154	356/16041	0.0561392	0.234683	0.193381	Il1b/Soat2/Lipg/Lrat/Abca13/Slc4a1/Tspo2	7
GO:0002408	GO:0002408	myeloid dendritic cell chemotaxis	1/154	6/16041	0.056246	0.234683	0.193381	Retnlg	1
GO:0006248	GO:0006248	CMP catabolic process	1/154	6/16041	0.056246	0.234683	0.193381	Upp1	1
GO:0006751	GO:0006751	glutathione catabolic process	1/154	6/16041	0.056246	0.234683	0.193381	Ggt1	1
GO:0010726	GO:0010726	positive regulation of hydrogen peroxide metabolic process	1/154	6/16041	0.056246	0.234683	0.193381	Snca	1
GO:0010754	GO:0010754	negative regulation of cGMP-mediated signaling	1/154	6/16041	0.056246	0.234683	0.193381	Mtnr1b	1
GO:0010986	GO:0010986	positive regulation of lipoprotein particle clearance	1/154	6/16041	0.056246	0.234683	0.193381	Lipg	1
GO:0030885	GO:0030885	regulation of myeloid dendritic cell activation	1/154	6/16041	0.056246	0.234683	0.193381	Clec4d	1
GO:0032224	GO:0032224	positive regulation of synaptic transmission, cholinergic	1/154	6/16041	0.056246	0.234683	0.193381	Tacr1	1
GO:0032817	GO:0032817	regulation of natural killer cell proliferation	1/154	6/16041	0.056246	0.234683	0.193381	Cd244a	1
GO:0033239	GO:0033239	negative regulation of cellular amine metabolic process	1/154	6/16041	0.056246	0.234683	0.193381	Snca	1
GO:0034136	GO:0034136	negative regulation of toll-like receptor 2 signaling pathway	1/154	6/16041	0.056246	0.234683	0.193381	Acod1	1
GO:0035655	GO:0035655	interleukin-18-mediated signaling pathway	1/154	6/16041	0.056246	0.234683	0.193381	Il18rap	1
GO:0035666	GO:0035666	TRIF-dependent toll-like receptor signaling pathway	1/154	6/16041	0.056246	0.234683	0.193381	Cd300lf	1
GO:0035754	GO:0035754	B cell chemotaxis	1/154	6/16041	0.056246	0.234683	0.193381	Cxcl13	1
GO:0045112	GO:0045112	integrin biosynthetic process	1/154	6/16041	0.056246	0.234683	0.193381	S100a9	1
GO:0045345	GO:0045345	positive regulation of MHC class I biosynthetic process	1/154	6/16041	0.056246	0.234683	0.193381	Nlrp12	1
GO:0046035	GO:0046035	CMP metabolic process	1/154	6/16041	0.056246	0.234683	0.193381	Upp1	1
GO:0046050	GO:0046050	UMP catabolic process	1/154	6/16041	0.056246	0.234683	0.193381	Upp1	1
GO:0046074	GO:0046074	dTMP catabolic process	1/154	6/16041	0.056246	0.234683	0.193381	Upp1	1
GO:0046079	GO:0046079	dUMP catabolic process	1/154	6/16041	0.056246	0.234683	0.193381	Upp1	1
GO:0046877	GO:0046877	regulation of saliva secretion	1/154	6/16041	0.056246	0.234683	0.193381	Tacr1	1
GO:0051611	GO:0051611	regulation of serotonin uptake	1/154	6/16041	0.056246	0.234683	0.193381	Snca	1
GO:0070162	GO:0070162	adiponectin secretion	1/154	6/16041	0.056246	0.234683	0.193381	Il1b	1
GO:0070163	GO:0070163	regulation of adiponectin secretion	1/154	6/16041	0.056246	0.234683	0.193381	Il1b	1
GO:0070474	GO:0070474	positive regulation of uterine smooth muscle contraction	1/154	6/16041	0.056246	0.234683	0.193381	Tacr1	1
GO:0071351	GO:0071351	cellular response to interleukin-18	1/154	6/16041	0.056246	0.234683	0.193381	Il18rap	1
GO:0071659	GO:0071659	negative regulation of IP-10 production	1/154	6/16041	0.056246	0.234683	0.193381	Oas3	1
GO:0098711	GO:0098711	iron ion import across plasma membrane	1/154	6/16041	0.056246	0.234683	0.193381	Lcn2	1
GO:1900028	GO:1900028	negative regulation of ruffle assembly	1/154	6/16041	0.056246	0.234683	0.193381	Tacstd2	1
GO:1901731	GO:1901731	positive regulation of platelet aggregation	1/154	6/16041	0.056246	0.234683	0.193381	Il6ra	1
GO:2000342	GO:2000342	negative regulation of chemokine (C-X-C motif) ligand 2 production	1/154	6/16041	0.056246	0.234683	0.193381	Oas3	1
GO:2000427	GO:2000427	positive regulation of apoptotic cell clearance	1/154	6/16041	0.056246	0.234683	0.193381	Cd300lf	1
GO:2000554	GO:2000554	regulation of T-helper 1 cell cytokine production	1/154	6/16041	0.056246	0.234683	0.193381	Il1b	1
GO:2000556	GO:2000556	positive regulation of T-helper 1 cell cytokine production	1/154	6/16041	0.056246	0.234683	0.193381	Il1b	1
GO:2000564	GO:2000564	regulation of CD8-positive, alpha-beta T cell proliferation	1/154	6/16041	0.056246	0.234683	0.193381	Cd244a	1
GO:0002691	GO:0002691	regulation of cellular extravasation	2/154	40/16041	0.0563318	0.234683	0.193381	Selp/Sele	2
GO:0006778	GO:0006778	porphyrin-containing compound metabolic process	2/154	40/16041	0.0563318	0.234683	0.193381	Alas2/Spta1	2
GO:0046189	GO:0046189	phenol-containing compound biosynthetic process	2/154	40/16041	0.0563318	0.234683	0.193381	Hdc/Snca	2
GO:0050691	GO:0050691	regulation of defense response to virus by host	2/154	40/16041	0.0563318	0.234683	0.193381	Il1b/Ifnlr1	2
GO:1902930	GO:1902930	regulation of alcohol biosynthetic process	2/154	40/16041	0.0563318	0.234683	0.193381	Cd244a/Snca	2
GO:0120254	GO:0120254	olefinic compound metabolic process	3/154	91/16041	0.0572068	0.237917	0.196045	Scnn1b/Lrat/Dhrs9	3
GO:0009914	GO:0009914	hormone transport	6/154	286/16041	0.0578835	0.239982	0.197747	Il1b/Trpm2/Il1rn/Mtnr1b/Tacr1/Blk	6
GO:0006936	GO:0006936	muscle contraction	6/154	287/16041	0.0586725	0.239982	0.197747	Scnn1b/Stc1/Mybpc3/Prok2/Trim63/Tacr1	6
GO:0014074	GO:0014074	response to purine-containing compound	3/154	92/16041	0.0587345	0.239982	0.197747	Il1b/Trpm2/Sell	3
GO:0002833	GO:0002833	positive regulation of response to biotic stimulus	4/154	152/16041	0.0588559	0.239982	0.197747	Trem3/Il18rap/Acod1/Slamf6	4
GO:0050796	GO:0050796	regulation of insulin secretion	4/154	152/16041	0.0588559	0.239982	0.197747	Il1b/Trpm2/Mtnr1b/Blk	4
GO:1903305	GO:1903305	regulation of regulated secretory pathway	4/154	152/16041	0.0588559	0.239982	0.197747	Fgr/Cd177/Itgb2l/Blk	4
GO:1905952	GO:1905952	regulation of lipid localization	4/154	152/16041	0.0588559	0.239982	0.197747	Il1b/Lipg/Lrat/Abca13	4
GO:0001523	GO:0001523	retinoid metabolic process	2/154	41/16041	0.0588573	0.239982	0.197747	Lrat/Dhrs9	2
GO:0002920	GO:0002920	regulation of humoral immune response	2/154	41/16041	0.0588573	0.239982	0.197747	Il1b/Acod1	2
GO:0034142	GO:0034142	toll-like receptor 4 signaling pathway	2/154	41/16041	0.0588573	0.239982	0.197747	Acod1/Ltf	2
GO:0097028	GO:0097028	dendritic cell differentiation	2/154	41/16041	0.0588573	0.239982	0.197747	Trpm2/Blk	2
GO:0001503	GO:0001503	ossification	7/154	360/16041	0.0588993	0.239982	0.197747	Fgr/Ifitm1/Nfe2/Ltf/Cebpd/Stc1/Tacr1	7
GO:0062207	GO:0062207	regulation of pattern recognition receptor signaling pathway	3/154	93/16041	0.0602814	0.245199	0.202046	Cd300lf/Acod1/Ltf	3
GO:0006820	GO:0006820	anion transport	7/154	363/16041	0.0610237	0.245345	0.202166	Il1b/Il1rn/Stc1/Slco4c1/Slc38a5/Slc4a1/Snca	7
GO:0010950	GO:0010950	positive regulation of endopeptidase activity	4/154	154/16041	0.0611646	0.245345	0.202166	S100a9/S100a8/Acer2/Snca	4
GO:0002369	GO:0002369	T cell cytokine production	2/154	42/16041	0.0614215	0.245345	0.202166	Il1b/Il18rap	2
GO:0042310	GO:0042310	vasoconstriction	3/154	94/16041	0.0618473	0.245345	0.202166	Scnn1b/Mtnr1b/Tacr1	3
GO:0043588	GO:0043588	skin development	5/154	221/16041	0.0620661	0.245345	0.202166	Stfa2l1/Cstdc4/St14/Stfa2/Asprv1	5
GO:0003014	GO:0003014	renal system process	3/154	95/16041	0.0634321	0.245345	0.202166	Stc1/Tacr1/Slc4a1	3
GO:0030072	GO:0030072	peptide hormone secretion	5/154	223/16041	0.0639976	0.245345	0.202166	Il1b/Trpm2/Il1rn/Mtnr1b/Blk	5
GO:0016101	GO:0016101	diterpenoid metabolic process	2/154	43/16041	0.0640232	0.245345	0.202166	Lrat/Dhrs9	2
GO:0043114	GO:0043114	regulation of vascular permeability	2/154	43/16041	0.0640232	0.245345	0.202166	Cxcr2/Tacr1	2
GO:0045933	GO:0045933	positive regulation of muscle contraction	2/154	43/16041	0.0640232	0.245345	0.202166	Prok2/Tacr1	2
GO:0055078	GO:0055078	sodium ion homeostasis	2/154	43/16041	0.0640232	0.245345	0.202166	Scnn1b/Tacr1	2
GO:0002035	GO:0002035	brain renin-angiotensin system	1/154	7/16041	0.0653098	0.245345	0.202166	Tacr1	1
GO:0002118	GO:0002118	aggressive behavior	1/154	7/16041	0.0653098	0.245345	0.202166	Tacr1	1
GO:0002513	GO:0002513	tolerance induction to self antigen	1/154	7/16041	0.0653098	0.245345	0.202166	Blk	1
GO:0002759	GO:0002759	regulation of antimicrobial humoral response	1/154	7/16041	0.0653098	0.245345	0.202166	Acod1	1
GO:0003348	GO:0003348	cardiac endothelial cell differentiation	1/154	7/16041	0.0653098	0.245345	0.202166	Prok2	1
GO:0006249	GO:0006249	dCMP catabolic process	1/154	7/16041	0.0653098	0.245345	0.202166	Upp1	1
GO:0006868	GO:0006868	glutamine transport	1/154	7/16041	0.0653098	0.245345	0.202166	Slc38a5	1
GO:0008063	GO:0008063	Toll signaling pathway	1/154	7/16041	0.0653098	0.245345	0.202166	Nlrp12	1
GO:0009175	GO:0009175	pyrimidine ribonucleoside monophosphate catabolic process	1/154	7/16041	0.0653098	0.245345	0.202166	Upp1	1
GO:0010572	GO:0010572	positive regulation of platelet activation	1/154	7/16041	0.0653098	0.245345	0.202166	Selp	1
GO:0015670	GO:0015670	carbon dioxide transport	1/154	7/16041	0.0653098	0.245345	0.202166	Rhag	1
GO:0015696	GO:0015696	ammonium transport	1/154	7/16041	0.0653098	0.245345	0.202166	Rhag	1
GO:0032536	GO:0032536	regulation of cell projection size	1/154	7/16041	0.0653098	0.245345	0.202166	Kel	1
GO:0033634	GO:0033634	positive regulation of cell-cell adhesion mediated by integrin	1/154	7/16041	0.0653098	0.245345	0.202166	Cxcl13	1
GO:0034144	GO:0034144	negative regulation of toll-like receptor 4 signaling pathway	1/154	7/16041	0.0653098	0.245345	0.202166	Acod1	1
GO:0035740	GO:0035740	CD8-positive, alpha-beta T cell proliferation	1/154	7/16041	0.0653098	0.245345	0.202166	Cd244a	1
GO:0035766	GO:0035766	cell chemotaxis to fibroblast growth factor	1/154	7/16041	0.0653098	0.245345	0.202166	Cxcl13	1
GO:0035768	GO:0035768	endothelial cell chemotaxis to fibroblast growth factor	1/154	7/16041	0.0653098	0.245345	0.202166	Cxcl13	1
GO:0042045	GO:0042045	epithelial fluid transport	1/154	7/16041	0.0653098	0.245345	0.202166	Scnn1b	1
GO:0045341	GO:0045341	MHC class I biosynthetic process	1/154	7/16041	0.0653098	0.245345	0.202166	Nlrp12	1
GO:0045343	GO:0045343	regulation of MHC class I biosynthetic process	1/154	7/16041	0.0653098	0.245345	0.202166	Nlrp12	1
GO:0046063	GO:0046063	dCMP metabolic process	1/154	7/16041	0.0653098	0.245345	0.202166	Upp1	1
GO:0046135	GO:0046135	pyrimidine nucleoside catabolic process	1/154	7/16041	0.0653098	0.245345	0.202166	Upp1	1
GO:0051971	GO:0051971	positive regulation of transmission of nerve impulse	1/154	7/16041	0.0653098	0.245345	0.202166	Mtnr1b	1
GO:0060022	GO:0060022	hard palate development	1/154	7/16041	0.0653098	0.245345	0.202166	Mmp25	1
GO:0071612	GO:0071612	IP-10 production	1/154	7/16041	0.0653098	0.245345	0.202166	Oas3	1
GO:0071658	GO:0071658	regulation of IP-10 production	1/154	7/16041	0.0653098	0.245345	0.202166	Oas3	1
GO:0072173	GO:0072173	metanephric tubule morphogenesis	1/154	7/16041	0.0653098	0.245345	0.202166	Cxcr2	1
GO:0098908	GO:0098908	regulation of neuronal action potential	1/154	7/16041	0.0653098	0.245345	0.202166	Mtnr1b	1
GO:0110088	GO:0110088	hippocampal neuron apoptotic process	1/154	7/16041	0.0653098	0.245345	0.202166	Lcn2	1
GO:0110089	GO:0110089	regulation of hippocampal neuron apoptotic process	1/154	7/16041	0.0653098	0.245345	0.202166	Lcn2	1
GO:1901490	GO:1901490	regulation of lymphangiogenesis	1/154	7/16041	0.0653098	0.245345	0.202166	Ngp	1
GO:1901509	GO:1901509	regulation of endothelial tube morphogenesis	1/154	7/16041	0.0653098	0.245345	0.202166	Lcn2	1
GO:1902074	GO:1902074	response to salt	1/154	7/16041	0.0653098	0.245345	0.202166	Mapk13	1
GO:1903980	GO:1903980	positive regulation of microglial cell activation	1/154	7/16041	0.0653098	0.245345	0.202166	Mmp8	1
GO:1904847	GO:1904847	regulation of cell chemotaxis to fibroblast growth factor	1/154	7/16041	0.0653098	0.245345	0.202166	Cxcl13	1
GO:2000544	GO:2000544	regulation of endothelial cell chemotaxis to fibroblast growth factor	1/154	7/16041	0.0653098	0.245345	0.202166	Cxcl13	1
GO:2000659	GO:2000659	regulation of interleukin-1-mediated signaling pathway	1/154	7/16041	0.0653098	0.245345	0.202166	Il1rn	1
GO:0006979	GO:0006979	response to oxidative stress	7/154	369/16041	0.0654127	0.245349	0.202169	Trpm2/Lcn2/Mapk13/Tacr1/Slc4a1/Snca/Hba-a1	7
GO:0051048	GO:0051048	negative regulation of secretion	4/154	158/16041	0.0659242	0.246883	0.203433	Il1b/Il1rn/Mtnr1b/Snca	4
GO:0003382	GO:0003382	epithelial cell morphogenesis	2/154	44/16041	0.0666616	0.249256	0.205389	St14/Stc1	2
GO:0043524	GO:0043524	negative regulation of neuron apoptotic process	4/154	159/16041	0.0671436	0.250281	0.206234	Lcn2/Mt1/Mtnr1b/Snca	4
GO:0046631	GO:0046631	alpha-beta T cell activation	4/154	159/16041	0.0671436	0.250281	0.206234	Cd244a/Tarm1/Il6ra/Slamf6	4
GO:0006584	GO:0006584	catecholamine metabolic process	2/154	45/16041	0.0693357	0.256074	0.211007	Hdc/Snca	2
GO:0009712	GO:0009712	catechol-containing compound metabolic process	2/154	45/16041	0.0693357	0.256074	0.211007	Hdc/Snca	2
GO:0032768	GO:0032768	regulation of monooxygenase activity	2/154	45/16041	0.0693357	0.256074	0.211007	Il1b/Snca	2
GO:0033628	GO:0033628	regulation of cell adhesion mediated by integrin	2/154	45/16041	0.0693357	0.256074	0.211007	Acer2/Cxcl13	2
GO:0042088	GO:0042088	T-helper 1 type immune response	2/154	45/16041	0.0693357	0.256074	0.211007	Il1b/Il18rap	2
GO:1903426	GO:1903426	regulation of reactive oxygen species biosynthetic process	2/154	45/16041	0.0693357	0.256074	0.211007	Mmp8/Lcn2	2
GO:0002832	GO:0002832	negative regulation of response to biotic stimulus	3/154	99/16041	0.0699575	0.257975	0.212573	Acod1/Ltf/Oas3	3
GO:0010952	GO:0010952	positive regulation of peptidase activity	4/154	162/16041	0.0708718	0.260763	0.214871	S100a9/S100a8/Acer2/Snca	4
GO:0007588	GO:0007588	excretion	2/154	46/16041	0.0720445	0.260763	0.214871	Stc1/Tacr1	2
GO:0018198	GO:0018198	peptidyl-cysteine modification	2/154	46/16041	0.0720445	0.260763	0.214871	S100a9/S100a8	2
GO:0070527	GO:0070527	platelet aggregation	2/154	46/16041	0.0720445	0.260763	0.214871	Il6ra/Blk	2
GO:0010038	GO:0010038	response to metal ion	5/154	232/16041	0.0731051	0.260763	0.214871	Trpm2/Mt1/Mt2/Rasal1/Snca	5
GO:0046883	GO:0046883	regulation of hormone secretion	5/154	232/16041	0.0731051	0.260763	0.214871	Il1b/Trpm2/Mtnr1b/Tacr1/Blk	5
GO:0033674	GO:0033674	positive regulation of kinase activity	7/154	380/16041	0.0739462	0.260763	0.214871	Il1b/Fgr/Chil1/Il1rn/Ltf/Il6ra/Snca	7
GO:0001878	GO:0001878	response to yeast	1/154	8/16041	0.0742871	0.260763	0.214871	Camp	1
GO:0002016	GO:0002016	regulation of blood volume by renin-angiotensin	1/154	8/16041	0.0742871	0.260763	0.214871	Tacr1	1
GO:0006222	GO:0006222	UMP biosynthetic process	1/154	8/16041	0.0742871	0.260763	0.214871	Upp1	1
GO:0009174	GO:0009174	pyrimidine ribonucleoside monophosphate biosynthetic process	1/154	8/16041	0.0742871	0.260763	0.214871	Upp1	1
GO:0015801	GO:0015801	aromatic amino acid transport	1/154	8/16041	0.0742871	0.260763	0.214871	Slc38a5	1
GO:0015808	GO:0015808	L-alanine transport	1/154	8/16041	0.0742871	0.260763	0.214871	Slc38a5	1
GO:0031394	GO:0031394	positive regulation of prostaglandin biosynthetic process	1/154	8/16041	0.0742871	0.260763	0.214871	Il1b	1
GO:0031622	GO:0031622	positive regulation of fever generation	1/154	8/16041	0.0742871	0.260763	0.214871	Il1b	1
GO:0032329	GO:0032329	serine transport	1/154	8/16041	0.0742871	0.260763	0.214871	Slc38a5	1
GO:0034756	GO:0034756	regulation of iron ion transport	1/154	8/16041	0.0742871	0.260763	0.214871	Lcn2	1
GO:0035234	GO:0035234	ectopic germ cell programmed cell death	1/154	8/16041	0.0742871	0.260763	0.214871	Il1b	1
GO:0039530	GO:0039530	MDA-5 signaling pathway	1/154	8/16041	0.0742871	0.260763	0.214871	Oas3	1
GO:0045117	GO:0045117	azole transmembrane transport	1/154	8/16041	0.0742871	0.260763	0.214871	Slc38a5	1
GO:0046010	GO:0046010	positive regulation of circadian sleep/wake cycle, non-REM sleep	1/154	8/16041	0.0742871	0.260763	0.214871	Mtnr1b	1
GO:0046078	GO:0046078	dUMP metabolic process	1/154	8/16041	0.0742871	0.260763	0.214871	Upp1	1
GO:0051238	GO:0051238	sequestering of metal ion	1/154	8/16041	0.0742871	0.260763	0.214871	Lcn2	1
GO:0051583	GO:0051583	dopamine uptake involved in synaptic transmission	1/154	8/16041	0.0742871	0.260763	0.214871	Snca	1
GO:0051934	GO:0051934	catecholamine uptake involved in synaptic transmission	1/154	8/16041	0.0742871	0.260763	0.214871	Snca	1
GO:0060536	GO:0060536	cartilage morphogenesis	1/154	8/16041	0.0742871	0.260763	0.214871	Stc1	1
GO:0070487	GO:0070487	monocyte aggregation	1/154	8/16041	0.0742871	0.260763	0.214871	Il1b	1
GO:0071649	GO:0071649	regulation of chemokine (C-C motif) ligand 5 production	1/154	8/16041	0.0742871	0.260763	0.214871	Oas3	1
GO:0072126	GO:0072126	positive regulation of glomerular mesangial cell proliferation	1/154	8/16041	0.0742871	0.260763	0.214871	Il6ra	1
GO:1903596	GO:1903596	regulation of gap junction assembly	1/154	8/16041	0.0742871	0.260763	0.214871	Il1b	1
GO:1905331	GO:1905331	negative regulation of morphogenesis of an epithelium	1/154	8/16041	0.0742871	0.260763	0.214871	Tacstd2	1
GO:2000425	GO:2000425	regulation of apoptotic cell clearance	1/154	8/16041	0.0742871	0.260763	0.214871	Cd300lf	1
GO:2000562	GO:2000562	negative regulation of CD4-positive, alpha-beta T cell proliferation	1/154	8/16041	0.0742871	0.260763	0.214871	Tarm1	1
GO:0033013	GO:0033013	tetrapyrrole metabolic process	2/154	47/16041	0.0747873	0.261375	0.215375	Alas2/Spta1	2
GO:0043124	GO:0043124	negative regulation of I-kappaB kinase/NF-kappaB signaling	2/154	47/16041	0.0747873	0.261375	0.215375	Nlrp12/Olfm4	2
GO:0045058	GO:0045058	T cell selection	2/154	47/16041	0.0747873	0.261375	0.215375	Il6ra/Slamf6	2
GO:0019751	GO:0019751	polyol metabolic process	3/154	102/16041	0.0750427	0.261509	0.215486	Cd244a/Acer2/Snca	3
GO:0035710	GO:0035710	CD4-positive, alpha-beta T cell activation	3/154	102/16041	0.0750427	0.261509	0.215486	Tarm1/Il6ra/Slamf6	3
GO:0051090	GO:0051090	regulation of DNA-binding transcription factor activity	7/154	382/16041	0.0755655	0.262951	0.216673	Trim30b/Il1b/Nlrp12/Il18rap/Acod1/Ltf/Itgb2l	7
GO:0001659	GO:0001659	temperature homeostasis	4/154	166/16041	0.0760049	0.264098	0.217619	Il1b/Trpm2/Lcn2/Il1rn	4
GO:0090257	GO:0090257	regulation of muscle system process	5/154	235/16041	0.076291	0.26471	0.218123	Stc1/Prok2/Fbxo32/Trim63/Tacr1	5
GO:0006939	GO:0006939	smooth muscle contraction	3/154	103/16041	0.0767734	0.265237	0.218558	Scnn1b/Prok2/Tacr1	3
GO:0009636	GO:0009636	response to toxic substance	3/154	103/16041	0.0767734	0.265237	0.218558	Lcn2/Mt1/Mt2	3
GO:0032963	GO:0032963	collagen metabolic process	3/154	103/16041	0.0767734	0.265237	0.218558	Mmp8/Mmp25/Il6ra	3
GO:0051703	GO:0051703	biological process involved in intraspecies interaction between organisms	2/154	48/16041	0.077563	0.267581	0.220489	Il1b/Ltf	2
GO:0021782	GO:0021782	glial cell development	3/154	104/16041	0.0785217	0.270501	0.222895	Il1b/S100a9/S100a8	3
GO:0043112	GO:0043112	receptor metabolic process	4/154	169/16041	0.0799748	0.272241	0.224329	Cxcr2/Sele/Cxcr1/Snca	4
GO:0006721	GO:0006721	terpenoid metabolic process	2/154	49/16041	0.0803708	0.272241	0.224329	Lrat/Dhrs9	2
GO:0048247	GO:0048247	lymphocyte chemotaxis	2/154	49/16041	0.0803708	0.272241	0.224329	Tnfsf14/Cxcl13	2
GO:0045860	GO:0045860	positive regulation of protein kinase activity	6/154	314/16041	0.0824115	0.272241	0.224329	Il1b/Chil1/Il1rn/Ltf/Il6ra/Snca	6
GO:0050777	GO:0050777	negative regulation of immune response	4/154	171/16041	0.0826779	0.272241	0.224329	Pglyrp1/Acod1/Olfm4/Oas3	4
GO:0051091	GO:0051091	positive regulation of DNA-binding transcription factor activity	5/154	241/16041	0.0828856	0.272241	0.224329	Trim30b/Il1b/Il18rap/Ltf/Itgb2l	5
GO:0002291	GO:0002291	T cell activation via T cell receptor contact with antigen bound to MHC molecule on antigen presenting cell	1/154	9/16041	0.0831788	0.272241	0.224329	Itgal	1
GO:0002576	GO:0002576	platelet degranulation	1/154	9/16041	0.0831788	0.272241	0.224329	Blk	1
GO:0009131	GO:0009131	pyrimidine nucleoside monophosphate catabolic process	1/154	9/16041	0.0831788	0.272241	0.224329	Upp1	1
GO:0009178	GO:0009178	pyrimidine deoxyribonucleoside monophosphate catabolic process	1/154	9/16041	0.0831788	0.272241	0.224329	Upp1	1
GO:0014832	GO:0014832	urinary bladder smooth muscle contraction	1/154	9/16041	0.0831788	0.272241	0.224329	Tacr1	1
GO:0033029	GO:0033029	regulation of neutrophil apoptotic process	1/154	9/16041	0.0831788	0.272241	0.224329	Cxcr2	1
GO:0033084	GO:0033084	regulation of immature T cell proliferation in thymus	1/154	9/16041	0.0831788	0.272241	0.224329	Il1b	1
GO:0034115	GO:0034115	negative regulation of heterotypic cell-cell adhesion	1/154	9/16041	0.0831788	0.272241	0.224329	Il1rn	1
GO:0034379	GO:0034379	very-low-density lipoprotein particle assembly	1/154	9/16041	0.0831788	0.272241	0.224329	Soat2	1
GO:0034384	GO:0034384	high-density lipoprotein particle clearance	1/154	9/16041	0.0831788	0.272241	0.224329	Lipg	1
GO:0035811	GO:0035811	negative regulation of urine volume	1/154	9/16041	0.0831788	0.272241	0.224329	Slc4a1	1
GO:0042756	GO:0042756	drinking behavior	1/154	9/16041	0.0831788	0.272241	0.224329	Tacr1	1
GO:0043353	GO:0043353	enucleate erythrocyte differentiation	1/154	9/16041	0.0831788	0.272241	0.224329	Tspo2	1
GO:0048290	GO:0048290	isotype switching to IgA isotypes	1/154	9/16041	0.0831788	0.272241	0.224329	Ccr6	1
GO:0060586	GO:0060586	multicellular organismal iron ion homeostasis	1/154	9/16041	0.0831788	0.272241	0.224329	Rhag	1
GO:0070472	GO:0070472	regulation of uterine smooth muscle contraction	1/154	9/16041	0.0831788	0.272241	0.224329	Tacr1	1
GO:0070587	GO:0070587	regulation of cell-cell adhesion involved in gastrulation	1/154	9/16041	0.0831788	0.272241	0.224329	Il1rn	1
GO:0070673	GO:0070673	response to interleukin-18	1/154	9/16041	0.0831788	0.272241	0.224329	Il18rap	1
GO:0071609	GO:0071609	chemokine (C-C motif) ligand 5 production	1/154	9/16041	0.0831788	0.272241	0.224329	Oas3	1
GO:0097048	GO:0097048	dendritic cell apoptotic process	1/154	9/16041	0.0831788	0.272241	0.224329	Blk	1
GO:0150078	GO:0150078	positive regulation of neuroinflammatory response	1/154	9/16041	0.0831788	0.272241	0.224329	Mmp8	1
GO:1902260	GO:1902260	negative regulation of delayed rectifier potassium channel activity	1/154	9/16041	0.0831788	0.272241	0.224329	Mtnr1b	1
GO:1903223	GO:1903223	positive regulation of oxidative stress-induced neuron death	1/154	9/16041	0.0831788	0.272241	0.224329	Trpm2	1
GO:2000172	GO:2000172	regulation of branching morphogenesis of a nerve	1/154	9/16041	0.0831788	0.272241	0.224329	Il1b	1
GO:2000668	GO:2000668	regulation of dendritic cell apoptotic process	1/154	9/16041	0.0831788	0.272241	0.224329	Blk	1
GO:2001187	GO:2001187	positive regulation of CD8-positive, alpha-beta T cell activation	1/154	9/16041	0.0831788	0.272241	0.224329	Cd244a	1
GO:0010596	GO:0010596	negative regulation of endothelial cell migration	2/154	50/16041	0.0832099	0.272241	0.224329	Stc1/Cxcl13	2
GO:0032653	GO:0032653	regulation of interleukin-10 production	2/154	50/16041	0.0832099	0.272241	0.224329	Mmp8/Tnfrsf9	2
GO:0043030	GO:0043030	regulation of macrophage activation	2/154	50/16041	0.0832099	0.272241	0.224329	Mmp8/Snca	2
GO:0060711	GO:0060711	labyrinthine layer development	2/154	50/16041	0.0832099	0.272241	0.224329	Nfe2/St14	2
GO:0098754	GO:0098754	detoxification	2/154	50/16041	0.0832099	0.272241	0.224329	Mt1/Mt2	2
GO:0022604	GO:0022604	regulation of cell morphogenesis	6/154	316/16041	0.0843561	0.275617	0.22711	Fgr/Rasal1/Olfm4/Tacstd2/Epb42/Spta1	6
GO:0003012	GO:0003012	muscle system process	7/154	393/16041	0.0848444	0.276837	0.228115	Scnn1b/Stc1/Mybpc3/Prok2/Fbxo32/Trim63/Tacr1	7
GO:0015849	GO:0015849	organic acid transport	5/154	243/16041	0.0851493	0.277455	0.228625	Il1b/Il1rn/Slc38a5/Snca/Tspo2	5
GO:0030193	GO:0030193	regulation of blood coagulation	2/154	51/16041	0.0860794	0.279729	0.230499	S100a9/Gp5	2
GO:0043647	GO:0043647	inositol phosphate metabolic process	2/154	51/16041	0.0860794	0.279729	0.230499	Cd244a/Snca	2
GO:0045446	GO:0045446	endothelial cell differentiation	3/154	109/16041	0.0875206	0.284029	0.234042	Il1b/Stc1/Prok2	3
GO:0010517	GO:0010517	regulation of phospholipase activity	2/154	52/16041	0.0889785	0.285072	0.234902	Sele/Snca	2
GO:0010676	GO:0010676	positive regulation of cellular carbohydrate metabolic process	2/154	52/16041	0.0889785	0.285072	0.234902	Cd244a/Snca	2
GO:0032613	GO:0032613	interleukin-10 production	2/154	52/16041	0.0889785	0.285072	0.234902	Mmp8/Tnfrsf9	2
GO:0042267	GO:0042267	natural killer cell mediated cytotoxicity	2/154	52/16041	0.0889785	0.285072	0.234902	Il18rap/Slamf6	2
GO:0043523	GO:0043523	regulation of neuron apoptotic process	5/154	247/16041	0.0897739	0.285072	0.234902	Il1b/Lcn2/Mt1/Mtnr1b/Snca	5
GO:0002228	GO:0002228	natural killer cell mediated immunity	2/154	53/16041	0.0919063	0.285072	0.234902	Il18rap/Slamf6	2
GO:0051353	GO:0051353	positive regulation of oxidoreductase activity	2/154	53/16041	0.0919063	0.285072	0.234902	Il1b/Snca	2
GO:0098900	GO:0098900	regulation of action potential	2/154	53/16041	0.0919063	0.285072	0.234902	Mtnr1b/Tacr1	2
GO:1900046	GO:1900046	regulation of hemostasis	2/154	53/16041	0.0919063	0.285072	0.234902	S100a9/Gp5	2
GO:1903409	GO:1903409	reactive oxygen species biosynthetic process	2/154	53/16041	0.0919063	0.285072	0.234902	Mmp8/Lcn2	2
GO:0002138	GO:0002138	retinoic acid biosynthetic process	1/154	10/16041	0.0919856	0.285072	0.234902	Dhrs9	1
GO:0007320	GO:0007320	insemination	1/154	10/16041	0.0919856	0.285072	0.234902	Tacr1	1
GO:0009222	GO:0009222	pyrimidine ribonucleotide catabolic process	1/154	10/16041	0.0919856	0.285072	0.234902	Upp1	1
GO:0015816	GO:0015816	glycine transport	1/154	10/16041	0.0919856	0.285072	0.234902	Slc38a5	1
GO:0016102	GO:0016102	diterpenoid biosynthetic process	1/154	10/16041	0.0919856	0.285072	0.234902	Dhrs9	1
GO:0019755	GO:0019755	one-carbon compound transport	1/154	10/16041	0.0919856	0.285072	0.234902	Rhag	1
GO:0031620	GO:0031620	regulation of fever generation	1/154	10/16041	0.0919856	0.285072	0.234902	Il1b	1
GO:0032222	GO:0032222	regulation of synaptic transmission, cholinergic	1/154	10/16041	0.0919856	0.285072	0.234902	Tacr1	1
GO:0032725	GO:0032725	positive regulation of granulocyte macrophage colony-stimulating factor production	1/154	10/16041	0.0919856	0.285072	0.234902	Il1b	1
GO:0033080	GO:0033080	immature T cell proliferation in thymus	1/154	10/16041	0.0919856	0.285072	0.234902	Il1b	1
GO:0033629	GO:0033629	negative regulation of cell adhesion mediated by integrin	1/154	10/16041	0.0919856	0.285072	0.234902	Acer2	1
GO:0034375	GO:0034375	high-density lipoprotein particle remodeling	1/154	10/16041	0.0919856	0.285072	0.234902	Lipg	1
GO:0035815	GO:0035815	positive regulation of renal sodium excretion	1/154	10/16041	0.0919856	0.285072	0.234902	Tacr1	1
GO:0045760	GO:0045760	positive regulation of action potential	1/154	10/16041	0.0919856	0.285072	0.234902	Tacr1	1
GO:0046512	GO:0046512	sphingosine biosynthetic process	1/154	10/16041	0.0919856	0.285072	0.234902	Acer2	1
GO:0046520	GO:0046520	sphingoid biosynthetic process	1/154	10/16041	0.0919856	0.285072	0.234902	Acer2	1
GO:0046541	GO:0046541	saliva secretion	1/154	10/16041	0.0919856	0.285072	0.234902	Tacr1	1
GO:0051610	GO:0051610	serotonin uptake	1/154	10/16041	0.0919856	0.285072	0.234902	Snca	1
GO:0070471	GO:0070471	uterine smooth muscle contraction	1/154	10/16041	0.0919856	0.285072	0.234902	Tacr1	1
GO:0070586	GO:0070586	cell-cell adhesion involved in gastrulation	1/154	10/16041	0.0919856	0.285072	0.234902	Il1rn	1
GO:0072124	GO:0072124	regulation of glomerular mesangial cell proliferation	1/154	10/16041	0.0919856	0.285072	0.234902	Il6ra	1
GO:1901724	GO:1901724	positive regulation of cell proliferation involved in kidney development	1/154	10/16041	0.0919856	0.285072	0.234902	Il6ra	1
GO:1902732	GO:1902732	positive regulation of chondrocyte proliferation	1/154	10/16041	0.0919856	0.285072	0.234902	Ltf	1
GO:2000510	GO:2000510	positive regulation of dendritic cell chemotaxis	1/154	10/16041	0.0919856	0.285072	0.234902	Ccr6	1
GO:2001280	GO:2001280	positive regulation of unsaturated fatty acid biosynthetic process	1/154	10/16041	0.0919856	0.285072	0.234902	Il1b	1
GO:0043507	GO:0043507	positive regulation of JUN kinase activity	2/154	54/16041	0.0948621	0.293609	0.241936	Il1b/Il1rn	2
GO:0002224	GO:0002224	toll-like receptor signaling pathway	3/154	113/16041	0.0950189	0.293717	0.242025	Cd300lf/Acod1/Ltf	3
GO:0090276	GO:0090276	regulation of peptide hormone secretion	4/154	180/16041	0.0953888	0.294482	0.242656	Il1b/Trpm2/Mtnr1b/Blk	4
GO:0001667	GO:0001667	ameboidal-type cell migration	7/154	406/16041	0.0966185	0.294729	0.242859	Lcn2/Stc1/Itgb2l/Cxcl13/Tacstd2/Tacr1/Ccr6	7
GO:0046165	GO:0046165	alcohol biosynthetic process	3/154	114/16041	0.0969336	0.294729	0.242859	Cd244a/Acer2/Snca	3
GO:0050818	GO:0050818	regulation of coagulation	2/154	55/16041	0.097845	0.294729	0.242859	S100a9/Gp5	2
GO:0098657	GO:0098657	import into cell	4/154	182/16041	0.0983324	0.294729	0.242859	Trpm2/Lcn2/Snca/Tspo2	4
GO:0001959	GO:0001959	regulation of cytokine-mediated signaling pathway	3/154	115/16041	0.0988641	0.294729	0.242859	Cd300lf/Il1rn/Oas3	3
GO:0001781	GO:0001781	neutrophil apoptotic process	1/154	11/16041	0.100708	0.294729	0.242859	Cxcr2	1
GO:0006213	GO:0006213	pyrimidine nucleoside metabolic process	1/154	11/16041	0.100708	0.294729	0.242859	Upp1	1
GO:0006534	GO:0006534	cysteine metabolic process	1/154	11/16041	0.100708	0.294729	0.242859	Ggt1	1
GO:0006968	GO:0006968	cellular defense response	1/154	11/16041	0.100708	0.294729	0.242859	Cxcr2	1
GO:0009223	GO:0009223	pyrimidine deoxyribonucleotide catabolic process	1/154	11/16041	0.100708	0.294729	0.242859	Upp1	1
GO:0014824	GO:0014824	artery smooth muscle contraction	1/154	11/16041	0.100708	0.294729	0.242859	Scnn1b	1
GO:0014889	GO:0014889	muscle atrophy	1/154	11/16041	0.100708	0.294729	0.242859	Fbxo32	1
GO:0031392	GO:0031392	regulation of prostaglandin biosynthetic process	1/154	11/16041	0.100708	0.294729	0.242859	Il1b	1
GO:0031652	GO:0031652	positive regulation of heat generation	1/154	11/16041	0.100708	0.294729	0.242859	Il1b	1
GO:0032645	GO:0032645	regulation of granulocyte macrophage colony-stimulating factor production	1/154	11/16041	0.100708	0.294729	0.242859	Il1b	1
GO:0033083	GO:0033083	regulation of immature T cell proliferation	1/154	11/16041	0.100708	0.294729	0.242859	Il1b	1
GO:0033212	GO:0033212	iron import into cell	1/154	11/16041	0.100708	0.294729	0.242859	Lcn2	1
GO:0033625	GO:0033625	positive regulation of integrin activation	1/154	11/16041	0.100708	0.294729	0.242859	Cxcl13	1
GO:0034112	GO:0034112	positive regulation of homotypic cell-cell adhesion	1/154	11/16041	0.100708	0.294729	0.242859	Il6ra	1
GO:0034116	GO:0034116	positive regulation of heterotypic cell-cell adhesion	1/154	11/16041	0.100708	0.294729	0.242859	Il1b	1
GO:0034145	GO:0034145	positive regulation of toll-like receptor 4 signaling pathway	1/154	11/16041	0.100708	0.294729	0.242859	Ltf	1
GO:0042416	GO:0042416	dopamine biosynthetic process	1/154	11/16041	0.100708	0.294729	0.242859	Snca	1
GO:0042976	GO:0042976	activation of Janus kinase activity	1/154	11/16041	0.100708	0.294729	0.242859	Il6ra	1
GO:0043252	GO:0043252	sodium-independent organic anion transport	1/154	11/16041	0.100708	0.294729	0.242859	Slco4c1	1
GO:0045938	GO:0045938	positive regulation of circadian sleep/wake cycle, sleep	1/154	11/16041	0.100708	0.294729	0.242859	Mtnr1b	1
GO:0060073	GO:0060073	micturition	1/154	11/16041	0.100708	0.294729	0.242859	Tacr1	1
GO:0060670	GO:0060670	branching involved in labyrinthine layer morphogenesis	1/154	11/16041	0.100708	0.294729	0.242859	St14	1
GO:0060700	GO:0060700	regulation of ribonuclease activity	1/154	11/16041	0.100708	0.294729	0.242859	Oas3	1
GO:0061684	GO:0061684	chaperone-mediated autophagy	1/154	11/16041	0.100708	0.294729	0.242859	Snca	1
GO:0070493	GO:0070493	thrombin-activated receptor signaling pathway	1/154	11/16041	0.100708	0.294729	0.242859	Snca	1
GO:0071415	GO:0071415	cellular response to purine-containing compound	1/154	11/16041	0.100708	0.294729	0.242859	Trpm2	1
GO:0072110	GO:0072110	glomerular mesangial cell proliferation	1/154	11/16041	0.100708	0.294729	0.242859	Il6ra	1
GO:0090494	GO:0090494	dopamine uptake	1/154	11/16041	0.100708	0.294729	0.242859	Snca	1
GO:1901678	GO:1901678	iron coordination entity transport	1/154	11/16041	0.100708	0.294729	0.242859	Lcn2	1
GO:1903817	GO:1903817	negative regulation of voltage-gated potassium channel activity	1/154	11/16041	0.100708	0.294729	0.242859	Mtnr1b	1
GO:2000508	GO:2000508	regulation of dendritic cell chemotaxis	1/154	11/16041	0.100708	0.294729	0.242859	Ccr6	1
GO:0045089	GO:0045089	positive regulation of innate immune response	3/154	116/16041	0.10081	0.294729	0.242859	Trem3/Il18rap/Slamf6	3
GO:0045807	GO:0045807	positive regulation of endocytosis	3/154	116/16041	0.10081	0.294729	0.242859	Sele/Abca13/Snca	3
GO:0001960	GO:0001960	negative regulation of cytokine-mediated signaling pathway	2/154	56/16041	0.100854	0.294729	0.242859	Il1rn/Oas3	2
GO:0006879	GO:0006879	cellular iron ion homeostasis	2/154	56/16041	0.100854	0.294729	0.242859	Lcn2/Alas2	2
GO:0010812	GO:0010812	negative regulation of cell-substrate adhesion	2/154	56/16041	0.100854	0.294729	0.242859	Acer2/Tacstd2	2
GO:0032371	GO:0032371	regulation of sterol transport	2/154	56/16041	0.100854	0.294729	0.242859	Lipg/Abca13	2
GO:0032374	GO:0032374	regulation of cholesterol transport	2/154	56/16041	0.100854	0.294729	0.242859	Lipg/Abca13	2
GO:0097006	GO:0097006	regulation of plasma lipoprotein particle levels	2/154	56/16041	0.100854	0.294729	0.242859	Soat2/Lipg	2
GO:0071902	GO:0071902	positive regulation of protein serine/threonine kinase activity	4/154	184/16041	0.101318	0.295726	0.243681	Il1b/Il1rn/Ltf/Snca	4
GO:0002708	GO:0002708	positive regulation of lymphocyte mediated immunity	3/154	117/16041	0.102771	0.299403	0.246711	Il1b/Il18rap/Slamf6	3
GO:1901617	GO:1901617	organic hydroxy compound biosynthetic process	4/154	185/16041	0.102827	0.299403	0.246711	Hdc/Cd244a/Acer2/Snca	4
GO:1900024	GO:1900024	regulation of substrate adhesion-dependent cell spreading	2/154	57/16041	0.103889	0.302131	0.248959	Olfm4/Tacstd2	2
GO:0006887	GO:0006887	exocytosis	6/154	337/16041	0.106292	0.30653	0.252583	Fgr/Cd177/Mrgpra2a/Itgb2l/Snca/Blk	6
GO:0034308	GO:0034308	primary alcohol metabolic process	2/154	58/16041	0.106949	0.30653	0.252583	Scnn1b/Lrat	2
GO:0030336	GO:0030336	negative regulation of cell migration	5/154	261/16041	0.106961	0.30653	0.252583	Ifitm1/Il1rn/Stc1/Cxcl13/Tacstd2	5
GO:1901615	GO:1901615	organic hydroxy compound metabolic process	7/154	417/16041	0.107256	0.30653	0.252583	Hdc/Cd244a/Acer2/Scnn1b/Soat2/Lrat/Snca	7
GO:0003341	GO:0003341	cilium movement	3/154	120/16041	0.108746	0.30653	0.252583	Dnah6/Tacr1/Ccr6	3
GO:0071407	GO:0071407	cellular response to organic cyclic compound	7/154	419/16041	0.109256	0.30653	0.252583	Il1b/Trpm2/Scnn1b/Srarp/Acod1/Fbxo32/Trim63	7
GO:0009143	GO:0009143	nucleoside triphosphate catabolic process	1/154	12/16041	0.109348	0.30653	0.252583	Entpd3	1
GO:0010960	GO:0010960	magnesium ion homeostasis	1/154	12/16041	0.109348	0.30653	0.252583	Kel	1
GO:0014820	GO:0014820	tonic smooth muscle contraction	1/154	12/16041	0.109348	0.30653	0.252583	Scnn1b	1
GO:0014848	GO:0014848	urinary tract smooth muscle contraction	1/154	12/16041	0.109348	0.30653	0.252583	Tacr1	1
GO:0030320	GO:0030320	cellular monovalent inorganic anion homeostasis	1/154	12/16041	0.109348	0.30653	0.252583	Stc1	1
GO:0032026	GO:0032026	response to magnesium ion	1/154	12/16041	0.109348	0.30653	0.252583	Snca	1
GO:0032308	GO:0032308	positive regulation of prostaglandin secretion	1/154	12/16041	0.109348	0.30653	0.252583	Il1b	1
GO:0032328	GO:0032328	alanine transport	1/154	12/16041	0.109348	0.30653	0.252583	Slc38a5	1
GO:0032341	GO:0032341	aldosterone metabolic process	1/154	12/16041	0.109348	0.30653	0.252583	Scnn1b	1
GO:0032604	GO:0032604	granulocyte macrophage colony-stimulating factor production	1/154	12/16041	0.109348	0.30653	0.252583	Il1b	1
GO:0033004	GO:0033004	negative regulation of mast cell activation	1/154	12/16041	0.109348	0.30653	0.252583	Cd300lf	1
GO:0033079	GO:0033079	immature T cell proliferation	1/154	12/16041	0.109348	0.30653	0.252583	Il1b	1
GO:0033148	GO:0033148	positive regulation of intracellular estrogen receptor signaling pathway	1/154	12/16041	0.109348	0.30653	0.252583	Srarp	1
GO:0033632	GO:0033632	regulation of cell-cell adhesion mediated by integrin	1/154	12/16041	0.109348	0.30653	0.252583	Cxcl13	1
GO:0034135	GO:0034135	regulation of toll-like receptor 2 signaling pathway	1/154	12/16041	0.109348	0.30653	0.252583	Acod1	1
GO:0034433	GO:0034433	steroid esterification	1/154	12/16041	0.109348	0.30653	0.252583	Soat2	1
GO:0034434	GO:0034434	sterol esterification	1/154	12/16041	0.109348	0.30653	0.252583	Soat2	1
GO:0034435	GO:0034435	cholesterol esterification	1/154	12/16041	0.109348	0.30653	0.252583	Soat2	1
GO:0042448	GO:0042448	progesterone metabolic process	1/154	12/16041	0.109348	0.30653	0.252583	Dhrs9	1
GO:0042454	GO:0042454	ribonucleoside catabolic process	1/154	12/16041	0.109348	0.30653	0.252583	Upp1	1
GO:0042762	GO:0042762	regulation of sulfur metabolic process	1/154	12/16041	0.109348	0.30653	0.252583	Snca	1
GO:0048755	GO:0048755	branching morphogenesis of a nerve	1/154	12/16041	0.109348	0.30653	0.252583	Il1b	1
GO:0055091	GO:0055091	phospholipid homeostasis	1/154	12/16041	0.109348	0.30653	0.252583	Lipg	1
GO:0090493	GO:0090493	catecholamine uptake	1/154	12/16041	0.109348	0.30653	0.252583	Snca	1
GO:1900244	GO:1900244	positive regulation of synaptic vesicle endocytosis	1/154	12/16041	0.109348	0.30653	0.252583	Abca13	1
GO:1901214	GO:1901214	regulation of neuron death	6/154	340/16041	0.109647	0.307012	0.25298	Il1b/Trpm2/Lcn2/Mt1/Mtnr1b/Snca	6
GO:0001912	GO:0001912	positive regulation of leukocyte mediated cytotoxicity	2/154	59/16041	0.110032	0.307376	0.25328	Il18rap/Slamf6	2
GO:0060688	GO:0060688	regulation of morphogenesis of a branching structure	2/154	59/16041	0.110032	0.307376	0.25328	Il1b/Tacstd2	2
GO:0007009	GO:0007009	plasma membrane organization	3/154	121/16041	0.110767	0.309069	0.254675	S100a9/Slc4a1/Spta1	3
GO:0042180	GO:0042180	cellular ketone metabolic process	4/154	191/16041	0.112093	0.312408	0.257427	Il1b/Scnn1b/Dhrs9/Snca	4
GO:0006940	GO:0006940	regulation of smooth muscle contraction	2/154	60/16041	0.113139	0.314595	0.259229	Prok2/Tacr1	2
GO:0060761	GO:0060761	negative regulation of response to cytokine stimulus	2/154	60/16041	0.113139	0.314595	0.259229	Il1rn/Oas3	2
GO:0034614	GO:0034614	cellular response to reactive oxygen species	3/154	123/16041	0.114852	0.315111	0.259654	Trpm2/Lcn2/Mapk13	3
GO:0051051	GO:0051051	negative regulation of transport	7/154	425/16041	0.115374	0.315111	0.259654	Il1b/Cd300lf/Il1rn/Stc1/Mtnr1b/Snca/Kel	7
GO:0002293	GO:0002293	alpha-beta T cell differentiation involved in immune response	2/154	61/16041	0.116269	0.315111	0.259654	Il6ra/Slamf6	2
GO:0002294	GO:0002294	CD4-positive, alpha-beta T cell differentiation involved in immune response	2/154	61/16041	0.116269	0.315111	0.259654	Il6ra/Slamf6	2
GO:0042093	GO:0042093	T-helper cell differentiation	2/154	61/16041	0.116269	0.315111	0.259654	Il6ra/Slamf6	2
GO:0050728	GO:0050728	negative regulation of inflammatory response	3/154	124/16041	0.116916	0.315111	0.259654	Nlrp12/Pglyrp1/Acod1	3
GO:0000097	GO:0000097	sulfur amino acid biosynthetic process	1/154	13/16041	0.117905	0.315111	0.259654	Ggt1	1
GO:0002756	GO:0002756	MyD88-independent toll-like receptor signaling pathway	1/154	13/16041	0.117905	0.315111	0.259654	Cd300lf	1
GO:0006027	GO:0006027	glycosaminoglycan catabolic process	1/154	13/16041	0.117905	0.315111	0.259654	Pglyrp1	1
GO:0006750	GO:0006750	glutathione biosynthetic process	1/154	13/16041	0.117905	0.315111	0.259654	Ggt1	1
GO:0007614	GO:0007614	short-term memory	1/154	13/16041	0.117905	0.315111	0.259654	Lcn2	1
GO:0009173	GO:0009173	pyrimidine ribonucleoside monophosphate metabolic process	1/154	13/16041	0.117905	0.315111	0.259654	Upp1	1
GO:0015701	GO:0015701	bicarbonate transport	1/154	13/16041	0.117905	0.315111	0.259654	Slc4a1	1
GO:0016045	GO:0016045	detection of bacterium	1/154	13/16041	0.117905	0.315111	0.259654	Pglyrp1	1
GO:0016264	GO:0016264	gap junction assembly	1/154	13/16041	0.117905	0.315111	0.259654	Il1b	1
GO:0030502	GO:0030502	negative regulation of bone mineralization	1/154	13/16041	0.117905	0.315111	0.259654	Nfe2	1
GO:0031340	GO:0031340	positive regulation of vesicle fusion	1/154	13/16041	0.117905	0.315111	0.259654	Snca	1
GO:0031953	GO:0031953	negative regulation of protein autophosphorylation	1/154	13/16041	0.117905	0.315111	0.259654	Nlrp12	1
GO:0032488	GO:0032488	Cdc42 protein signal transduction	1/154	13/16041	0.117905	0.315111	0.259654	Rhov	1
GO:0032769	GO:0032769	negative regulation of monooxygenase activity	1/154	13/16041	0.117905	0.315111	0.259654	Snca	1
GO:0032780	GO:0032780	negative regulation of ATPase activity	1/154	13/16041	0.117905	0.315111	0.259654	Ltf	1
GO:0035493	GO:0035493	SNARE complex assembly	1/154	13/16041	0.117905	0.315111	0.259654	Snca	1
GO:0035627	GO:0035627	ceramide transport	1/154	13/16041	0.117905	0.315111	0.259654	Abca13	1
GO:0043691	GO:0043691	reverse cholesterol transport	1/154	13/16041	0.117905	0.315111	0.259654	Lipg	1
GO:0044793	GO:0044793	negative regulation by host of viral process	1/154	13/16041	0.117905	0.315111	0.259654	Ltf	1
GO:0045188	GO:0045188	regulation of circadian sleep/wake cycle, non-REM sleep	1/154	13/16041	0.117905	0.315111	0.259654	Mtnr1b	1
GO:0046049	GO:0046049	UMP metabolic process	1/154	13/16041	0.117905	0.315111	0.259654	Upp1	1
GO:0046073	GO:0046073	dTMP metabolic process	1/154	13/16041	0.117905	0.315111	0.259654	Upp1	1
GO:0046642	GO:0046642	negative regulation of alpha-beta T cell proliferation	1/154	13/16041	0.117905	0.315111	0.259654	Tarm1	1
GO:0048711	GO:0048711	positive regulation of astrocyte differentiation	1/154	13/16041	0.117905	0.315111	0.259654	Il1b	1
GO:0060049	GO:0060049	regulation of protein glycosylation	1/154	13/16041	0.117905	0.315111	0.259654	Acer2	1
GO:0072683	GO:0072683	T cell extravasation	1/154	13/16041	0.117905	0.315111	0.259654	Itgal	1
GO:1900025	GO:1900025	negative regulation of substrate adhesion-dependent cell spreading	1/154	13/16041	0.117905	0.315111	0.259654	Tacstd2	1
GO:2000561	GO:2000561	regulation of CD4-positive, alpha-beta T cell proliferation	1/154	13/16041	0.117905	0.315111	0.259654	Tarm1	1
GO:2001279	GO:2001279	regulation of unsaturated fatty acid biosynthetic process	1/154	13/16041	0.117905	0.315111	0.259654	Il1b	1
GO:0034763	GO:0034763	negative regulation of transmembrane transport	3/154	125/16041	0.118994	0.317317	0.261472	Il1b/Mtnr1b/Kel	3
GO:0060759	GO:0060759	regulation of response to cytokine stimulus	3/154	125/16041	0.118994	0.317317	0.261472	Cd300lf/Il1rn/Oas3	3
GO:0002287	GO:0002287	alpha-beta T cell activation involved in immune response	2/154	62/16041	0.119421	0.317751	0.261829	Il6ra/Slamf6	2
GO:0045661	GO:0045661	regulation of myoblast differentiation	2/154	62/16041	0.119421	0.317751	0.261829	Il36g/Tnfsf14	2
GO:2000146	GO:2000146	negative regulation of cell motility	5/154	272/16041	0.121518	0.322975	0.266133	Ifitm1/Il1rn/Stc1/Cxcl13/Tacstd2	5
GO:2001244	GO:2001244	positive regulation of intrinsic apoptotic signaling pathway	2/154	63/16041	0.122593	0.325474	0.268193	S100a9/S100a8	2
GO:0007162	GO:0007162	negative regulation of cell adhesion	5/154	274/16041	0.12426	0.326177	0.268773	Acer2/Slfn1/Tarm1/Il1rn/Tacstd2	5
GO:0046887	GO:0046887	positive regulation of hormone secretion	3/154	128/16041	0.125309	0.326177	0.268773	Trpm2/Tacr1/Blk	3
GO:0002827	GO:0002827	positive regulation of T-helper 1 type immune response	1/154	14/16041	0.12638	0.326177	0.268773	Il1b	1
GO:0006244	GO:0006244	pyrimidine nucleotide catabolic process	1/154	14/16041	0.12638	0.326177	0.268773	Upp1	1
GO:0008212	GO:0008212	mineralocorticoid metabolic process	1/154	14/16041	0.12638	0.326177	0.268773	Scnn1b	1
GO:0009070	GO:0009070	serine family amino acid biosynthetic process	1/154	14/16041	0.12638	0.326177	0.268773	Ggt1	1
GO:0009134	GO:0009134	nucleoside diphosphate catabolic process	1/154	14/16041	0.12638	0.326177	0.268773	Entpd3	1
GO:0010561	GO:0010561	negative regulation of glycoprotein biosynthetic process	1/154	14/16041	0.12638	0.326177	0.268773	Acer2	1
GO:0010642	GO:0010642	negative regulation of platelet-derived growth factor receptor signaling pathway	1/154	14/16041	0.12638	0.326177	0.268773	Snca	1
GO:0010771	GO:0010771	negative regulation of cell morphogenesis involved in differentiation	1/154	14/16041	0.12638	0.326177	0.268773	Tacstd2	1
GO:0016114	GO:0016114	terpenoid biosynthetic process	1/154	14/16041	0.12638	0.326177	0.268773	Dhrs9	1
GO:0030213	GO:0030213	hyaluronan biosynthetic process	1/154	14/16041	0.12638	0.326177	0.268773	Il1b	1
GO:0031650	GO:0031650	regulation of heat generation	1/154	14/16041	0.12638	0.326177	0.268773	Il1b	1
GO:0032230	GO:0032230	positive regulation of synaptic transmission, GABAergic	1/154	14/16041	0.12638	0.326177	0.268773	Tacr1	1
GO:0032306	GO:0032306	regulation of prostaglandin secretion	1/154	14/16041	0.12638	0.326177	0.268773	Il1b	1
GO:0032823	GO:0032823	regulation of natural killer cell differentiation	1/154	14/16041	0.12638	0.326177	0.268773	Pglyrp1	1
GO:0033690	GO:0033690	positive regulation of osteoblast proliferation	1/154	14/16041	0.12638	0.326177	0.268773	Ltf	1
GO:0035739	GO:0035739	CD4-positive, alpha-beta T cell proliferation	1/154	14/16041	0.12638	0.326177	0.268773	Tarm1	1
GO:0042748	GO:0042748	circadian sleep/wake cycle, non-REM sleep	1/154	14/16041	0.12638	0.326177	0.268773	Mtnr1b	1
GO:0044406	GO:0044406	adhesion of symbiont to host	1/154	14/16041	0.12638	0.326177	0.268773	Ltf	1
GO:0045906	GO:0045906	negative regulation of vasoconstriction	1/154	14/16041	0.12638	0.326177	0.268773	Mtnr1b	1
GO:0051969	GO:0051969	regulation of transmission of nerve impulse	1/154	14/16041	0.12638	0.326177	0.268773	Mtnr1b	1
GO:0060979	GO:0060979	vasculogenesis involved in coronary vascular morphogenesis	1/154	14/16041	0.12638	0.326177	0.268773	Prok2	1
GO:0070254	GO:0070254	mucus secretion	1/154	14/16041	0.12638	0.326177	0.268773	Scnn1b	1
GO:0072109	GO:0072109	glomerular mesangium development	1/154	14/16041	0.12638	0.326177	0.268773	Il6ra	1
GO:1901722	GO:1901722	regulation of cell proliferation involved in kidney development	1/154	14/16041	0.12638	0.326177	0.268773	Il6ra	1
GO:0031348	GO:0031348	negative regulation of defense response	4/154	200/16041	0.12666	0.32655	0.269079	Nlrp12/Pglyrp1/Acod1/Oas3	4
GO:0071277	GO:0071277	cellular response to calcium ion	2/154	65/16041	0.129	0.331517	0.273172	Trpm2/Rasal1	2
GO:1905330	GO:1905330	regulation of morphogenesis of an epithelium	2/154	65/16041	0.129	0.331517	0.273172	Lcn2/Tacstd2	2
GO:2000756	GO:2000756	regulation of peptidyl-lysine acetylation	2/154	65/16041	0.129	0.331517	0.273172	Nfe2/Snca	2
GO:0051402	GO:0051402	neuron apoptotic process	5/154	278/16041	0.129831	0.333298	0.27464	Il1b/Lcn2/Mt1/Mtnr1b/Snca	5
GO:0042130	GO:0042130	negative regulation of T cell proliferation	2/154	66/16041	0.132232	0.33492	0.275976	Slfn1/Tarm1	2
GO:0043113	GO:0043113	receptor clustering	2/154	66/16041	0.132232	0.33492	0.275976	Itgal/Itgb2l	2
GO:0045824	GO:0045824	negative regulation of innate immune response	2/154	66/16041	0.132232	0.33492	0.275976	Acod1/Oas3	2
GO:0003018	GO:0003018	vascular process in circulatory system	4/154	204/16041	0.133379	0.33492	0.275976	Cxcr2/Scnn1b/Mtnr1b/Tacr1	4
GO:0043542	GO:0043542	endothelial cell migration	4/154	204/16041	0.133379	0.33492	0.275976	Lcn2/Stc1/Itgb2l/Cxcl13	4
GO:0051271	GO:0051271	negative regulation of cellular component movement	5/154	281/16041	0.134083	0.33492	0.275976	Ifitm1/Il1rn/Stc1/Cxcl13/Tacstd2	5
GO:0009130	GO:0009130	pyrimidine nucleoside monophosphate biosynthetic process	1/154	15/16041	0.134775	0.33492	0.275976	Upp1	1
GO:0010623	GO:0010623	programmed cell death involved in cell development	1/154	15/16041	0.134775	0.33492	0.275976	Il1b	1
GO:0010752	GO:0010752	regulation of cGMP-mediated signaling	1/154	15/16041	0.134775	0.33492	0.275976	Mtnr1b	1
GO:0017121	GO:0017121	plasma membrane phospholipid scrambling	1/154	15/16041	0.134775	0.33492	0.275976	Slc4a1	1
GO:0019184	GO:0019184	nonribosomal peptide biosynthetic process	1/154	15/16041	0.134775	0.33492	0.275976	Ggt1	1
GO:0019835	GO:0019835	cytolysis	1/154	15/16041	0.134775	0.33492	0.275976	Camp	1
GO:0030002	GO:0030002	cellular anion homeostasis	1/154	15/16041	0.134775	0.33492	0.275976	Stc1	1
GO:0030194	GO:0030194	positive regulation of blood coagulation	1/154	15/16041	0.134775	0.33492	0.275976	S100a9	1
GO:0032305	GO:0032305	positive regulation of icosanoid secretion	1/154	15/16041	0.134775	0.33492	0.275976	Il1b	1
GO:0033194	GO:0033194	response to hydroperoxide	1/154	15/16041	0.134775	0.33492	0.275976	Trpm2	1
GO:0035313	GO:0035313	wound healing, spreading of epidermal cells	1/154	15/16041	0.134775	0.33492	0.275976	Scnn1b	1
GO:0042053	GO:0042053	regulation of dopamine metabolic process	1/154	15/16041	0.134775	0.33492	0.275976	Snca	1
GO:0047484	GO:0047484	regulation of response to osmotic stress	1/154	15/16041	0.134775	0.33492	0.275976	Gypa	1
GO:0050746	GO:0050746	regulation of lipoprotein metabolic process	1/154	15/16041	0.134775	0.33492	0.275976	Lipg	1
GO:0051044	GO:0051044	positive regulation of membrane protein ectodomain proteolysis	1/154	15/16041	0.134775	0.33492	0.275976	Il1b	1
GO:0051580	GO:0051580	regulation of neurotransmitter uptake	1/154	15/16041	0.134775	0.33492	0.275976	Snca	1
GO:0051589	GO:0051589	negative regulation of neurotransmitter transport	1/154	15/16041	0.134775	0.33492	0.275976	Snca	1
GO:0060456	GO:0060456	positive regulation of digestive system process	1/154	15/16041	0.134775	0.33492	0.275976	Tacr1	1
GO:0072170	GO:0072170	metanephric tubule development	1/154	15/16041	0.134775	0.33492	0.275976	Cxcr2	1
GO:0098543	GO:0098543	detection of other organism	1/154	15/16041	0.134775	0.33492	0.275976	Pglyrp1	1
GO:1900048	GO:1900048	positive regulation of hemostasis	1/154	15/16041	0.134775	0.33492	0.275976	S100a9	1
GO:1902259	GO:1902259	regulation of delayed rectifier potassium channel activity	1/154	15/16041	0.134775	0.33492	0.275976	Mtnr1b	1
GO:1903019	GO:1903019	negative regulation of glycoprotein metabolic process	1/154	15/16041	0.134775	0.33492	0.275976	Acer2	1
GO:1903423	GO:1903423	positive regulation of synaptic vesicle recycling	1/154	15/16041	0.134775	0.33492	0.275976	Abca13	1
GO:2001044	GO:2001044	regulation of integrin-mediated signaling pathway	1/154	15/16041	0.134775	0.33492	0.275976	Cd177	1
GO:0006720	GO:0006720	isoprenoid metabolic process	2/154	67/16041	0.135483	0.334951	0.276002	Lrat/Dhrs9	2
GO:0031343	GO:0031343	positive regulation of cell killing	2/154	67/16041	0.135483	0.334951	0.276002	Il18rap/Slamf6	2
GO:0048488	GO:0048488	synaptic vesicle endocytosis	2/154	67/16041	0.135483	0.334951	0.276002	Abca13/Snca	2
GO:0050709	GO:0050709	negative regulation of protein secretion	2/154	67/16041	0.135483	0.334951	0.276002	Il1b/Mtnr1b	2
GO:0140238	GO:0140238	presynaptic endocytosis	2/154	67/16041	0.135483	0.334951	0.276002	Abca13/Snca	2
GO:0055067	GO:0055067	monovalent inorganic cation homeostasis	3/154	133/16041	0.136097	0.336124	0.276969	Scnn1b/Tacr1/Slc4a1	3
GO:0044283	GO:0044283	small molecule biosynthetic process	7/154	445/16041	0.137033	0.33809	0.278589	Il1b/Cd244a/Acer2/Lipg/Dhrs9/Ggt1/Snca	7
GO:0045667	GO:0045667	regulation of osteoblast differentiation	3/154	134/16041	0.138292	0.340584	0.280644	Ifitm1/Ltf/Cebpd	3
GO:0006749	GO:0006749	glutathione metabolic process	2/154	68/16041	0.138751	0.340584	0.280644	Ggt1/Hbb-bt	2
GO:0050688	GO:0050688	regulation of defense response to virus	2/154	68/16041	0.138751	0.340584	0.280644	Il1b/Ifnlr1	2
GO:0060191	GO:0060191	regulation of lipase activity	2/154	68/16041	0.138751	0.340584	0.280644	Sele/Snca	2
GO:1901292	GO:1901292	nucleoside phosphate catabolic process	2/154	68/16041	0.138751	0.340584	0.280644	Entpd3/Upp1	2
GO:0010810	GO:0010810	regulation of cell-substrate adhesion	4/154	209/16041	0.14198	0.342503	0.282225	Trem1/Acer2/Olfm4/Tacstd2	4
GO:0010611	GO:0010611	regulation of cardiac muscle hypertrophy	2/154	69/16041	0.142037	0.342503	0.282225	Fbxo32/Trim63	2
GO:0043506	GO:0043506	regulation of JUN kinase activity	2/154	69/16041	0.142037	0.342503	0.282225	Il1b/Il1rn	2
GO:0051146	GO:0051146	striated muscle cell differentiation	5/154	287/16041	0.142773	0.342503	0.282225	Scgb3a1/Il36g/Tnfsf14/Mybpc3/Kel	5
GO:0001921	GO:0001921	positive regulation of receptor recycling	1/154	16/16041	0.143089	0.342503	0.282225	Snca	1
GO:0006670	GO:0006670	sphingosine metabolic process	1/154	16/16041	0.143089	0.342503	0.282225	Acer2	1
GO:0006828	GO:0006828	manganese ion transport	1/154	16/16041	0.143089	0.342503	0.282225	Trpm2	1
GO:0007250	GO:0007250	activation of NF-kappaB-inducing kinase activity	1/154	16/16041	0.143089	0.342503	0.282225	Chil1	1
GO:0009159	GO:0009159	deoxyribonucleoside monophosphate catabolic process	1/154	16/16041	0.143089	0.342503	0.282225	Upp1	1
GO:0009176	GO:0009176	pyrimidine deoxyribonucleoside monophosphate metabolic process	1/154	16/16041	0.143089	0.342503	0.282225	Upp1	1
GO:0010713	GO:0010713	negative regulation of collagen metabolic process	1/154	16/16041	0.143089	0.342503	0.282225	Il6ra	1
GO:0031115	GO:0031115	negative regulation of microtubule polymerization	1/154	16/16041	0.143089	0.342503	0.282225	Snca	1
GO:0032966	GO:0032966	negative regulation of collagen biosynthetic process	1/154	16/16041	0.143089	0.342503	0.282225	Il6ra	1
GO:0042541	GO:0042541	hemoglobin biosynthetic process	1/154	16/16041	0.143089	0.342503	0.282225	Alas2	1
GO:0043249	GO:0043249	erythrocyte maturation	1/154	16/16041	0.143089	0.342503	0.282225	Epb42	1
GO:0045217	GO:0045217	cell-cell junction maintenance	1/154	16/16041	0.143089	0.342503	0.282225	Cd177	1
GO:0048143	GO:0048143	astrocyte activation	1/154	16/16041	0.143089	0.342503	0.282225	Il1b	1
GO:0048148	GO:0048148	behavioral response to cocaine	1/154	16/16041	0.143089	0.342503	0.282225	Snca	1
GO:0048240	GO:0048240	sperm capacitation	1/154	16/16041	0.143089	0.342503	0.282225	Ccr6	1
GO:0060947	GO:0060947	cardiac vascular smooth muscle cell differentiation	1/154	16/16041	0.143089	0.342503	0.282225	Prok2	1
GO:0061615	GO:0061615	glycolytic process through fructose-6-phosphate	1/154	16/16041	0.143089	0.342503	0.282225	Slc4a1	1
GO:0070102	GO:0070102	interleukin-6-mediated signaling pathway	1/154	16/16041	0.143089	0.342503	0.282225	Il6ra	1
GO:0071243	GO:0071243	cellular response to arsenic-containing substance	1/154	16/16041	0.143089	0.342503	0.282225	Mapk13	1
GO:0110096	GO:0110096	cellular response to aldehyde	1/154	16/16041	0.143089	0.342503	0.282225	Scnn1b	1
GO:1903978	GO:1903978	regulation of microglial cell activation	1/154	16/16041	0.143089	0.342503	0.282225	Mmp8	1
GO:0014068	GO:0014068	positive regulation of phosphatidylinositol 3-kinase signaling	2/154	70/16041	0.145339	0.346855	0.285811	Selp/Fgr	2
GO:0034109	GO:0034109	homotypic cell-cell adhesion	2/154	70/16041	0.145339	0.346855	0.285811	Il6ra/Blk	2
GO:0046888	GO:0046888	negative regulation of hormone secretion	2/154	70/16041	0.145339	0.346855	0.285811	Il1b/Mtnr1b	2
GO:0007589	GO:0007589	body fluid secretion	2/154	71/16041	0.148658	0.351725	0.289824	Scnn1b/Tacr1	2
GO:0045913	GO:0045913	positive regulation of carbohydrate metabolic process	2/154	71/16041	0.148658	0.351725	0.289824	Cd244a/Snca	2
GO:0051262	GO:0051262	protein tetramerization	2/154	71/16041	0.148658	0.351725	0.289824	Trpm2/Snca	2
GO:0062013	GO:0062013	positive regulation of small molecule metabolic process	3/154	139/16041	0.149445	0.351725	0.289824	Il1b/Cd244a/Snca	3
GO:0030100	GO:0030100	regulation of endocytosis	4/154	214/16041	0.150796	0.351725	0.289824	Sele/Abca13/Cd177/Snca	4
GO:0046942	GO:0046942	carboxylic acid transport	4/154	214/16041	0.150796	0.351725	0.289824	Il1b/Il1rn/Slc38a5/Snca	4
GO:0001886	GO:0001886	endothelial cell morphogenesis	1/154	17/16041	0.151324	0.351725	0.289824	Stc1	1
GO:0002431	GO:0002431	Fc receptor mediated stimulatory signaling pathway	1/154	17/16041	0.151324	0.351725	0.289824	Blk	1
GO:0007202	GO:0007202	activation of phospholipase C activity	1/154	17/16041	0.151324	0.351725	0.289824	Sele	1
GO:0008209	GO:0008209	androgen metabolic process	1/154	17/16041	0.151324	0.351725	0.289824	Dhrs9	1
GO:0009158	GO:0009158	ribonucleoside monophosphate catabolic process	1/154	17/16041	0.151324	0.351725	0.289824	Upp1	1
GO:0010039	GO:0010039	response to iron ion	1/154	17/16041	0.151324	0.351725	0.289824	Snca	1
GO:0010310	GO:0010310	regulation of hydrogen peroxide metabolic process	1/154	17/16041	0.151324	0.351725	0.289824	Snca	1
GO:0030730	GO:0030730	sequestering of triglyceride	1/154	17/16041	0.151324	0.351725	0.289824	Il1b	1
GO:0031645	GO:0031645	negative regulation of nervous system process	1/154	17/16041	0.151324	0.351725	0.289824	Mtnr1b	1
GO:0032310	GO:0032310	prostaglandin secretion	1/154	17/16041	0.151324	0.351725	0.289824	Il1b	1
GO:0032570	GO:0032570	response to progesterone	1/154	17/16041	0.151324	0.351725	0.289824	Acod1	1
GO:0033145	GO:0033145	positive regulation of intracellular steroid hormone receptor signaling pathway	1/154	17/16041	0.151324	0.351725	0.289824	Srarp	1
GO:0034134	GO:0034134	toll-like receptor 2 signaling pathway	1/154	17/16041	0.151324	0.351725	0.289824	Acod1	1
GO:0034377	GO:0034377	plasma lipoprotein particle assembly	1/154	17/16041	0.151324	0.351725	0.289824	Soat2	1
GO:0035067	GO:0035067	negative regulation of histone acetylation	1/154	17/16041	0.151324	0.351725	0.289824	Snca	1
GO:0042069	GO:0042069	regulation of catecholamine metabolic process	1/154	17/16041	0.151324	0.351725	0.289824	Snca	1
GO:0045820	GO:0045820	negative regulation of glycolytic process	1/154	17/16041	0.151324	0.351725	0.289824	Slc4a1	1
GO:0046514	GO:0046514	ceramide catabolic process	1/154	17/16041	0.151324	0.351725	0.289824	Acer2	1
GO:0050855	GO:0050855	regulation of B cell receptor signaling pathway	1/154	17/16041	0.151324	0.351725	0.289824	Blk	1
GO:0051481	GO:0051481	negative regulation of cytosolic calcium ion concentration	1/154	17/16041	0.151324	0.351725	0.289824	Mtnr1b	1
GO:2001185	GO:2001185	regulation of CD8-positive, alpha-beta T cell activation	1/154	17/16041	0.151324	0.351725	0.289824	Cd244a	1
GO:0001885	GO:0001885	endothelial cell development	2/154	72/16041	0.151991	0.351918	0.289984	Il1b/Stc1	2
GO:0006970	GO:0006970	response to osmotic stress	2/154	72/16041	0.151991	0.351918	0.289984	Mapk13/Gypa	2
GO:0014743	GO:0014743	regulation of muscle hypertrophy	2/154	72/16041	0.151991	0.351918	0.289984	Fbxo32/Trim63	2
GO:0051781	GO:0051781	positive regulation of cell division	2/154	72/16041	0.151991	0.351918	0.289984	Il1b/Mrgpra2a	2
GO:0051347	GO:0051347	positive regulation of transferase activity	7/154	459/16041	0.153305	0.354619	0.292209	Il1b/Fgr/Chil1/Il1rn/Ltf/Il6ra/Snca	7
GO:0002460	GO:0002460	adaptive immune response based on somatic recombination of immune receptors built from immunoglobulin superfamily domains	5/154	295/16041	0.15473	0.357267	0.294391	Il1b/Il18rap/Il6ra/Ccr6/Slamf6	5
GO:0032024	GO:0032024	positive regulation of insulin secretion	2/154	73/16041	0.15534	0.357267	0.294391	Trpm2/Blk	2
GO:0032088	GO:0032088	negative regulation of NF-kappaB transcription factor activity	2/154	73/16041	0.15534	0.357267	0.294391	Nlrp12/Acod1	2
GO:0038034	GO:0038034	signal transduction in absence of ligand	2/154	73/16041	0.15534	0.357267	0.294391	Il1b/Lcn2	2
GO:0097192	GO:0097192	extrinsic apoptotic signaling pathway in absence of ligand	2/154	73/16041	0.15534	0.357267	0.294391	Il1b/Lcn2	2
GO:2000243	GO:2000243	positive regulation of reproductive process	2/154	73/16041	0.15534	0.357267	0.294391	Tacr1/Ccr6	2
GO:0023061	GO:0023061	signal release	7/154	463/16041	0.158115	0.357901	0.294913	Il1b/Trpm2/Il1rn/Mtnr1b/Tacr1/Snca/Blk	7
GO:0003333	GO:0003333	amino acid transmembrane transport	2/154	74/16041	0.158703	0.357901	0.294913	Slc38a5/Tspo2	2
GO:0009063	GO:0009063	cellular amino acid catabolic process	2/154	74/16041	0.158703	0.357901	0.294913	Hdc/Lao1	2
GO:0070997	GO:0070997	neuron death	6/154	380/16041	0.159348	0.357901	0.294913	Il1b/Trpm2/Lcn2/Mt1/Mtnr1b/Snca	6
GO:0001956	GO:0001956	positive regulation of neurotransmitter secretion	1/154	18/16041	0.15948	0.357901	0.294913	Snca	1
GO:0001976	GO:0001976	nervous system process involved in regulation of systemic arterial blood pressure	1/154	18/16041	0.15948	0.357901	0.294913	Tacr1	1
GO:0007620	GO:0007620	copulation	1/154	18/16041	0.15948	0.357901	0.294913	Tacr1	1
GO:0009164	GO:0009164	nucleoside catabolic process	1/154	18/16041	0.15948	0.357901	0.294913	Upp1	1
GO:0009220	GO:0009220	pyrimidine ribonucleotide biosynthetic process	1/154	18/16041	0.15948	0.357901	0.294913	Upp1	1
GO:0010544	GO:0010544	negative regulation of platelet activation	1/154	18/16041	0.15948	0.357901	0.294913	Gp5	1
GO:0010984	GO:0010984	regulation of lipoprotein particle clearance	1/154	18/16041	0.15948	0.357901	0.294913	Lipg	1
GO:0019433	GO:0019433	triglyceride catabolic process	1/154	18/16041	0.15948	0.357901	0.294913	Lipg	1
GO:0030889	GO:0030889	negative regulation of B cell proliferation	1/154	18/16041	0.15948	0.357901	0.294913	Blk	1
GO:0032695	GO:0032695	negative regulation of interleukin-12 production	1/154	18/16041	0.15948	0.357901	0.294913	Tnfrsf9	1
GO:0033033	GO:0033033	negative regulation of myeloid cell apoptotic process	1/154	18/16041	0.15948	0.357901	0.294913	Cxcr2	1
GO:0033631	GO:0033631	cell-cell adhesion mediated by integrin	1/154	18/16041	0.15948	0.357901	0.294913	Cxcl13	1
GO:0034312	GO:0034312	diol biosynthetic process	1/154	18/16041	0.15948	0.357901	0.294913	Acer2	1
GO:0042572	GO:0042572	retinol metabolic process	1/154	18/16041	0.15948	0.357901	0.294913	Lrat	1
GO:0042573	GO:0042573	retinoic acid metabolic process	1/154	18/16041	0.15948	0.357901	0.294913	Dhrs9	1
GO:0046519	GO:0046519	sphingoid metabolic process	1/154	18/16041	0.15948	0.357901	0.294913	Acer2	1
GO:0050820	GO:0050820	positive regulation of coagulation	1/154	18/16041	0.15948	0.357901	0.294913	S100a9	1
GO:0071577	GO:0071577	zinc ion transmembrane transport	1/154	18/16041	0.15948	0.357901	0.294913	Trpm2	1
GO:0072207	GO:0072207	metanephric epithelium development	1/154	18/16041	0.15948	0.357901	0.294913	Cxcr2	1
GO:1901550	GO:1901550	regulation of endothelial cell development	1/154	18/16041	0.15948	0.357901	0.294913	Il1b	1
GO:1903140	GO:1903140	regulation of establishment of endothelial barrier	1/154	18/16041	0.15948	0.357901	0.294913	Il1b	1
GO:2000738	GO:2000738	positive regulation of stem cell differentiation	1/154	18/16041	0.15948	0.357901	0.294913	Tacstd2	1
GO:1901215	GO:1901215	negative regulation of neuron death	4/154	219/16041	0.159817	0.358323	0.295261	Lcn2/Mt1/Mtnr1b/Snca	4
GO:0010959	GO:0010959	regulation of metal ion transport	6/154	381/16041	0.160702	0.359972	0.29662	Scnn1b/Lcn2/Stc1/Mtnr1b/Snca/Kel	6
GO:0098739	GO:0098739	import across plasma membrane	3/154	144/16041	0.160878	0.360031	0.296669	Trpm2/Lcn2/Tspo2	3
GO:0030317	GO:0030317	flagellated sperm motility	2/154	75/16041	0.162079	0.361711	0.298052	Tacr1/Ccr6	2
GO:0032410	GO:0032410	negative regulation of transporter activity	2/154	75/16041	0.162079	0.361711	0.298052	Mtnr1b/Snca	2
GO:0042632	GO:0042632	cholesterol homeostasis	2/154	75/16041	0.162079	0.361711	0.298052	Soat2/Lipg	2
GO:0019229	GO:0019229	regulation of vasoconstriction	2/154	76/16041	0.165468	0.366801	0.302247	Mtnr1b/Tacr1	2
GO:0055092	GO:0055092	sterol homeostasis	2/154	76/16041	0.165468	0.366801	0.302247	Soat2/Lipg	2
GO:1900542	GO:1900542	regulation of purine nucleotide metabolic process	2/154	76/16041	0.165468	0.366801	0.302247	Slc4a1/Snca	2
GO:1901983	GO:1901983	regulation of protein acetylation	2/154	76/16041	0.165468	0.366801	0.302247	Nfe2/Snca	2
GO:0010675	GO:0010675	regulation of cellular carbohydrate metabolic process	3/154	146/16041	0.165524	0.366801	0.302247	Cd244a/Slc4a1/Snca	3
GO:0040013	GO:0040013	negative regulation of locomotion	5/154	302/16041	0.165525	0.366801	0.302247	Ifitm1/Il1rn/Stc1/Cxcl13/Tacstd2	5
GO:0002755	GO:0002755	MyD88-dependent toll-like receptor signaling pathway	1/154	19/16041	0.167558	0.366801	0.302247	Cd300lf	1
GO:0015732	GO:0015732	prostaglandin transport	1/154	19/16041	0.167558	0.366801	0.302247	Il1b	1
GO:0019886	GO:0019886	antigen processing and presentation of exogenous peptide antigen via MHC class II	1/154	19/16041	0.167558	0.366801	0.302247	Ctse	1
GO:0032740	GO:0032740	positive regulation of interleukin-17 production	1/154	19/16041	0.167558	0.366801	0.302247	Slamf6	1
GO:0033008	GO:0033008	positive regulation of mast cell activation involved in immune response	1/154	19/16041	0.167558	0.366801	0.302247	Fgr	1
GO:0034368	GO:0034368	protein-lipid complex remodeling	1/154	19/16041	0.167558	0.366801	0.302247	Lipg	1
GO:0034369	GO:0034369	plasma lipoprotein particle remodeling	1/154	19/16041	0.167558	0.366801	0.302247	Lipg	1
GO:0034755	GO:0034755	iron ion transmembrane transport	1/154	19/16041	0.167558	0.366801	0.302247	Lcn2	1
GO:0042044	GO:0042044	fluid transport	1/154	19/16041	0.167558	0.366801	0.302247	Scnn1b	1
GO:0043306	GO:0043306	positive regulation of mast cell degranulation	1/154	19/16041	0.167558	0.366801	0.302247	Fgr	1
GO:0045187	GO:0045187	regulation of circadian sleep/wake cycle, sleep	1/154	19/16041	0.167558	0.366801	0.302247	Mtnr1b	1
GO:0046641	GO:0046641	positive regulation of alpha-beta T cell proliferation	1/154	19/16041	0.167558	0.366801	0.302247	Cd244a	1
GO:0055083	GO:0055083	monovalent inorganic anion homeostasis	1/154	19/16041	0.167558	0.366801	0.302247	Stc1	1
GO:0072111	GO:0072111	cell proliferation involved in kidney development	1/154	19/16041	0.167558	0.366801	0.302247	Il6ra	1
GO:0098743	GO:0098743	cell aggregation	1/154	19/16041	0.167558	0.366801	0.302247	Ltf	1
GO:0042445	GO:0042445	hormone metabolic process	3/154	147/16041	0.167862	0.367132	0.30252	Scnn1b/Lrat/Dhrs9	3
GO:0006140	GO:0006140	regulation of nucleotide metabolic process	2/154	77/16041	0.16887	0.368333	0.303509	Slc4a1/Snca	2
GO:0036465	GO:0036465	synaptic vesicle recycling	2/154	77/16041	0.16887	0.368333	0.303509	Abca13/Snca	2
GO:0046683	GO:0046683	response to organophosphorus	2/154	77/16041	0.16887	0.368333	0.303509	Il1b/Sell	2
GO:0032970	GO:0032970	regulation of actin filament-based process	6/154	388/16041	0.170316	0.37115	0.30583	Fgr/Trpm2/Stc1/Tacstd2/Tacr1/Spta1	6
GO:0097722	GO:0097722	sperm motility	2/154	78/16041	0.172284	0.372126	0.306635	Tacr1/Ccr6	2
GO:0006937	GO:0006937	regulation of muscle contraction	3/154	149/16041	0.172568	0.372126	0.306635	Stc1/Prok2/Tacr1	3
GO:0010634	GO:0010634	positive regulation of epithelial cell migration	3/154	149/16041	0.172568	0.372126	0.306635	Lcn2/Tacr1/Ccr6	3
GO:0042692	GO:0042692	muscle cell differentiation	6/154	390/16041	0.173106	0.372126	0.306635	Scgb3a1/Il36g/Tnfsf14/Mybpc3/Prok2/Kel	6
GO:0006898	GO:0006898	receptor-mediated endocytosis	4/154	227/16041	0.174651	0.372126	0.306635	Cxcr2/Sele/Cxcr1/Snca	4
GO:1903522	GO:1903522	regulation of blood circulation	4/154	227/16041	0.174651	0.372126	0.306635	Stc1/Mybpc3/Mtnr1b/Tacr1	4
GO:0035296	GO:0035296	regulation of tube diameter	3/154	150/16041	0.174934	0.372126	0.306635	Scnn1b/Mtnr1b/Tacr1	3
GO:0097746	GO:0097746	blood vessel diameter maintenance	3/154	150/16041	0.174934	0.372126	0.306635	Scnn1b/Mtnr1b/Tacr1	3
GO:0000272	GO:0000272	polysaccharide catabolic process	1/154	20/16041	0.17556	0.372126	0.306635	Chil3	1
GO:0003159	GO:0003159	morphogenesis of an endothelium	1/154	20/16041	0.17556	0.372126	0.306635	Lcn2	1
GO:0003417	GO:0003417	growth plate cartilage development	1/154	20/16041	0.17556	0.372126	0.306635	Stc1	1
GO:0009125	GO:0009125	nucleoside monophosphate catabolic process	1/154	20/16041	0.17556	0.372126	0.306635	Upp1	1
GO:0015874	GO:0015874	norepinephrine transport	1/154	20/16041	0.17556	0.372126	0.306635	Snca	1
GO:0032303	GO:0032303	regulation of icosanoid secretion	1/154	20/16041	0.17556	0.372126	0.306635	Il1b	1
GO:0035809	GO:0035809	regulation of urine volume	1/154	20/16041	0.17556	0.372126	0.306635	Slc4a1	1
GO:0035813	GO:0035813	regulation of renal sodium excretion	1/154	20/16041	0.17556	0.372126	0.306635	Tacr1	1
GO:0042219	GO:0042219	cellular modified amino acid catabolic process	1/154	20/16041	0.17556	0.372126	0.306635	Ggt1	1
GO:0045723	GO:0045723	positive regulation of fatty acid biosynthetic process	1/154	20/16041	0.17556	0.372126	0.306635	Il1b	1
GO:0050802	GO:0050802	circadian sleep/wake cycle, sleep	1/154	20/16041	0.17556	0.372126	0.306635	Mtnr1b	1
GO:0050909	GO:0050909	sensory perception of taste	1/154	20/16041	0.17556	0.372126	0.306635	Scnn1b	1
GO:0060252	GO:0060252	positive regulation of glial cell proliferation	1/154	20/16041	0.17556	0.372126	0.306635	Il1b	1
GO:0060339	GO:0060339	negative regulation of type I interferon-mediated signaling pathway	1/154	20/16041	0.17556	0.372126	0.306635	Oas3	1
GO:0061154	GO:0061154	endothelial tube morphogenesis	1/154	20/16041	0.17556	0.372126	0.306635	Lcn2	1
GO:0065005	GO:0065005	protein-lipid complex assembly	1/154	20/16041	0.17556	0.372126	0.306635	Soat2	1
GO:0070168	GO:0070168	negative regulation of biomineral tissue development	1/154	20/16041	0.17556	0.372126	0.306635	Nfe2	1
GO:0072529	GO:0072529	pyrimidine-containing compound catabolic process	1/154	20/16041	0.17556	0.372126	0.306635	Upp1	1
GO:0090189	GO:0090189	regulation of branching involved in ureteric bud morphogenesis	1/154	20/16041	0.17556	0.372126	0.306635	Tacstd2	1
GO:0097164	GO:0097164	ammonium ion metabolic process	1/154	20/16041	0.17556	0.372126	0.306635	Hdc	1
GO:0110150	GO:0110150	negative regulation of biomineralization	1/154	20/16041	0.17556	0.372126	0.306635	Nfe2	1
GO:2000193	GO:2000193	positive regulation of fatty acid transport	1/154	20/16041	0.17556	0.372126	0.306635	Il1b	1
GO:0043525	GO:0043525	positive regulation of neuron apoptotic process	2/154	79/16041	0.175709	0.372126	0.306635	Il1b/Lcn2	2
GO:1901379	GO:1901379	regulation of potassium ion transmembrane transport	2/154	79/16041	0.175709	0.372126	0.306635	Mtnr1b/Kel	2
GO:0008360	GO:0008360	regulation of cell shape	3/154	151/16041	0.17731	0.374858	0.308886	Fgr/Epb42/Spta1	3
GO:0035150	GO:0035150	regulation of tube size	3/154	151/16041	0.17731	0.374858	0.308886	Scnn1b/Mtnr1b/Tacr1	3
GO:0006576	GO:0006576	cellular biogenic amine metabolic process	2/154	80/16041	0.179145	0.377956	0.311439	Hdc/Snca	2
GO:0032272	GO:0032272	negative regulation of protein polymerization	2/154	81/16041	0.182592	0.377956	0.311439	Spta1/Snca	2
GO:0043367	GO:0043367	CD4-positive, alpha-beta T cell differentiation	2/154	81/16041	0.182592	0.377956	0.311439	Il6ra/Slamf6	2
GO:0050886	GO:0050886	endocrine process	2/154	81/16041	0.182592	0.377956	0.311439	Il1b/Tacr1	2
GO:2000117	GO:2000117	negative regulation of cysteine-type endopeptidase activity	2/154	81/16041	0.182592	0.377956	0.311439	Ltf/Snca	2
GO:0001946	GO:0001946	lymphangiogenesis	1/154	21/16041	0.183485	0.377956	0.311439	Ngp	1
GO:0002675	GO:0002675	positive regulation of acute inflammatory response	1/154	21/16041	0.183485	0.377956	0.311439	Il1b	1
GO:0006837	GO:0006837	serotonin transport	1/154	21/16041	0.183485	0.377956	0.311439	Snca	1
GO:0007252	GO:0007252	I-kappaB phosphorylation	1/154	21/16041	0.183485	0.377956	0.311439	Saa3	1
GO:0009219	GO:0009219	pyrimidine deoxyribonucleotide metabolic process	1/154	21/16041	0.183485	0.377956	0.311439	Upp1	1
GO:0010996	GO:0010996	response to auditory stimulus	1/154	21/16041	0.183485	0.377956	0.311439	Tacr1	1
GO:0016075	GO:0016075	rRNA catabolic process	1/154	21/16041	0.183485	0.377956	0.311439	Slfn14	1
GO:0022410	GO:0022410	circadian sleep/wake cycle process	1/154	21/16041	0.183485	0.377956	0.311439	Mtnr1b	1
GO:0030449	GO:0030449	regulation of complement activation	1/154	21/16041	0.183485	0.377956	0.311439	Il1b	1
GO:0034367	GO:0034367	protein-containing complex remodeling	1/154	21/16041	0.183485	0.377956	0.311439	Lipg	1
GO:0035812	GO:0035812	renal sodium excretion	1/154	21/16041	0.183485	0.377956	0.311439	Tacr1	1
GO:0042749	GO:0042749	regulation of circadian sleep/wake cycle	1/154	21/16041	0.183485	0.377956	0.311439	Mtnr1b	1
GO:0042753	GO:0042753	positive regulation of circadian rhythm	1/154	21/16041	0.183485	0.377956	0.311439	Mtnr1b	1
GO:0048266	GO:0048266	behavioral response to pain	1/154	21/16041	0.183485	0.377956	0.311439	Tacr1	1
GO:0050996	GO:0050996	positive regulation of lipid catabolic process	1/154	21/16041	0.183485	0.377956	0.311439	Il1b	1
GO:0051043	GO:0051043	regulation of membrane protein ectodomain proteolysis	1/154	21/16041	0.183485	0.377956	0.311439	Il1b	1
GO:0062009	GO:0062009	secondary palate development	1/154	21/16041	0.183485	0.377956	0.311439	Mmp25	1
GO:0072567	GO:0072567	chemokine (C-X-C motif) ligand 2 production	1/154	21/16041	0.183485	0.377956	0.311439	Oas3	1
GO:0098581	GO:0098581	detection of external biotic stimulus	1/154	21/16041	0.183485	0.377956	0.311439	Pglyrp1	1
GO:1901017	GO:1901017	negative regulation of potassium ion transmembrane transporter activity	1/154	21/16041	0.183485	0.377956	0.311439	Mtnr1b	1
GO:1901857	GO:1901857	positive regulation of cellular respiration	1/154	21/16041	0.183485	0.377956	0.311439	Ifnlr1	1
GO:1903209	GO:1903209	positive regulation of oxidative stress-induced cell death	1/154	21/16041	0.183485	0.377956	0.311439	Trpm2	1
GO:2000341	GO:2000341	regulation of chemokine (C-X-C motif) ligand 2 production	1/154	21/16041	0.183485	0.377956	0.311439	Oas3	1
GO:2000757	GO:2000757	negative regulation of peptidyl-lysine acetylation	1/154	21/16041	0.183485	0.377956	0.311439	Snca	1
GO:2001026	GO:2001026	regulation of endothelial cell chemotaxis	1/154	21/16041	0.183485	0.377956	0.311439	Cxcl13	1
GO:0009410	GO:0009410	response to xenobiotic stimulus	4/154	232/16041	0.184155	0.379014	0.31231	Il1b/Scnn1b/Lcn2/Snca	4
GO:0001910	GO:0001910	regulation of leukocyte mediated cytotoxicity	2/154	82/16041	0.186048	0.382255	0.314981	Il18rap/Slamf6	2
GO:0060294	GO:0060294	cilium movement involved in cell motility	2/154	82/16041	0.186048	0.382255	0.314981	Tacr1/Ccr6	2
GO:0046394	GO:0046394	carboxylic acid biosynthetic process	4/154	234/16041	0.188005	0.385947	0.318023	Il1b/Lipg/Dhrs9/Ggt1	4
GO:0006897	GO:0006897	endocytosis	7/154	487/16041	0.188375	0.386376	0.318377	Cxcr2/Sele/Abca13/Cd177/Cxcr1/Rhov/Snca	7
GO:0016053	GO:0016053	organic acid biosynthetic process	4/154	235/16041	0.189939	0.388148	0.319837	Il1b/Lipg/Dhrs9/Ggt1	4
GO:0002438	GO:0002438	acute inflammatory response to antigenic stimulus	1/154	22/16041	0.191334	0.388148	0.319837	Cxcr2	1
GO:0002902	GO:0002902	regulation of B cell apoptotic process	1/154	22/16041	0.191334	0.388148	0.319837	Blk	1
GO:0006925	GO:0006925	inflammatory cell apoptotic process	1/154	22/16041	0.191334	0.388148	0.319837	Cxcr2	1
GO:0007271	GO:0007271	synaptic transmission, cholinergic	1/154	22/16041	0.191334	0.388148	0.319837	Tacr1	1
GO:0009129	GO:0009129	pyrimidine nucleoside monophosphate metabolic process	1/154	22/16041	0.191334	0.388148	0.319837	Upp1	1
GO:0033630	GO:0033630	positive regulation of cell adhesion mediated by integrin	1/154	22/16041	0.191334	0.388148	0.319837	Cxcl13	1
GO:0034656	GO:0034656	nucleobase-containing small molecule catabolic process	1/154	22/16041	0.191334	0.388148	0.319837	Upp1	1
GO:0044273	GO:0044273	sulfur compound catabolic process	1/154	22/16041	0.191334	0.388148	0.319837	Ggt1	1
GO:0046386	GO:0046386	deoxyribose phosphate catabolic process	1/154	22/16041	0.191334	0.388148	0.319837	Upp1	1
GO:0051590	GO:0051590	positive regulation of neurotransmitter transport	1/154	22/16041	0.191334	0.388148	0.319837	Snca	1
GO:0098703	GO:0098703	calcium ion import across plasma membrane	1/154	22/16041	0.191334	0.388148	0.319837	Trpm2	1
GO:1900543	GO:1900543	negative regulation of purine nucleotide metabolic process	1/154	22/16041	0.191334	0.388148	0.319837	Slc4a1	1
GO:0033077	GO:0033077	T cell differentiation in thymus	2/154	84/16041	0.192988	0.390189	0.321519	Il1b/Ccr6	2
GO:0044272	GO:0044272	sulfur compound biosynthetic process	2/154	84/16041	0.192988	0.390189	0.321519	Ggt1/Snca	2
GO:0098659	GO:0098659	inorganic cation import across plasma membrane	2/154	84/16041	0.192988	0.390189	0.321519	Trpm2/Lcn2	2
GO:0099587	GO:0099587	inorganic ion import across plasma membrane	2/154	84/16041	0.192988	0.390189	0.321519	Trpm2/Lcn2	2
GO:0001525	GO:0001525	angiogenesis	7/154	492/16041	0.194964	0.393854	0.324539	Il1b/Cxcr2/Chil1/Ngp/Camp/Itgb2l/Prok2	7
GO:0032147	GO:0032147	activation of protein kinase activity	2/154	85/16041	0.196471	0.394286	0.324895	Chil1/Il6ra	2
GO:0070509	GO:0070509	calcium ion import	2/154	85/16041	0.196471	0.394286	0.324895	Trpm2/Stc1	2
GO:0009306	GO:0009306	protein secretion	5/154	322/16041	0.197921	0.394286	0.324895	Il1b/Trpm2/Il1rn/Mtnr1b/Blk	5
GO:0035592	GO:0035592	establishment of protein localization to extracellular region	5/154	322/16041	0.197921	0.394286	0.324895	Il1b/Trpm2/Il1rn/Mtnr1b/Blk	5
GO:0001963	GO:0001963	synaptic transmission, dopaminergic	1/154	23/16041	0.199108	0.394286	0.324895	Snca	1
GO:0002495	GO:0002495	antigen processing and presentation of peptide antigen via MHC class II	1/154	23/16041	0.199108	0.394286	0.324895	Ctse	1
GO:0002726	GO:0002726	positive regulation of T cell cytokine production	1/154	23/16041	0.199108	0.394286	0.324895	Il1b	1
GO:0009264	GO:0009264	deoxyribonucleotide catabolic process	1/154	23/16041	0.199108	0.394286	0.324895	Upp1	1
GO:0010575	GO:0010575	positive regulation of vascular endothelial growth factor production	1/154	23/16041	0.199108	0.394286	0.324895	Il1b	1
GO:0010640	GO:0010640	regulation of platelet-derived growth factor receptor signaling pathway	1/154	23/16041	0.199108	0.394286	0.324895	Snca	1
GO:0010759	GO:0010759	positive regulation of macrophage chemotaxis	1/154	23/16041	0.199108	0.394286	0.324895	Trem1	1
GO:0016082	GO:0016082	synaptic vesicle priming	1/154	23/16041	0.199108	0.394286	0.324895	Snca	1
GO:0016540	GO:0016540	protein autoprocessing	1/154	23/16041	0.199108	0.394286	0.324895	Ctse	1
GO:0032069	GO:0032069	regulation of nuclease activity	1/154	23/16041	0.199108	0.394286	0.324895	Oas3	1
GO:0043171	GO:0043171	peptide catabolic process	1/154	23/16041	0.199108	0.394286	0.324895	Ggt1	1
GO:0045745	GO:0045745	positive regulation of G protein-coupled receptor signaling pathway	1/154	23/16041	0.199108	0.394286	0.324895	Fpr2	1
GO:0045980	GO:0045980	negative regulation of nucleotide metabolic process	1/154	23/16041	0.199108	0.394286	0.324895	Slc4a1	1
GO:0060713	GO:0060713	labyrinthine layer morphogenesis	1/154	23/16041	0.199108	0.394286	0.324895	St14	1
GO:0060716	GO:0060716	labyrinthine layer blood vessel development	1/154	23/16041	0.199108	0.394286	0.324895	Nfe2	1
GO:0090280	GO:0090280	positive regulation of calcium ion import	1/154	23/16041	0.199108	0.394286	0.324895	Stc1	1
GO:1900017	GO:1900017	positive regulation of cytokine production involved in inflammatory response	1/154	23/16041	0.199108	0.394286	0.324895	Tarm1	1
GO:1901984	GO:1901984	negative regulation of protein acetylation	1/154	23/16041	0.199108	0.394286	0.324895	Snca	1
GO:1902656	GO:1902656	calcium ion import into cytosol	1/154	23/16041	0.199108	0.394286	0.324895	Trpm2	1
GO:1903861	GO:1903861	positive regulation of dendrite extension	1/154	23/16041	0.199108	0.394286	0.324895	Rasal1	1
GO:0045862	GO:0045862	positive regulation of proteolysis	5/154	323/16041	0.199596	0.394928	0.325424	Il1b/S100a9/S100a8/Acer2/Snca	5
GO:1904063	GO:1904063	negative regulation of cation transmembrane transport	2/154	86/16041	0.199961	0.395326	0.325752	Mtnr1b/Kel	2
GO:0009408	GO:0009408	response to heat	2/154	87/16041	0.20346	0.401254	0.330636	Trpm2/Tacr1	2
GO:0019217	GO:0019217	regulation of fatty acid metabolic process	2/154	87/16041	0.20346	0.401254	0.330636	Il1b/Snca	2
GO:0045445	GO:0045445	myoblast differentiation	2/154	87/16041	0.20346	0.401254	0.330636	Il36g/Tnfsf14	2
GO:0008544	GO:0008544	epidermis development	4/154	242/16041	0.203655	0.40131	0.330683	Stfa2l1/Cstdc4/St14/Stfa2	4
GO:0010594	GO:0010594	regulation of endothelial cell migration	3/154	162/16041	0.204002	0.401588	0.330912	Lcn2/Stc1/Cxcl13	3
GO:0030855	GO:0030855	epithelial cell differentiation	7/154	499/16041	0.204344	0.401588	0.330912	Il1b/Stfa2l1/Cstdc4/St14/Stc1/Stfa2/Prok2	7
GO:0010506	GO:0010506	regulation of autophagy	4/154	243/16041	0.205638	0.401588	0.330912	Trim30b/Acer2/Depp1/Snca	4
GO:0050708	GO:0050708	regulation of protein secretion	4/154	243/16041	0.205638	0.401588	0.330912	Il1b/Trpm2/Mtnr1b/Blk	4
GO:0006914	GO:0006914	autophagy	6/154	413/16041	0.206505	0.401588	0.330912	Trim30b/S100a9/S100a8/Acer2/Depp1/Snca	6
GO:0061919	GO:0061919	process utilizing autophagic mechanism	6/154	413/16041	0.206505	0.401588	0.330912	Trim30b/S100a9/S100a8/Acer2/Depp1/Snca	6
GO:0032816	GO:0032816	positive regulation of natural killer cell activation	1/154	24/16041	0.206808	0.401588	0.330912	Cd244a	1
GO:0034389	GO:0034389	lipid droplet organization	1/154	24/16041	0.206808	0.401588	0.330912	Tspo2	1
GO:0036303	GO:0036303	lymph vessel morphogenesis	1/154	24/16041	0.206808	0.401588	0.330912	Ngp	1
GO:0043173	GO:0043173	nucleotide salvage	1/154	24/16041	0.206808	0.401588	0.330912	Upp1	1
GO:0050765	GO:0050765	negative regulation of phagocytosis	1/154	24/16041	0.206808	0.401588	0.330912	Cd300lf	1
GO:0060706	GO:0060706	cell differentiation involved in embryonic placenta development	1/154	24/16041	0.206808	0.401588	0.330912	St14	1
GO:0070633	GO:0070633	transepithelial transport	1/154	24/16041	0.206808	0.401588	0.330912	Scnn1b	1
GO:0072012	GO:0072012	glomerulus vasculature development	1/154	24/16041	0.206808	0.401588	0.330912	Il6ra	1
GO:1900242	GO:1900242	regulation of synaptic vesicle endocytosis	1/154	24/16041	0.206808	0.401588	0.330912	Abca13	1
GO:0001539	GO:0001539	cilium or flagellum-dependent cell motility	2/154	88/16041	0.206965	0.401588	0.330912	Tacr1/Ccr6	2
GO:0018958	GO:0018958	phenol-containing compound metabolic process	2/154	88/16041	0.206965	0.401588	0.330912	Hdc/Snca	2
GO:0042116	GO:0042116	macrophage activation	2/154	88/16041	0.206965	0.401588	0.330912	Mmp8/Snca	2
GO:0060285	GO:0060285	cilium-dependent cell motility	2/154	88/16041	0.206965	0.401588	0.330912	Tacr1/Ccr6	2
GO:0071692	GO:0071692	protein localization to extracellular region	5/154	328/16041	0.208046	0.403362	0.332373	Il1b/Trpm2/Il1rn/Mtnr1b/Blk	5
GO:0034599	GO:0034599	cellular response to oxidative stress	4/154	247/16041	0.213628	0.405622	0.334236	Trpm2/Lcn2/Mapk13/Snca	4
GO:0032680	GO:0032680	regulation of tumor necrosis factor production	3/154	166/16041	0.213932	0.405622	0.334236	Mmp8/Ltf/Oas3	3
GO:0048469	GO:0048469	cell maturation	3/154	166/16041	0.213932	0.405622	0.334236	Slfn14/Epb42/Ccr6	3
GO:0046330	GO:0046330	positive regulation of JNK cascade	2/154	90/16041	0.213994	0.405622	0.334236	Il1b/Mmp8	2
GO:2000106	GO:2000106	regulation of leukocyte apoptotic process	2/154	90/16041	0.213994	0.405622	0.334236	Cxcr2/Blk	2
GO:0001516	GO:0001516	prostaglandin biosynthetic process	1/154	25/16041	0.214434	0.405622	0.334236	Il1b	1
GO:0001780	GO:0001780	neutrophil homeostasis	1/154	25/16041	0.214434	0.405622	0.334236	Cxcr2	1
GO:0001919	GO:0001919	regulation of receptor recycling	1/154	25/16041	0.214434	0.405622	0.334236	Snca	1
GO:0002504	GO:0002504	antigen processing and presentation of peptide or polysaccharide antigen via MHC class II	1/154	25/16041	0.214434	0.405622	0.334236	Ctse	1
GO:0003081	GO:0003081	regulation of systemic arterial blood pressure by renin-angiotensin	1/154	25/16041	0.214434	0.405622	0.334236	Tacr1	1
GO:0006221	GO:0006221	pyrimidine nucleotide biosynthetic process	1/154	25/16041	0.214434	0.405622	0.334236	Upp1	1
GO:0006775	GO:0006775	fat-soluble vitamin metabolic process	1/154	25/16041	0.214434	0.405622	0.334236	Lrat	1
GO:0006783	GO:0006783	heme biosynthetic process	1/154	25/16041	0.214434	0.405622	0.334236	Alas2	1
GO:0030431	GO:0030431	sleep	1/154	25/16041	0.214434	0.405622	0.334236	Mtnr1b	1
GO:0031338	GO:0031338	regulation of vesicle fusion	1/154	25/16041	0.214434	0.405622	0.334236	Snca	1
GO:0032366	GO:0032366	intracellular sterol transport	1/154	25/16041	0.214434	0.405622	0.334236	Tspo2	1
GO:0032367	GO:0032367	intracellular cholesterol transport	1/154	25/16041	0.214434	0.405622	0.334236	Tspo2	1
GO:0032682	GO:0032682	negative regulation of chemokine production	1/154	25/16041	0.214434	0.405622	0.334236	Oas3	1
GO:0033005	GO:0033005	positive regulation of mast cell activation	1/154	25/16041	0.214434	0.405622	0.334236	Fgr	1
GO:0033688	GO:0033688	regulation of osteoblast proliferation	1/154	25/16041	0.214434	0.405622	0.334236	Ltf	1
GO:0034311	GO:0034311	diol metabolic process	1/154	25/16041	0.214434	0.405622	0.334236	Acer2	1
GO:0035384	GO:0035384	thioester biosynthetic process	1/154	25/16041	0.214434	0.405622	0.334236	Snca	1
GO:0043032	GO:0043032	positive regulation of macrophage activation	1/154	25/16041	0.214434	0.405622	0.334236	Mmp8	1
GO:0046457	GO:0046457	prostanoid biosynthetic process	1/154	25/16041	0.214434	0.405622	0.334236	Il1b	1
GO:0055075	GO:0055075	potassium ion homeostasis	1/154	25/16041	0.214434	0.405622	0.334236	Scnn1b	1
GO:0061437	GO:0061437	renal system vasculature development	1/154	25/16041	0.214434	0.405622	0.334236	Il6ra	1
GO:0061440	GO:0061440	kidney vasculature development	1/154	25/16041	0.214434	0.405622	0.334236	Il6ra	1
GO:0071616	GO:0071616	acyl-CoA biosynthetic process	1/154	25/16041	0.214434	0.405622	0.334236	Snca	1
GO:0098810	GO:0098810	neurotransmitter reuptake	1/154	25/16041	0.214434	0.405622	0.334236	Snca	1
GO:1901223	GO:1901223	negative regulation of NIK/NF-kappaB signaling	1/154	25/16041	0.214434	0.405622	0.334236	Nlrp12	1
GO:2000178	GO:2000178	negative regulation of neural precursor cell proliferation	1/154	25/16041	0.214434	0.405622	0.334236	Il1b	1
GO:0072330	GO:0072330	monocarboxylic acid biosynthetic process	3/154	167/16041	0.216431	0.409079	0.337084	Il1b/Lipg/Dhrs9	3
GO:0044106	GO:0044106	cellular amine metabolic process	2/154	91/16041	0.217517	0.410748	0.33846	Hdc/Snca	2
GO:0007611	GO:0007611	learning or memory	4/154	249/16041	0.217656	0.410748	0.33846	Il1b/Lcn2/Il1rn/Tacr1	4
GO:1903555	GO:1903555	regulation of tumor necrosis factor superfamily cytokine production	3/154	168/16041	0.218937	0.412842	0.340185	Mmp8/Ltf/Oas3	3
GO:0060349	GO:0060349	bone morphogenesis	2/154	92/16041	0.221046	0.413735	0.340921	Ltf/Stc1	2
GO:0051494	GO:0051494	negative regulation of cytoskeleton organization	3/154	169/16041	0.221448	0.413735	0.340921	Tacstd2/Spta1/Snca	3
GO:0002825	GO:0002825	regulation of T-helper 1 type immune response	1/154	26/16041	0.221988	0.413735	0.340921	Il1b	1
GO:0006829	GO:0006829	zinc ion transport	1/154	26/16041	0.221988	0.413735	0.340921	Trpm2	1
GO:0010829	GO:0010829	negative regulation of glucose transmembrane transport	1/154	26/16041	0.221988	0.413735	0.340921	Il1b	1
GO:0010863	GO:0010863	positive regulation of phospholipase C activity	1/154	26/16041	0.221988	0.413735	0.340921	Sele	1
GO:0014829	GO:0014829	vascular associated smooth muscle contraction	1/154	26/16041	0.221988	0.413735	0.340921	Scnn1b	1
GO:0030149	GO:0030149	sphingolipid catabolic process	1/154	26/16041	0.221988	0.413735	0.340921	Acer2	1
GO:0032094	GO:0032094	response to food	1/154	26/16041	0.221988	0.413735	0.340921	Scnn1b	1
GO:0032480	GO:0032480	negative regulation of type I interferon production	1/154	26/16041	0.221988	0.413735	0.340921	Acod1	1
GO:0039529	GO:0039529	RIG-I signaling pathway	1/154	26/16041	0.221988	0.413735	0.340921	Oas3	1
GO:0050995	GO:0050995	negative regulation of lipid catabolic process	1/154	26/16041	0.221988	0.413735	0.340921	Il1b	1
GO:0150077	GO:0150077	regulation of neuroinflammatory response	1/154	26/16041	0.221988	0.413735	0.340921	Mmp8	1
GO:1901658	GO:1901658	glycosyl compound catabolic process	1/154	26/16041	0.221988	0.413735	0.340921	Upp1	1
GO:1903859	GO:1903859	regulation of dendrite extension	1/154	26/16041	0.221988	0.413735	0.340921	Rasal1	1
GO:0002706	GO:0002706	regulation of lymphocyte mediated immunity	3/154	170/16041	0.223965	0.416776	0.343427	Il1b/Il18rap/Slamf6	3
GO:0032640	GO:0032640	tumor necrosis factor production	3/154	170/16041	0.223965	0.416776	0.343427	Mmp8/Ltf/Oas3	3
GO:0034766	GO:0034766	negative regulation of ion transmembrane transport	2/154	93/16041	0.224579	0.417596	0.344102	Mtnr1b/Kel	2
GO:1902904	GO:1902904	negative regulation of supramolecular fiber organization	3/154	171/16041	0.226488	0.419879	0.345984	Tacstd2/Spta1/Snca	3
GO:0001892	GO:0001892	embryonic placenta development	2/154	94/16041	0.228117	0.419879	0.345984	Nfe2/St14	2
GO:0043266	GO:0043266	regulation of potassium ion transport	2/154	94/16041	0.228117	0.419879	0.345984	Mtnr1b/Kel	2
GO:0090277	GO:0090277	positive regulation of peptide hormone secretion	2/154	94/16041	0.228117	0.419879	0.345984	Trpm2/Blk	2
GO:0071706	GO:0071706	tumor necrosis factor superfamily cytokine production	3/154	172/16041	0.229017	0.419879	0.345984	Mmp8/Ltf/Oas3	3
GO:0000096	GO:0000096	sulfur amino acid metabolic process	1/154	27/16041	0.229469	0.419879	0.345984	Ggt1	1
GO:0001783	GO:0001783	B cell apoptotic process	1/154	27/16041	0.229469	0.419879	0.345984	Blk	1
GO:0002092	GO:0002092	positive regulation of receptor internalization	1/154	27/16041	0.229469	0.419879	0.345984	Sele	1
GO:0003416	GO:0003416	endochondral bone growth	1/154	27/16041	0.229469	0.419879	0.345984	Stc1	1
GO:0009119	GO:0009119	ribonucleoside metabolic process	1/154	27/16041	0.229469	0.419879	0.345984	Upp1	1
GO:0009162	GO:0009162	deoxyribonucleoside monophosphate metabolic process	1/154	27/16041	0.229469	0.419879	0.345984	Upp1	1
GO:0009218	GO:0009218	pyrimidine ribonucleotide metabolic process	1/154	27/16041	0.229469	0.419879	0.345984	Upp1	1
GO:0035094	GO:0035094	response to nicotine	1/154	27/16041	0.229469	0.419879	0.345984	Tacr1	1
GO:0042745	GO:0042745	circadian sleep/wake cycle	1/154	27/16041	0.229469	0.419879	0.345984	Mtnr1b	1
GO:0043552	GO:0043552	positive regulation of phosphatidylinositol 3-kinase activity	1/154	27/16041	0.229469	0.419879	0.345984	Fgr	1
GO:0046427	GO:0046427	positive regulation of receptor signaling pathway via JAK-STAT	1/154	27/16041	0.229469	0.419879	0.345984	Il6ra	1
GO:0046461	GO:0046461	neutral lipid catabolic process	1/154	27/16041	0.229469	0.419879	0.345984	Lipg	1
GO:0046464	GO:0046464	acylglycerol catabolic process	1/154	27/16041	0.229469	0.419879	0.345984	Lipg	1
GO:0072528	GO:0072528	pyrimidine-containing compound biosynthetic process	1/154	27/16041	0.229469	0.419879	0.345984	Upp1	1
GO:0090183	GO:0090183	regulation of kidney development	1/154	27/16041	0.229469	0.419879	0.345984	Tacstd2	1
GO:1900745	GO:1900745	positive regulation of p38MAPK cascade	1/154	27/16041	0.229469	0.419879	0.345984	Il1b	1
GO:0003300	GO:0003300	cardiac muscle hypertrophy	2/154	95/16041	0.231658	0.421962	0.3477	Fbxo32/Trim63	2
GO:0009308	GO:0009308	amine metabolic process	2/154	95/16041	0.231658	0.421962	0.3477	Hdc/Snca	2
GO:0014066	GO:0014066	regulation of phosphatidylinositol 3-kinase signaling	2/154	95/16041	0.231658	0.421962	0.3477	Selp/Fgr	2
GO:0032092	GO:0032092	positive regulation of protein binding	2/154	95/16041	0.231658	0.421962	0.3477	Spta1/Blk	2
GO:0032479	GO:0032479	regulation of type I interferon production	2/154	95/16041	0.231658	0.421962	0.3477	Acod1/Oas3	2
GO:0051492	GO:0051492	regulation of stress fiber assembly	2/154	95/16041	0.231658	0.421962	0.3477	Tacstd2/Tacr1	2
GO:0032956	GO:0032956	regulation of actin cytoskeleton organization	5/154	343/16041	0.23407	0.426033	0.351054	Fgr/Trpm2/Tacstd2/Tacr1/Spta1	5
GO:0043502	GO:0043502	regulation of muscle adaptation	2/154	96/16041	0.235204	0.427269	0.352073	Fbxo32/Trim63	2
GO:0008299	GO:0008299	isoprenoid biosynthetic process	1/154	28/16041	0.236879	0.427269	0.352073	Dhrs9	1
GO:0010800	GO:0010800	positive regulation of peptidyl-threonine phosphorylation	1/154	28/16041	0.236879	0.427269	0.352073	Chil1	1
GO:0036037	GO:0036037	CD8-positive, alpha-beta T cell activation	1/154	28/16041	0.236879	0.427269	0.352073	Cd244a	1
GO:0044788	GO:0044788	modulation by host of viral process	1/154	28/16041	0.236879	0.427269	0.352073	Ltf	1
GO:0045920	GO:0045920	negative regulation of exocytosis	1/154	28/16041	0.236879	0.427269	0.352073	Snca	1
GO:0046466	GO:0046466	membrane lipid catabolic process	1/154	28/16041	0.236879	0.427269	0.352073	Acer2	1
GO:0048535	GO:0048535	lymph node development	1/154	28/16041	0.236879	0.427269	0.352073	Cxcl13	1
GO:0060669	GO:0060669	embryonic placenta morphogenesis	1/154	28/16041	0.236879	0.427269	0.352073	St14	1
GO:0071353	GO:0071353	cellular response to interleukin-4	1/154	28/16041	0.236879	0.427269	0.352073	Cd300lf	1
GO:1901099	GO:1901099	negative regulation of signal transduction in absence of ligand	1/154	28/16041	0.236879	0.427269	0.352073	Il1b	1
GO:2001240	GO:2001240	negative regulation of extrinsic apoptotic signaling pathway in absence of ligand	1/154	28/16041	0.236879	0.427269	0.352073	Il1b	1
GO:0031341	GO:0031341	regulation of cell killing	2/154	97/16041	0.238752	0.430003	0.354326	Il18rap/Slamf6	2
GO:0032606	GO:0032606	type I interferon production	2/154	97/16041	0.238752	0.430003	0.354326	Acod1/Oas3	2
GO:0002253	GO:0002253	activation of immune response	4/154	260/16041	0.240161	0.431596	0.355638	Il1b/Fpr2/Fpr1/Blk	4
GO:0002429	GO:0002429	immune response-activating cell surface receptor signaling pathway	3/154	177/16041	0.241738	0.431596	0.355638	Fpr2/Fpr1/Blk	3
GO:0006109	GO:0006109	regulation of carbohydrate metabolic process	3/154	177/16041	0.241738	0.431596	0.355638	Cd244a/Slc4a1/Snca	3
GO:0001504	GO:0001504	neurotransmitter uptake	1/154	29/16041	0.244218	0.431596	0.355638	Snca	1
GO:0006308	GO:0006308	DNA catabolic process	1/154	29/16041	0.244218	0.431596	0.355638	Isg20	1
GO:0009595	GO:0009595	detection of biotic stimulus	1/154	29/16041	0.244218	0.431596	0.355638	Pglyrp1	1
GO:0010574	GO:0010574	regulation of vascular endothelial growth factor production	1/154	29/16041	0.244218	0.431596	0.355638	Il1b	1
GO:0019934	GO:0019934	cGMP-mediated signaling	1/154	29/16041	0.244218	0.431596	0.355638	Mtnr1b	1
GO:0032770	GO:0032770	positive regulation of monooxygenase activity	1/154	29/16041	0.244218	0.431596	0.355638	Il1b	1
GO:0034123	GO:0034123	positive regulation of toll-like receptor signaling pathway	1/154	29/16041	0.244218	0.431596	0.355638	Ltf	1
GO:0035767	GO:0035767	endothelial cell chemotaxis	1/154	29/16041	0.244218	0.431596	0.355638	Cxcl13	1
GO:0042220	GO:0042220	response to cocaine	1/154	29/16041	0.244218	0.431596	0.355638	Snca	1
GO:0042755	GO:0042755	eating behavior	1/154	29/16041	0.244218	0.431596	0.355638	Tacr1	1
GO:0044319	GO:0044319	wound healing, spreading of cells	1/154	29/16041	0.244218	0.431596	0.355638	Scnn1b	1
GO:0045662	GO:0045662	negative regulation of myoblast differentiation	1/154	29/16041	0.244218	0.431596	0.355638	Il36g	1
GO:0045663	GO:0045663	positive regulation of myoblast differentiation	1/154	29/16041	0.244218	0.431596	0.355638	Tnfsf14	1
GO:0048265	GO:0048265	response to pain	1/154	29/16041	0.244218	0.431596	0.355638	Tacr1	1
GO:0048520	GO:0048520	positive regulation of behavior	1/154	29/16041	0.244218	0.431596	0.355638	Mtnr1b	1
GO:0060977	GO:0060977	coronary vasculature morphogenesis	1/154	29/16041	0.244218	0.431596	0.355638	Prok2	1
GO:0090200	GO:0090200	positive regulation of release of cytochrome c from mitochondria	1/154	29/16041	0.244218	0.431596	0.355638	Bik	1
GO:0090502	GO:0090502	RNA phosphodiester bond hydrolysis, endonucleolytic	1/154	29/16041	0.244218	0.431596	0.355638	Slfn14	1
GO:0090505	GO:0090505	epiboly involved in wound healing	1/154	29/16041	0.244218	0.431596	0.355638	Scnn1b	1
GO:1900027	GO:1900027	regulation of ruffle assembly	1/154	29/16041	0.244218	0.431596	0.355638	Tacstd2	1
GO:1901889	GO:1901889	negative regulation of cell junction assembly	1/154	29/16041	0.244218	0.431596	0.355638	Il1b	1
GO:1905523	GO:1905523	positive regulation of macrophage migration	1/154	29/16041	0.244218	0.431596	0.355638	Trem1	1
GO:0002757	GO:0002757	immune response-activating signal transduction	3/154	178/16041	0.244296	0.431596	0.355638	Fpr2/Fpr1/Blk	3
GO:0014897	GO:0014897	striated muscle hypertrophy	2/154	99/16041	0.245857	0.433399	0.357124	Fbxo32/Trim63	2
GO:0032760	GO:0032760	positive regulation of tumor necrosis factor production	2/154	99/16041	0.245857	0.433399	0.357124	Mmp8/Oas3	2
GO:0043255	GO:0043255	regulation of carbohydrate biosynthetic process	2/154	99/16041	0.245857	0.433399	0.357124	Cd244a/Snca	2
GO:0046634	GO:0046634	regulation of alpha-beta T cell activation	2/154	100/16041	0.249412	0.437394	0.360416	Cd244a/Tarm1	2
GO:1903557	GO:1903557	positive regulation of tumor necrosis factor superfamily cytokine production	2/154	100/16041	0.249412	0.437394	0.360416	Mmp8/Oas3	2
GO:0051099	GO:0051099	positive regulation of binding	3/154	180/16041	0.249426	0.437394	0.360416	Mmp8/Spta1/Blk	3
GO:0009069	GO:0009069	serine family amino acid metabolic process	1/154	30/16041	0.251487	0.437394	0.360416	Ggt1	1
GO:0031295	GO:0031295	T cell costimulation	1/154	30/16041	0.251487	0.437394	0.360416	Tnfsf14	1
GO:0032689	GO:0032689	negative regulation of interferon-gamma production	1/154	30/16041	0.251487	0.437394	0.360416	Pglyrp1	1
GO:0033032	GO:0033032	regulation of myeloid cell apoptotic process	1/154	30/16041	0.251487	0.437394	0.360416	Cxcr2	1
GO:0033238	GO:0033238	regulation of cellular amine metabolic process	1/154	30/16041	0.251487	0.437394	0.360416	Snca	1
GO:0033687	GO:0033687	osteoblast proliferation	1/154	30/16041	0.251487	0.437394	0.360416	Ltf	1
GO:0039528	GO:0039528	cytoplasmic pattern recognition receptor signaling pathway in response to virus	1/154	30/16041	0.251487	0.437394	0.360416	Oas3	1
GO:0048169	GO:0048169	regulation of long-term neuronal synaptic plasticity	1/154	30/16041	0.251487	0.437394	0.360416	Snca	1
GO:0048710	GO:0048710	regulation of astrocyte differentiation	1/154	30/16041	0.251487	0.437394	0.360416	Il1b	1
GO:0070670	GO:0070670	response to interleukin-4	1/154	30/16041	0.251487	0.437394	0.360416	Cd300lf	1
GO:0090504	GO:0090504	epiboly	1/154	30/16041	0.251487	0.437394	0.360416	Scnn1b	1
GO:1900274	GO:1900274	regulation of phospholipase C activity	1/154	30/16041	0.251487	0.437394	0.360416	Sele	1
GO:1905606	GO:1905606	regulation of presynapse assembly	1/154	30/16041	0.251487	0.437394	0.360416	Snca	1
GO:2000108	GO:2000108	positive regulation of leukocyte apoptotic process	1/154	30/16041	0.251487	0.437394	0.360416	Blk	1
GO:2000515	GO:2000515	negative regulation of CD4-positive, alpha-beta T cell activation	1/154	30/16041	0.251487	0.437394	0.360416	Tarm1	1
GO:0032870	GO:0032870	cellular response to hormone stimulus	6/154	442/16041	0.251574	0.437394	0.360416	Il1b/Scnn1b/Srarp/Acod1/Fbxo32/Trim63	6
GO:0014896	GO:0014896	muscle hypertrophy	2/154	101/16041	0.252969	0.439185	0.361892	Fbxo32/Trim63	2
GO:0051209	GO:0051209	release of sequestered calcium ion into cytosol	2/154	101/16041	0.252969	0.439185	0.361892	Trpm2/Snca	2
GO:0034655	GO:0034655	nucleobase-containing compound catabolic process	5/154	354/16041	0.253719	0.440169	0.362703	Entpd3/Upp1/Slfn14/Tent5c/Isg20	5
GO:0043491	GO:0043491	protein kinase B signaling	3/154	182/16041	0.254573	0.441334	0.363662	Il1b/F10/Chil1	3
GO:0008015	GO:0008015	blood circulation	6/154	445/16041	0.256394	0.443042	0.36507	Cxcr2/Scnn1b/Stc1/Mybpc3/Mtnr1b/Tacr1	6
GO:0051283	GO:0051283	negative regulation of sequestering of calcium ion	2/154	102/16041	0.256528	0.443042	0.36507	Trpm2/Snca	2
GO:0022408	GO:0022408	negative regulation of cell-cell adhesion	3/154	183/16041	0.257152	0.443042	0.36507	Slfn1/Tarm1/Il1rn	3
GO:0001945	GO:0001945	lymph vessel development	1/154	31/16041	0.258686	0.443042	0.36507	Ngp	1
GO:0002478	GO:0002478	antigen processing and presentation of exogenous peptide antigen	1/154	31/16041	0.258686	0.443042	0.36507	Ctse	1
GO:0010758	GO:0010758	regulation of macrophage chemotaxis	1/154	31/16041	0.258686	0.443042	0.36507	Trem1	1
GO:0014046	GO:0014046	dopamine secretion	1/154	31/16041	0.258686	0.443042	0.36507	Snca	1
GO:0014059	GO:0014059	regulation of dopamine secretion	1/154	31/16041	0.258686	0.443042	0.36507	Snca	1
GO:0014823	GO:0014823	response to activity	1/154	31/16041	0.258686	0.443042	0.36507	Slc4a1	1
GO:0034381	GO:0034381	plasma lipoprotein particle clearance	1/154	31/16041	0.258686	0.443042	0.36507	Lipg	1
GO:0042417	GO:0042417	dopamine metabolic process	1/154	31/16041	0.258686	0.443042	0.36507	Snca	1
GO:0043094	GO:0043094	cellular metabolic compound salvage	1/154	31/16041	0.258686	0.443042	0.36507	Upp1	1
GO:0090218	GO:0090218	positive regulation of lipid kinase activity	1/154	31/16041	0.258686	0.443042	0.36507	Fgr	1
GO:0098868	GO:0098868	bone growth	1/154	31/16041	0.258686	0.443042	0.36507	Stc1	1
GO:0120033	GO:0120033	negative regulation of plasma membrane bounded cell projection assembly	1/154	31/16041	0.258686	0.443042	0.36507	Tacstd2	1
GO:1903203	GO:1903203	regulation of oxidative stress-induced neuron death	1/154	31/16041	0.258686	0.443042	0.36507	Trpm2	1
GO:1903579	GO:1903579	negative regulation of ATP metabolic process	1/154	31/16041	0.258686	0.443042	0.36507	Slc4a1	1
GO:0002449	GO:0002449	lymphocyte mediated immunity	4/154	269/16041	0.258962	0.443199	0.365199	Il1b/Il18rap/Ccr6/Slamf6	4
GO:0051282	GO:0051282	regulation of sequestering of calcium ion	2/154	104/16041	0.263647	0.450577	0.371279	Trpm2/Snca	2
GO:0051897	GO:0051897	positive regulation of protein kinase B signaling	2/154	104/16041	0.263647	0.450577	0.371279	F10/Chil1	2
GO:0001649	GO:0001649	osteoblast differentiation	3/154	186/16041	0.264912	0.451084	0.371696	Ifitm1/Ltf/Cebpd	3
GO:0031294	GO:0031294	lymphocyte costimulation	1/154	32/16041	0.265817	0.451084	0.371696	Tnfsf14	1
GO:0032228	GO:0032228	regulation of synaptic transmission, GABAergic	1/154	32/16041	0.265817	0.451084	0.371696	Tacr1	1
GO:0032467	GO:0032467	positive regulation of cytokinesis	1/154	32/16041	0.265817	0.451084	0.371696	Mrgpra2a	1
GO:0034331	GO:0034331	cell junction maintenance	1/154	32/16041	0.265817	0.451084	0.371696	Cd177	1
GO:0055081	GO:0055081	anion homeostasis	1/154	32/16041	0.265817	0.451084	0.371696	Stc1	1
GO:0060338	GO:0060338	regulation of type I interferon-mediated signaling pathway	1/154	32/16041	0.265817	0.451084	0.371696	Oas3	1
GO:1903421	GO:1903421	regulation of synaptic vesicle recycling	1/154	32/16041	0.265817	0.451084	0.371696	Abca13	1
GO:1904646	GO:1904646	cellular response to amyloid-beta	1/154	32/16041	0.265817	0.451084	0.371696	Fpr2	1
GO:2000191	GO:2000191	regulation of fatty acid transport	1/154	32/16041	0.265817	0.451084	0.371696	Il1b	1
GO:0030282	GO:0030282	bone mineralization	2/154	106/16041	0.270768	0.457586	0.377055	Fgr/Nfe2	2
GO:0034446	GO:0034446	substrate adhesion-dependent cell spreading	2/154	106/16041	0.270768	0.457586	0.377055	Olfm4/Tacstd2	2
GO:0051208	GO:0051208	sequestering of calcium ion	2/154	106/16041	0.270768	0.457586	0.377055	Trpm2/Snca	2
GO:0110020	GO:0110020	regulation of actomyosin structure organization	2/154	106/16041	0.270768	0.457586	0.377055	Tacstd2/Tacr1	2
GO:0048871	GO:0048871	multicellular organismal homeostasis	6/154	455/16041	0.272638	0.457586	0.377055	Il1b/Trpm2/Scnn1b/Lcn2/Il1rn/Rhag	6
GO:0009156	GO:0009156	ribonucleoside monophosphate biosynthetic process	1/154	33/16041	0.27288	0.457586	0.377055	Upp1	1
GO:0031018	GO:0031018	endocrine pancreas development	1/154	33/16041	0.27288	0.457586	0.377055	Il6ra	1
GO:0032660	GO:0032660	regulation of interleukin-17 production	1/154	33/16041	0.27288	0.457586	0.377055	Slamf6	1
GO:0032692	GO:0032692	negative regulation of interleukin-1 production	1/154	33/16041	0.27288	0.457586	0.377055	Nlrp12	1
GO:0036475	GO:0036475	neuron death in response to oxidative stress	1/154	33/16041	0.27288	0.457586	0.377055	Trpm2	1
GO:0044058	GO:0044058	regulation of digestive system process	1/154	33/16041	0.27288	0.457586	0.377055	Tacr1	1
GO:0050850	GO:0050850	positive regulation of calcium-mediated signaling	1/154	33/16041	0.27288	0.457586	0.377055	Itgal	1
GO:0050869	GO:0050869	negative regulation of B cell activation	1/154	33/16041	0.27288	0.457586	0.377055	Blk	1
GO:0051497	GO:0051497	negative regulation of stress fiber assembly	1/154	33/16041	0.27288	0.457586	0.377055	Tacstd2	1
GO:0060674	GO:0060674	placenta blood vessel development	1/154	33/16041	0.27288	0.457586	0.377055	Nfe2	1
GO:0150076	GO:0150076	neuroinflammatory response	1/154	33/16041	0.27288	0.457586	0.377055	Mmp8	1
GO:1904894	GO:1904894	positive regulation of receptor signaling pathway via STAT	1/154	33/16041	0.27288	0.457586	0.377055	Il6ra	1
GO:0043270	GO:0043270	positive regulation of ion transport	4/154	276/16041	0.273784	0.458784	0.378041	Il1b/Lcn2/Stc1/Snca	4
GO:0031532	GO:0031532	actin cytoskeleton reorganization	2/154	107/16041	0.274328	0.459376	0.378529	S100a9/Trpm2	2
GO:0032612	GO:0032612	interleukin-1 production	2/154	108/16041	0.277887	0.464689	0.382908	Il1b/Nlrp12	2
GO:0061041	GO:0061041	regulation of wound healing	2/154	108/16041	0.277887	0.464689	0.382908	S100a9/Gp5	2
GO:0042326	GO:0042326	negative regulation of phosphorylation	5/154	368/16041	0.279291	0.465427	0.383515	Il1b/Nlrp12/Slfn1/Slc4a1/Snca	5
GO:0002724	GO:0002724	regulation of T cell cytokine production	1/154	34/16041	0.279875	0.465427	0.383515	Il1b	1
GO:0030808	GO:0030808	regulation of nucleotide biosynthetic process	1/154	34/16041	0.279875	0.465427	0.383515	Snca	1
GO:0033028	GO:0033028	myeloid cell apoptotic process	1/154	34/16041	0.279875	0.465427	0.383515	Cxcr2	1
GO:0042168	GO:0042168	heme metabolic process	1/154	34/16041	0.279875	0.465427	0.383515	Alas2	1
GO:0099174	GO:0099174	regulation of presynapse organization	1/154	34/16041	0.279875	0.465427	0.383515	Snca	1
GO:1900371	GO:1900371	regulation of purine nucleotide biosynthetic process	1/154	34/16041	0.279875	0.465427	0.383515	Snca	1
GO:1905332	GO:1905332	positive regulation of morphogenesis of an epithelium	1/154	34/16041	0.279875	0.465427	0.383515	Lcn2	1
GO:0001776	GO:0001776	leukocyte homeostasis	2/154	109/16041	0.281446	0.467716	0.385402	Cxcr2/Spta1	2
GO:0051651	GO:0051651	maintenance of location in cell	3/154	193/16041	0.283122	0.47013	0.387391	Trpm2/Lcn2/Snca	3
GO:0002702	GO:0002702	positive regulation of production of molecular mediator of immune response	2/154	110/16041	0.285003	0.47013	0.387391	Il1b/Cd244a	2
GO:0030038	GO:0030038	contractile actin filament bundle assembly	2/154	110/16041	0.285003	0.47013	0.387391	Tacstd2/Tacr1	2
GO:0032231	GO:0032231	regulation of actin filament bundle assembly	2/154	110/16041	0.285003	0.47013	0.387391	Tacstd2/Tacr1	2
GO:0043149	GO:0043149	stress fiber assembly	2/154	110/16041	0.285003	0.47013	0.387391	Tacstd2/Tacr1	2
GO:0051592	GO:0051592	response to calcium ion	2/154	110/16041	0.285003	0.47013	0.387391	Trpm2/Rasal1	2
GO:0050890	GO:0050890	cognition	4/154	282/16041	0.286604	0.47013	0.387391	Il1b/Lcn2/Il1rn/Tacr1	4
GO:0001990	GO:0001990	regulation of systemic arterial blood pressure by hormone	1/154	35/16041	0.286803	0.47013	0.387391	Tacr1	1
GO:0006636	GO:0006636	unsaturated fatty acid biosynthetic process	1/154	35/16041	0.286803	0.47013	0.387391	Il1b	1
GO:0019228	GO:0019228	neuronal action potential	1/154	35/16041	0.286803	0.47013	0.387391	Mtnr1b	1
GO:0030195	GO:0030195	negative regulation of blood coagulation	1/154	35/16041	0.286803	0.47013	0.387391	Gp5	1
GO:0032309	GO:0032309	icosanoid secretion	1/154	35/16041	0.286803	0.47013	0.387391	Il1b	1
GO:0032365	GO:0032365	intracellular lipid transport	1/154	35/16041	0.286803	0.47013	0.387391	Tspo2	1
GO:0032620	GO:0032620	interleukin-17 production	1/154	35/16041	0.286803	0.47013	0.387391	Slamf6	1
GO:0033866	GO:0033866	nucleoside bisphosphate biosynthetic process	1/154	35/16041	0.286803	0.47013	0.387391	Snca	1
GO:0034030	GO:0034030	ribonucleoside bisphosphate biosynthetic process	1/154	35/16041	0.286803	0.47013	0.387391	Snca	1
GO:0034033	GO:0034033	purine nucleoside bisphosphate biosynthetic process	1/154	35/16041	0.286803	0.47013	0.387391	Snca	1
GO:0050999	GO:0050999	regulation of nitric-oxide synthase activity	1/154	35/16041	0.286803	0.47013	0.387391	Il1b	1
GO:0060351	GO:0060351	cartilage development involved in endochondral bone morphogenesis	1/154	35/16041	0.286803	0.47013	0.387391	Stc1	1
GO:0086004	GO:0086004	regulation of cardiac muscle cell contraction	1/154	35/16041	0.286803	0.47013	0.387391	Stc1	1
GO:0008277	GO:0008277	regulation of G protein-coupled receptor signaling pathway	2/154	111/16041	0.288558	0.472043	0.388967	Fpr2/Snca	2
GO:0019233	GO:0019233	sensory perception of pain	2/154	111/16041	0.288558	0.472043	0.388967	Il1rn/Tacr1	2
GO:0071887	GO:0071887	leukocyte apoptotic process	2/154	111/16041	0.288558	0.472043	0.388967	Cxcr2/Blk	2
GO:0001881	GO:0001881	receptor recycling	1/154	36/16041	0.293665	0.476834	0.392915	Snca	1
GO:0030279	GO:0030279	negative regulation of ossification	1/154	36/16041	0.293665	0.476834	0.392915	Nfe2	1
GO:0033146	GO:0033146	regulation of intracellular estrogen receptor signaling pathway	1/154	36/16041	0.293665	0.476834	0.392915	Srarp	1
GO:0034661	GO:0034661	ncRNA catabolic process	1/154	36/16041	0.293665	0.476834	0.392915	Slfn14	1
GO:0046456	GO:0046456	icosanoid biosynthetic process	1/154	36/16041	0.293665	0.476834	0.392915	Il1b	1
GO:0051281	GO:0051281	positive regulation of release of sequestered calcium ion into cytosol	1/154	36/16041	0.293665	0.476834	0.392915	Snca	1
GO:0060251	GO:0060251	regulation of glial cell proliferation	1/154	36/16041	0.293665	0.476834	0.392915	Il1b	1
GO:0089718	GO:0089718	amino acid import across plasma membrane	1/154	36/16041	0.293665	0.476834	0.392915	Tspo2	1
GO:0097484	GO:0097484	dendrite extension	1/154	36/16041	0.293665	0.476834	0.392915	Rasal1	1
GO:1900047	GO:1900047	negative regulation of hemostasis	1/154	36/16041	0.293665	0.476834	0.392915	Gp5	1
GO:2000758	GO:2000758	positive regulation of peptidyl-lysine acetylation	1/154	36/16041	0.293665	0.476834	0.392915	Nfe2	1
GO:0007283	GO:0007283	spermatogenesis	5/154	376/16041	0.294137	0.47728	0.393282	Ggt1/Slco4c1/Prok2/Ccr6/Bik	5
GO:0046632	GO:0046632	alpha-beta T cell differentiation	2/154	113/16041	0.295663	0.479109	0.394789	Il6ra/Slamf6	2
GO:1905039	GO:1905039	carboxylic acid transmembrane transport	2/154	113/16041	0.295663	0.479109	0.394789	Slc38a5/Tspo2	2
GO:0018108	GO:0018108	peptidyl-tyrosine phosphorylation	4/154	287/16041	0.297354	0.481525	0.396781	Fgr/Itgb2l/Il6ra/Blk	4
GO:0044270	GO:0044270	cellular nitrogen compound catabolic process	5/154	378/16041	0.297871	0.482039	0.397204	Entpd3/Upp1/Slfn14/Tent5c/Isg20	5
GO:1903825	GO:1903825	organic acid transmembrane transport	2/154	114/16041	0.299211	0.48363	0.398515	Slc38a5/Tspo2	2
GO:0009895	GO:0009895	negative regulation of catabolic process	4/154	288/16041	0.29951	0.48363	0.398515	Il1b/Tent5c/Slc4a1/Snca	4
GO:0046700	GO:0046700	heterocycle catabolic process	5/154	379/16041	0.299741	0.48363	0.398515	Entpd3/Upp1/Slfn14/Tent5c/Isg20	5
GO:0001953	GO:0001953	negative regulation of cell-matrix adhesion	1/154	37/16041	0.300461	0.48363	0.398515	Acer2	1
GO:0019884	GO:0019884	antigen processing and presentation of exogenous antigen	1/154	37/16041	0.300461	0.48363	0.398515	Ctse	1
GO:0032743	GO:0032743	positive regulation of interleukin-2 production	1/154	37/16041	0.300461	0.48363	0.398515	Il1b	1
GO:0043551	GO:0043551	regulation of phosphatidylinositol 3-kinase activity	1/154	37/16041	0.300461	0.48363	0.398515	Fgr	1
GO:0050819	GO:0050819	negative regulation of coagulation	1/154	37/16041	0.300461	0.48363	0.398515	Gp5	1
GO:0003013	GO:0003013	circulatory system process	6/154	472/16041	0.300799	0.48385	0.398696	Cxcr2/Scnn1b/Stc1/Mybpc3/Mtnr1b/Tacr1	6
GO:0009132	GO:0009132	nucleoside diphosphate metabolic process	2/154	115/16041	0.302757	0.486351	0.400757	Entpd3/Slc4a1	2
GO:0050868	GO:0050868	negative regulation of T cell activation	2/154	115/16041	0.302757	0.486351	0.400757	Slfn1/Tarm1	2
GO:0042391	GO:0042391	regulation of membrane potential	5/154	381/16041	0.303487	0.487198	0.401455	Il1rn/Ltf/Mtnr1b/Tacr1/Snca	5
GO:0018212	GO:0018212	peptidyl-tyrosine modification	4/154	290/16041	0.303829	0.487422	0.401639	Fgr/Itgb2l/Il6ra/Blk	4
GO:0010769	GO:0010769	regulation of cell morphogenesis involved in differentiation	2/154	116/16041	0.3063	0.488909	0.402865	Olfm4/Tacstd2	2
GO:0030278	GO:0030278	regulation of ossification	2/154	116/16041	0.3063	0.488909	0.402865	Nfe2/Tacr1	2
GO:0002673	GO:0002673	regulation of acute inflammatory response	1/154	38/16041	0.307193	0.488909	0.402865	Il1b	1
GO:0007618	GO:0007618	mating	1/154	38/16041	0.307193	0.488909	0.402865	Tacr1	1
GO:0015804	GO:0015804	neutral amino acid transport	1/154	38/16041	0.307193	0.488909	0.402865	Slc38a5	1
GO:0042398	GO:0042398	cellular modified amino acid biosynthetic process	1/154	38/16041	0.307193	0.488909	0.402865	Ggt1	1
GO:0045601	GO:0045601	regulation of endothelial cell differentiation	1/154	38/16041	0.307193	0.488909	0.402865	Il1b	1
GO:0045923	GO:0045923	positive regulation of fatty acid metabolic process	1/154	38/16041	0.307193	0.488909	0.402865	Il1b	1
GO:0048536	GO:0048536	spleen development	1/154	38/16041	0.307193	0.488909	0.402865	Epb42	1
GO:0048741	GO:0048741	skeletal muscle fiber development	1/154	38/16041	0.307193	0.488909	0.402865	Kel	1
GO:1904645	GO:1904645	response to amyloid-beta	1/154	38/16041	0.307193	0.488909	0.402865	Fpr2	1
GO:2000249	GO:2000249	regulation of actin cytoskeleton reorganization	1/154	38/16041	0.307193	0.488909	0.402865	Trpm2	1
GO:0062197	GO:0062197	cellular response to chemical stress	4/154	292/16041	0.308155	0.490117	0.40386	Trpm2/Lcn2/Mapk13/Snca	4
GO:0043393	GO:0043393	regulation of protein binding	3/154	203/16041	0.309312	0.491633	0.405109	Slpi/Spta1/Blk	3
GO:0006638	GO:0006638	neutral lipid metabolic process	2/154	117/16041	0.30984	0.492147	0.405533	Lipg/Snca	2
GO:0031032	GO:0031032	actomyosin structure organization	3/154	204/16041	0.311938	0.494293	0.407301	Mybpc3/Tacstd2/Tacr1	3
GO:0001508	GO:0001508	action potential	2/154	118/16041	0.313376	0.494293	0.407301	Mtnr1b/Tacr1	2
GO:0002456	GO:0002456	T cell mediated immunity	2/154	118/16041	0.313376	0.494293	0.407301	Il1b/Il18rap	2
GO:0006220	GO:0006220	pyrimidine nucleotide metabolic process	1/154	39/16041	0.31386	0.494293	0.407301	Upp1	1
GO:0006692	GO:0006692	prostanoid metabolic process	1/154	39/16041	0.31386	0.494293	0.407301	Il1b	1
GO:0006693	GO:0006693	prostaglandin metabolic process	1/154	39/16041	0.31386	0.494293	0.407301	Il1b	1
GO:0007218	GO:0007218	neuropeptide signaling pathway	1/154	39/16041	0.31386	0.494293	0.407301	Prok2	1
GO:0009394	GO:0009394	2'-deoxyribonucleotide metabolic process	1/154	39/16041	0.31386	0.494293	0.407301	Upp1	1
GO:0019692	GO:0019692	deoxyribose phosphate metabolic process	1/154	39/16041	0.31386	0.494293	0.407301	Upp1	1
GO:0032232	GO:0032232	negative regulation of actin filament bundle assembly	1/154	39/16041	0.31386	0.494293	0.407301	Tacstd2	1
GO:0042304	GO:0042304	regulation of fatty acid biosynthetic process	1/154	39/16041	0.31386	0.494293	0.407301	Il1b	1
GO:0051693	GO:0051693	actin filament capping	1/154	39/16041	0.31386	0.494293	0.407301	Spta1	1
GO:2001258	GO:2001258	negative regulation of cation channel activity	1/154	39/16041	0.31386	0.494293	0.407301	Mtnr1b	1
GO:0051235	GO:0051235	maintenance of location	4/154	296/16041	0.316826	0.498117	0.410452	Il1b/Trpm2/Lcn2/Snca	4
GO:0001952	GO:0001952	regulation of cell-matrix adhesion	2/154	119/16041	0.316908	0.498117	0.410452	Trem1/Acer2	2
GO:0043500	GO:0043500	muscle adaptation	2/154	119/16041	0.316908	0.498117	0.410452	Fbxo32/Trim63	2
GO:0009261	GO:0009261	ribonucleotide catabolic process	1/154	40/16041	0.320463	0.501739	0.413437	Upp1	1
GO:0035886	GO:0035886	vascular associated smooth muscle cell differentiation	1/154	40/16041	0.320463	0.501739	0.413437	Prok2	1
GO:0043001	GO:0043001	Golgi to plasma membrane protein transport	1/154	40/16041	0.320463	0.501739	0.413437	Vamp5	1
GO:0046627	GO:0046627	negative regulation of insulin receptor signaling pathway	1/154	40/16041	0.320463	0.501739	0.413437	Il1b	1
GO:0046636	GO:0046636	negative regulation of alpha-beta T cell activation	1/154	40/16041	0.320463	0.501739	0.413437	Tarm1	1
GO:0050918	GO:0050918	positive chemotaxis	1/154	40/16041	0.320463	0.501739	0.413437	Fpr2	1
GO:0001763	GO:0001763	morphogenesis of a branching structure	3/154	209/16041	0.325075	0.508427	0.418948	Il1b/St14/Tacstd2	3
GO:0019439	GO:0019439	aromatic compound catabolic process	5/154	393/16041	0.326104	0.508427	0.418948	Entpd3/Upp1/Slfn14/Tent5c/Isg20	5
GO:0010518	GO:0010518	positive regulation of phospholipase activity	1/154	41/16041	0.327003	0.508427	0.418948	Sele	1
GO:0010559	GO:0010559	regulation of glycoprotein biosynthetic process	1/154	41/16041	0.327003	0.508427	0.418948	Acer2	1
GO:0045332	GO:0045332	phospholipid translocation	1/154	41/16041	0.327003	0.508427	0.418948	Slc4a1	1
GO:0045840	GO:0045840	positive regulation of mitotic nuclear division	1/154	41/16041	0.327003	0.508427	0.418948	Il1b	1
GO:0071715	GO:0071715	icosanoid transport	1/154	41/16041	0.327003	0.508427	0.418948	Il1b	1
GO:1900744	GO:1900744	regulation of p38MAPK cascade	1/154	41/16041	0.327003	0.508427	0.418948	Il1b	1
GO:0014065	GO:0014065	phosphatidylinositol 3-kinase signaling	2/154	122/16041	0.327479	0.508427	0.418948	Selp/Fgr	2
GO:0032874	GO:0032874	positive regulation of stress-activated MAPK cascade	2/154	122/16041	0.327479	0.508427	0.418948	Il1b/Mmp8	2
GO:0043406	GO:0043406	positive regulation of MAP kinase activity	2/154	122/16041	0.327479	0.508427	0.418948	Il1b/Il1rn	2
GO:0060048	GO:0060048	cardiac muscle contraction	2/154	122/16041	0.327479	0.508427	0.418948	Stc1/Mybpc3	2
GO:0090305	GO:0090305	nucleic acid phosphodiester bond hydrolysis	2/154	122/16041	0.327479	0.508427	0.418948	Slfn14/Isg20	2
GO:0048232	GO:0048232	male gamete generation	5/154	394/16041	0.327998	0.508903	0.41934	Ggt1/Slco4c1/Prok2/Ccr6/Bik	5
GO:0051224	GO:0051224	negative regulation of protein transport	2/154	123/16041	0.330994	0.512458	0.422269	Il1b/Mtnr1b	2
GO:0051345	GO:0051345	positive regulation of hydrolase activity	6/154	491/16041	0.332894	0.512458	0.422269	S100a9/S100a8/Acer2/Sele/Cxcl13/Snca	6
GO:0016485	GO:0016485	protein processing	3/154	212/16041	0.33296	0.512458	0.422269	Asprv1/Ctse/Kel	3
GO:0006509	GO:0006509	membrane protein ectodomain proteolysis	1/154	42/16041	0.333481	0.512458	0.422269	Il1b	1
GO:0009124	GO:0009124	nucleoside monophosphate biosynthetic process	1/154	42/16041	0.333481	0.512458	0.422269	Upp1	1
GO:0014904	GO:0014904	myotube cell development	1/154	42/16041	0.333481	0.512458	0.422269	Kel	1
GO:0015872	GO:0015872	dopamine transport	1/154	42/16041	0.333481	0.512458	0.422269	Snca	1
GO:0031646	GO:0031646	positive regulation of nervous system process	1/154	42/16041	0.333481	0.512458	0.422269	Mtnr1b	1
GO:0031952	GO:0031952	regulation of protein autophosphorylation	1/154	42/16041	0.333481	0.512458	0.422269	Nlrp12	1
GO:0032892	GO:0032892	positive regulation of organic acid transport	1/154	42/16041	0.333481	0.512458	0.422269	Il1b	1
GO:0050891	GO:0050891	multicellular organismal water homeostasis	1/154	42/16041	0.333481	0.512458	0.422269	Scnn1b	1
GO:0099054	GO:0099054	presynapse assembly	1/154	42/16041	0.333481	0.512458	0.422269	Snca	1
GO:1900026	GO:1900026	positive regulation of substrate adhesion-dependent cell spreading	1/154	42/16041	0.333481	0.512458	0.422269	Olfm4	1
GO:1905521	GO:1905521	regulation of macrophage migration	1/154	42/16041	0.333481	0.512458	0.422269	Trem1	1
GO:2001239	GO:2001239	regulation of extrinsic apoptotic signaling pathway in absence of ligand	1/154	42/16041	0.333481	0.512458	0.422269	Il1b	1
GO:0051928	GO:0051928	positive regulation of calcium ion transport	2/154	124/16041	0.334503	0.513047	0.422755	Stc1/Snca	2
GO:0070304	GO:0070304	positive regulation of stress-activated protein kinase signaling cascade	2/154	124/16041	0.334503	0.513047	0.422755	Il1b/Mmp8	2
GO:0097553	GO:0097553	calcium ion transmembrane import into cytosol	2/154	124/16041	0.334503	0.513047	0.422755	Trpm2/Snca	2
GO:0010001	GO:0010001	glial cell differentiation	3/154	214/16041	0.338215	0.516711	0.425774	Il1b/S100a9/S100a8	3
GO:0006024	GO:0006024	glycosaminoglycan biosynthetic process	1/154	43/16041	0.339896	0.516711	0.425774	Il1b	1
GO:0031057	GO:0031057	negative regulation of histone modification	1/154	43/16041	0.339896	0.516711	0.425774	Snca	1
GO:0034204	GO:0034204	lipid translocation	1/154	43/16041	0.339896	0.516711	0.425774	Slc4a1	1
GO:0043090	GO:0043090	amino acid import	1/154	43/16041	0.339896	0.516711	0.425774	Tspo2	1
GO:0043462	GO:0043462	regulation of ATPase activity	1/154	43/16041	0.339896	0.516711	0.425774	Ltf	1
GO:0045777	GO:0045777	positive regulation of blood pressure	1/154	43/16041	0.339896	0.516711	0.425774	Tacr1	1
GO:0046676	GO:0046676	negative regulation of insulin secretion	1/154	43/16041	0.339896	0.516711	0.425774	Mtnr1b	1
GO:0048246	GO:0048246	macrophage chemotaxis	1/154	43/16041	0.339896	0.516711	0.425774	Trem1	1
GO:0062208	GO:0062208	positive regulation of pattern recognition receptor signaling pathway	1/154	43/16041	0.339896	0.516711	0.425774	Ltf	1
GO:1902475	GO:1902475	L-alpha-amino acid transmembrane transport	1/154	43/16041	0.339896	0.516711	0.425774	Slc38a5	1
GO:1903018	GO:1903018	regulation of glycoprotein metabolic process	1/154	43/16041	0.339896	0.516711	0.425774	Acer2	1
GO:1903115	GO:1903115	regulation of actin filament-based movement	1/154	43/16041	0.339896	0.516711	0.425774	Stc1	1
GO:1903793	GO:1903793	positive regulation of anion transport	1/154	43/16041	0.339896	0.516711	0.425774	Il1b	1
GO:0006520	GO:0006520	cellular amino acid metabolic process	3/154	215/16041	0.340842	0.517822	0.426689	Hdc/Lao1/Ggt1	3
GO:0072073	GO:0072073	kidney epithelium development	2/154	126/16041	0.341506	0.518504	0.427251	Cxcr2/Tacstd2	2
GO:0006633	GO:0006633	fatty acid biosynthetic process	2/154	127/16041	0.344999	0.521759	0.429934	Il1b/Lipg	2
GO:0003044	GO:0003044	regulation of systemic arterial blood pressure mediated by a chemical signal	1/154	44/16041	0.34625	0.521759	0.429934	Tacr1	1
GO:0009262	GO:0009262	deoxyribonucleotide metabolic process	1/154	44/16041	0.34625	0.521759	0.429934	Upp1	1
GO:0032355	GO:0032355	response to estradiol	1/154	44/16041	0.34625	0.521759	0.429934	Ggt1	1
GO:0032728	GO:0032728	positive regulation of interferon-beta production	1/154	44/16041	0.34625	0.521759	0.429934	Oas3	1
GO:0032965	GO:0032965	regulation of collagen biosynthetic process	1/154	44/16041	0.34625	0.521759	0.429934	Il6ra	1
GO:0042531	GO:0042531	positive regulation of tyrosine phosphorylation of STAT protein	1/154	44/16041	0.34625	0.521759	0.429934	Il6ra	1
GO:0043277	GO:0043277	apoptotic cell clearance	1/154	44/16041	0.34625	0.521759	0.429934	Cd300lf	1
GO:0050798	GO:0050798	activated T cell proliferation	1/154	44/16041	0.34625	0.521759	0.429934	Itgal	1
GO:0051289	GO:0051289	protein homotetramerization	1/154	44/16041	0.34625	0.521759	0.429934	Trpm2	1
GO:0090279	GO:0090279	regulation of calcium ion import	1/154	44/16041	0.34625	0.521759	0.429934	Stc1	1
GO:0140353	GO:0140353	lipid export from cell	1/154	44/16041	0.34625	0.521759	0.429934	Il1b	1
GO:0016052	GO:0016052	carbohydrate catabolic process	2/154	128/16041	0.348487	0.524472	0.432169	Chil3/Slc4a1	2
GO:1904950	GO:1904950	negative regulation of establishment of protein localization	2/154	128/16041	0.348487	0.524472	0.432169	Il1b/Mtnr1b	2
GO:0010565	GO:0010565	regulation of cellular ketone metabolic process	2/154	129/16041	0.351968	0.526956	0.434216	Il1b/Snca	2
GO:0072006	GO:0072006	nephron development	2/154	129/16041	0.351968	0.526956	0.434216	Il6ra/Tacstd2	2
GO:1903038	GO:1903038	negative regulation of leukocyte cell-cell adhesion	2/154	129/16041	0.351968	0.526956	0.434216	Slfn1/Tarm1	2
GO:0006110	GO:0006110	regulation of glycolytic process	1/154	45/16041	0.352544	0.526956	0.434216	Slc4a1	1
GO:0010799	GO:0010799	regulation of peptidyl-threonine phosphorylation	1/154	45/16041	0.352544	0.526956	0.434216	Chil1	1
GO:0030835	GO:0030835	negative regulation of actin filament depolymerization	1/154	45/16041	0.352544	0.526956	0.434216	Spta1	1
GO:0035458	GO:0035458	cellular response to interferon-beta	1/154	45/16041	0.352544	0.526956	0.434216	Acod1	1
GO:0045687	GO:0045687	positive regulation of glial cell differentiation	1/154	45/16041	0.352544	0.526956	0.434216	Il1b	1
GO:0045907	GO:0045907	positive regulation of vasoconstriction	1/154	45/16041	0.352544	0.526956	0.434216	Tacr1	1
GO:0097178	GO:0097178	ruffle assembly	1/154	45/16041	0.352544	0.526956	0.434216	Tacstd2	1
GO:1900077	GO:1900077	negative regulation of cellular response to insulin stimulus	1/154	45/16041	0.352544	0.526956	0.434216	Il1b	1
GO:0002064	GO:0002064	epithelial cell development	3/154	220/16041	0.353964	0.528751	0.435695	Il1b/St14/Stc1	3
GO:0050714	GO:0050714	positive regulation of protein secretion	2/154	130/16041	0.355442	0.530629	0.437243	Trpm2/Blk	2
GO:0001961	GO:0001961	positive regulation of cytokine-mediated signaling pathway	1/154	46/16041	0.358777	0.532506	0.438789	Cd300lf	1
GO:0010677	GO:0010677	negative regulation of cellular carbohydrate metabolic process	1/154	46/16041	0.358777	0.532506	0.438789	Slc4a1	1
GO:0010718	GO:0010718	positive regulation of epithelial to mesenchymal transition	1/154	46/16041	0.358777	0.532506	0.438789	Il1b	1
GO:0032715	GO:0032715	negative regulation of interleukin-6 production	1/154	46/16041	0.358777	0.532506	0.438789	Nlrp12	1
GO:0048489	GO:0048489	synaptic vesicle transport	1/154	46/16041	0.358777	0.532506	0.438789	Snca	1
GO:0051932	GO:0051932	synaptic transmission, GABAergic	1/154	46/16041	0.358777	0.532506	0.438789	Tacr1	1
GO:0090303	GO:0090303	positive regulation of wound healing	1/154	46/16041	0.358777	0.532506	0.438789	S100a9	1
GO:1901985	GO:1901985	positive regulation of protein acetylation	1/154	46/16041	0.358777	0.532506	0.438789	Nfe2	1
GO:0010811	GO:0010811	positive regulation of cell-substrate adhesion	2/154	131/16041	0.358911	0.532506	0.438789	Trem1/Olfm4	2
GO:0046434	GO:0046434	organophosphate catabolic process	2/154	131/16041	0.358911	0.532506	0.438789	Entpd3/Upp1	2
GO:0051403	GO:0051403	stress-activated MAPK cascade	3/154	222/16041	0.359206	0.532615	0.438879	Il1b/Mmp8/Mapk13	3
GO:1901361	GO:1901361	organic cyclic compound catabolic process	5/154	412/16041	0.362249	0.536649	0.442203	Entpd3/Upp1/Slfn14/Tent5c/Isg20	5
GO:0097305	GO:0097305	response to alcohol	2/154	132/16041	0.362372	0.536649	0.442203	Scnn1b/Tacr1	2
GO:0031334	GO:0031334	positive regulation of protein-containing complex assembly	3/154	224/16041	0.364441	0.537165	0.442628	Cxcl13/Snca/Bik	3
GO:0032886	GO:0032886	regulation of microtubule-based process	3/154	224/16041	0.364441	0.537165	0.442628	Tacr1/Snca/Ccr6	3
GO:0071900	GO:0071900	regulation of protein serine/threonine kinase activity	4/154	318/16041	0.364771	0.537165	0.442628	Il1b/Il1rn/Ltf/Snca	4
GO:0007606	GO:0007606	sensory perception of chemical stimulus	1/154	47/16041	0.364951	0.537165	0.442628	Scnn1b	1
GO:0015807	GO:0015807	L-amino acid transport	1/154	47/16041	0.364951	0.537165	0.442628	Slc38a5	1
GO:0031111	GO:0031111	negative regulation of microtubule polymerization or depolymerization	1/154	47/16041	0.364951	0.537165	0.442628	Snca	1
GO:0033344	GO:0033344	cholesterol efflux	1/154	47/16041	0.364951	0.537165	0.442628	Soat2	1
GO:0035176	GO:0035176	social behavior	1/154	47/16041	0.364951	0.537165	0.442628	Il1b	1
GO:0048512	GO:0048512	circadian behavior	1/154	47/16041	0.364951	0.537165	0.442628	Mtnr1b	1
GO:1901607	GO:1901607	alpha-amino acid biosynthetic process	1/154	47/16041	0.364951	0.537165	0.442628	Ggt1	1
GO:0043254	GO:0043254	regulation of protein-containing complex assembly	5/154	414/16041	0.366067	0.538479	0.44371	Selp/Cxcl13/Spta1/Snca/Bik	5
GO:0048705	GO:0048705	skeletal system morphogenesis	3/154	225/16041	0.367057	0.539605	0.444639	Fgr/Ltf/Stc1	3
GO:0062012	GO:0062012	regulation of small molecule metabolic process	4/154	320/16041	0.369135	0.541872	0.446507	Il1b/Cd244a/Slc4a1/Snca	4
GO:0043467	GO:0043467	regulation of generation of precursor metabolites and energy	2/154	134/16041	0.369274	0.541872	0.446507	Ifnlr1/Slc4a1	2
GO:0046328	GO:0046328	regulation of JNK cascade	2/154	134/16041	0.369274	0.541872	0.446507	Il1b/Mmp8	2
GO:0002753	GO:0002753	cytoplasmic pattern recognition receptor signaling pathway	1/154	48/16041	0.371066	0.542188	0.446767	Oas3	1
GO:0009161	GO:0009161	ribonucleoside monophosphate metabolic process	1/154	48/16041	0.371066	0.542188	0.446767	Upp1	1
GO:0030104	GO:0030104	water homeostasis	1/154	48/16041	0.371066	0.542188	0.446767	Scnn1b	1
GO:0030520	GO:0030520	intracellular estrogen receptor signaling pathway	1/154	48/16041	0.371066	0.542188	0.446767	Srarp	1
GO:0045214	GO:0045214	sarcomere organization	1/154	48/16041	0.371066	0.542188	0.446767	Mybpc3	1
GO:0050433	GO:0050433	regulation of catecholamine secretion	1/154	48/16041	0.371066	0.542188	0.446767	Snca	1
GO:0060986	GO:0060986	endocrine hormone secretion	1/154	48/16041	0.371066	0.542188	0.446767	Il1b	1
GO:0044706	GO:0044706	multi-multicellular organism process	2/154	135/16041	0.372714	0.544267	0.44848	Acod1/Tacr1	2
GO:1904062	GO:1904062	regulation of cation transmembrane transport	4/154	322/16041	0.373497	0.54508	0.44915	Lcn2/Mtnr1b/Snca/Kel	4
GO:0006023	GO:0006023	aminoglycan biosynthetic process	1/154	49/16041	0.377122	0.547637	0.451257	Il1b	1
GO:0007622	GO:0007622	rhythmic behavior	1/154	49/16041	0.377122	0.547637	0.451257	Mtnr1b	1
GO:0009116	GO:0009116	nucleoside metabolic process	1/154	49/16041	0.377122	0.547637	0.451257	Upp1	1
GO:0043550	GO:0043550	regulation of lipid kinase activity	1/154	49/16041	0.377122	0.547637	0.451257	Fgr	1
GO:0048255	GO:0048255	mRNA stabilization	1/154	49/16041	0.377122	0.547637	0.451257	Tent5c	1
GO:0070098	GO:0070098	chemokine-mediated signaling pathway	1/154	49/16041	0.377122	0.547637	0.451257	Cxcl13	1
GO:0097035	GO:0097035	regulation of membrane lipid distribution	1/154	49/16041	0.377122	0.547637	0.451257	Slc4a1	1
GO:0099172	GO:0099172	presynapse organization	1/154	49/16041	0.377122	0.547637	0.451257	Snca	1
GO:0010563	GO:0010563	negative regulation of phosphorus metabolic process	5/154	420/16041	0.377524	0.547637	0.451257	Il1b/Nlrp12/Slfn1/Slc4a1/Snca	5
GO:0045936	GO:0045936	negative regulation of phosphate metabolic process	5/154	420/16041	0.377524	0.547637	0.451257	Il1b/Nlrp12/Slfn1/Slc4a1/Snca	5
GO:0001933	GO:0001933	negative regulation of protein phosphorylation	4/154	324/16041	0.377858	0.547791	0.451384	Il1b/Nlrp12/Slfn1/Snca	4
GO:0031214	GO:0031214	biomineral tissue development	2/154	137/16041	0.379572	0.549946	0.45316	Fgr/Nfe2	2
GO:0031098	GO:0031098	stress-activated protein kinase signaling cascade	3/154	231/16041	0.38271	0.551766	0.45466	Il1b/Mmp8/Mapk13	3
GO:0071695	GO:0071695	anatomical structure maturation	3/154	231/16041	0.38271	0.551766	0.45466	Slfn14/Epb42/Ccr6	3
GO:0110148	GO:0110148	biomineralization	2/154	138/16041	0.38299	0.551766	0.45466	Fgr/Nfe2	2
GO:0001658	GO:0001658	branching involved in ureteric bud morphogenesis	1/154	50/16041	0.38312	0.551766	0.45466	Tacstd2	1
GO:0006956	GO:0006956	complement activation	1/154	50/16041	0.38312	0.551766	0.45466	Il1b	1
GO:0046503	GO:0046503	glycerolipid catabolic process	1/154	50/16041	0.38312	0.551766	0.45466	Lipg	1
GO:0050432	GO:0050432	catecholamine secretion	1/154	50/16041	0.38312	0.551766	0.45466	Snca	1
GO:0060193	GO:0060193	positive regulation of lipase activity	1/154	50/16041	0.38312	0.551766	0.45466	Sele	1
GO:0061028	GO:0061028	establishment of endothelial barrier	1/154	50/16041	0.38312	0.551766	0.45466	Il1b	1
GO:0090199	GO:0090199	regulation of release of cytochrome c from mitochondria	1/154	50/16041	0.38312	0.551766	0.45466	Bik	1
GO:0010712	GO:0010712	regulation of collagen metabolic process	1/154	51/16041	0.389061	0.557322	0.459238	Il6ra	1
GO:0014009	GO:0014009	glial cell proliferation	1/154	51/16041	0.389061	0.557322	0.459238	Il1b	1
GO:0045620	GO:0045620	negative regulation of lymphocyte differentiation	1/154	51/16041	0.389061	0.557322	0.459238	Pglyrp1	1
GO:0045744	GO:0045744	negative regulation of G protein-coupled receptor signaling pathway	1/154	51/16041	0.389061	0.557322	0.459238	Snca	1
GO:0045778	GO:0045778	positive regulation of ossification	1/154	51/16041	0.389061	0.557322	0.459238	Tacr1	1
GO:0045912	GO:0045912	negative regulation of carbohydrate metabolic process	1/154	51/16041	0.389061	0.557322	0.459238	Slc4a1	1
GO:0051489	GO:0051489	regulation of filopodium assembly	1/154	51/16041	0.389061	0.557322	0.459238	Trpm2	1
GO:0055010	GO:0055010	ventricular cardiac muscle tissue morphogenesis	1/154	51/16041	0.389061	0.557322	0.459238	Mybpc3	1
GO:0090278	GO:0090278	negative regulation of peptide hormone secretion	1/154	51/16041	0.389061	0.557322	0.459238	Mtnr1b	1
GO:0031333	GO:0031333	negative regulation of protein-containing complex assembly	2/154	140/16041	0.3898	0.557387	0.459291	Spta1/Snca	2
GO:0055088	GO:0055088	lipid homeostasis	2/154	140/16041	0.3898	0.557387	0.459291	Soat2/Lipg	2
GO:2000241	GO:2000241	regulation of reproductive process	2/154	140/16041	0.3898	0.557387	0.459291	Tacr1/Ccr6	2
GO:0001890	GO:0001890	placenta development	2/154	141/16041	0.393193	0.561741	0.462879	Nfe2/St14	2
GO:0002204	GO:0002204	somatic recombination of immunoglobulin genes involved in immune response	1/154	52/16041	0.394945	0.561741	0.462879	Ccr6	1
GO:0002208	GO:0002208	somatic diversification of immunoglobulins involved in immune response	1/154	52/16041	0.394945	0.561741	0.462879	Ccr6	1
GO:0031648	GO:0031648	protein destabilization	1/154	52/16041	0.394945	0.561741	0.462879	Snca	1
GO:0038066	GO:0038066	p38MAPK cascade	1/154	52/16041	0.394945	0.561741	0.462879	Il1b	1
GO:0045190	GO:0045190	isotype switching	1/154	52/16041	0.394945	0.561741	0.462879	Ccr6	1
GO:0045471	GO:0045471	response to ethanol	1/154	52/16041	0.394945	0.561741	0.462879	Tacr1	1
GO:0060760	GO:0060760	positive regulation of response to cytokine stimulus	1/154	52/16041	0.394945	0.561741	0.462879	Cd300lf	1
GO:0072527	GO:0072527	pyrimidine-containing compound metabolic process	1/154	52/16041	0.394945	0.561741	0.462879	Upp1	1
GO:0002792	GO:0002792	negative regulation of peptide secretion	1/154	53/16041	0.400772	0.567682	0.467775	Mtnr1b	1
GO:0006081	GO:0006081	cellular aldehyde metabolic process	1/154	53/16041	0.400772	0.567682	0.467775	Scnn1b	1
GO:0008652	GO:0008652	cellular amino acid biosynthetic process	1/154	53/16041	0.400772	0.567682	0.467775	Ggt1	1
GO:0030834	GO:0030834	regulation of actin filament depolymerization	1/154	53/16041	0.400772	0.567682	0.467775	Spta1	1
GO:0032964	GO:0032964	collagen biosynthetic process	1/154	53/16041	0.400772	0.567682	0.467775	Il6ra	1
GO:0046148	GO:0046148	pigment biosynthetic process	1/154	53/16041	0.400772	0.567682	0.467775	Alas2	1
GO:1900015	GO:1900015	regulation of cytokine production involved in inflammatory response	1/154	53/16041	0.400772	0.567682	0.467775	Tarm1	1
GO:1903034	GO:1903034	regulation of response to wounding	2/154	144/16041	0.403321	0.570957	0.470473	S100a9/Gp5	2
GO:0002011	GO:0002011	morphogenesis of an epithelial sheet	1/154	54/16041	0.406544	0.572681	0.471894	Scnn1b	1
GO:0032655	GO:0032655	regulation of interleukin-12 production	1/154	54/16041	0.406544	0.572681	0.471894	Tnfrsf9	1
GO:0033619	GO:0033619	membrane protein proteolysis	1/154	54/16041	0.406544	0.572681	0.471894	Il1b	1
GO:0043388	GO:0043388	positive regulation of DNA binding	1/154	54/16041	0.406544	0.572681	0.471894	Mmp8	1
GO:0050853	GO:0050853	B cell receptor signaling pathway	1/154	54/16041	0.406544	0.572681	0.471894	Blk	1
GO:0050922	GO:0050922	negative regulation of chemotaxis	1/154	54/16041	0.406544	0.572681	0.471894	Cxcl13	1
GO:0050994	GO:0050994	regulation of lipid catabolic process	1/154	54/16041	0.406544	0.572681	0.471894	Il1b	1
GO:0051851	GO:0051851	modulation by host of symbiont process	1/154	54/16041	0.406544	0.572681	0.471894	Ltf	1
GO:0009266	GO:0009266	response to temperature stimulus	2/154	145/16041	0.40668	0.572681	0.471894	Trpm2/Tacr1	2
GO:0060562	GO:0060562	epithelial tube morphogenesis	4/154	338/16041	0.408284	0.574604	0.473478	Cxcr2/Lcn2/St14/Tacstd2	4
GO:0008202	GO:0008202	steroid metabolic process	3/154	241/16041	0.4086	0.574713	0.473568	Scnn1b/Soat2/Dhrs9	3
GO:0060402	GO:0060402	calcium ion transport into cytosol	2/154	146/16041	0.410029	0.575492	0.47421	Trpm2/Snca	2
GO:2001235	GO:2001235	positive regulation of apoptotic signaling pathway	2/154	146/16041	0.410029	0.575492	0.47421	S100a9/S100a8	2
GO:0002534	GO:0002534	cytokine production involved in inflammatory response	1/154	55/16041	0.412261	0.575492	0.47421	Tarm1	1
GO:0007566	GO:0007566	embryo implantation	1/154	55/16041	0.412261	0.575492	0.47421	Acod1	1
GO:0031113	GO:0031113	regulation of microtubule polymerization	1/154	55/16041	0.412261	0.575492	0.47421	Snca	1
GO:0035065	GO:0035065	regulation of histone acetylation	1/154	55/16041	0.412261	0.575492	0.47421	Snca	1
GO:0042773	GO:0042773	ATP synthesis coupled electron transport	1/154	55/16041	0.412261	0.575492	0.47421	Snca	1
GO:0042775	GO:0042775	mitochondrial ATP synthesis coupled electron transport	1/154	55/16041	0.412261	0.575492	0.47421	Snca	1
GO:0046580	GO:0046580	negative regulation of Ras protein signal transduction	1/154	55/16041	0.412261	0.575492	0.47421	Rasal1	1
GO:0048260	GO:0048260	positive regulation of receptor-mediated endocytosis	1/154	55/16041	0.412261	0.575492	0.47421	Sele	1
GO:0051496	GO:0051496	positive regulation of stress fiber assembly	1/154	55/16041	0.412261	0.575492	0.47421	Tacr1	1
GO:0051785	GO:0051785	positive regulation of nuclear division	1/154	55/16041	0.412261	0.575492	0.47421	Il1b	1
GO:2000736	GO:2000736	regulation of stem cell differentiation	1/154	55/16041	0.412261	0.575492	0.47421	Tacstd2	1
GO:0009260	GO:0009260	ribonucleotide biosynthetic process	2/154	147/16041	0.413369	0.576705	0.475209	Upp1/Snca	2
GO:1904064	GO:1904064	positive regulation of cation transmembrane transport	2/154	148/16041	0.4167	0.580368	0.478228	Lcn2/Snca	2
GO:0030042	GO:0030042	actin filament depolymerization	1/154	56/16041	0.417923	0.580368	0.478228	Spta1	1
GO:0032615	GO:0032615	interleukin-12 production	1/154	56/16041	0.417923	0.580368	0.478228	Tnfrsf9	1
GO:0043457	GO:0043457	regulation of cellular respiration	1/154	56/16041	0.417923	0.580368	0.478228	Ifnlr1	1
GO:0043470	GO:0043470	regulation of carbohydrate catabolic process	1/154	56/16041	0.417923	0.580368	0.478228	Slc4a1	1
GO:1901016	GO:1901016	regulation of potassium ion transmembrane transporter activity	1/154	56/16041	0.417923	0.580368	0.478228	Mtnr1b	1
GO:1902373	GO:1902373	negative regulation of mRNA catabolic process	1/154	56/16041	0.417923	0.580368	0.478228	Tent5c	1
GO:2000107	GO:2000107	negative regulation of leukocyte apoptotic process	1/154	56/16041	0.417923	0.580368	0.478228	Cxcr2	1
GO:0043433	GO:0043433	negative regulation of DNA-binding transcription factor activity	2/154	149/16041	0.420022	0.582611	0.480076	Nlrp12/Acod1	2
GO:0045834	GO:0045834	positive regulation of lipid metabolic process	2/154	149/16041	0.420022	0.582611	0.480076	Il1b/Fgr	2
GO:0051302	GO:0051302	regulation of cell division	2/154	150/16041	0.423334	0.583779	0.481038	Il1b/Mrgpra2a	2
GO:0001756	GO:0001756	somitogenesis	1/154	57/16041	0.423531	0.583779	0.481038	Ifitm1	1
GO:0006766	GO:0006766	vitamin metabolic process	1/154	57/16041	0.423531	0.583779	0.481038	Lrat	1
GO:0010524	GO:0010524	positive regulation of calcium ion transport into cytosol	1/154	57/16041	0.423531	0.583779	0.481038	Snca	1
GO:0031529	GO:0031529	ruffle organization	1/154	57/16041	0.423531	0.583779	0.481038	Tacstd2	1
GO:0042509	GO:0042509	regulation of tyrosine phosphorylation of STAT protein	1/154	57/16041	0.423531	0.583779	0.481038	Il6ra	1
GO:0048168	GO:0048168	regulation of neuronal synaptic plasticity	1/154	57/16041	0.423531	0.583779	0.481038	Snca	1
GO:0060675	GO:0060675	ureteric bud morphogenesis	1/154	57/16041	0.423531	0.583779	0.481038	Tacstd2	1
GO:0061045	GO:0061045	negative regulation of wound healing	1/154	57/16041	0.423531	0.583779	0.481038	Gp5	1
GO:0097479	GO:0097479	synaptic vesicle localization	1/154	57/16041	0.423531	0.583779	0.481038	Snca	1
GO:1905517	GO:1905517	macrophage migration	1/154	57/16041	0.423531	0.583779	0.481038	Trem1	1
GO:0048015	GO:0048015	phosphatidylinositol-mediated signaling	2/154	151/16041	0.426636	0.587723	0.484288	Selp/Fgr	2
GO:0002763	GO:0002763	positive regulation of myeloid leukocyte differentiation	1/154	58/16041	0.429085	0.589747	0.485956	Cd101	1
GO:0003229	GO:0003229	ventricular cardiac muscle tissue development	1/154	58/16041	0.429085	0.589747	0.485956	Mybpc3	1
GO:0043954	GO:0043954	cellular component maintenance	1/154	58/16041	0.429085	0.589747	0.485956	Cd177	1
GO:0072171	GO:0072171	mesonephric tubule morphogenesis	1/154	58/16041	0.429085	0.589747	0.485956	Tacstd2	1
GO:0051896	GO:0051896	regulation of protein kinase B signaling	2/154	152/16041	0.429929	0.590569	0.486634	F10/Chil1	2
GO:0002711	GO:0002711	positive regulation of T cell mediated immunity	1/154	59/16041	0.434586	0.593917	0.489392	Il1b	1
GO:0002720	GO:0002720	positive regulation of cytokine production involved in immune response	1/154	59/16041	0.434586	0.593917	0.489392	Il1b	1
GO:0009166	GO:0009166	nucleotide catabolic process	1/154	59/16041	0.434586	0.593917	0.489392	Upp1	1
GO:0043407	GO:0043407	negative regulation of MAP kinase activity	1/154	59/16041	0.434586	0.593917	0.489392	Il1b	1
GO:0043489	GO:0043489	RNA stabilization	1/154	59/16041	0.434586	0.593917	0.489392	Tent5c	1
GO:0050854	GO:0050854	regulation of antigen receptor-mediated signaling pathway	1/154	59/16041	0.434586	0.593917	0.489392	Blk	1
GO:0051817	GO:0051817	modulation of process of other organism involved in symbiotic interaction	1/154	59/16041	0.434586	0.593917	0.489392	Ltf	1
GO:1990868	GO:1990868	response to chemokine	1/154	59/16041	0.434586	0.593917	0.489392	Cxcl13	1
GO:1990869	GO:1990869	cellular response to chemokine	1/154	59/16041	0.434586	0.593917	0.489392	Cxcl13	1
GO:0002700	GO:0002700	regulation of production of molecular mediator of immune response	2/154	154/16041	0.436484	0.595515	0.490709	Il1b/Cd244a	2
GO:0048017	GO:0048017	inositol lipid-mediated signaling	2/154	154/16041	0.436484	0.595515	0.490709	Selp/Fgr	2
GO:0043410	GO:0043410	positive regulation of MAPK cascade	5/154	451/16041	0.436497	0.595515	0.490709	Il1b/Mmp8/Chil1/Il1rn/Il6ra	5
GO:0046390	GO:0046390	ribose phosphate biosynthetic process	2/154	155/16041	0.439746	0.597969	0.492731	Upp1/Snca	2
GO:0001954	GO:0001954	positive regulation of cell-matrix adhesion	1/154	60/16041	0.440034	0.597969	0.492731	Trem1	1
GO:0006893	GO:0006893	Golgi to plasma membrane transport	1/154	60/16041	0.440034	0.597969	0.492731	Vamp5	1
GO:0009123	GO:0009123	nucleoside monophosphate metabolic process	1/154	60/16041	0.440034	0.597969	0.492731	Upp1	1
GO:0032835	GO:0032835	glomerulus development	1/154	60/16041	0.440034	0.597969	0.492731	Il6ra	1
GO:0046425	GO:0046425	regulation of receptor signaling pathway via JAK-STAT	1/154	60/16041	0.440034	0.597969	0.492731	Il6ra	1
GO:0060350	GO:0060350	endochondral bone morphogenesis	1/154	60/16041	0.440034	0.597969	0.492731	Stc1	1
GO:0006401	GO:0006401	RNA catabolic process	3/154	254/16041	0.441757	0.599973	0.494382	Slfn14/Tent5c/Isg20	3
GO:0001836	GO:0001836	release of cytochrome c from mitochondria	1/154	61/16041	0.44543	0.602582	0.496532	Bik	1
GO:0007260	GO:0007260	tyrosine phosphorylation of STAT protein	1/154	61/16041	0.44543	0.602582	0.496532	Il6ra	1
GO:0016447	GO:0016447	somatic recombination of immunoglobulin gene segments	1/154	61/16041	0.44543	0.602582	0.496532	Ccr6	1
GO:0031016	GO:0031016	pancreas development	1/154	61/16041	0.44543	0.602582	0.496532	Il6ra	1
GO:0048002	GO:0048002	antigen processing and presentation of peptide antigen	1/154	61/16041	0.44543	0.602582	0.496532	Ctse	1
GO:0051926	GO:0051926	negative regulation of calcium ion transport	1/154	61/16041	0.44543	0.602582	0.496532	Stc1	1
GO:0070228	GO:0070228	regulation of lymphocyte apoptotic process	1/154	61/16041	0.44543	0.602582	0.496532	Blk	1
GO:0007254	GO:0007254	JNK cascade	2/154	158/16041	0.449472	0.607423	0.500521	Il1b/Mmp8	2
GO:0032608	GO:0032608	interferon-beta production	1/154	62/16041	0.450774	0.607423	0.500521	Oas3	1
GO:0032648	GO:0032648	regulation of interferon-beta production	1/154	62/16041	0.450774	0.607423	0.500521	Oas3	1
GO:0048008	GO:0048008	platelet-derived growth factor receptor signaling pathway	1/154	62/16041	0.450774	0.607423	0.500521	Snca	1
GO:0051058	GO:0051058	negative regulation of small GTPase mediated signal transduction	1/154	62/16041	0.450774	0.607423	0.500521	Rasal1	1
GO:0051937	GO:0051937	catecholamine transport	1/154	62/16041	0.450774	0.607423	0.500521	Snca	1
GO:1903036	GO:1903036	positive regulation of response to wounding	1/154	62/16041	0.450774	0.607423	0.500521	S100a9	1
GO:0002090	GO:0002090	regulation of receptor internalization	1/154	63/16041	0.456068	0.612841	0.504986	Sele	1
GO:0032663	GO:0032663	regulation of interleukin-2 production	1/154	63/16041	0.456068	0.612841	0.504986	Il1b	1
GO:0072078	GO:0072078	nephron tubule morphogenesis	1/154	63/16041	0.456068	0.612841	0.504986	Tacstd2	1
GO:0086003	GO:0086003	cardiac muscle cell contraction	1/154	63/16041	0.456068	0.612841	0.504986	Stc1	1
GO:2000514	GO:2000514	regulation of CD4-positive, alpha-beta T cell activation	1/154	63/16041	0.456068	0.612841	0.504986	Tarm1	1
GO:0048660	GO:0048660	regulation of smooth muscle cell proliferation	2/154	161/16041	0.459103	0.615838	0.507455	Il6ra/Tacr1	2
GO:0071805	GO:0071805	potassium ion transmembrane transport	2/154	161/16041	0.459103	0.615838	0.507455	Mtnr1b/Kel	2
GO:0016042	GO:0016042	lipid catabolic process	3/154	261/16041	0.459321	0.615838	0.507455	Il1b/Acer2/Lipg	3
GO:0044262	GO:0044262	cellular carbohydrate metabolic process	3/154	261/16041	0.459321	0.615838	0.507455	Cd244a/Slc4a1/Snca	3
GO:0032233	GO:0032233	positive regulation of actin filament bundle assembly	1/154	64/16041	0.46131	0.617474	0.508803	Tacr1	1
GO:0032481	GO:0032481	positive regulation of type I interferon production	1/154	64/16041	0.46131	0.617474	0.508803	Oas3	1
GO:0061951	GO:0061951	establishment of protein localization to plasma membrane	1/154	64/16041	0.46131	0.617474	0.508803	Vamp5	1
GO:0051656	GO:0051656	establishment of organelle localization	4/154	363/16041	0.461801	0.617787	0.509061	Fgr/Mrgpra2a/Snca/Blk	4
GO:0051017	GO:0051017	actin filament bundle assembly	2/154	162/16041	0.462292	0.6181	0.509319	Tacstd2/Tacr1	2
GO:0018394	GO:0018394	peptidyl-lysine acetylation	2/154	163/16041	0.465469	0.620286	0.511121	Nfe2/Snca	2
GO:0051098	GO:0051098	regulation of binding	4/154	365/16041	0.466018	0.620286	0.511121	Mmp8/Slpi/Spta1/Blk	4
GO:0019226	GO:0019226	transmission of nerve impulse	1/154	65/16041	0.466503	0.620286	0.511121	Mtnr1b	1
GO:0030330	GO:0030330	DNA damage response, signal transduction by p53 class mediator	1/154	65/16041	0.466503	0.620286	0.511121	Acer2	1
GO:0030837	GO:0030837	negative regulation of actin filament polymerization	1/154	65/16041	0.466503	0.620286	0.511121	Spta1	1
GO:0030888	GO:0030888	regulation of B cell proliferation	1/154	65/16041	0.466503	0.620286	0.511121	Blk	1
GO:0045665	GO:0045665	negative regulation of neuron differentiation	1/154	65/16041	0.466503	0.620286	0.511121	Il1b	1
GO:0050805	GO:0050805	negative regulation of synaptic transmission	1/154	65/16041	0.466503	0.620286	0.511121	Il1b	1
GO:0055117	GO:0055117	regulation of cardiac muscle contraction	1/154	65/16041	0.466503	0.620286	0.511121	Stc1	1
GO:0072088	GO:0072088	nephron epithelium morphogenesis	1/154	65/16041	0.466503	0.620286	0.511121	Tacstd2	1
GO:0110053	GO:0110053	regulation of actin filament organization	3/154	264/16041	0.466778	0.62031	0.51114	Tacstd2/Tacr1/Spta1	3
GO:0006941	GO:0006941	striated muscle contraction	2/154	164/16041	0.468636	0.622093	0.512609	Stc1/Mybpc3	2
GO:0034612	GO:0034612	response to tumor necrosis factor	2/154	164/16041	0.468636	0.622093	0.512609	Acod1/Ggt1	2
GO:1902903	GO:1902903	regulation of supramolecular fiber organization	4/154	367/16041	0.470223	0.62319	0.513513	Tacstd2/Tacr1/Spta1/Snca	4
GO:0042440	GO:0042440	pigment metabolic process	1/154	66/16041	0.471645	0.62319	0.513513	Alas2	1
GO:0046635	GO:0046635	positive regulation of alpha-beta T cell activation	1/154	66/16041	0.471645	0.62319	0.513513	Cd244a	1
GO:0051453	GO:0051453	regulation of intracellular pH	1/154	66/16041	0.471645	0.62319	0.513513	Slc4a1	1
GO:2000134	GO:2000134	negative regulation of G1/S transition of mitotic cell cycle	1/154	66/16041	0.471645	0.62319	0.513513	Slfn1	1
GO:0006575	GO:0006575	cellular modified amino acid metabolic process	2/154	165/16041	0.471792	0.62319	0.513513	Ggt1/Hbb-bt	2
GO:0009743	GO:0009743	response to carbohydrate	2/154	165/16041	0.471792	0.62319	0.513513	Il1b/Mapk13	2
GO:0061572	GO:0061572	actin filament bundle organization	2/154	165/16041	0.471792	0.62319	0.513513	Tacstd2/Tacr1	2
GO:2001242	GO:2001242	regulation of intrinsic apoptotic signaling pathway	2/154	165/16041	0.471792	0.62319	0.513513	S100a9/S100a8	2
GO:0048659	GO:0048659	smooth muscle cell proliferation	2/154	166/16041	0.474937	0.627	0.516653	Il6ra/Tacr1	2
GO:0016445	GO:0016445	somatic diversification of immunoglobulins	1/154	67/16041	0.476739	0.627315	0.516912	Ccr6	1
GO:0032413	GO:0032413	negative regulation of ion transmembrane transporter activity	1/154	67/16041	0.476739	0.627315	0.516912	Mtnr1b	1
GO:0032526	GO:0032526	response to retinoic acid	1/154	67/16041	0.476739	0.627315	0.516912	Acer2	1
GO:0043279	GO:0043279	response to alkaloid	1/154	67/16041	0.476739	0.627315	0.516912	Snca	1
GO:0055008	GO:0055008	cardiac muscle tissue morphogenesis	1/154	67/16041	0.476739	0.627315	0.516912	Mybpc3	1
GO:0072028	GO:0072028	nephron morphogenesis	1/154	67/16041	0.476739	0.627315	0.516912	Tacstd2	1
GO:0008016	GO:0008016	regulation of heart contraction	2/154	167/16041	0.47807	0.628038	0.517508	Stc1/Mybpc3	2
GO:0034767	GO:0034767	positive regulation of ion transmembrane transport	2/154	167/16041	0.47807	0.628038	0.517508	Lcn2/Snca	2
GO:0060401	GO:0060401	cytosolic calcium ion transport	2/154	167/16041	0.47807	0.628038	0.517508	Trpm2/Snca	2
GO:0006790	GO:0006790	sulfur compound metabolic process	3/154	269/16041	0.479105	0.629054	0.518345	Ggt1/Snca/Hbb-bt	3
GO:0009798	GO:0009798	axis specification	1/154	68/16041	0.481783	0.630508	0.519543	Stc1	1
GO:0030239	GO:0030239	myofibril assembly	1/154	68/16041	0.481783	0.630508	0.519543	Mybpc3	1
GO:0046847	GO:0046847	filopodium assembly	1/154	68/16041	0.481783	0.630508	0.519543	Trpm2	1
GO:0055002	GO:0055002	striated muscle cell development	1/154	68/16041	0.481783	0.630508	0.519543	Mybpc3	1
GO:0098586	GO:0098586	cellular response to virus	1/154	68/16041	0.481783	0.630508	0.519543	Oas3	1
GO:1904892	GO:1904892	regulation of receptor signaling pathway via STAT	1/154	68/16041	0.481783	0.630508	0.519543	Il6ra	1
GO:0001701	GO:0001701	in utero embryonic development	5/154	476/16041	0.483202	0.631895	0.520686	Nfe2/St14/Tent5c/Hba-a1/Hba-a2	5
GO:0045216	GO:0045216	cell-cell junction organization	2/154	169/16041	0.484303	0.631895	0.520686	Il1b/Cd177	2
GO:0050806	GO:0050806	positive regulation of synaptic transmission	2/154	169/16041	0.484303	0.631895	0.520686	Tacr1/Snca	2
GO:0051604	GO:0051604	protein maturation	3/154	272/16041	0.486439	0.631895	0.520686	Asprv1/Ctse/Kel	3
GO:0001656	GO:0001656	metanephros development	1/154	69/16041	0.486779	0.631895	0.520686	Cxcr2	1
GO:0002562	GO:0002562	somatic diversification of immune receptors via germline recombination within a single locus	1/154	69/16041	0.486779	0.631895	0.520686	Ccr6	1
GO:0003208	GO:0003208	cardiac ventricle morphogenesis	1/154	69/16041	0.486779	0.631895	0.520686	Mybpc3	1
GO:0010507	GO:0010507	negative regulation of autophagy	1/154	69/16041	0.486779	0.631895	0.520686	Snca	1
GO:0014015	GO:0014015	positive regulation of gliogenesis	1/154	69/16041	0.486779	0.631895	0.520686	Il1b	1
GO:0015908	GO:0015908	fatty acid transport	1/154	69/16041	0.486779	0.631895	0.520686	Il1b	1
GO:0016444	GO:0016444	somatic cell DNA recombination	1/154	69/16041	0.486779	0.631895	0.520686	Ccr6	1
GO:0061333	GO:0061333	renal tubule morphogenesis	1/154	69/16041	0.486779	0.631895	0.520686	Tacstd2	1
GO:0090501	GO:0090501	RNA phosphodiester bond hydrolysis	1/154	69/16041	0.486779	0.631895	0.520686	Slfn14	1
GO:1901657	GO:1901657	glycosyl compound metabolic process	1/154	69/16041	0.486779	0.631895	0.520686	Upp1	1
GO:1902369	GO:1902369	negative regulation of RNA catabolic process	1/154	69/16041	0.486779	0.631895	0.520686	Tent5c	1
GO:0007519	GO:0007519	skeletal muscle tissue development	2/154	171/16041	0.49049	0.636368	0.524372	Vamp5/Kel	2
GO:0006513	GO:0006513	protein monoubiquitination	1/154	70/16041	0.491728	0.636602	0.524565	Trim63	1
GO:0032623	GO:0032623	interleukin-2 production	1/154	70/16041	0.491728	0.636602	0.524565	Il1b	1
GO:0050848	GO:0050848	regulation of calcium-mediated signaling	1/154	70/16041	0.491728	0.636602	0.524565	Itgal	1
GO:0060976	GO:0060976	coronary vasculature development	1/154	70/16041	0.491728	0.636602	0.524565	Prok2	1
GO:0031400	GO:0031400	negative regulation of protein modification process	5/154	482/16041	0.494228	0.639496	0.526949	Il1b/Nlrp12/Acer2/Slfn1/Snca	5
GO:0001822	GO:0001822	kidney development	3/154	276/16041	0.49614	0.640537	0.527807	Cxcr2/Il6ra/Tacstd2	3
GO:0002381	GO:0002381	immunoglobulin production involved in immunoglobulin-mediated immune response	1/154	71/16041	0.496629	0.640537	0.527807	Ccr6	1
GO:0010822	GO:0010822	positive regulation of mitochondrion organization	1/154	71/16041	0.496629	0.640537	0.527807	Bik	1
GO:0015914	GO:0015914	phospholipid transport	1/154	71/16041	0.496629	0.640537	0.527807	Slc4a1	1
GO:0030500	GO:0030500	regulation of bone mineralization	1/154	71/16041	0.496629	0.640537	0.527807	Nfe2	1
GO:0034394	GO:0034394	protein localization to cell surface	1/154	71/16041	0.496629	0.640537	0.527807	Cd177	1
GO:0043409	GO:0043409	negative regulation of MAPK cascade	2/154	174/16041	0.499683	0.644131	0.530769	Il1b/Nlrp12	2
GO:0070372	GO:0070372	regulation of ERK1 and ERK2 cascade	3/154	278/16041	0.500957	0.644725	0.531259	Il1b/Nlrp12/Chil1	3
GO:0030641	GO:0030641	regulation of cellular pH	1/154	72/16041	0.501483	0.644725	0.531259	Slc4a1	1
GO:0043154	GO:0043154	negative regulation of cysteine-type endopeptidase activity involved in apoptotic process	1/154	72/16041	0.501483	0.644725	0.531259	Snca	1
GO:0061053	GO:0061053	somite development	1/154	72/16041	0.501483	0.644725	0.531259	Ifitm1	1
GO:1903201	GO:1903201	regulation of oxidative stress-induced cell death	1/154	72/16041	0.501483	0.644725	0.531259	Trpm2	1
GO:0016051	GO:0016051	carbohydrate biosynthetic process	2/154	175/16041	0.502724	0.645977	0.53229	Cd244a/Snca	2
GO:0021700	GO:0021700	developmental maturation	3/154	280/16041	0.50575	0.647793	0.533787	Slfn14/Epb42/Ccr6	3
GO:0006637	GO:0006637	acyl-CoA metabolic process	1/154	73/16041	0.50629	0.647793	0.533787	Snca	1
GO:0019935	GO:0019935	cyclic-nucleotide-mediated signaling	1/154	73/16041	0.50629	0.647793	0.533787	Mtnr1b	1
GO:0033143	GO:0033143	regulation of intracellular steroid hormone receptor signaling pathway	1/154	73/16041	0.50629	0.647793	0.533787	Srarp	1
GO:0033559	GO:0033559	unsaturated fatty acid metabolic process	1/154	73/16041	0.50629	0.647793	0.533787	Il1b	1
GO:0035383	GO:0035383	thioester metabolic process	1/154	73/16041	0.50629	0.647793	0.533787	Snca	1
GO:0050795	GO:0050795	regulation of behavior	1/154	73/16041	0.50629	0.647793	0.533787	Mtnr1b	1
GO:1902807	GO:1902807	negative regulation of cell cycle G1/S phase transition	1/154	73/16041	0.50629	0.647793	0.533787	Slfn1	1
GO:0010721	GO:0010721	negative regulation of cell development	2/154	177/16041	0.508771	0.650622	0.536117	Il1b/Tacstd2	2
GO:0022600	GO:0022600	digestive system process	1/154	74/16041	0.511052	0.652845	0.537949	Tacr1	1
GO:0051279	GO:0051279	regulation of release of sequestered calcium ion into cytosol	1/154	74/16041	0.511052	0.652845	0.537949	Snca	1
GO:0060538	GO:0060538	skeletal muscle organ development	2/154	178/16041	0.511776	0.653424	0.538426	Vamp5/Kel	2
GO:0044282	GO:0044282	small molecule catabolic process	3/154	283/16041	0.512896	0.654507	0.539319	Hdc/Upp1/Lao1	3
GO:0002009	GO:0002009	morphogenesis of an epithelium	5/154	493/16041	0.514218	0.655047	0.539764	Cxcr2/Scnn1b/Lcn2/St14/Tacstd2	5
GO:0120032	GO:0120032	regulation of plasma membrane bounded cell projection assembly	2/154	179/16041	0.51477	0.655047	0.539764	Trpm2/Tacstd2	2
GO:0022904	GO:0022904	respiratory electron transport chain	1/154	75/16041	0.515768	0.655047	0.539764	Snca	1
GO:0045685	GO:0045685	regulation of glial cell differentiation	1/154	75/16041	0.515768	0.655047	0.539764	Il1b	1
GO:0046626	GO:0046626	regulation of insulin receptor signaling pathway	1/154	75/16041	0.515768	0.655047	0.539764	Il1b	1
GO:0051145	GO:0051145	smooth muscle cell differentiation	1/154	75/16041	0.515768	0.655047	0.539764	Prok2	1
GO:0060079	GO:0060079	excitatory postsynaptic potential	1/154	75/16041	0.515768	0.655047	0.539764	Snca	1
GO:0070373	GO:0070373	negative regulation of ERK1 and ERK2 cascade	1/154	75/16041	0.515768	0.655047	0.539764	Nlrp12	1
GO:1903035	GO:1903035	negative regulation of response to wounding	1/154	75/16041	0.515768	0.655047	0.539764	Gp5	1
GO:0002200	GO:0002200	somatic diversification of immune receptors	1/154	76/16041	0.520438	0.659935	0.543791	Ccr6	1
GO:0002260	GO:0002260	lymphocyte homeostasis	1/154	76/16041	0.520438	0.659935	0.543791	Spta1	1
GO:1900076	GO:1900076	regulation of cellular response to insulin stimulus	1/154	76/16041	0.520438	0.659935	0.543791	Il1b	1
GO:0032787	GO:0032787	monocarboxylic acid metabolic process	5/154	497/16041	0.521409	0.660817	0.544518	Il1b/Lipg/Dhrs9/Slc4a1/Snca	5
GO:0060491	GO:0060491	regulation of cell projection assembly	2/154	182/16041	0.523678	0.66266	0.546037	Trpm2/Tacstd2	2
GO:0007600	GO:0007600	sensory perception	4/154	393/16041	0.523693	0.66266	0.546037	Scnn1b/Il1rn/Lrat/Tacr1	4
GO:0007631	GO:0007631	feeding behavior	1/154	77/16041	0.525064	0.66266	0.546037	Tacr1	1
GO:0033555	GO:0033555	multicellular organismal response to stress	1/154	77/16041	0.525064	0.66266	0.546037	Tacr1	1
GO:0072080	GO:0072080	nephron tubule development	1/154	77/16041	0.525064	0.66266	0.546037	Tacstd2	1
GO:0097306	GO:0097306	cellular response to alcohol	1/154	77/16041	0.525064	0.66266	0.546037	Scnn1b	1
GO:1901880	GO:1901880	negative regulation of protein depolymerization	1/154	77/16041	0.525064	0.66266	0.546037	Spta1	1
GO:1904427	GO:1904427	positive regulation of calcium ion transmembrane transport	1/154	77/16041	0.525064	0.66266	0.546037	Snca	1
GO:0006814	GO:0006814	sodium ion transport	2/154	183/16041	0.526623	0.664278	0.54737	Trpm2/Scnn1b	2
GO:0015844	GO:0015844	monoamine transport	1/154	78/16041	0.529646	0.667115	0.549708	Snca	1
GO:0019915	GO:0019915	lipid storage	1/154	78/16041	0.529646	0.667115	0.549708	Il1b	1
GO:0006753	GO:0006753	nucleoside phosphate metabolic process	4/154	396/16041	0.529702	0.667115	0.549708	Entpd3/Upp1/Slc4a1/Snca	4
GO:0072001	GO:0072001	renal system development	3/154	291/16041	0.531685	0.669262	0.551477	Cxcr2/Il6ra/Tacstd2	3
GO:0032872	GO:0032872	regulation of stress-activated MAPK cascade	2/154	185/16041	0.532476	0.669907	0.552009	Il1b/Mmp8	2
GO:0006821	GO:0006821	chloride transport	1/154	79/16041	0.534184	0.671004	0.552912	Slc4a1	1
GO:0032465	GO:0032465	regulation of cytokinesis	1/154	79/16041	0.534184	0.671004	0.552912	Mrgpra2a	1
GO:0070227	GO:0070227	lymphocyte apoptotic process	1/154	79/16041	0.534184	0.671004	0.552912	Blk	1
GO:0046395	GO:0046395	carboxylic acid catabolic process	2/154	186/16041	0.535384	0.672161	0.553866	Hdc/Lao1	2
GO:0042063	GO:0042063	gliogenesis	3/154	293/16041	0.536319	0.672984	0.554544	Il1b/S100a9/S100a8	3
GO:0043405	GO:0043405	regulation of MAP kinase activity	2/154	187/16041	0.53828	0.673487	0.554958	Il1b/Il1rn	2
GO:0044242	GO:0044242	cellular lipid catabolic process	2/154	187/16041	0.53828	0.673487	0.554958	Acer2/Lipg	2
GO:0002312	GO:0002312	B cell activation involved in immune response	1/154	80/16041	0.538678	0.673487	0.554958	Ccr6	1
GO:0006690	GO:0006690	icosanoid metabolic process	1/154	80/16041	0.538678	0.673487	0.554958	Il1b	1
GO:0010827	GO:0010827	regulation of glucose transmembrane transport	1/154	80/16041	0.538678	0.673487	0.554958	Il1b	1
GO:0030148	GO:0030148	sphingolipid biosynthetic process	1/154	80/16041	0.538678	0.673487	0.554958	Acer2	1
GO:0060993	GO:0060993	kidney morphogenesis	1/154	80/16041	0.538678	0.673487	0.554958	Tacstd2	1
GO:0016054	GO:0016054	organic acid catabolic process	2/154	188/16041	0.541164	0.675894	0.556942	Hdc/Lao1	2
GO:0070302	GO:0070302	regulation of stress-activated protein kinase signaling cascade	2/154	188/16041	0.541164	0.675894	0.556942	Il1b/Mmp8	2
GO:0006885	GO:0006885	regulation of pH	1/154	81/16041	0.543129	0.676593	0.557518	Slc4a1	1
GO:0007586	GO:0007586	digestion	1/154	81/16041	0.543129	0.676593	0.557518	Tacr1	1
GO:0035282	GO:0035282	segmentation	1/154	81/16041	0.543129	0.676593	0.557518	Ifitm1	1
GO:0046785	GO:0046785	microtubule polymerization	1/154	81/16041	0.543129	0.676593	0.557518	Snca	1
GO:0060415	GO:0060415	muscle tissue morphogenesis	1/154	81/16041	0.543129	0.676593	0.557518	Mybpc3	1
GO:0007623	GO:0007623	circadian rhythm	2/154	189/16041	0.544035	0.677372	0.55816	Mtnr1b/Prok2	2
GO:0070371	GO:0070371	ERK1 and ERK2 cascade	3/154	297/16041	0.54551	0.678857	0.559384	Il1b/Nlrp12/Chil1	3
GO:0006813	GO:0006813	potassium ion transport	2/154	190/16041	0.546894	0.678924	0.559438	Mtnr1b/Kel	2
GO:0045333	GO:0045333	cellular respiration	2/154	190/16041	0.546894	0.678924	0.559438	Ifnlr1/Snca	2
GO:0070374	GO:0070374	positive regulation of ERK1 and ERK2 cascade	2/154	190/16041	0.546894	0.678924	0.559438	Il1b/Chil1	2
GO:0006942	GO:0006942	regulation of striated muscle contraction	1/154	82/16041	0.547537	0.678924	0.559438	Stc1	1
GO:0008306	GO:0008306	associative learning	1/154	82/16041	0.547537	0.678924	0.559438	Tacr1	1
GO:0022900	GO:0022900	electron transport chain	1/154	82/16041	0.547537	0.678924	0.559438	Snca	1
GO:0099565	GO:0099565	chemical synaptic transmission, postsynaptic	1/154	82/16041	0.547537	0.678924	0.559438	Snca	1
GO:0006096	GO:0006096	glycolytic process	1/154	83/16041	0.551903	0.68188	0.561874	Slc4a1	1
GO:0006757	GO:0006757	ATP generation from ADP	1/154	83/16041	0.551903	0.68188	0.561874	Slc4a1	1
GO:0042100	GO:0042100	B cell proliferation	1/154	83/16041	0.551903	0.68188	0.561874	Blk	1
GO:0044344	GO:0044344	cellular response to fibroblast growth factor stimulus	1/154	83/16041	0.551903	0.68188	0.561874	Cxcl13	1
GO:0061326	GO:0061326	renal tubule development	1/154	83/16041	0.551903	0.68188	0.561874	Tacstd2	1
GO:0140029	GO:0140029	exocytic process	1/154	83/16041	0.551903	0.68188	0.561874	Snca	1
GO:1900407	GO:1900407	regulation of cellular response to oxidative stress	1/154	83/16041	0.551903	0.68188	0.561874	Trpm2	1
GO:0006473	GO:0006473	protein acetylation	2/154	192/16041	0.552575	0.682009	0.561981	Nfe2/Snca	2
GO:0045637	GO:0045637	regulation of myeloid cell differentiation	2/154	192/16041	0.552575	0.682009	0.561981	Csf3r/Cd101	2
GO:0009165	GO:0009165	nucleotide biosynthetic process	2/154	194/16041	0.558205	0.688253	0.567126	Upp1/Snca	2
GO:0061138	GO:0061138	morphogenesis of a branching epithelium	2/154	194/16041	0.558205	0.688253	0.567126	St14/Tacstd2	2
GO:0006672	GO:0006672	ceramide metabolic process	1/154	85/16041	0.56051	0.689683	0.568304	Acer2	1
GO:0034644	GO:0034644	cellular response to UV	1/154	85/16041	0.56051	0.689683	0.568304	Mapk13	1
GO:0071774	GO:0071774	response to fibroblast growth factor	1/154	85/16041	0.56051	0.689683	0.568304	Cxcl13	1
GO:0120162	GO:0120162	positive regulation of cold-induced thermogenesis	1/154	85/16041	0.56051	0.689683	0.568304	Lcn2	1
GO:0099504	GO:0099504	synaptic vesicle cycle	2/154	195/16041	0.561001	0.689934	0.568511	Abca13/Snca	2
GO:1901293	GO:1901293	nucleoside phosphate biosynthetic process	2/154	196/16041	0.563785	0.692425	0.570564	Upp1/Snca	2
GO:1901888	GO:1901888	regulation of cell junction assembly	2/154	196/16041	0.563785	0.692425	0.570564	Il1b/Snca	2
GO:0001570	GO:0001570	vasculogenesis	1/154	86/16041	0.564752	0.692425	0.570564	Prok2	1
GO:0002028	GO:0002028	regulation of sodium ion transport	1/154	86/16041	0.564752	0.692425	0.570564	Scnn1b	1
GO:0002718	GO:0002718	regulation of cytokine production involved in immune response	1/154	86/16041	0.564752	0.692425	0.570564	Il1b	1
GO:0070167	GO:0070167	regulation of biomineral tissue development	1/154	86/16041	0.564752	0.692425	0.570564	Nfe2	1
GO:0034765	GO:0034765	regulation of ion transmembrane transport	4/154	415/16041	0.566882	0.69334	0.571317	Lcn2/Mtnr1b/Snca/Kel	4
GO:0010717	GO:0010717	regulation of epithelial to mesenchymal transition	1/154	87/16041	0.568953	0.69334	0.571317	Il1b	1
GO:0033865	GO:0033865	nucleoside bisphosphate metabolic process	1/154	87/16041	0.568953	0.69334	0.571317	Snca	1
GO:0033875	GO:0033875	ribonucleoside bisphosphate metabolic process	1/154	87/16041	0.568953	0.69334	0.571317	Snca	1
GO:0034032	GO:0034032	purine nucleoside bisphosphate metabolic process	1/154	87/16041	0.568953	0.69334	0.571317	Snca	1
GO:0043242	GO:0043242	negative regulation of protein-containing complex disassembly	1/154	87/16041	0.568953	0.69334	0.571317	Spta1	1
GO:0046889	GO:0046889	positive regulation of lipid biosynthetic process	1/154	87/16041	0.568953	0.69334	0.571317	Il1b	1
GO:0048644	GO:0048644	muscle organ morphogenesis	1/154	87/16041	0.568953	0.69334	0.571317	Mybpc3	1
GO:0060021	GO:0060021	roof of mouth development	1/154	87/16041	0.568953	0.69334	0.571317	Mmp25	1
GO:0110149	GO:0110149	regulation of biomineralization	1/154	87/16041	0.568953	0.69334	0.571317	Nfe2	1
GO:1903312	GO:1903312	negative regulation of mRNA metabolic process	1/154	87/16041	0.568953	0.69334	0.571317	Tent5c	1
GO:1903578	GO:1903578	regulation of ATP metabolic process	1/154	87/16041	0.568953	0.69334	0.571317	Slc4a1	1
GO:0001657	GO:0001657	ureteric bud development	1/154	88/16041	0.573114	0.695945	0.573464	Tacstd2	1
GO:0002709	GO:0002709	regulation of T cell mediated immunity	1/154	88/16041	0.573114	0.695945	0.573464	Il1b	1
GO:0015718	GO:0015718	monocarboxylic acid transport	1/154	88/16041	0.573114	0.695945	0.573464	Il1b	1
GO:0031110	GO:0031110	regulation of microtubule polymerization or depolymerization	1/154	88/16041	0.573114	0.695945	0.573464	Snca	1
GO:0062014	GO:0062014	negative regulation of small molecule metabolic process	1/154	88/16041	0.573114	0.695945	0.573464	Slc4a1	1
GO:0072163	GO:0072163	mesonephric epithelium development	1/154	88/16041	0.573114	0.695945	0.573464	Tacstd2	1
GO:0072164	GO:0072164	mesonephric tubule development	1/154	88/16041	0.573114	0.695945	0.573464	Tacstd2	1
GO:0045165	GO:0045165	cell fate commitment	2/154	200/16041	0.574795	0.697635	0.574856	Il6ra/Slamf6	2
GO:0007018	GO:0007018	microtubule-based movement	3/154	311/16041	0.576837	0.698834	0.575845	Dnah6/Tacr1/Ccr6	3
GO:0006641	GO:0006641	triglyceride metabolic process	1/154	89/16041	0.577235	0.698834	0.575845	Lipg	1
GO:0090288	GO:0090288	negative regulation of cellular response to growth factor stimulus	1/154	89/16041	0.577235	0.698834	0.575845	Cxcl13	1
GO:1901879	GO:1901879	regulation of protein depolymerization	1/154	89/16041	0.577235	0.698834	0.575845	Spta1	1
GO:2001237	GO:2001237	negative regulation of extrinsic apoptotic signaling pathway	1/154	89/16041	0.577235	0.698834	0.575845	Il1b	1
GO:0001823	GO:0001823	mesonephros development	1/154	90/16041	0.581316	0.702716	0.579043	Tacstd2	1
GO:0032611	GO:0032611	interleukin-1 beta production	1/154	90/16041	0.581316	0.702716	0.579043	Il1b	1
GO:0035270	GO:0035270	endocrine system development	1/154	90/16041	0.581316	0.702716	0.579043	Il6ra	1
GO:0030522	GO:0030522	intracellular receptor signaling pathway	2/154	203/16041	0.58292	0.70379	0.579928	Srarp/Oas3	2
GO:0051259	GO:0051259	protein complex oligomerization	2/154	203/16041	0.58292	0.70379	0.579928	Trpm2/Snca	2
GO:0007517	GO:0007517	muscle organ development	3/154	314/16041	0.583374	0.70379	0.579928	Mybpc3/Vamp5/Kel	3
GO:0009259	GO:0009259	ribonucleotide metabolic process	3/154	314/16041	0.583374	0.70379	0.579928	Upp1/Slc4a1/Snca	3
GO:0014910	GO:0014910	regulation of smooth muscle cell migration	1/154	91/16041	0.585358	0.704362	0.5804	Tacr1	1
GO:0033138	GO:0033138	positive regulation of peptidyl-serine phosphorylation	1/154	91/16041	0.585358	0.704362	0.5804	Snca	1
[truncated: 410 more rows]
