# Supplementary material for: A role of arginase-1-expressing myeloid cells in cachexia
Source: Cancer Metab. 2025 Jun 5;13:27. doi: 10.1186/s40170-025-00396-0 (PMC12142917; doi:10.1186/s40170-025-00396-0)
Supplement: Supplementary file 5 — Supplementary Material 5 [file 40170_2025_396_MOESM5_ESM.xlsx]

## Sheet: DOWNregulated in 4T1
Differentially expressed genes in muscles from 4T1-bearing mice vs. healthy mice
Gene	value_1	value_2	log2FoldChange	padj	q_value	Sample
Slc17a9	0.285514	1.14181	1.9997	0.01595	0.0493212	upregulated
Lgals4	5.2086	20.824	1.99928	5e-05	0.000381521	upregulated
Tax1bp1	27.1214	108.223	1.99651	5e-05	0.000381521	upregulated
Tbc1d17	19.1689	76.4727	1.99618	0.00235	0.0104561	upregulated
Pde1b	0.420905	1.67808	1.99524	5e-05	0.000381521	upregulated
Cd53	0.883271	3.51781	1.99375	5e-05	0.000381521	upregulated
Rin3	1.61995	6.42706	1.98821	5e-05	0.000381521	upregulated
Mvp	7.83659	31.0704	1.98724	5e-05	0.000381521	upregulated
Gtpbp4	11.8415	46.8982	1.98568	5e-05	0.000381521	upregulated
Zc3h6	2.89234	11.4482	1.98481	5e-05	0.000381521	upregulated
Ccdc15	0.119672	0.473014	1.98279	0.00145	0.00702389	upregulated
Cpeb2	2.64829	10.4597	1.98172	5e-05	0.000381521	upregulated
Dennd1c	0.196609	0.776299	1.98128	0.001	0.00513419	upregulated
Acsl6	12.8328	50.6228	1.97995	0.00195	0.00897716	upregulated
Azi1	1.57426	6.20911	1.97971	0.0002	0.00130608	upregulated
Katnal2	0.229891	0.906041	1.97863	0.00125	0.00620829	upregulated
Utp14a	3.04963	12.016	1.97825	5e-05	0.000381521	upregulated
Ttll11	1.38759	5.45199	1.9742	0.0002	0.00130608	upregulated
Dgat2	7.41028	29.0668	1.97177	5e-05	0.000381521	upregulated
Lrrc8d	2.03082	7.95774	1.9703	5e-05	0.000381521	upregulated
Abi1	11.5663	45.2927	1.96935	5e-05	0.000381521	upregulated
BC027231	1.71452	6.71285	1.96912	0.0016	0.00762774	upregulated
Ccl6	2.87974	11.2709	1.9686	5e-05	0.000381521	upregulated
Inadl	0.922809	3.60828	1.96721	0.00015	0.0010209	upregulated
Psmd8	62.1274	242.85	1.96676	5e-05	0.000381521	upregulated
Mfsd4	17.1655	67.0965	1.96672	0.00715	0.0259763	upregulated
Tinagl1	9.07545	35.403	1.96383	5e-05	0.000381521	upregulated
Nr4a2	0.438663	1.70977	1.96261	0.00085	0.00448652	upregulated
Clasrp	3.22146	12.5441	1.96122	5e-05	0.000381521	upregulated
D19Wsu162e	23.1403	90.0915	1.96098	5e-05	0.000381521	upregulated
E2f8	0.111651	0.434614	1.96073	0.0075	0.027016	upregulated
Selp	1.18616	4.61509	1.96006	0.00845	0.0297342	upregulated
Bcl2l11	1.7095	6.64691	1.95911	5e-05	0.000381521	upregulated
Arid3a	0.65876	2.5598	1.95821	5e-05	0.000381521	upregulated
Nfkbia	13.7267	53.3355	1.95812	5e-05	0.000381521	upregulated
Psmc4	55.6283	216.107	1.95786	5e-05	0.000381521	upregulated
Scaf11	5.63394	21.8759	1.95713	5e-05	0.000381521	upregulated
E130102H24Rik	3.88582	15.0849	1.95682	5e-05	0.000381521	upregulated
Sod1	184.802	716.132	1.95424	5e-05	0.000381521	upregulated
Gzf1	7.2227	27.9596	1.95273	5e-05	0.000381521	upregulated
Isg20	0.996047	3.85498	1.95244	0.0002	0.00130608	upregulated
Adarb1	3.00009	11.604	1.95155	5e-05	0.000381521	upregulated
Slc9a3r1	0.690644	2.66709	1.94925	5e-05	0.000381521	upregulated
Lta	0.319591	1.23374	1.94874	0.00405	0.0163448	upregulated
Insig1	6.72638	25.9285	1.94664	5e-05	0.000381521	upregulated
Mctp1	0.259848	0.999532	1.94358	0.0008	0.00426751	upregulated
Cnr2	0.13442	0.516848	1.94299	0.00535	0.0203999	upregulated
Ccbl2	7.0819	27.2272	1.94284	5e-05	0.000381521	upregulated
Gm826	2.07241	7.95741	1.94099	0.0001	0.000715478	upregulated
Cyp26b1	1.60421	6.15863	1.94074	5e-05	0.000381521	upregulated
Sbsn	0.108032	0.414274	1.93912	0.0059	0.0221234	upregulated
Snhg7	2.5874	9.92105	1.93899	5e-05	0.000381521	upregulated
Papd7	3.15757	12.1039	1.93858	0.00455	0.0179718	upregulated
Tgm2	14.009	53.6013	1.93591	5e-05	0.000381521	upregulated
B230312A22Rik	12.5963	48.0758	1.93231	0.00035	0.00212479	upregulated
Repin1	10.4927	40.0346	1.93186	5e-05	0.000381521	upregulated
AK129341	0.203859	0.777709	1.93166	0.0001	0.000715478	upregulated
Chchd8	5.0473	19.2457	1.93095	0.0001	0.000715478	upregulated
Tmem57	7.06376	26.9129	1.92979	5e-05	0.000381521	upregulated
Clcc1	23.0807	87.9231	1.92956	0.0012	0.00599956	upregulated
Ddx56	12.1871	46.4203	1.9294	5e-05	0.000381521	upregulated
Syf2	17.9377	68.3088	1.92907	5e-05	0.000381521	upregulated
Lpl	79.8238	303.931	1.92885	5e-05	0.000381521	upregulated
Dcxr	6.09591	23.2006	1.92825	5e-05	0.000381521	upregulated
Atp6v0e	23.027	87.4538	1.9252	5e-05	0.000381521	upregulated
Ick	2.03445	7.72294	1.92451	5e-05	0.000381521	upregulated
Armcx5	1.90659	7.23062	1.92312	0.00855	0.0299925	upregulated
4933408B17Rik	0.136754	0.518608	1.92306	0.0057	0.0215044	upregulated
Nt5dc1	3.55203	13.4674	1.92276	5e-05	0.000381521	upregulated
Cldn15	2.18304	8.26905	1.92138	5e-05	0.000381521	upregulated
Arrdc5	0.449861	1.70377	1.92118	0.0032	0.0134348	upregulated
Tsc22d3	103.743	392.846	1.92095	0.00015	0.0010209	upregulated
Slc25a34	11.0071	41.6755	1.92077	5e-05	0.000381521	upregulated
Bend4	0.12964	0.490008	1.9183	0.0002	0.00130608	upregulated
Rabggtb	38.0877	143.943	1.9181	5e-05	0.000381521	upregulated
Nbr1	33.5096	126.58	1.9174	5e-05	0.000381521	upregulated
Acer2	2.65813	10.0367	1.9168	5e-05	0.000381521	upregulated
Btg1	3.62855	13.6788	1.91447	5e-05	0.000381521	upregulated
Cir1	4.33778	16.31	1.91073	0.0107	0.0359605	upregulated
Fbxo44	4.8775	18.3334	1.91026	5e-05	0.000381521	upregulated
Brpf3	3.90136	14.6636	1.91019	5e-05	0.000381521	upregulated
Sh3bp2	0.684249	2.57138	1.90995	5e-05	0.000381521	upregulated
Mthfd1l	0.122658	0.460382	1.90819	0.00525	0.0201319	upregulated
Trmt1	21.1094	79.2083	1.90777	5e-05	0.000381521	upregulated
Cnksr3	1.75991	6.60165	1.90733	5e-05	0.000381521	upregulated
Ctsd	318.462	1194.59	1.90732	5e-05	0.000381521	upregulated
Pole	0.533748	2.00036	1.90603	0.0003	0.00184356	upregulated
Hist1h2al	17.5369	65.546	1.90211	5e-05	0.000381521	upregulated
Zfp703	9.69166	36.2197	1.90196	5e-05	0.000381521	upregulated
Apod	23.4253	87.4822	1.90092	5e-05	0.000381521	upregulated
Zdhhc14	0.885817	3.30727	1.90056	5e-05	0.000381521	upregulated
Fos	3.83581	14.2824	1.89663	5e-05	0.000381521	upregulated
Csda	446.465	1657.4	1.8923	0.0004	0.00237406	upregulated
Sdad1	3.75448	13.9057	1.889	5e-05	0.000381521	upregulated
Efhd2	2.36002	8.72833	1.88691	5e-05	0.000381521	upregulated
Lrrc47	14.0821	52.0285	1.88544	0.0014	0.00681337	upregulated
Rbl2	12.0115	44.3168	1.88344	5e-05	0.000381521	upregulated
Cstb	9.05461	33.387	1.88256	5e-05	0.000381521	upregulated
Gm9889	0.168099	0.618768	1.88009	0.0145	0.0457568	upregulated
Piwil2	0.417982	1.53616	1.87782	5e-05	0.000381521	upregulated
Rusc2	11.4108	41.8776	1.87579	0.0002	0.00130608	upregulated
Clint1	19.7438	72.3274	1.87314	5e-05	0.000381521	upregulated
Dtnbp1	17.6602	64.6242	1.87157	5e-05	0.000381521	upregulated
Fam164c	0.277405	1.01293	1.86847	5e-05	0.000381521	upregulated
Bcl3	0.950342	3.46688	1.86712	0.00985	0.0336805	upregulated
Stmn1	0.582032	2.12247	1.86657	0.00665	0.0244284	upregulated
Srfbp1	3.82501	13.9439	1.8661	5e-05	0.000381521	upregulated
Zfp524	3.9291	14.3132	1.86508	5e-05	0.000381521	upregulated
Ehd3	1.30368	4.74662	1.86431	5e-05	0.000381521	upregulated
Apold1	1.23039	4.47655	1.86327	5e-05	0.000381521	upregulated
Optn	25.2603	91.8169	1.86189	5e-05	0.000381521	upregulated
Rpl3	19.3825	70.4253	1.86134	5e-05	0.000381521	upregulated
Slc19a2	4.54651	16.5123	1.86071	0.00025	0.00158521	upregulated
Ctnna1	13.9003	50.3838	1.85785	5e-05	0.000381521	upregulated
Zim1	0.284016	1.02925	1.85755	0.0002	0.00130608	upregulated
Gm17238	0.685356	2.47902	1.85485	0.002	0.00917615	upregulated
Cables1	0.650431	2.35265	1.85482	5e-05	0.000381521	upregulated
Zfp498	2.6668	9.64451	1.8546	5e-05	0.000381521	upregulated
Ccdc88b	0.154108	0.556832	1.8533	0.0001	0.000715478	upregulated
Zfp280d	3.27151	11.8057	1.85145	5e-05	0.000381521	upregulated
Ing3	3.26967	11.7946	1.85091	5e-05	0.000381521	upregulated
Hsf4	3.47463	12.4914	1.84601	5e-05	0.000381521	upregulated
Dcaf10	3.10714	11.1663	1.84549	5e-05	0.000381521	upregulated
Ubr2	16.7086	60.0128	1.84468	5e-05	0.000381521	upregulated
5730469M10Rik	12.7625	45.7648	1.84233	5e-05	0.000381521	upregulated
Rab9	11.8569	42.5007	1.84176	5e-05	0.000381521	upregulated
Cdk2ap2	12.1314	43.452	1.84068	5e-05	0.000381521	upregulated
Mms19	10.3217	36.967	1.84056	5e-05	0.000381521	upregulated
Ipo13	121.041	433.366	1.84009	0.0002	0.00130608	upregulated
Fam117b	1.7787	6.36454	1.83923	5e-05	0.000381521	upregulated
Net1	16.0066	57.1965	1.83726	5e-05	0.000381521	upregulated
4931428F04Rik	3.96559	14.1176	1.83188	0.01185	0.0390122	upregulated
Irf2bp2	7.74808	27.5781	1.83161	5e-05	0.000381521	upregulated
Casp6	1.92563	6.85299	1.8314	0.0002	0.00130608	upregulated
Snca	0.263202	0.936071	1.83045	0.0146	0.0459545	upregulated
Fbxo30	4.34437	15.4292	1.82845	5e-05	0.000381521	upregulated
Atf4	102.401	362.956	1.82557	5e-05	0.000381521	upregulated
Plscr1	0.785428	2.78119	1.82415	0.0002	0.00130608	upregulated
Dhx37	1.24511	4.40019	1.82129	5e-05	0.000381521	upregulated
Naglu	2.92817	10.347	1.82114	5e-05	0.000381521	upregulated
Lss	1.647	5.81494	1.81992	0.00145	0.00702389	upregulated
Filip1	7.39781	26.1053	1.81917	5e-05	0.000381521	upregulated
Nop14	12.0995	42.5739	1.81502	0.0161	0.0496038	upregulated
Sema4a	1.23989	4.3606	1.81432	0.0009	0.00470096	upregulated
Pde7a	15.4371	54.28	1.81402	0.0001	0.000715478	upregulated
Ercc1	11.0317	38.7653	1.81311	0.0002	0.00130608	upregulated
Slc11a1	0.926656	3.24848	1.80966	0.01495	0.0468277	upregulated
Nap1l1	32.4401	113.719	1.80962	5e-05	0.000381521	upregulated
Pstpip1	0.503605	1.76451	1.8089	0.00475	0.018599	upregulated
Tjap1	10.0647	35.2277	1.80741	5e-05	0.000381521	upregulated
Tsc1	8.75046	30.619	1.807	5e-05	0.000381521	upregulated
Baiap2	0.874813	3.05878	1.80591	0.00055	0.00311812	upregulated
Zc3h3	0.581384	2.03036	1.80417	5e-05	0.000381521	upregulated
Trnt1	9.92372	34.6307	1.8031	0.00045	0.00262255	upregulated
Klhl6	1.09131	3.8082	1.80304	5e-05	0.000381521	upregulated
Vsig2	2.78221	9.70447	1.80242	5e-05	0.000381521	upregulated
Tmem178	0.335035	1.16833	1.80207	0.00525	0.0201319	upregulated
Slc25a38	8.09883	28.094	1.79448	5e-05	0.000381521	upregulated
Rasa2	0.954867	3.31178	1.79423	5e-05	0.000381521	upregulated
Arhgef5	1.46644	5.08595	1.7942	5e-05	0.000381521	upregulated
Dnttip1	7.47838	25.9278	1.7937	5e-05	0.000381521	upregulated
Atg2a	6.26345	21.7139	1.79359	5e-05	0.000381521	upregulated
Tnfrsf1b	1.502	5.20247	1.79231	5e-05	0.000381521	upregulated
Abcg1	0.479089	1.65916	1.79209	5e-05	0.000381521	upregulated
Sema3f	1.77159	6.13259	1.79146	5e-05	0.000381521	upregulated
Sim2	6.36938	22.0158	1.78931	5e-05	0.000381521	upregulated
4833403I15Rik	0.324067	1.11993	1.78905	0.0005	0.00287071	upregulated
2210021J22Rik	16.6673	57.5855	1.78868	5e-05	0.000381521	upregulated
Crtc2	12.5483	43.3079	1.78714	5e-05	0.000381521	upregulated
Gm13123	1.29536	4.46995	1.7869	0.00485	0.0188814	upregulated
H2-Q7	0.791451	2.72879	1.78569	0.00155	0.00742334	upregulated
Tpr	68.8692	237.425	1.78554	0.0081	0.0287792	upregulated
Lrrc52	1.05228	3.6203	1.78258	0.0007	0.00382599	upregulated
Cep110	3.48935	11.9755	1.77906	5e-05	0.000381521	upregulated
Wwp2	3.93707	13.502	1.77798	5e-05	0.000381521	upregulated
Csnk2a2	5.22004	17.8945	1.77739	5e-05	0.000381521	upregulated
Dock8	0.338608	1.16055	1.77713	5e-05	0.000381521	upregulated
Tom1	22.0327	75.2949	1.77291	5e-05	0.000381521	upregulated
Ttc39b	0.240149	0.820424	1.77244	0.0005	0.00287071	upregulated
Plbd2	11.4823	39.2004	1.77145	5e-05	0.000381521	upregulated
Anxa1	11.0694	37.7407	1.76955	0.00075	0.00405347	upregulated
Dnajb9	38.2358	130.298	1.76882	5e-05	0.000381521	upregulated
Wipi1	34.6846	118.19	1.76874	5e-05	0.000381521	upregulated
Zmiz1	6.66069	22.6245	1.76414	0.0001	0.000715478	upregulated
Os9	4.38578	14.8969	1.76411	5e-05	0.000381521	upregulated
Casp4	0.509854	1.73147	1.76385	0.00555	0.0210499	upregulated
Stx11	0.121414	0.412142	1.76321	0.01565	0.0485598	upregulated
9430038I01Rik	2.86514	9.72226	1.76268	5e-05	0.000381521	upregulated
Cotl1	1.93917	6.57896	1.76242	5e-05	0.000381521	upregulated
RP23-344J14.1	36.0156	122.158	1.76205	5e-05	0.000381521	upregulated
Bet1l	4.56939	15.4796	1.76029	5e-05	0.000381521	upregulated
Rps27	594.884	2014.17	1.7595	5e-05	0.000381521	upregulated
Lrmp	0.63967	2.16541	1.75924	0.00095	0.00492038	upregulated
Paip2b	38.468	130.117	1.75808	5e-05	0.000381521	upregulated
E130218I03Rik	2.76932	9.35804	1.75668	0.0004	0.00237406	upregulated
Ankrd2	109.276	369.051	1.75585	0.0003	0.00184356	upregulated
Syk	0.630502	2.12054	1.74986	5e-05	0.000381521	upregulated
Trim39	4.21003	14.1566	1.74957	5e-05	0.000381521	upregulated
Lmbr1l	4.9366	16.5952	1.74918	0.0001	0.000715478	upregulated
Gnl3	9.15412	30.6876	1.74516	0.00745	0.0268716	upregulated
Abcb1b	1.90735	6.39261	1.74483	5e-05	0.000381521	upregulated
Clk1	38.3954	128.594	1.74382	5e-05	0.000381521	upregulated
Fam50a	7.78122	26.0407	1.7427	5e-05	0.000381521	upregulated
Vps54	8.58693	28.7139	1.74153	5e-05	0.000381521	upregulated
Rnh1	25.5504	85.256	1.73845	5e-05	0.000381521	upregulated
Stxbp2	4.45881	14.8735	1.73801	0.00975	0.0334399	upregulated
Lmo1	1.05054	3.5032	1.73754	0.0008	0.00426751	upregulated
Srsf4	6.33584	21.113	1.73653	0.0088	0.030758	upregulated
Csf2ra	0.585104	1.94925	1.73615	0.00075	0.00405347	upregulated
Rgs2	2.05381	6.8385	1.73538	0.00015	0.0010209	upregulated
Phf3	3.92315	13.036	1.73242	5e-05	0.000381521	upregulated
Snhg3	14.5356	48.2935	1.73224	0.01525	0.0476242	upregulated
Usp28	22.9837	76.3339	1.73171	0.00025	0.00158521	upregulated
Prickle3	9.18094	30.4863	1.73145	0.00015	0.0010209	upregulated
Phf15	1.38228	4.58179	1.72887	5e-05	0.000381521	upregulated
Sh2d3c	4.26123	14.0984	1.72619	5e-05	0.000381521	upregulated
Mfap1a	1.4882	4.91862	1.72469	5e-05	0.000381521	upregulated
Gsto1	14.8721	49.106	1.72329	5e-05	0.000381521	upregulated
Psmd11	72.3552	238.84	1.72288	5e-05	0.000381521	upregulated
Hnrnpa1	45.6688	150.685	1.72226	5e-05	0.000381521	upregulated
Sart1	4.33889	14.3038	1.721	5e-05	0.000381521	upregulated
Naca	82.8376	273.009	1.72059	0.00015	0.0010209	upregulated
Pex16	12.8845	42.4617	1.72052	5e-05	0.000381521	upregulated
Fgfr3	1.58274	5.19899	1.71581	0.0004	0.00237406	upregulated
Adprhl2	4.3504	14.2862	1.7154	5e-05	0.000381521	upregulated
Gimap5	1.51361	4.96658	1.71426	0.01155	0.0382571	upregulated
Emd	21.9571	71.999	1.71329	5e-05	0.000381521	upregulated
Fam63a	17.5895	57.6685	1.71307	0.0074	0.0267197	upregulated
Ppara	2.73464	8.96137	1.71237	0.0007	0.00382599	upregulated
Asxl1	3.50274	11.4501	1.7088	5e-05	0.000381521	upregulated
BC022960	0.345786	1.12826	1.70615	0.0063	0.0233709	upregulated
Eapp	11.0392	36.0144	1.70593	5e-05	0.000381521	upregulated
Cerk	1.70059	5.54519	1.70521	5e-05	0.000381521	upregulated
Ap3b1	5.37103	17.5136	1.7052	5e-05	0.000381521	upregulated
Rnf125	1.64113	5.35109	1.70514	5e-05	0.000381521	upregulated
Clec4a2	0.390712	1.27367	1.70481	0.01215	0.0397295	upregulated
Cabyr	0.212461	0.692586	1.7048	0.0133	0.0428282	upregulated
Luc7l	7.73349	25.1922	1.70378	5e-05	0.000381521	upregulated
Psmb1	87.012	283.37	1.7034	5e-05	0.000381521	upregulated
BC029214	8.84855	28.7937	1.70224	0.00015	0.0010209	upregulated
Eif1	688.415	2239.11	1.70157	0.00345	0.0143378	upregulated
Nfkb2	3.4348	11.1674	1.701	5e-05	0.000381521	upregulated
Eif3g	30.7219	99.7192	1.69861	5e-05	0.000381521	upregulated
Foxc1	0.297508	0.965537	1.6984	0.001	0.00513419	upregulated
Lin54	2.13644	6.93313	1.6983	5e-05	0.000381521	upregulated
Zfp318	2.34806	7.61887	1.69811	0.0002	0.00130608	upregulated
Vars	13.1272	42.5901	1.69795	5e-05	0.000381521	upregulated
Wdr43	8.32273	26.9965	1.69764	5e-05	0.000381521	upregulated
Anp32a	31.215	101.249	1.6976	0.00055	0.00311812	upregulated
Slc43a1	4.56422	14.7982	1.69698	5e-05	0.000381521	upregulated
Phax	9.80101	31.7541	1.69594	0.00285	0.0122231	upregulated
Ranbp10	11.3368	36.6859	1.69422	5e-05	0.000381521	upregulated
Bcl7b	12.7708	41.3065	1.69352	5e-05	0.000381521	upregulated
Smc5	1.71305	5.53977	1.69326	5e-05	0.000381521	upregulated
Bri3	47.9794	155.09	1.69262	0.00125	0.00620829	upregulated
2410003K15Rik	30.4464	98.3267	1.69131	5e-05	0.000381521	upregulated
Cnnm3	4.82481	15.5748	1.69067	5e-05	0.000381521	upregulated
Utp3	11.8638	38.2729	1.68975	5e-05	0.000381521	upregulated
Llph	4.99705	16.1044	1.68831	5e-05	0.000381521	upregulated
Micall1	2.86478	9.21654	1.6858	5e-05	0.000381521	upregulated
Pfkfb3	45.4722	146.266	1.68554	0.0002	0.00130608	upregulated
Prkcq	34.2565	110.144	1.68494	5e-05	0.000381521	upregulated
Osbpl1a	18.7616	60.3145	1.68472	5e-05	0.000381521	upregulated
Acacb	43.5145	139.8	1.68379	5e-05	0.000381521	upregulated
Hcls1	1.2915	4.14804	1.68338	0.00015	0.0010209	upregulated
1700102P08Rik	0.25785	0.827327	1.68193	0.0155	0.0481716	upregulated
Ankrd54	2.70989	8.69439	1.68185	5e-05	0.000381521	upregulated
Klf10	6.4093	20.5596	1.68157	0.0001	0.000715478	upregulated
Dnajb6	41.8559	134.028	1.67903	5e-05	0.000381521	upregulated
Gabarap	139.693	447.098	1.67833	5e-05	0.000381521	upregulated
Gpatch1	2.05299	6.56634	1.67736	5e-05	0.000381521	upregulated
Hipk1	9.13662	29.2077	1.67662	5e-05	0.000381521	upregulated
Dnase2a	4.75064	15.1866	1.6766	0.00635	0.0235113	upregulated
Cul4b	4.86577	15.5531	1.67646	5e-05	0.000381521	upregulated
Cbx7	3.30103	10.5414	1.67508	5e-05	0.000381521	upregulated
Hrct1	0.871113	2.77765	1.67293	0.00045	0.00262255	upregulated
Sorbs1	8.94323	28.5149	1.67285	5e-05	0.000381521	upregulated
Actr8	12.7994	40.803	1.67259	5e-05	0.000381521	upregulated
Bsdc1	15.7834	50.3071	1.67236	5e-05	0.000381521	upregulated
Gramd3	6.65379	21.1898	1.67112	5e-05	0.000381521	upregulated
Klhl2	2.19479	6.98622	1.67043	5e-05	0.000381521	upregulated
Ccnl1	10.9081	34.6275	1.66652	5e-05	0.000381521	upregulated
Flcn	24.2899	77.0281	1.66503	5e-05	0.000381521	upregulated
Setd2	13.0707	41.4234	1.6641	0.00185	0.00861045	upregulated
BC013712	0.422713	1.33908	1.6635	0.0003	0.00184356	upregulated
Peli1	4.61433	14.6078	1.66255	5e-05	0.000381521	upregulated
Rps28	269.793	853.647	1.66179	0.00055	0.00311812	upregulated
Socs3	1.65031	5.21833	1.66085	0.0007	0.00382599	upregulated
Supt4h1	25.8706	81.7892	1.6606	5e-05	0.000381521	upregulated
Lzts2	7.37522	23.2871	1.65877	5e-05	0.000381521	upregulated
Pcgf5	12.4451	39.2923	1.65867	5e-05	0.000381521	upregulated
Timm10	12.5664	39.6607	1.65814	5e-05	0.000381521	upregulated
Mrgpre	0.289157	0.912495	1.65797	0.0007	0.00382599	upregulated
Epb4.1l5	0.903009	2.84768	1.65698	0.0002	0.00130608	upregulated
Acot2	6.25525	19.7186	1.65642	5e-05	0.000381521	upregulated
2610039C10Rik	0.795764	2.50777	1.65599	0.0026	0.0113157	upregulated
Slc43a2	6.61218	20.8115	1.65418	0.00015	0.0010209	upregulated
Rnf216	5.83695	18.3693	1.65401	5e-05	0.000381521	upregulated
Pcyt2	19.5104	61.3713	1.65332	5e-05	0.000381521	upregulated
Phc2	7.63874	24.0267	1.65323	5e-05	0.000381521	upregulated
Kdsr	1.26572	3.98019	1.65287	5e-05	0.000381521	upregulated
Fcer1g	1.82033	5.71818	1.65135	0.0066	0.0242711	upregulated
Actr5	1.18749	3.72236	1.6483	0.0006	0.00334833	upregulated
Tubb4b	126.75	397.01	1.64719	5e-05	0.000381521	upregulated
9530068E07Rik	42.5021	133.02	1.64603	5e-05	0.000381521	upregulated
Orc2	5.82766	18.2358	1.64578	5e-05	0.000381521	upregulated
Enc1	0.849617	2.65688	1.64485	5e-05	0.000381521	upregulated
Wasf2	9.72131	30.374	1.64362	0.00495	0.0191935	upregulated
Jmjd1c	4.97954	15.5418	1.64207	0.00025	0.00158521	upregulated
Prpf6	9.46086	29.5163	1.64147	0.0076	0.0272818	upregulated
Tnks	1.27146	3.95797	1.63827	5e-05	0.000381521	upregulated
Dtnb	0.918539	2.85651	1.63684	0.0014	0.00681337	upregulated
Esyt2	7.71461	23.9907	1.63681	5e-05	0.000381521	upregulated
Slc9a1	5.07724	15.7885	1.63676	5e-05	0.000381521	upregulated
BC031781	4.48076	13.9281	1.63619	5e-05	0.000381521	upregulated
Zfp143	3.7598	11.6822	1.63558	5e-05	0.000381521	upregulated
Lemd2	9.25891	28.7599	1.63514	5e-05	0.000381521	upregulated
1110007C09Rik	46.9347	145.744	1.63471	5e-05	0.000381521	upregulated
Gps2	24.948	77.4382	1.63412	5e-05	0.000381521	upregulated
Itpk1	1.9694	6.11071	1.63358	5e-05	0.000381521	upregulated
Nfkbiz	0.624285	1.93328	1.63078	0.0001	0.000715478	upregulated
Pdp2	0.485178	1.50231	1.6306	0.0003	0.00184356	upregulated
Egln3	23.5958	72.9951	1.62927	5e-05	0.000381521	upregulated
4831426I19Rik	0.424569	1.31097	1.62657	5e-05	0.000381521	upregulated
Spata5l1	3.71892	11.4776	1.62586	5e-05	0.000381521	upregulated
Adrm1	56.3994	173.885	1.62438	5e-05	0.000381521	upregulated
Chac1	18.7033	57.6241	1.62338	5e-05	0.000381521	upregulated
Mkrn1	8.82346	27.173	1.62276	0.0003	0.00184356	upregulated
Hhex	0.600222	1.84517	1.62018	0.0048	0.0187298	upregulated
Miip	6.36178	19.5508	1.61973	0.0009	0.00470096	upregulated
Slc10a3	1.89866	5.83113	1.61879	5e-05	0.000381521	upregulated
Abhd6	2.88112	8.84772	1.61868	5e-05	0.000381521	upregulated
Appl2	15.4681	47.4555	1.61728	0.0006	0.00334833	upregulated
Qtrt1	2.66765	8.18295	1.61705	5e-05	0.000381521	upregulated
Qsox1	7.33379	22.4933	1.61686	5e-05	0.000381521	upregulated
Fip1l1	11.9895	36.756	1.61621	0.00085	0.00448652	upregulated
Arnt	18.3897	56.3489	1.61549	5e-05	0.000381521	upregulated
Aldh1l1	2.77225	8.49308	1.61523	0.0017	0.00802537	upregulated
Nuak1	3.61215	11.0641	1.61496	5e-05	0.000381521	upregulated
Txnl1	31.4613	96.2847	1.61373	5e-05	0.000381521	upregulated
Slc25a27	3.17192	9.70026	1.61267	5e-05	0.000381521	upregulated
Cast	21.8292	66.7377	1.61224	0.0001	0.000715478	upregulated
Npm1	68.1558	208.315	1.61186	5e-05	0.000381521	upregulated
Zrsr2	7.79074	23.8076	1.61159	0.0003	0.00184356	upregulated
Med10	2.64462	8.07375	1.61018	0.006	0.0224177	upregulated
ORF19	4.90579	14.962	1.60875	5e-05	0.000381521	upregulated
Pik3ip1	19.3086	58.85	1.6078	5e-05	0.000381521	upregulated
Clk4	37.6124	114.591	1.60722	5e-05	0.000381521	upregulated
Gadd45b	24.4145	74.3808	1.60719	5e-05	0.000381521	upregulated
Rnf169	1.33008	4.05141	1.60691	5e-05	0.000381521	upregulated
Scaf8	6.22408	18.9575	1.60684	5e-05	0.000381521	upregulated
Neu1	5.86936	17.8551	1.60506	5e-05	0.000381521	upregulated
Nradd	0.788738	2.39804	1.60424	0.0019	0.00879781	upregulated
Npepps	24.3452	73.941	1.60274	5e-05	0.000381521	upregulated
Tmem205	8.69955	26.4029	1.60168	5e-05	0.000381521	upregulated
Ralbp1	7.79464	23.6401	1.60068	5e-05	0.000381521	upregulated
Aldh3b1	0.685747	2.07806	1.59949	0.0047	0.0184619	upregulated
1700017B05Rik	0.653242	1.97791	1.59828	5e-05	0.000381521	upregulated
Zmym5	9.07328	27.4619	1.59773	5e-05	0.000381521	upregulated
Hnrnpf	17.5516	53.0767	1.59648	5e-05	0.000381521	upregulated
Zfp622	7.19347	21.7525	1.59642	5e-05	0.000381521	upregulated
Ptpn2	6.48721	19.6107	1.59597	5e-05	0.000381521	upregulated
Zfp593	0.622231	1.87889	1.59435	0.0149	0.0467143	upregulated
Mlycd	48.7374	147.098	1.59368	5e-05	0.000381521	upregulated
Ing5	1.41396	4.26648	1.59331	5e-05	0.000381521	upregulated
Kdm4a	7.06896	21.3231	1.59285	5e-05	0.000381521	upregulated
Pqlc1	6.96945	21.0128	1.59215	5e-05	0.000381521	upregulated
Nrgn	0.743965	2.24273	1.59195	0.0011	0.00556533	upregulated
C030046E11Rik	9.86321	29.7184	1.59123	0.0001	0.000715478	upregulated
Naga	3.53993	10.6653	1.59113	5e-05	0.000381521	upregulated
Ddx24	15.5151	46.7419	1.59104	5e-05	0.000381521	upregulated
Bmf	0.866374	2.60933	1.59062	0.00755	0.0271455	upregulated
Plekhm2	13.1062	39.4567	1.59003	0.00025	0.00158521	upregulated
H2-Q6	0.93553	2.81584	1.58971	0.00065	0.00358745	upregulated
Mcf2l	7.57594	22.7726	1.5878	0.01625	0.0499977	upregulated
Tbc1d20	15.3173	46.0104	1.5868	5e-05	0.000381521	upregulated
Rrs1	5.44504	16.355	1.58672	5e-05	0.000381521	upregulated
Maml3	0.482183	1.44797	1.58638	5e-05	0.000381521	upregulated
Prr14	12.2993	36.8657	1.5837	5e-05	0.000381521	upregulated
Phf13	2.5258	7.56169	1.58197	5e-05	0.000381521	upregulated
Scyl3	3.78191	11.3121	1.58068	0.0017	0.00802537	upregulated
Pxk	6.34709	18.9588	1.5787	5e-05	0.000381521	upregulated
Cyp2e1	0.519836	1.54971	1.57587	0.0025	0.0110042	upregulated
Eef2	375.955	1120.11	1.57501	0.0014	0.00681337	upregulated
Taf8	5.85859	17.4538	1.57491	5e-05	0.000381521	upregulated
Meaf6	7.13205	21.2101	1.57236	0.0021	0.0095669	upregulated
Serinc3	133.635	397.184	1.57151	0.0003	0.00184356	upregulated
Mta1	8.27325	24.5854	1.57127	5e-05	0.000381521	upregulated
Gpr56	11.3722	33.7934	1.57123	5e-05	0.000381521	upregulated
Ccdc59	4.90733	14.5788	1.57086	5e-05	0.000381521	upregulated
Gpi1	495.464	1471.13	1.57007	0.0036	0.0148427	upregulated
Psmd2	106.409	315.881	1.56976	0.0003	0.00184356	upregulated
Nfkbil1	3.25126	9.64867	1.56933	5e-05	0.000381521	upregulated
Stab2	0.999542	2.96554	1.56896	0.0004	0.00237406	upregulated
Ttc38	1.61966	4.80222	1.56801	0.00155	0.00742334	upregulated
Tbx2	1.23003	3.64558	1.56746	5e-05	0.000381521	upregulated
Stk24	9.02333	26.7385	1.56719	5e-05	0.000381521	upregulated
Alg1	8.72081	25.842	1.56718	0.00185	0.00861045	upregulated
Cfp	2.18878	6.48442	1.56685	0.01075	0.0360927	upregulated
Mgea5	13.6779	40.4549	1.56447	5e-05	0.000381521	upregulated
Gclc	3.29028	9.72049	1.56282	5e-05	0.000381521	upregulated
Mfap1b	0.791698	2.33659	1.56138	0.0001	0.000715478	upregulated
S100pbp	3.19973	9.44224	1.56118	5e-05	0.000381521	upregulated
Inca1	2.07976	6.13028	1.55954	0.0001	0.000715478	upregulated
Zfp869	5.38005	15.8565	1.55938	5e-05	0.000381521	upregulated
Ppm1d	2.55022	7.50934	1.55807	5e-05	0.000381521	upregulated
Fam133b	3.88825	11.442	1.55714	5e-05	0.000381521	upregulated
Mertk	0.684165	2.01293	1.55688	0.0003	0.00184356	upregulated
Sema7a	6.40677	18.8493	1.55684	5e-05	0.000381521	upregulated
Dennd4a	0.463331	1.36278	1.55643	5e-05	0.000381521	upregulated
Lamb3	0.274397	0.806882	1.55609	0.0112	0.0372985	upregulated
AI848100	2.12982	6.26052	1.55555	5e-05	0.000381521	upregulated
Ythdc1	15.654	45.9623	1.55392	5e-05	0.000381521	upregulated
Fau	139.189	408.523	1.55337	5e-05	0.000381521	upregulated
Dhx15	17.4441	51.0945	1.55043	5e-05	0.000381521	upregulated
Csnk1e	23.3955	68.5094	1.55007	5e-05	0.000381521	upregulated
Ssh3	1.12903	3.30393	1.5491	5e-05	0.000381521	upregulated
Cytl1	1.92188	5.62104	1.54832	0.00065	0.00358745	upregulated
Slc3a2	12.3606	36.1327	1.54756	5e-05	0.000381521	upregulated
Wbp5	20.0062	58.4652	1.54713	5e-05	0.000381521	upregulated
BC026585	0.440608	1.28697	1.54641	0.0161	0.0496038	upregulated
Idua	6.01097	17.5532	1.54607	0.00565	0.0213693	upregulated
Dnajb2	18.9971	55.4048	1.54424	5e-05	0.000381521	upregulated
Ccdc57	0.839063	2.44607	1.54362	0.00345	0.0143378	upregulated
Grpel1	19.4844	56.7848	1.54318	5e-05	0.000381521	upregulated
Zfyve21	6.32004	18.4147	1.54285	5e-05	0.000381521	upregulated
Zfp110	4.13491	12.0385	1.54173	5e-05	0.000381521	upregulated
Tmcc3	7.8608	22.8736	1.54093	5e-05	0.000381521	upregulated
Dazap2	71.3125	207.213	1.53889	5e-05	0.000381521	upregulated
Ndor1	4.95042	14.3605	1.53648	0.00125	0.00620829	upregulated
Eif4a1	52.869	153.327	1.53611	5e-05	0.000381521	upregulated
Rapgef1	47.97	139.069	1.5356	0.00015	0.0010209	upregulated
Dapk1	0.610532	1.76952	1.53522	5e-05	0.000381521	upregulated
Nmd3	14.741	42.6409	1.5324	5e-05	0.000381521	upregulated
Tubb6	9.92253	28.6996	1.53225	5e-05	0.000381521	upregulated
Ccdc9	25.085	72.5128	1.53141	0.0026	0.0113157	upregulated
Rela	7.48462	21.6322	1.53118	5e-05	0.000381521	upregulated
Coro6	92.4511	266.967	1.5299	0.0004	0.00237406	upregulated
Gramd1c	0.25617	0.738838	1.52816	0.0027	0.0116833	upregulated
Slc43a3	14.6901	42.3541	1.52766	5e-05	0.000381521	upregulated
Papd4	4.15871	11.9823	1.52669	5e-05	0.000381521	upregulated
Supt6h	8.75481	25.2172	1.52626	0.00035	0.00212479	upregulated
Chfr	6.93168	19.948	1.52497	5e-05	0.000381521	upregulated
Dmwd	10.4993	30.2026	1.52438	5e-05	0.000381521	upregulated
Psmd3	59.7725	171.817	1.52332	5e-05	0.000381521	upregulated
Csrp2	1.80083	5.17635	1.52327	0.00035	0.00212479	upregulated
Ssu72	22.7064	65.1872	1.52149	5e-05	0.000381521	upregulated
Zscan12	3.43538	9.86004	1.52112	5e-05	0.000381521	upregulated
Gadd45a	11.2989	32.3984	1.51974	5e-05	0.000381521	upregulated
Sun2	61.5805	176.314	1.5176	0.00795	0.0283355	upregulated
Fdx1	29.4211	84.1764	1.51657	5e-05	0.000381521	upregulated
Ip6k2	7.31763	20.926	1.51585	5e-05	0.000381521	upregulated
Uck2	5.63074	16.1015	1.5158	5e-05	0.000381521	upregulated
Uggt1	11.1411	31.8414	1.51502	5e-05	0.000381521	upregulated
Rnf114	36.4553	104.025	1.51273	0.0003	0.00184356	upregulated
Pitx3	6.83239	19.4886	1.51217	0.0005	0.00287071	upregulated
Ramp2	24.5529	70.0117	1.5117	0.0154	0.0479379	upregulated
Cblb	3.83356	10.9098	1.50886	5e-05	0.000381521	upregulated
Gas2l3	0.188109	0.534714	1.5072	0.0019	0.00879781	upregulated
Eprs	52.7808	149.925	1.50616	0.0004	0.00237406	upregulated
Dlg5	2.06008	5.85112	1.50601	0.003	0.0127493	upregulated
Abca1	0.893381	2.53108	1.50241	5e-05	0.000381521	upregulated
Ramp3	0.409195	1.15913	1.50219	0.01395	0.0444457	upregulated
Rabac1	142.218	402.821	1.50204	5e-05	0.000381521	upregulated
Snw1	15.8544	44.8877	1.50143	0.0002	0.00130608	upregulated
Fam46b	0.292552	0.827639	1.50031	0.0064	0.023677	upregulated
Fiz1	7.73878	21.8878	1.49995	5e-05	0.000381521	upregulated
Gm1840	5.92364	16.7376	1.49854	5e-05	0.000381521	upregulated
Amn1	5.49902	15.5308	1.49789	0.0008	0.00426751	upregulated
Eif4b	57.7748	163.161	1.49779	0.00025	0.00158521	upregulated
Fmo1	12.7446	35.9831	1.49743	0.00015	0.0010209	upregulated
Fam100a	17.8167	50.2835	1.49685	5e-05	0.000381521	upregulated
Psmd7	71.2146	200.985	1.49684	0.0001	0.000715478	upregulated
Rab30	1.32729	3.74415	1.49616	0.00025	0.00158521	upregulated
Slc41a3	54.2353	152.925	1.49552	5e-05	0.000381521	upregulated
Ube4a	9.98556	28.1341	1.49441	5e-05	0.000381521	upregulated
Mpv17l2	11.421	32.1729	1.49415	0.00965	0.0331893	upregulated
Unc45a	4.52375	12.7415	1.49395	0.00195	0.00897716	upregulated
Ace	7.12088	20.0426	1.49294	5e-05	0.000381521	upregulated
Zfand5	124.193	349.523	1.4928	0.00015	0.0010209	upregulated
Ccng2	9.01873	25.3382	1.49032	5e-05	0.000381521	upregulated
Nrtn	2.70811	7.60323	1.48933	0.0003	0.00184356	upregulated
Plin5	13.1672	36.9665	1.48927	5e-05	0.000381521	upregulated
Rin1	0.251119	0.704377	1.48798	0.00175	0.0082213	upregulated
Brms1	6.93831	19.4608	1.48791	5e-05	0.000381521	upregulated
Smndc1	11.4484	32.0918	1.48706	5e-05	0.000381521	upregulated
Ptplad1	6.28698	17.6002	1.48515	5e-05	0.000381521	upregulated
Hspb7	331.567	927.889	1.48465	0.01215	0.0397295	upregulated
Tmem189	11.7872	32.9361	1.48244	0.01535	0.0478152	upregulated
Ednrb	5.42935	15.1638	1.48178	5e-05	0.000381521	upregulated
Prr24	10.7132	29.9026	1.48088	5e-05	0.000381521	upregulated
Eml2	7.15773	19.9752	1.48064	0.0005	0.00287071	upregulated
Fbrs	7.51442	20.9696	1.48057	5e-05	0.000381521	upregulated
Atg13	20.4375	56.9832	1.47932	0.00195	0.00897716	upregulated
Clpx	34.7936	96.9385	1.47825	0.0001	0.000715478	upregulated
Kctd13	1.48031	4.12338	1.47793	0.00345	0.0143378	upregulated
Trim24	13.5711	37.8003	1.47786	0.00015	0.0010209	upregulated
Esrrb	1.37534	3.83051	1.47775	5e-05	0.000381521	upregulated
Gmeb2	3.44002	9.57693	1.47715	5e-05	0.000381521	upregulated
Spp1	0.818372	2.27811	1.47701	0.00215	0.00974226	upregulated
Cdc42ep4	3.06226	8.52041	1.47633	5e-05	0.000381521	upregulated
Nup188	3.09464	8.60748	1.47582	0.00955	0.0329123	upregulated
Ctdspl	1.83158	5.09398	1.4757	0.0001	0.000715478	upregulated
Xdh	8.50336	23.6271	1.47434	5e-05	0.000381521	upregulated
Ifitm2	39.5179	109.789	1.47415	5e-05	0.000381521	upregulated
Gata2	3.30262	9.17455	1.47403	5e-05	0.000381521	upregulated
Rplp2	334.968	930.262	1.47362	0.00035	0.00212479	upregulated
Tekt1	0.753585	2.09242	1.47333	0.00095	0.00492038	upregulated
Fnip2	1.15132	3.19677	1.47332	0.0001	0.000715478	upregulated
Sirt1	4.22003	11.7103	1.47245	5e-05	0.000381521	upregulated
Ank3	11.4759	31.8372	1.47211	5e-05	0.000381521	upregulated
Ugcg	4.0389	11.1987	1.47129	5e-05	0.000381521	upregulated
Wdr60	1.87679	5.2	1.47025	5e-05	0.000381521	upregulated
Rps20	173.359	480.197	1.46986	0.0003	0.00184356	upregulated
Dda1	15.9289	44.1162	1.46966	0.0008	0.00426751	upregulated
Atxn10	10.3831	28.7447	1.46906	5e-05	0.000381521	upregulated
Lbp	2.94467	8.15166	1.46899	5e-05	0.000381521	upregulated
Cyth2	10.5512	29.1813	1.46764	5e-05	0.000381521	upregulated
Tnfaip8l2	0.456555	1.2614	1.46616	0.0132	0.042577	upregulated
Dscr3	6.17829	17.0371	1.4634	5e-05	0.000381521	upregulated
Ubap1	28.6489	78.8515	1.46066	0.00815	0.0289038	upregulated
Cttn	10.1918	28.0379	1.45997	0.0006	0.00334833	upregulated
E4f1	3.53559	9.72231	1.45935	5e-05	0.000381521	upregulated
Ing2	6.51085	17.8992	1.45898	0.0003	0.00184356	upregulated
Tnik	9.45165	25.9649	1.45793	0.0062	0.0230631	upregulated
Foxj3	11.3465	31.1525	1.45709	5e-05	0.000381521	upregulated
Pabpc4	87.2913	239.539	1.45635	0.0042	0.016805	upregulated
Nuak2	0.387259	1.0626	1.45623	0.0082	0.0290355	upregulated
Rpl22l1	88.6413	243.099	1.45549	5e-05	0.000381521	upregulated
Ypel3	44.642	122.369	1.45476	5e-05	0.000381521	upregulated
Exosc5	10.2731	28.1392	1.45371	5e-05	0.000381521	upregulated
Emb	1.25339	3.43235	1.45336	0.0002	0.00130608	upregulated
BC005537	34.9094	95.5343	1.4524	5e-05	0.000381521	upregulated
Ldb1	10.3731	28.3853	1.4523	0.00035	0.00212479	upregulated
1110034G24Rik	4.01944	10.9977	1.45214	0.00045	0.00262255	upregulated
Tmem86b	0.782622	2.14094	1.45185	0.00875	0.0306069	upregulated
Golga4	66.6631	182.265	1.45108	0.00215	0.00974226	upregulated
Klf11	1.26786	3.46456	1.45028	5e-05	0.000381521	upregulated
Mast2	28.3936	77.579	1.4501	0.0002	0.00130608	upregulated
Tbl1xr1	5.95326	16.2551	1.44914	5e-05	0.000381521	upregulated
Cul1	47.9093	130.666	1.44751	0.0014	0.00681337	upregulated
Ddx49	12.1461	33.1255	1.44745	0.01145	0.0379816	upregulated
Senp6	20.6052	56.1883	1.44726	0.0032	0.0134348	upregulated
Gnl2	15.504	42.2704	1.44701	5e-05	0.000381521	upregulated
Mospd1	54.4158	148.346	1.44687	5e-05	0.000381521	upregulated
Xbp1	50.0185	136.349	1.44677	0.00015	0.0010209	upregulated
Ctnnbl1	6.4152	17.4877	1.44677	0.00035	0.00212479	upregulated
Ly6c1	71.7667	195.583	1.44639	5e-05	0.000381521	upregulated
Eif5b	11.7138	31.9199	1.44625	0.00025	0.00158521	upregulated
Irak1bp1	2.06317	5.62153	1.4461	5e-05	0.000381521	upregulated
Slc7a2	11.8285	32.2021	1.44489	0.0007	0.00382599	upregulated
Akap8l	9.43931	25.6723	1.44346	5e-05	0.000381521	upregulated
Zfp775	2.59979	7.06079	1.44143	5e-05	0.000381521	upregulated
Slc22a4	2.73748	7.43045	1.4406	0.00085	0.00448652	upregulated
Psmc2	59.336	160.975	1.43985	5e-05	0.000381521	upregulated
Psmb2	84.9997	230.578	1.43973	5e-05	0.000381521	upregulated
Ap3d1	8.5124	23.0883	1.43953	5e-05	0.000381521	upregulated
Bcar3	1.32633	3.59629	1.43907	5e-05	0.000381521	upregulated
Fbxo6	25.0354	67.8776	1.43897	5e-05	0.000381521	upregulated
Psmc1	55.9147	151.596	1.43893	0.0001	0.000715478	upregulated
Mak16	5.01615	13.5973	1.43867	0.0002	0.00130608	upregulated
Vldlr	29.2728	79.2864	1.43751	0.00015	0.0010209	upregulated
Zfyve27	8.31409	22.5144	1.43722	0.00155	0.00742334	upregulated
Furin	11.9026	32.2013	1.43584	5e-05	0.000381521	upregulated
Leng1	3.62068	9.79218	1.43537	0.0016	0.00762774	upregulated
Tcea2	3.01687	8.15866	1.43528	0.0045	0.0178158	upregulated
Usp13	71.7731	194.069	1.43506	0.0062	0.0230631	upregulated
Kri1	3.63599	9.8225	1.43374	0.00595	0.0222615	upregulated
Nsfl1c	38.0051	102.638	1.4333	0.0001	0.000715478	upregulated
Gak	4.82757	13.033	1.4328	0.0001	0.000715478	upregulated
Utp11l	9.5887	25.8844	1.43268	5e-05	0.000381521	upregulated
Vps16	12.9415	34.9242	1.43222	0.00785	0.0280455	upregulated
Hspbap1	0.744963	2.00719	1.42994	0.00015	0.0010209	upregulated
2310015A10Rik	3.77773	10.1696	1.42868	5e-05	0.000381521	upregulated
Icam1	0.910826	2.45099	1.42812	0.00165	0.00781931	upregulated
Sepp1	87.1642	234.515	1.42787	0.00135	0.0066152	upregulated
S1pr4	0.837734	2.25362	1.42768	0.00905	0.0314694	upregulated
Erf	2.96374	7.95484	1.42441	0.0015	0.00722989	upregulated
Dusp26	23.1816	62.2155	1.4243	0.00025	0.00158521	upregulated
Dbt	9.33266	25.0161	1.4225	0.0001	0.000715478	upregulated
Foxk1	4.23606	11.3527	1.42224	5e-05	0.000381521	upregulated
Znhit2-ps	4.22327	11.3126	1.42149	0.0001	0.000715478	upregulated
Mir17hg	0.613562	1.64335	1.42136	0.0017	0.00802537	upregulated
Ncl	18.9921	50.8498	1.42084	0.0001	0.000715478	upregulated
Tbc1d2	0.178705	0.478252	1.42019	0.00295	0.0125882	upregulated
Dpm1	89.707	239.975	1.41959	0.012	0.0393721	upregulated
Plaa	25.5055	68.2253	1.4195	5e-05	0.000381521	upregulated
Osmr	2.69508	7.20113	1.41789	0.00025	0.00158521	upregulated
Nol8	1.89774	5.0672	1.41691	5e-05	0.000381521	upregulated
Gm10499	0.375116	0.999236	1.41349	0.0054	0.02055	upregulated
Wbp7	7.35161	19.5817	1.41337	0.00255	0.011141	upregulated
Fxr2	49.6781	132.241	1.41249	0.0001	0.000715478	upregulated
Trappc6a	2.50836	6.67603	1.41224	0.0043	0.0171191	upregulated
Adcy2	9.27188	24.6752	1.41213	0.00025	0.00158521	upregulated
B3gnt8	0.417117	1.10877	1.41044	0.0126	0.0409734	upregulated
Rsl1d1	26.5504	70.515	1.4092	5e-05	0.000381521	upregulated
Cpne8	1.4686	3.90004	1.40904	0.0001	0.000715478	upregulated
Rere	20.0936	53.3047	1.40753	0.0006	0.00334833	upregulated
Zc3h4	6.06793	16.0887	1.40677	5e-05	0.000381521	upregulated
Sult1a1	14.0609	37.2791	1.40668	0.0004	0.00237406	upregulated
Ccpg1	22.5277	59.724	1.40661	0.00055	0.00311812	upregulated
Kit	0.686755	1.82048	1.40645	0.00775	0.0277394	upregulated
Slc25a44	11.2626	29.8057	1.40405	5e-05	0.000381521	upregulated
Vsig10	3.00687	7.94927	1.40256	0.0001	0.000715478	upregulated
Ppp1r37	15.5761	41.1669	1.40215	0.00015	0.0010209	upregulated
Psmb3	121.443	320.713	1.40101	5e-05	0.000381521	upregulated
Skiv2l	8.88358	23.4494	1.40034	0.0001	0.000715478	upregulated
Osbpl11	5.14424	13.5786	1.40031	5e-05	0.000381521	upregulated
Tbc1d25	1.37776	3.63668	1.4003	0.00045	0.00262255	upregulated
Ccni	38.2554	100.973	1.40023	5e-05	0.000381521	upregulated
A430110L20Rik	0.521243	1.37461	1.399	0.00295	0.0125882	upregulated
Chst1	0.433183	1.14231	1.39891	0.0047	0.0184619	upregulated
Xab2	5.19965	13.6846	1.39607	5e-05	0.000381521	upregulated
Zdhhc24	2.67842	7.04307	1.39482	0.0015	0.00722989	upregulated
Prom1	4.39338	11.5493	1.39441	5e-05	0.000381521	upregulated
Cyp20a1	3.61185	9.4887	1.39347	5e-05	0.000381521	upregulated
Gatad2b	5.6539	14.8408	1.39225	5e-05	0.000381521	upregulated
Cda	1.10611	2.9028	1.39195	0.0126	0.0409734	upregulated
Atoh8	2.98992	7.84238	1.39119	5e-05	0.000381521	upregulated
Ptp4a1	46.2325	121.242	1.39092	0.00055	0.00311812	upregulated
Rps9	229.549	601.432	1.3896	5e-05	0.000381521	upregulated
Pkn3	3.20754	8.40067	1.38904	0.00345	0.0143378	upregulated
Kdm3a	3.94585	10.3302	1.38845	5e-05	0.000381521	upregulated
2210403K04Rik	35.7653	93.5658	1.38742	0.00105	0.00534431	upregulated
Ppm1g	14.5832	38.1494	1.38736	5e-05	0.000381521	upregulated
Ddi2	10.1381	26.5188	1.38722	0.002	0.00917615	upregulated
Itpripl1	2.67065	6.98325	1.38671	0.0001	0.000715478	upregulated
Mapk6	11.3923	29.7826	1.38641	5e-05	0.000381521	upregulated
Bag5	6.28412	16.4105	1.38484	5e-05	0.000381521	upregulated
Zbtb2	2.17436	5.67686	1.3845	5e-05	0.000381521	upregulated
Rpl10a	103.925	271.177	1.38369	5e-05	0.000381521	upregulated
Golga5	7.99886	20.8681	1.38344	5e-05	0.000381521	upregulated
Ppp1r18	1.99333	5.19361	1.38156	0.0001	0.000715478	upregulated
Hp1bp3	19.7373	51.4023	1.38091	5e-05	0.000381521	upregulated
Rpl12	134.53	350.262	1.38051	0.0002	0.00130608	upregulated
Zfand3	81.5741	212.241	1.37952	0.00085	0.00448652	upregulated
Pfdn2	56.3171	146.258	1.37687	0.00025	0.00158521	upregulated
Hist2h4	0.391365	1.01619	1.37659	0.01605	0.0495512	upregulated
Scaper	1.75829	4.56243	1.37563	0.0003	0.00184356	upregulated
Klf6	10.8026	28.0176	1.37495	5e-05	0.000381521	upregulated
Impact	5.88521	15.2547	1.37408	5e-05	0.000381521	upregulated
Ldhb	77.2217	200.159	1.37407	5e-05	0.000381521	upregulated
Tst	8.5819	22.1936	1.37078	0.0001	0.000715478	upregulated
Morc2a	6.20949	16.0581	1.37075	5e-05	0.000381521	upregulated
Polg	17.9916	46.5173	1.37045	0.0098	0.0335604	upregulated
Zfp326	6.32915	16.351	1.36929	0.00115	0.0057773	upregulated
Hlx	2.03618	5.25653	1.36825	5e-05	0.000381521	upregulated
Ppfibp1	8.3968	21.6738	1.36804	0.001	0.00513419	upregulated
Xpc	2.80144	7.22989	1.36781	5e-05	0.000381521	upregulated
Smad1	4.44737	11.4765	1.36766	5e-05	0.000381521	upregulated
Fjx1	0.401037	1.03473	1.36744	0.00715	0.0259763	upregulated
Kctd9	44.6976	115.303	1.36716	0.00215	0.00974226	upregulated
Slc7a6os	4.50993	11.6262	1.3662	0.0001	0.000715478	upregulated
Ptcd1	5.43624	14.01	1.36577	0.00075	0.00405347	upregulated
Riok1	2.39468	6.1695	1.36532	0.00015	0.0010209	upregulated
Ccnl2	21.7412	56.0061	1.36515	5e-05	0.000381521	upregulated
Wapal	16.1102	41.4358	1.36291	0.0068	0.0248984	upregulated
Ubtf	9.32548	23.9537	1.361	5e-05	0.000381521	upregulated
BC018242	0.355123	0.911789	1.36038	0.00845	0.0297342	upregulated
Las1l	18.227	46.7927	1.36021	0.0067	0.0245721	upregulated
Map1lc3a	162.277	416.544	1.36001	0.0012	0.00599956	upregulated
Rbm6	7.15479	18.3585	1.35947	0.0001	0.000715478	upregulated
Amigo2	1.18939	3.05058	1.35886	0.00185	0.00861045	upregulated
Rpl3-ps1	1.73678	4.45024	1.35747	0.0009	0.00470096	upregulated
Zbtb42	0.469006	1.19913	1.35431	0.00315	0.0132743	upregulated
Mtch1	80.1603	204.913	1.35405	0.0056	0.021198	upregulated
Als2cl	2.92805	7.48413	1.35389	0.0002	0.00130608	upregulated
Laptm5	3.08076	7.87191	1.35342	0.00035	0.00212479	upregulated
Nfat5	3.85793	9.84951	1.35222	5e-05	0.000381521	upregulated
Chmp1b	12.8422	32.7852	1.35215	0.00025	0.00158521	upregulated
Gns	14.532	37.0252	1.34928	5e-05	0.000381521	upregulated
Bod1l	3.52565	8.97963	1.34877	5e-05	0.000381521	upregulated
Rlim	3.40392	8.66188	1.34748	5e-05	0.000381521	upregulated
Csdc2	0.60323	1.53457	1.34705	0.0037	0.0151903	upregulated
Cep120	4.89193	12.437	1.34617	0.00685	0.0250409	upregulated
Psmd12	69.9989	177.954	1.3461	0.00025	0.00158521	upregulated
Myst1	8.62301	21.9217	1.34609	5e-05	0.000381521	upregulated
Gm15298	1.08049	2.74509	1.34517	0.003	0.0127493	upregulated
D19Ertd386e	3.76554	9.56436	1.34481	0.00085	0.00448652	upregulated
Arrb2	4.54633	11.5446	1.34444	0.00485	0.0188814	upregulated
Ftl1	66.496	168.853	1.34443	5e-05	0.000381521	upregulated
Smyd4	1.95159	4.95554	1.34439	0.0065	0.0239749	upregulated
Etv3	3.23287	8.20796	1.34421	5e-05	0.000381521	upregulated
Ankzf1	4.70251	11.9346	1.34365	0.00555	0.0210499	upregulated
Lrrc8c	2.65601	6.73815	1.34309	5e-05	0.000381521	upregulated
Gsr	9.90069	25.0976	1.34195	0.00085	0.00448652	upregulated
Bahd1	1.29032	3.26752	1.34047	5e-05	0.000381521	upregulated
Fam71e1	0.978424	2.47534	1.3391	0.0114	0.0378621	upregulated
Anp32b	22.6182	57.217	1.33896	5e-05	0.000381521	upregulated
Prrc1	10.1994	25.7956	1.33864	0.0062	0.0230631	upregulated
Chmp4b	58.8637	148.653	1.3365	0.0004	0.00237406	upregulated
Bckdhb	29.6909	74.925	1.33543	0.00025	0.00158521	upregulated
Ddx46	7.49052	18.9005	1.33529	5e-05	0.000381521	upregulated
Cd82	4.90035	12.3608	1.33481	0.004	0.0162252	upregulated
Srp68	35.0126	88.3062	1.33464	5e-05	0.000381521	upregulated
Zfp384	11.0559	27.8722	1.33401	0.0001	0.000715478	upregulated
Coasy	5.62549	14.1811	1.33392	0.00045	0.00262255	upregulated
Fubp1	7.01131	17.6742	1.33389	0.00015	0.0010209	upregulated
Apbb1ip	0.391924	0.987088	1.33261	0.00335	0.0139779	upregulated
Khnyn	3.69245	9.29947	1.33257	0.0001	0.000715478	upregulated
Ubxn6	25.4908	64.1917	1.33241	0.0027	0.0116833	upregulated
Larp4	8.52732	21.4717	1.33227	5e-05	0.000381521	upregulated
Wdr5	11.4896	28.9282	1.33215	5e-05	0.000381521	upregulated
Aebp2	16.7301	42.1008	1.3314	5e-05	0.000381521	upregulated
Sik3	16.1989	40.7496	1.33089	0.0083	0.0293206	upregulated
Plcd1	3.22272	8.10067	1.32976	5e-05	0.000381521	upregulated
Trmt61a	1.45539	3.65684	1.32919	0.00075	0.00405347	upregulated
Plcg2	0.196272	0.493134	1.32913	0.00635	0.0235113	upregulated
Ppil4	4.72771	11.875	1.32871	5e-05	0.000381521	upregulated
Stx1a	0.33218	0.833434	1.3271	0.00625	0.0232045	upregulated
Tle1	14.6784	36.8214	1.32685	0.0002	0.00130608	upregulated
2310021P13Rik	7.73648	19.406	1.32676	5e-05	0.000381521	upregulated
Sctr	7.32575	18.3477	1.32455	5e-05	0.000381521	upregulated
Herpud2	20.329	50.9102	1.32441	5e-05	0.000381521	upregulated
Phyhipl	1.66308	4.16295	1.32375	0.00665	0.0244284	upregulated
Sertad1	4.96077	12.4174	1.32372	0.0001	0.000715478	upregulated
Gm11361	50.5155	126.334	1.32244	5e-05	0.000381521	upregulated
Nrbp2	3.93898	9.84712	1.32188	5e-05	0.000381521	upregulated
Tmem86a	2.93387	7.33428	1.32185	0.00035	0.00212479	upregulated
H2-Q4	4.15396	10.3821	1.32153	5e-05	0.000381521	upregulated
Mtmr4	3.84803	9.60792	1.3201	5e-05	0.000381521	upregulated
Echs1	92.2118	230.203	1.31989	0.0002	0.00130608	upregulated
Nrf1	5.2864	13.1964	1.31978	0.00285	0.0122231	upregulated
Phc3	2.73327	6.82199	1.31957	5e-05	0.000381521	upregulated
Nampt	46.1453	115.144	1.31918	0.0006	0.00334833	upregulated
Zmym6	1.84069	4.59285	1.31914	0.00165	0.00781931	upregulated
Fbxl4	8.99791	22.4488	1.31897	5e-05	0.000381521	upregulated
Tspan15	2.33886	5.83447	1.3188	0.0001	0.000715478	upregulated
Dock6	3.64995	9.0989	1.31781	5e-05	0.000381521	upregulated
Sec23ip	7.1257	17.7621	1.3177	5e-05	0.000381521	upregulated
Rpl36	315.276	785.674	1.31731	0.0003	0.00184356	upregulated
Rnf13	22.4197	55.8557	1.31694	5e-05	0.000381521	upregulated
Hnrnpu	39.1585	97.5289	1.3165	0.0038	0.0155631	upregulated
2700050L05Rik	4.96743	12.3689	1.31614	0.0111	0.03702	upregulated
Zfp598	9.61854	23.9489	1.31607	5e-05	0.000381521	upregulated
Vwf	6.11652	15.2195	1.31514	0.00475	0.018599	upregulated
Rdh9	0.404309	1.00554	1.31445	0.009	0.0313277	upregulated
Rnf20	6.71376	16.6871	1.31354	0.00025	0.00158521	upregulated
Bclaf1	9.09793	22.5618	1.31027	5e-05	0.000381521	upregulated
Elac1	3.74355	9.2834	1.31025	5e-05	0.000381521	upregulated
Pold4	12.6235	31.299	1.31001	5e-05	0.000381521	upregulated
Nt5c3	44.9203	111.367	1.30988	0.0001	0.000715478	upregulated
Cstf1	7.95217	19.6896	1.30801	0.00655	0.0241396	upregulated
Trim62	0.332186	0.822171	1.30745	0.0035	0.0144745	upregulated
Cmah	0.25848	0.638835	1.30539	0.00305	0.0129172	upregulated
Xrcc1	4.6219	11.4106	1.30382	5e-05	0.000381521	upregulated
Dirc2	32.9262	81.2873	1.30379	0.0009	0.00470096	upregulated
Sox17	3.7157	9.17275	1.30372	5e-05	0.000381521	upregulated
Socs2	17.0042	41.9408	1.30247	0.0003	0.00184356	upregulated
Psma4	95.2726	234.921	1.30204	0.00015	0.0010209	upregulated
Gm17254	0.3024	0.745182	1.30113	0.00465	0.0183133	upregulated
Ranbp2	6.48104	15.9657	1.30068	0.00015	0.0010209	upregulated
Rpl18a	132.408	325.81	1.29904	0.0006	0.00334833	upregulated
Sugp1	7.00942	17.2469	1.29897	5e-05	0.000381521	upregulated
1810008A18Rik	3.31909	8.1626	1.29824	0.00015	0.0010209	upregulated
Clip1	62.5733	153.872	1.29811	0.00455	0.0179718	upregulated
Hspa1a	0.372352	0.91547	1.29785	0.01205	0.0394979	upregulated
Phf2	9.37238	23.0369	1.29746	0.0001	0.000715478	upregulated
Anapc7	7.26072	17.8439	1.29725	0.0001	0.000715478	upregulated
Grina	84.6694	207.933	1.29621	0.0003	0.00184356	upregulated
Spcs3	16.7518	41.1305	1.29589	5e-05	0.000381521	upregulated
Vgll2	45.7394	112.268	1.29544	5e-05	0.000381521	upregulated
Psat1	0.534441	1.31156	1.29518	0.0053	0.0202663	upregulated
Pikfyve	0.261793	0.641854	1.29382	0.00155	0.00742334	upregulated
Ptpn23	2.71211	6.64713	1.29331	5e-05	0.000381521	upregulated
Fam65b	0.480331	1.17646	1.29235	0.0031	0.013088	upregulated
Nt5e	1.29161	3.1602	1.29084	0.00045	0.00262255	upregulated
Ppp1r35	3.74893	9.17037	1.2905	0.00485	0.0188814	upregulated
Syn3	11.3271	27.7073	1.29049	0.0084	0.0295967	upregulated
N4bp3	1.54229	3.76943	1.28928	0.0008	0.00426751	upregulated
Tnfrsf21	7.03903	17.1933	1.2884	0.00015	0.0010209	upregulated
Rlf	2.20437	5.38341	1.28816	5e-05	0.000381521	upregulated
H3f3b	51.9819	126.947	1.28814	5e-05	0.000381521	upregulated
Ssh2	8.98707	21.9244	1.28661	0.0032	0.0134348	upregulated
Pcnt	7.02925	17.1352	1.28552	0.0003	0.00184356	upregulated
Perp	1.18499	2.88733	1.28486	0.00475	0.018599	upregulated
Ino80	3.9485	9.61771	1.28439	0.0002	0.00130608	upregulated
Fam13c	1.76428	4.2971	1.28429	0.00255	0.011141	upregulated
Anxa11	62.6131	152.445	1.28375	0.00015	0.0010209	upregulated
Rit1	12.3125	29.9696	1.28338	0.00245	0.0108264	upregulated
Cdv3	52.9582	128.893	1.28325	0.0019	0.00879781	upregulated
Vps72	22.2836	54.2307	1.28313	5e-05	0.000381521	upregulated
Smad4	20.0445	48.7705	1.2828	0.0001	0.000715478	upregulated
Rb1cc1	51.0308	124.154	1.28269	0.00485	0.0188814	upregulated
Gtf2h1	7.93516	19.3007	1.28232	0.00025	0.00158521	upregulated
Slc20a2	32.3625	78.6822	1.28171	0.0012	0.00599956	upregulated
Zbtb43	5.10406	12.4081	1.28156	0.0003	0.00184356	upregulated
Tor1aip1	40.0899	97.4567	1.28152	0.00415	0.0166492	upregulated
Agap2	0.94961	2.30794	1.2812	0.00015	0.0010209	upregulated
Crbn	20.1768	49.0328	1.28105	0.00305	0.0129172	upregulated
Nt5c2	3.55823	8.64361	1.28048	0.00025	0.00158521	upregulated
Pes1	15.5455	37.7598	1.28035	0.00145	0.00702389	upregulated
1300018J18Rik	7.21749	17.5188	1.27933	0.01125	0.0374558	upregulated
Rbm42	18.3314	44.4716	1.27857	0.0001	0.000715478	upregulated
Phrf1	7.39304	17.9329	1.27837	0.0112	0.0372985	upregulated
Safb2	27.1905	65.9438	1.27813	0.0042	0.016805	upregulated
A530013C23Rik	1.47823	3.58375	1.2776	0.0008	0.00426751	upregulated
Cct2	49.7733	120.638	1.27725	0.0002	0.00130608	upregulated
Wdr34	2.1066	5.10422	1.27677	0.0007	0.00382599	upregulated
4933421E11Rik	8.98441	21.7577	1.27603	0.00015	0.0010209	upregulated
Rps19	201.567	488.115	1.27597	0.00015	0.0010209	upregulated
Gm9766	2.03346	4.91782	1.27408	0.0038	0.0155631	upregulated
Rdbp	4.5077	10.901	1.27399	0.00725	0.0262832	upregulated
Cdk9	15.9065	38.4507	1.27339	0.0003	0.00184356	upregulated
Zfp617	9.68664	23.4034	1.27265	0.0001	0.000715478	upregulated
Prkd1	0.918189	2.21781	1.27228	0.00075	0.00405347	upregulated
Slc52a3	0.583889	1.40967	1.27159	0.00615	0.0229212	upregulated
St8sia6	0.210032	0.507014	1.27142	0.0073	0.026415	upregulated
Larp6	0.603744	1.45723	1.27122	0.0035	0.0144745	upregulated
Nos3	3.38581	8.172	1.27119	0.0001	0.000715478	upregulated
Srsf10	17.8677	43.118	1.27093	0.0001	0.000715478	upregulated
Hist1h1c	48.5806	117.192	1.27042	0.0003	0.00184356	upregulated
Jup	36.6243	88.2039	1.26804	5e-05	0.000381521	upregulated
Max	12.4889	30.0672	1.26755	5e-05	0.000381521	upregulated
Rev3l	8.13724	19.5849	1.26713	0.00935	0.032363	upregulated
Rabgef1	37.6483	90.5972	1.26688	0.01195	0.0392746	upregulated
Kin	4.67377	11.2284	1.26449	0.0048	0.0187298	upregulated
Klhl22	13.735	32.993	1.2643	0.00445	0.0176488	upregulated
Afg3l2	29.514	70.866	1.26369	0.00015	0.0010209	upregulated
Pkp4	7.82308	18.7534	1.26134	0.0003	0.00184356	upregulated
Klhl7	24.4061	58.4993	1.26118	0.0008	0.00426751	upregulated
Ngdn	6.81968	16.344	1.26099	0.0001	0.000715478	upregulated
Sart3	2.53898	6.0845	1.26089	5e-05	0.000381521	upregulated
Usp36	4.98792	11.9446	1.25985	0.0002	0.00130608	upregulated
Fbxl8	0.531016	1.2707	1.25879	0.0098	0.0335604	upregulated
Efnb1	2.00217	4.78836	1.25797	0.0001	0.000715478	upregulated
Gfer	4.83557	11.5465	1.2557	5e-05	0.000381521	upregulated
Rpl27a	108.838	259.846	1.25547	0.001	0.00513419	upregulated
Mepce	8.70034	20.7575	1.25449	0.0042	0.016805	upregulated
Arhgap27	3.01539	7.19411	1.25447	0.00085	0.00448652	upregulated
Pde2a	10.0858	24.0534	1.25392	0.00015	0.0010209	upregulated
1600002K03Rik	5.78295	13.7814	1.25285	0.0006	0.00334833	upregulated
Sltm	4.58239	10.9195	1.25273	5e-05	0.000381521	upregulated
Ly6c2	9.29739	22.137	1.25156	0.0009	0.00470096	upregulated
Arpp21	4.09199	9.73602	1.25053	0.0025	0.0110042	upregulated
Clk2	10.2812	24.4122	1.2476	0.00245	0.0108264	upregulated
Olfm1	3.22045	7.64543	1.24734	0.0012	0.00599956	upregulated
Cd164	74.0232	175.709	1.24714	0.00045	0.00262255	upregulated
Tut1	3.81653	9.05181	1.24595	5e-05	0.000381521	upregulated
Bckdha	68.3665	162.076	1.24531	0.0007	0.00382599	upregulated
Insr	11.2336	26.6281	1.24513	0.00015	0.0010209	upregulated
Ube2i	38.3465	90.8829	1.24491	0.0001	0.000715478	upregulated
Gm17282	0.796964	1.8865	1.24313	0.0035	0.0144745	upregulated
Supt5h	21.7054	51.3357	1.24191	0.0004	0.00237406	upregulated
Sgk1	148.963	352.23	1.24156	0.00535	0.0203999	upregulated
Heca	4.67811	11.0579	1.24108	0.0003	0.00184356	upregulated
Gltscr2	23.2754	55.0096	1.24088	0.0001	0.000715478	upregulated
Cox8a	51.2195	121.046	1.24079	0.0001	0.000715478	upregulated
Srgn	15.3404	36.2382	1.24018	0.0001	0.000715478	upregulated
Ogdhl	0.543342	1.28327	1.23989	0.0032	0.0134348	upregulated
Whsc1l1	3.23437	7.62681	1.2376	0.00075	0.00405347	upregulated
Usp53	1.50521	3.54931	1.23757	0.00015	0.0010209	upregulated
Lamp2	48.9923	115.475	1.23695	0.0006	0.00334833	upregulated
Yy1	13.8622	32.6683	1.23674	0.0002	0.00130608	upregulated
Rhob	18.86	44.4152	1.23572	0.00015	0.0010209	upregulated
Snap29	9.13803	21.5164	1.23548	0.0077	0.0276042	upregulated
Aldh2	58.2664	136.96	1.23302	0.0008	0.00426751	upregulated
Secisbp2	4.24537	9.97808	1.23287	0.0002	0.00130608	upregulated
Inf2	2.97702	6.99643	1.23275	0.0001	0.000715478	upregulated
AW555464	1.99778	4.69482	1.23267	0.00015	0.0010209	upregulated
Tjp2	0.767568	1.80372	1.23261	0.0005	0.00287071	upregulated
Atg7	3.55988	8.36455	1.23246	0.00015	0.0010209	upregulated
Hdlbp	77.6969	182.458	1.23164	0.0042	0.016805	upregulated
Rpl19	138.154	324.38	1.23141	0.016	0.0494419	upregulated
Plekhm1	5.07076	11.9004	1.23074	0.00015	0.0010209	upregulated
Zfp784	2.97997	6.9936	1.23074	0.0003	0.00184356	upregulated
Hmga1-rs1	2.9091	6.82709	1.2307	0.0003	0.00184356	upregulated
Cfh	1.50096	3.52242	1.23069	0.00035	0.00212479	upregulated
Ccar1	4.91393	11.5313	1.2306	5e-05	0.000381521	upregulated
Mta2	15.5078	36.3821	1.23024	5e-05	0.000381521	upregulated
4632411B12Rik	18.4529	43.2885	1.23014	0.00035	0.00212479	upregulated
Lmbrd1	9.58253	22.4779	1.23003	0.00015	0.0010209	upregulated
Rbm15	1.50706	3.5327	1.22903	0.0006	0.00334833	upregulated
Klf9	40.4585	94.7991	1.22843	0.00045	0.00262255	upregulated
Mrpl9	30.8485	72.2548	1.2279	5e-05	0.000381521	upregulated
Cyb561	2.58992	6.05907	1.22619	0.0005	0.00287071	upregulated
Fnbp1l	2.0571	4.8124	1.22615	0.0041	0.0164974	upregulated
1110012L19Rik	9.87661	23.1012	1.22588	0.00015	0.0010209	upregulated
Skap2	2.51101	5.87061	1.22524	0.0005	0.00287071	upregulated
Rpain	10.851	25.3604	1.22475	0.0075	0.027016	upregulated
Ewsr1	71.3399	166.729	1.22473	0.00645	0.0238165	upregulated
Hnrnpul1	18.0771	42.2378	1.22437	0.0001	0.000715478	upregulated
Pck2	1.91651	4.47788	1.22434	0.00105	0.00534431	upregulated
1700029G01Rik	0.448239	1.04662	1.22339	0.00775	0.0277394	upregulated
Txnrd3	1.82968	4.26905	1.22233	0.00045	0.00262255	upregulated
Aifm2	7.88328	18.3768	1.22102	0.0006	0.00334833	upregulated
4933407C03Rik	2.76351	6.44102	1.22079	0.00025	0.00158521	upregulated
Tmem38b	42.8515	99.8398	1.22027	5e-05	0.000381521	upregulated
Cyyr1	7.05772	16.4311	1.21916	5e-05	0.000381521	upregulated
Pawr	0.624382	1.45307	1.2186	0.0057	0.0215044	upregulated
Kat5	7.63886	17.7752	1.21843	0.00065	0.00358745	upregulated
Fndc4	0.798547	1.85773	1.21809	0.01075	0.0360927	upregulated
Ilf3	6.59545	15.338	1.21756	5e-05	0.000381521	upregulated
Farp1	1.83892	4.27547	1.21723	0.00815	0.0289038	upregulated
Ppp2r2d	22.7741	52.8925	1.21567	0.005	0.019343	upregulated
Actr1b	71.2867	165.546	1.21552	0.0016	0.00762774	upregulated
H2afj	3.09327	7.18222	1.2153	0.0006	0.00334833	upregulated
Prkab1	6.32423	14.6826	1.21515	0.00175	0.0082213	upregulated
Fam195b	21.1771	49.1454	1.21455	0.0001	0.000715478	upregulated
Stx3	0.947404	2.19752	1.21383	0.0022	0.00991904	upregulated
Rps14	264.308	612.625	1.21279	0.001	0.00513419	upregulated
1810029B16Rik	6.48936	15.033	1.21199	0.00035	0.00212479	upregulated
Safb	7.92881	18.361	1.21147	5e-05	0.000381521	upregulated
Eps15l1	6.03015	13.9593	1.21096	5e-05	0.000381521	upregulated
Eif4a2	255.025	590.249	1.21068	0.0043	0.0171191	upregulated
4632428N05Rik	2.922	6.75447	1.20888	0.012	0.0393721	upregulated
Shb	1.84077	4.25502	1.20886	0.0145	0.0457568	upregulated
Rnf181	32.6848	75.5516	1.20884	0.0023	0.0102945	upregulated
2310044G17Rik	16.3025	37.6476	1.20746	0.00045	0.00262255	upregulated
Agpat3	56.4803	130.377	1.20687	0.0048	0.0187298	upregulated
Ptgs1	2.34736	5.41842	1.20683	0.005	0.019343	upregulated
Ppp1r12a	2.07485	4.78878	1.20665	0.0002	0.00130608	upregulated
H47	21.1585	48.8311	1.20657	0.0002	0.00130608	upregulated
Rbm39	47.9044	110.531	1.20621	0.0003	0.00184356	upregulated
Paxip1	2.25276	5.19625	1.20578	0.0002	0.00130608	upregulated
Smcr8	5.40366	12.46	1.20529	0.0003	0.00184356	upregulated
Pde4c	2.24784	5.18032	1.2045	0.00095	0.00492038	upregulated
Shroom2	0.522471	1.2039	1.20429	0.00625	0.0232045	upregulated
Ctns	3.86759	8.90741	1.20357	0.0005	0.00287071	upregulated
Spg21	3.18774	7.3414	1.20352	0.00035	0.00212479	upregulated
Klhl24	21.4769	49.4511	1.20322	0.0013	0.00640728	upregulated
Wnk2	13.9323	32.0682	1.20271	0.00405	0.0163448	upregulated
1110002B05Rik	31.5297	72.5611	1.20249	0.00015	0.0010209	upregulated
Brd4	6.65517	15.3084	1.20177	0.00015	0.0010209	upregulated
Eif3b	29.4777	67.8013	1.20169	0.00055	0.00311812	upregulated
Arl4a	13.7288	31.5759	1.20162	0.00065	0.00358745	upregulated
Akna	0.578798	1.33008	1.20038	0.00175	0.0082213	upregulated
2810403A07Rik	12.5546	28.808	1.19825	0.0003	0.00184356	upregulated
Fcgr3	1.36655	3.13452	1.19771	0.0037	0.0151903	upregulated
Rnf146	25.6304	58.73	1.19624	0.00145	0.00702389	upregulated
Rab11b	41.4387	94.9527	1.19623	0.0011	0.00556533	upregulated
2510006D16Rik	34.9138	79.9922	1.19606	0.0027	0.0116833	upregulated
Psmb4	167.459	383.366	1.19491	0.00095	0.00492038	upregulated
Cd2bp2	9.00708	20.6163	1.19465	0.0003	0.00184356	upregulated
Evi5	2.01402	4.60923	1.19445	0.0003	0.00184356	upregulated
Tanc1	2.39185	5.47364	1.19437	0.0013	0.00640728	upregulated
Brd1	7.56065	17.2907	1.19341	0.00095	0.00492038	upregulated
Unkl	3.76504	8.60881	1.19315	0.0029	0.0124178	upregulated
Grasp	1.91522	4.37354	1.19129	0.00105	0.00534431	upregulated
Osbpl3	0.686463	1.56517	1.18906	0.0136	0.0436696	upregulated
Otud5	10.6497	24.2731	1.18854	0.0076	0.0272818	upregulated
Pdpk1	6.35439	14.4787	1.1881	5e-05	0.000381521	upregulated
Phkg2	8.09159	18.4308	1.18763	0.0056	0.021198	upregulated
Ddx54	7.45895	16.9823	1.18698	0.0002	0.00130608	upregulated
Slk	5.75596	13.1019	1.18664	0.0002	0.00130608	upregulated
Ddb1	68.6784	156.307	1.18645	0.00225	0.0100974	upregulated
Gtf3c4	5.50459	12.5255	1.18616	0.0001	0.000715478	upregulated
Ddrgk1	38.6527	87.8506	1.18448	0.00155	0.00742334	upregulated
Cpsf7	8.77652	19.9449	1.1843	0.00025	0.00158521	upregulated
Acadl	177.664	403.744	1.18429	0.0022	0.00991904	upregulated
Tcta	27.921	63.4498	1.18426	0.0001	0.000715478	upregulated
Ercc5	3.7896	8.60662	1.1834	0.00015	0.0010209	upregulated
Nox4	0.538528	1.22258	1.18284	0.00495	0.0191935	upregulated
Eif3c	48.9246	110.873	1.18027	0.0049	0.0190487	upregulated
Irak2	5.68028	12.8716	1.18015	0.0004	0.00237406	upregulated
Matr3	16.4155	37.1386	1.17786	0.0005	0.00287071	upregulated
Rragc	14.2007	32.1241	1.1777	0.00015	0.0010209	upregulated
Klhl15	1.00031	2.26257	1.17751	0.00675	0.0247354	upregulated
Stk19	5.12091	11.582	1.17741	0.00345	0.0143378	upregulated
Yipf3	32.3196	73.0918	1.1773	0.0022	0.00991904	upregulated
Arl13b	1.1079	2.50487	1.17691	0.0135	0.0433897	upregulated
Klf3	3.17477	7.17633	1.17659	0.0009	0.00470096	upregulated
Pacsin2	15.6976	35.4824	1.17656	0.0006	0.00334833	upregulated
Mon2	5.35614	12.1033	1.17614	0.00025	0.00158521	upregulated
Bmp2k	2.0922	4.7214	1.17419	0.0015	0.00722989	upregulated
Anxa4	7.97859	17.9629	1.17081	0.0001	0.000715478	upregulated
Ptch1	3.40151	7.65796	1.17078	0.00065	0.00358745	upregulated
Ppfia1	9.70114	21.8295	1.17005	0.0017	0.00802537	upregulated
Kctd20	15.5646	35.0102	1.16951	0.00025	0.00158521	upregulated
Rps21	390.848	878.459	1.16837	0.00045	0.00262255	upregulated
Zbtb24	1.43484	3.22382	1.16788	0.0008	0.00426751	upregulated
Gm12992	4.1602	9.34668	1.1678	0.0049	0.0190487	upregulated
Dgat1	9.89065	22.2163	1.16748	0.0035	0.0144745	upregulated
Fes	1.21651	2.73235	1.1674	0.001	0.00513419	upregulated
Ilkap	19.056	42.7788	1.16665	0.0001	0.000715478	upregulated
Inpp4a	4.71277	10.5598	1.16394	0.00025	0.00158521	upregulated
Slc22a3	0.345008	0.772959	1.16376	0.0129	0.0417386	upregulated
Txndc9	21.2581	47.6106	1.16327	0.0006	0.00334833	upregulated
Pex14	8.11276	18.1584	1.16238	0.00015	0.0010209	upregulated
Sema3g	3.67494	8.22514	1.16232	0.0002	0.00130608	upregulated
Taf3	1.84165	4.12187	1.1623	0.0024	0.0106436	upregulated
Klf2	10.8476	24.2559	1.16096	0.0003	0.00184356	upregulated
Rprd2	7.6616	17.1296	1.16077	0.00105	0.00534431	upregulated
Nr1h2	28.5814	63.8903	1.16052	0.0027	0.0116833	upregulated
Kcmf1	91.424	204.167	1.1591	0.00245	0.0108264	upregulated
Nudt22	6.03794	13.478	1.15847	0.0009	0.00470096	upregulated
AC159897.1	15.6697	34.9672	1.15803	0.0076	0.0272818	upregulated
Fbxl20	5.97979	13.3437	1.158	0.00035	0.00212479	upregulated
Pcid2	8.24874	18.3995	1.15742	0.00635	0.0235113	upregulated
Cirh1a	12.4963	27.8607	1.15673	0.00015	0.0010209	upregulated
Dnaja2	84.837	189.141	1.1567	0.0023	0.0102945	upregulated
C1qtnf4	2.31347	5.15619	1.15625	0.0048	0.0187298	upregulated
Hpcal1	3.01408	6.71746	1.1562	0.0019	0.00879781	upregulated
Nrbp1	33.9792	75.7234	1.15609	0.0002	0.00130608	upregulated
Rbm17	22.1508	49.3508	1.15572	0.00855	0.0299925	upregulated
Camta1	29.7165	66.1475	1.15442	0.0117	0.0386123	upregulated
Actn1	2.61972	5.82697	1.15333	0.0003	0.00184356	upregulated
Rnf4	10.3244	22.9545	1.15272	0.0003	0.00184356	upregulated
Tpd52l2	32.3812	71.9064	1.15096	0.0018	0.00841823	upregulated
Cep135	0.324988	0.721348	1.15031	0.00355	0.0146589	upregulated
Cggbp1	9.37886	20.8159	1.1502	0.0058	0.0218209	upregulated
Zcchc2	1.98136	4.39431	1.14915	0.00025	0.00158521	upregulated
Smad5	9.45362	20.9468	1.14779	0.0006	0.00334833	upregulated
Sox9	0.65994	1.46212	1.14766	0.00875	0.0306069	upregulated
Clpp	17.0284	37.7262	1.14763	0.00025	0.00158521	upregulated
Rpl10	444.29	984.163	1.1474	0.00235	0.0104561	upregulated
Tmem106b	11.1655	24.7293	1.14717	0.00365	0.0150169	upregulated
Rft1	4.42702	9.80481	1.14716	0.00075	0.00405347	upregulated
Cndp2	7.67226	16.9794	1.14606	0.00015	0.0010209	upregulated
Cct4	58.846	130.216	1.14589	0.0005	0.00287071	upregulated
Pnpla8	56.0502	124.026	1.14585	0.0052	0.0199855	upregulated
Fzd4	9.31128	20.5958	1.1453	0.00085	0.00448652	upregulated
Rbm34	2.84855	6.30026	1.14518	0.0006	0.00334833	upregulated
Srsf5	104.268	230.577	1.14496	0.00305	0.0129172	upregulated
Srrm1	28.5938	63.2275	1.14485	0.00205	0.00936748	upregulated
Itgb3	0.382432	0.845529	1.14465	0.00455	0.0179718	upregulated
Fam3a	10.5055	23.2013	1.14306	0.00255	0.011141	upregulated
Rps6	127.333	281.155	1.14277	0.0003	0.00184356	upregulated
4933421O10Rik	1.18258	2.61117	1.14275	0.0018	0.00841823	upregulated
Dym	44.7407	98.729	1.14188	0.00095	0.00492038	upregulated
Wipi2	11.7246	25.8235	1.13915	0.0013	0.00640728	upregulated
Larp1b	1.66299	3.66252	1.13905	0.0104	0.0351091	upregulated
Mcph1	1.27286	2.80307	1.13893	0.00335	0.0139779	upregulated
Rbm25	9.36169	20.6074	1.13832	0.00055	0.00311812	upregulated
Tmem183a	7.74035	17.0285	1.13748	0.0005	0.00287071	upregulated
Rpl11	130.952	287.94	1.13673	0.0007	0.00382599	upregulated
Gm9781	9.90551	21.7795	1.13667	0.0003	0.00184356	upregulated
Sf3b2	18.7848	41.2454	1.13467	0.00175	0.0082213	upregulated
Zfp959	1.81523	3.98232	1.13346	0.00475	0.018599	upregulated
Sec31a	16.2433	35.6312	1.1333	0.0006	0.00334833	upregulated
Lrrc59	18.0701	39.63	1.13299	0.005	0.019343	upregulated
Wdr26	29.8542	65.4423	1.13229	0.0095	0.03279	upregulated
Lrch1	1.25007	2.73981	1.13206	0.00235	0.0104561	upregulated
Tmem52	128.22	280.767	1.13075	0.0034	0.0141604	upregulated
Adh1	20.8061	45.5514	1.13049	0.00025	0.00158521	upregulated
Patl1	10.1629	22.2425	1.13	0.0005	0.00287071	upregulated
Gar1	13.0084	28.4693	1.12997	0.00965	0.0331893	upregulated
Gatsl3	1.92157	4.2038	1.12941	0.0035	0.0144745	upregulated
U2af1	23.9908	52.4613	1.12877	0.00035	0.00212479	upregulated
Rilpl1	53.8141	117.626	1.12815	0.00115	0.0057773	upregulated
2810008D09Rik	7.18445	15.7036	1.12815	0.00415	0.0166492	upregulated
Rnf40	7.70438	16.832	1.12745	0.0004	0.00237406	upregulated
Eif3e	82.7759	180.824	1.1273	0.00095	0.00492038	upregulated
Rfx1	1.24197	2.71261	1.12705	0.00195	0.00897716	upregulated
Tbk1	5.49146	11.9912	1.12671	0.00025	0.00158521	upregulated
Sec24b	10.1315	22.1226	1.12667	0.00525	0.0201319	upregulated
Mcl1	57.247	124.952	1.1261	0.00225	0.0100974	upregulated
Gyk	0.616876	1.34622	1.12586	0.0142	0.0450409	upregulated
Nasp	5.31064	11.583	1.12505	0.00155	0.00742334	upregulated
Sfswap	5.09491	11.1082	1.12449	0.00035	0.00212479	upregulated
Rfx2	0.954257	2.07941	1.12373	0.0035	0.0144745	upregulated
Gm16516	3.20545	6.98083	1.12287	0.00265	0.0114927	upregulated
Gle1	12.6562	27.5466	1.12203	0.00415	0.0166492	upregulated
Dcaf13	9.66875	21.0418	1.12186	0.00055	0.00311812	upregulated
Arl8b	80.7038	175.631	1.12184	0.00145	0.00702389	upregulated
Psmc3	105.129	228.772	1.12175	0.0158	0.0489468	upregulated
Zfp410	9.46329	20.5782	1.1207	0.0007	0.00382599	upregulated
Psma5	46.0824	100.131	1.11961	5e-05	0.000381521	upregulated
Pitpnb	14.5839	31.6834	1.11935	0.00035	0.00212479	upregulated
2310036O22Rik	23.2462	50.4914	1.11904	0.00035	0.00212479	upregulated
Dnalc4	3.74926	8.13718	1.11792	0.00275	0.0118656	upregulated
Zfp275	1.97314	4.2819	1.11776	0.0022	0.00991904	upregulated
Nol3	9.58616	20.8017	1.11768	0.0073	0.026415	upregulated
Dnajc2	11.3836	24.6968	1.11737	0.0004	0.00237406	upregulated
AI607873	0.620632	1.34604	1.11691	0.0062	0.0230631	upregulated
Zc3h10	2.38768	5.1765	1.11637	0.00545	0.020717	upregulated
Rpl38	280.088	607.143	1.11616	0.00045	0.00262255	upregulated
1500003O03Rik	44.5489	96.4667	1.11464	0.00065	0.00358745	upregulated
Nipbl	2.30386	4.98816	1.11445	0.0004	0.00237406	upregulated
Hmga1	5.1832	11.2112	1.11303	0.01155	0.0382571	upregulated
Tns3	1.91563	4.13844	1.11127	0.00075	0.00405347	upregulated
Scand1	36.6244	79.0896	1.11068	0.00065	0.00358745	upregulated
Cetn3	11.8873	25.6661	1.11045	0.0006	0.00334833	upregulated
4833442J19Rik	9.6139	20.7554	1.11029	0.0022	0.00991904	upregulated
Atp11c	1.38122	2.98157	1.11013	0.0011	0.00556533	upregulated
Jund	10.8472	23.4112	1.10988	0.0038	0.0155631	upregulated
Rpl4	329.311	710.594	1.10957	0.0084	0.0295967	upregulated
Rps15	399.145	861.144	1.10934	0.0019	0.00879781	upregulated
Kdm1a	8.70949	18.7728	1.10799	0.0073	0.026415	upregulated
Cd36	164.712	354.774	1.10695	0.00825	0.029182	upregulated
Rps16	173.798	374.324	1.10687	0.0009	0.00470096	upregulated
Serpinb6a	76.1847	164.037	1.10645	0.0048	0.0187298	upregulated
Nup93	4.97192	10.7041	1.10629	0.0005	0.00287071	upregulated
Atf6b	3.72297	8.01507	1.10626	0.00475	0.018599	upregulated
Zfp330	12.9415	27.861	1.10624	0.0009	0.00470096	upregulated
Nup98	4.55345	9.80282	1.10624	0.00055	0.00311812	upregulated
Sap18	58.5962	126.138	1.10612	0.0028	0.0120506	upregulated
Eif3d	20.3491	43.7037	1.10279	0.00065	0.00358745	upregulated
Cds2	8.68179	18.6408	1.1024	0.0007	0.00382599	upregulated
Arhgdib	5.78707	12.424	1.10223	0.00155	0.00742334	upregulated
Setbp1	0.427382	0.917037	1.10146	0.00185	0.00861045	upregulated
H13	19.7161	42.2924	1.10102	0.00185	0.00861045	upregulated
Setd1a	4.21837	9.04797	1.10091	0.00225	0.0100974	upregulated
Rhebl1	1.71181	3.66915	1.09992	0.0161	0.0496038	upregulated
Rin2	2.59731	5.56517	1.09941	0.0018	0.00841823	upregulated
1600020E01Rik	5.46452	11.7069	1.09919	0.0139	0.0443281	upregulated
Igbp1	21.2715	45.5558	1.09871	0.0004	0.00237406	upregulated
Sephs2	19.3849	41.5095	1.0985	0.00085	0.00448652	upregulated
Slc7a6	4.63342	9.91784	1.09795	0.0002	0.00130608	upregulated
Rab3gap1	9.80905	20.9817	1.09695	0.00165	0.00781931	upregulated
Notch4	5.45534	11.6681	1.09683	0.00595	0.0222615	upregulated
Hs6st1	9.92624	21.2286	1.09669	0.0009	0.00470096	upregulated
Cdk11b	17.7004	37.8201	1.09537	0.00535	0.0203999	upregulated
Acox1	47.5661	101.585	1.09468	0.0028	0.0120506	upregulated
Abca5	3.76423	8.03793	1.09447	0.00045	0.00262255	upregulated
N4bp2l1	1.22391	2.61193	1.09361	0.0053	0.0202663	upregulated
Rif1	4.3622	9.30706	1.09327	0.00105	0.00534431	upregulated
Gsk3b	9.99105	21.3129	1.09302	0.0012	0.00599956	upregulated
Tbrg1	15.2369	32.5021	1.09297	0.00025	0.00158521	upregulated
Clec1a	0.963319	2.05472	1.09286	0.0097	0.0333274	upregulated
Mast3	1.11288	2.37273	1.09225	0.00475	0.018599	upregulated
Arpc3	35.8479	76.4028	1.09174	0.0002	0.00130608	upregulated
Myo18b	46.9871	100.023	1.09	0.0119	0.0391388	upregulated
Mau2	7.74968	16.4937	1.08971	0.0004	0.00237406	upregulated
Il13ra1	1.16828	2.48636	1.08965	0.004	0.0162252	upregulated
Cdk18	1.66951	3.55281	1.08953	0.00165	0.00781931	upregulated
Zdhhc13	2.72017	5.78588	1.08884	0.00245	0.0108264	upregulated
Egln2	40.7887	86.7573	1.08881	0.00075	0.00405347	upregulated
Snrnp200	12.6006	26.7892	1.08816	0.00335	0.0139779	upregulated
Cltb	52.4413	111.405	1.08703	0.00315	0.0132743	upregulated
Hmgn5	3.10744	6.59414	1.08546	0.0006	0.00334833	upregulated
Acbd3	5.33149	11.313	1.08537	0.00045	0.00262255	upregulated
Ubqln2	6.91059	14.6551	1.08452	0.00065	0.00358745	upregulated
Pa2g4	20.4843	43.3892	1.08282	0.00115	0.0057773	upregulated
Neurl3	0.750783	1.59028	1.08282	0.0103	0.0348149	upregulated
Fam76b	4.00744	8.48801	1.08274	0.00055	0.00311812	upregulated
Abcc4	3.86874	8.19298	1.08253	0.0004	0.00237406	upregulated
Ppp1r13b	2.87004	6.07751	1.08241	0.00065	0.00358745	upregulated
Mpp5	6.99216	14.7942	1.08122	0.001	0.00513419	upregulated
1810027O10Rik	117.924	249.499	1.08117	0.00075	0.00405347	upregulated
Cdyl	1.68859	3.57245	1.0811	0.00215	0.00974226	upregulated
Arih2	25.8816	54.6695	1.07881	0.00145	0.00702389	upregulated
Anxa7	20.0128	42.2625	1.07846	0.00105	0.00534431	upregulated
Wdr74	7.60047	16.0495	1.07836	0.00095	0.00492038	upregulated
Cpsf1	7.92032	16.722	1.07812	0.00095	0.00492038	upregulated
Rasip1	5.84408	12.332	1.07736	0.00105	0.00534431	upregulated
Atp8b1	0.457453	0.965285	1.07733	0.00545	0.020717	upregulated
Tmf1	4.96812	10.4768	1.07643	0.00045	0.00262255	upregulated
S1pr1	20.251	42.6829	1.07567	0.00055	0.00311812	upregulated
Psen1	11.6051	24.4447	1.07476	0.00035	0.00212479	upregulated
Mospd2	4.70787	9.9126	1.07419	0.0012	0.00599956	upregulated
Ipo5	49.0969	103.375	1.07418	0.0033	0.0138119	upregulated
Rpl30	304.929	641.635	1.07328	0.0024	0.0106436	upregulated
Atf1	27.2893	57.4143	1.07307	0.0014	0.00681337	upregulated
Fgfr1	12.3739	26.0336	1.07307	0.00155	0.00742334	upregulated
Dido1	5.74814	12.0927	1.07296	0.00085	0.00448652	upregulated
Mdc1	0.965249	2.03043	1.07281	0.00265	0.0114927	upregulated
Impdh2	17.4107	36.6229	1.07277	0.0006	0.00334833	upregulated
Golga3	9.16158	19.2597	1.07191	0.00125	0.00620829	upregulated
Eif4h	53.6192	112.701	1.07168	0.002	0.00917615	upregulated
Kctd6	6.12089	12.8649	1.07162	0.00165	0.00781931	upregulated
Gm1614	9.8889	20.7844	1.07162	0.0004	0.00237406	upregulated
Gcat	3.27059	6.87215	1.07121	0.00255	0.011141	upregulated
Clic1	7.13629	14.9907	1.07082	0.001	0.00513419	upregulated
Slc7a1	0.924665	1.94235	1.0708	0.0026	0.0113157	upregulated
Stat3	17.9652	37.7349	1.07069	0.0022	0.00991904	upregulated
Lrrc2	22.7954	47.876	1.07056	0.0021	0.0095669	upregulated
Pdcd6ip	17.4533	36.6339	1.06968	0.0005	0.00287071	upregulated
Iscu	77.4033	162.442	1.06945	0.00125	0.00620829	upregulated
Clcn6	2.35073	4.93251	1.06921	0.00095	0.00492038	upregulated
Usp30	3.25447	6.82707	1.06885	0.0009	0.00470096	upregulated
Pdcd6	12.7992	26.8407	1.06836	0.0006	0.00334833	upregulated
Pold2	13.6461	28.6041	1.06773	0.0152	0.0474899	upregulated
Smad7	6.99245	14.6553	1.06755	0.014	0.0445631	upregulated
Snrpb2	15.6198	32.7282	1.06716	0.00905	0.0314694	upregulated
Rps25	261.726	547.856	1.06574	0.00255	0.011141	upregulated
Relb	2.67655	5.59371	1.06343	0.00365	0.0150169	upregulated
Dip2a	2.65756	5.55303	1.06317	0.00975	0.0334399	upregulated
Ankrd13b	6.24755	13.0487	1.06254	0.00105	0.00534431	upregulated
Rps23	225.568	471.065	1.06237	0.00105	0.00534431	upregulated
Dctn2	38.1333	79.6143	1.06198	0.00175	0.0082213	upregulated
Psma1	70.2649	146.562	1.06064	0.00135	0.0066152	upregulated
Nckap1l	0.774219	1.61387	1.05971	0.0032	0.0134348	upregulated
Sec24a	9.35685	19.4966	1.05913	0.0019	0.00879781	upregulated
Rpl35	215.349	448.548	1.05859	0.0102	0.0345631	upregulated
Gm10260	95.6505	199.191	1.05831	0.00065	0.00358745	upregulated
Ube2j1	24.567	51.0772	1.05596	0.0111	0.03702	upregulated
Plekha5	0.997773	2.07447	1.05596	0.003	0.0127493	upregulated
Ddx59	4.31978	8.9783	1.05548	0.00115	0.0057773	upregulated
Rbbp8	0.356834	0.741623	1.05543	0.0133	0.0428282	upregulated
Taf4a	3.53312	7.33922	1.05469	0.0014	0.00681337	upregulated
Foxj2	8.694	18.0572	1.05449	0.00165	0.00781931	upregulated
Strn4	9.24562	19.2004	1.05429	0.0101	0.0343359	upregulated
Gtf2ird2	2.29833	4.77225	1.05408	0.01235	0.0403251	upregulated
Tomm20	62.3783	129.403	1.05276	0.00085	0.00448652	upregulated
Trp53bp2	2.16618	4.49294	1.0525	0.00065	0.00358745	upregulated
Btf3	165.556	343.175	1.05163	0.00495	0.0191935	upregulated
Avpi1	5.9767	12.3762	1.05014	0.0018	0.00841823	upregulated
Eif4a3	23.4812	48.597	1.04936	0.01405	0.0446698	upregulated
Rab12	97.1725	201.096	1.04926	0.0028	0.0120506	upregulated
Serpina1b	1.26779	2.62305	1.04893	0.01455	0.0458291	upregulated
Tpp2	13.5257	27.9829	1.04884	0.00125	0.00620829	upregulated
Pvr	3.91275	8.08898	1.04777	0.009	0.0313277	upregulated
Snx8	4.23594	8.75624	1.04763	0.0009	0.00470096	upregulated
Zfp511	4.65699	9.61767	1.04629	0.00245	0.0108264	upregulated
Rpl8	257.233	531.178	1.04612	0.00465	0.0183133	upregulated
Dnajb12	18.9302	39.0846	1.04591	0.00105	0.00534431	upregulated
Pwwp2a	4.54017	9.37207	1.04562	0.00705	0.025675	upregulated
Rpl37	100.271	206.974	1.04554	0.00145	0.00702389	upregulated
Fbxw8	7.88552	16.2749	1.04537	0.0013	0.00640728	upregulated
Wdr53	4.58908	9.45928	1.04353	0.0045	0.0178158	upregulated
Brd8	4.81676	9.92791	1.04343	0.00065	0.00358745	upregulated
Slc38a2	28.0182	57.7417	1.04325	0.002	0.00917615	upregulated
Zscan21	5.58271	11.495	1.04196	0.0008	0.00426751	upregulated
Zranb2	33.6536	69.2892	1.04187	0.00355	0.0146589	upregulated
Ints12	4.40425	9.06449	1.04133	0.0076	0.0272818	upregulated
Sbf2	3.44502	7.08256	1.03976	0.0038	0.0155631	upregulated
Ftsj3	8.66912	17.822	1.03971	0.0024	0.0106436	upregulated
Atad3a	19.539	40.1458	1.03889	0.01135	0.0377238	upregulated
Rnf19b	11.1501	22.9034	1.03851	0.00105	0.00534431	upregulated
Soat1	0.703556	1.44517	1.0385	0.00795	0.0283355	upregulated
Taf7	7.82402	16.0665	1.03807	0.00515	0.0198327	upregulated
Tns1	47.467	97.4257	1.03738	0.0102	0.0345631	upregulated
Atp6v0d1	18.6952	38.3432	1.0363	0.0004	0.00237406	upregulated
Abcf1	26.5458	54.4385	1.03614	0.00285	0.0122231	upregulated
Prkch	3.2534	6.6634	1.03431	0.00065	0.00358745	upregulated
Usp8	6.77174	13.8627	1.0336	0.0007	0.00382599	upregulated
Ddx50	18.6915	38.2541	1.03323	0.001	0.00513419	upregulated
Fcho2	11.2776	23.0707	1.03261	0.00135	0.0066152	upregulated
Zfp874b	3.17787	6.49774	1.03188	0.00225	0.0100974	upregulated
Psma2	43.8464	89.5959	1.03097	0.00255	0.011141	upregulated
Rps5	334.644	682.65	1.02852	0.0051	0.0196905	upregulated
Gars	27.9579	57.0317	1.02851	0.00155	0.00742334	upregulated
Pla2g4e	24.7225	50.4133	1.02798	0.0081	0.0287792	upregulated
Camk2n1	1.04825	2.13755	1.02797	0.0045	0.0178158	upregulated
Agap3	19.8582	40.4299	1.02569	0.00285	0.0122231	upregulated
Sec62	17.8998	36.4274	1.02508	0.00115	0.0057773	upregulated
Rad23b	43.8609	89.2532	1.02497	0.00305	0.0129172	upregulated
Med25	21.6916	44.1076	1.02389	0.0013	0.00640728	upregulated
Vps11	9.25535	18.8186	1.0238	0.0013	0.00640728	upregulated
Sfrp5	1.66561	3.38334	1.0224	0.0057	0.0215044	upregulated
Rbm7	9.1314	18.5482	1.02237	0.0011	0.00556533	upregulated
Kdm4b	7.56187	15.3585	1.02223	0.00175	0.0082213	upregulated
Snx2	9.8948	20.0719	1.02043	0.0009	0.00470096	upregulated
Cd63	126.661	256.894	1.02021	0.00295	0.0125882	upregulated
Arid5b	2.02248	4.10147	1.02002	0.003	0.0127493	upregulated
Usp1	4.05466	8.2226	1.02001	0.00115	0.0057773	upregulated
Rtf1	8.67582	17.5816	1.019	0.00045	0.00262255	upregulated
Gm15487	54.5067	110.432	1.01866	0.00145	0.00702389	upregulated
Rpl22	158.674	321.237	1.01757	0.01265	0.0410966	upregulated
Gpihbp1	34.9701	70.784	1.0173	0.0008	0.00426751	upregulated
Adamts15	1.06128	2.14807	1.01723	0.0029	0.0124178	upregulated
Anks3	4.46396	9.02879	1.01621	0.0009	0.00470096	upregulated
Wbp11	13.8289	27.9582	1.01559	0.00165	0.00781931	upregulated
Cep57l1	1.28158	2.59076	1.01545	0.00625	0.0232045	upregulated
Zfp704	0.804385	1.62608	1.01544	0.0013	0.00640728	upregulated
Dazap1	22.4217	45.3037	1.01473	0.00895	0.0311937	upregulated
Mxd4	11.1044	22.4309	1.01436	0.0008	0.00426751	upregulated
Use1	31.7274	64.05	1.01347	0.0011	0.00556533	upregulated
Rpl23	205.808	415.043	1.01196	0.00585	0.0219663	upregulated
Clptm1	18.8141	37.933	1.01164	0.0025	0.0110042	upregulated
Cyth4	0.77135	1.55389	1.01043	0.0083	0.0293206	upregulated
Spin1	9.12112	18.3745	1.01043	0.00325	0.0136279	upregulated
Dctn4	15.3525	30.9183	1.00999	0.0019	0.00879781	upregulated
Fam116b	3.98373	8.01787	1.0091	0.00105	0.00534431	upregulated
Rxrb	20.6557	41.5525	1.00839	0.0012	0.00599956	upregulated
Ezr	1.11568	2.24414	1.00824	0.0025	0.0110042	upregulated
Cpsf6	7.5434	15.1695	1.00789	0.00295	0.0125882	upregulated
Nfe2l2	15.5878	31.3415	1.00765	0.0048	0.0187298	upregulated
Lmna	27.2337	54.7461	1.00736	0.0025	0.0110042	upregulated
Rab4b	4.486	9.01393	1.00673	0.00835	0.0294665	upregulated
Lonp2	27.2699	54.7779	1.00628	0.00395	0.0160561	upregulated
Usp32	3.12676	6.27841	1.00573	0.00485	0.0188814	upregulated
Psmd1	63.0584	126.612	1.00565	0.00305	0.0129172	upregulated
Arhgef3	3.28307	6.58744	1.00467	0.00155	0.00742334	upregulated
Pik3ca	13.8768	27.8412	1.00455	0.0066	0.0242711	upregulated
Xpo6	21.5008	43.1334	1.00441	0.0159	0.049189	upregulated
Siva1	14.4236	28.9326	1.00427	0.00165	0.00781931	upregulated
Rps17	487.864	978.528	1.00414	0.0051	0.0196905	upregulated
Wdr46	2.59929	5.20999	1.00317	0.00195	0.00897716	upregulated
Lsg1	8.69292	17.4225	1.00304	0.0149	0.0467143	upregulated
Rps27a	174.949	350.567	1.00276	0.0042	0.016805	upregulated
Arglu1	20.4798	41.0373	1.00273	0.00215	0.00974226	upregulated
Cybb	0.719675	1.44192	1.00257	0.0087	0.0304635	upregulated
Ndrg1	7.91289	15.8457	1.00181	0.0013	0.00640728	upregulated
Poldip3	7.41748	14.8321	0.99972	0.00205	0.00936748	ns
Zfml	3.89341	7.7799	0.998717	0.00155	0.00742334	ns
Gga1	15.533	31.0374	0.998669	0.0027	0.0116833	ns
Mdm1	0.493248	0.985529	0.998586	0.01405	0.0446698	ns
Sncaip	1.04354	2.08407	0.997922	0.00395	0.0160561	ns
Clta	24.2775	48.479	0.997741	0.0015	0.00722989	ns
Sympk	39.9046	79.6399	0.996934	0.01405	0.0446698	ns
Rpl37a	191.209	381.554	0.996737	0.0035	0.0144745	ns
Rpl7a	205.124	409.118	0.996019	0.00515	0.0198327	ns
Eea1	2.85322	5.69047	0.99596	0.0011	0.00556533	ns
Map4k4	3.67905	7.33654	0.995765	0.00135	0.0066152	ns
Ppl	0.255563	0.50915	0.994412	0.01015	0.034454	ns
Zfp639	16.5302	32.8942	0.992732	0.00135	0.0066152	ns
Sap130	3.92783	7.81269	0.992085	0.0013	0.00640728	ns
Pan2	2.90466	5.77676	0.99189	0.00155	0.00742334	ns
Cdk13	2.4537	4.87795	0.991315	0.00155	0.00742334	ns
Cabin1	2.47857	4.92364	0.990213	0.00775	0.0277394	ns
Snx10	1.55651	3.09068	0.989607	0.01515	0.0473665	ns
Dapk3	8.65833	17.1826	0.988786	0.0017	0.00802537	ns
Srp19	32.4814	64.4497	0.98856	0.00195	0.00897716	ns
Zfp119a	2.4682	4.89624	0.988218	0.0094	0.0325111	ns
Cln5	10.6139	21.0531	0.988075	0.0012	0.00599956	ns
Srek1	5.87545	11.6541	0.98806	0.00075	0.00405347	ns
Itpr3	0.425909	0.844762	0.988001	0.00535	0.0203999	ns
Nhlrc2	1.18746	2.35513	0.987931	0.00545	0.020717	ns
1810058I24Rik	62.8966	124.733	0.987795	0.003	0.0127493	ns
Samd14	0.691714	1.37089	0.98686	0.0102	0.0345631	ns
Suv39h1	2.26609	4.49005	0.986528	0.0038	0.0155631	ns
Rpl17	157.611	312.27	0.986427	0.00285	0.0122231	ns
Sar1a	72.9162	144.456	0.98632	0.0056	0.021198	ns
Pdzd8	3.12329	6.18611	0.985968	0.00155	0.00742334	ns
Ddx20	4.4479	8.80961	0.985954	0.00125	0.00620829	ns
Rictor	1.56033	3.08717	0.984431	0.002	0.00917615	ns
Rps24	588.634	1164.41	0.984153	0.0056	0.021198	ns
Crebbp	2.53599	5.01654	0.984144	0.0009	0.00470096	ns
Taf15	11.009	21.7579	0.982854	0.00095	0.00492038	ns
Bud13	2.7863	5.50593	0.982639	0.0016	0.00762774	ns
Gja4	3.53674	6.98691	0.982233	0.0043	0.0171191	ns
Rpl27	156.208	308.576	0.982156	0.0025	0.0110042	ns
Srsf11	28.0551	55.4152	0.982018	0.01415	0.0449244	ns
Ppard	9.70113	19.1613	0.981974	0.00135	0.0066152	ns
Ranbp3	13.848	27.3349	0.98107	0.00195	0.00897716	ns
Ptbp2	9.7825	19.3082	0.980938	0.0013	0.00640728	ns
Wdr11	9.3412	18.4277	0.980198	0.0042	0.016805	ns
Gtf2ird1	2.52208	4.97432	0.979882	0.0031	0.013088	ns
Htatip2	3.05425	6.02356	0.9798	0.00505	0.0195197	ns
Acy1	2.95521	5.82817	0.979783	0.00745	0.0268716	ns
Ppp1r15b	6.72795	13.2623	0.979096	0.00125	0.00620829	ns
Snrpa1	13.8575	27.3052	0.978509	0.0019	0.00879781	ns
Gigyf2	13.3471	26.298	0.978431	0.00415	0.0166492	ns
Flywch1	13.516	26.6263	0.978188	0.0026	0.0113157	ns
Polr3d	5.72223	11.2675	0.977512	0.00165	0.00781931	ns
Ap1m1	12.9294	25.4576	0.977437	0.0025	0.0110042	ns
Exosc10	7.85145	15.4503	0.976603	0.00395	0.0160561	ns
Rpl32	320.358	630.361	0.976495	0.0043	0.0171191	ns
Eif3j	17.2706	33.9781	0.976289	0.0125	0.0407461	ns
Rps10	127.59	251.001	0.976176	0.00235	0.0104561	ns
Zfp746	2.64695	5.20632	0.975932	0.0022	0.00991904	ns
Hsd17b10	52.3539	102.975	0.975924	0.00165	0.00781931	ns
Arhgap25	0.694196	1.36494	0.975425	0.0115	0.0381194	ns
Prosapip1	1.00078	1.96696	0.97485	0.00465	0.0183133	ns
Spry1	12.4008	24.3551	0.973792	0.00215	0.00974226	ns
Eif2b1	26.7496	52.5276	0.97356	0.01375	0.0440677	ns
Mbd6	8.94981	17.5663	0.972883	0.00335	0.0139779	ns
Tmem222	14.3517	28.1575	0.972302	0.0018	0.00841823	ns
Ttc1	24.9149	48.8813	0.972273	0.00195	0.00897716	ns
Robo4	5.95071	11.6725	0.971977	0.00145	0.00702389	ns
Gpt2	82.2221	161.277	0.971938	0.01485	0.0465899	ns
C330006K01Rik	1.77648	3.48364	0.971572	0.00595	0.0222615	ns
Dek	20.2524	39.707	0.971297	0.0026	0.0113157	ns
Mga	2.45859	4.81968	0.971106	0.0065	0.0239749	ns
Abt1	6.30858	12.3667	0.971078	0.0027	0.0116833	ns
Cry1	4.69241	9.19549	0.970597	0.00165	0.00781931	ns
Rps7	108.628	212.843	0.970403	0.00455	0.0179718	ns
Ppp4c	10.8863	21.3272	0.970176	0.0017	0.00802537	ns
Slc35e1	18.8183	36.8654	0.970131	0.0032	0.0134348	ns
Rps29	593.485	1162.6	0.970076	0.00425	0.0169799	ns
Klraq1	1.79607	3.51792	0.969878	0.00305	0.0129172	ns
4933407H18Rik	1.07452	2.10435	0.969679	0.00295	0.0125882	ns
Tysnd1	5.79665	11.3493	0.969319	0.00265	0.0114927	ns
Zfp623	2.97822	5.83069	0.969215	0.0044	0.0174813	ns
Gm13841	45.0933	88.2473	0.968639	0.00235	0.0104561	ns
Usp14	26.121	51.0989	0.968082	0.01555	0.0483049	ns
Rnf144b	4.71637	9.21334	0.966049	0.00135	0.0066152	ns
Mfng	2.37419	4.63662	0.965639	0.01035	0.0349577	ns
Ubqln1	25.1304	49.0705	0.965418	0.0026	0.0113157	ns
Gmeb1	3.54739	6.92293	0.964626	0.00215	0.00974226	ns
Bfar	16.3077	31.8202	0.964394	0.00245	0.0108264	ns
Ptprj	0.613993	1.19771	0.96399	0.0069	0.0251964	ns
Lin52	7.63885	14.8968	0.963578	0.0028	0.0120506	ns
Rrp1	22.2462	43.356	0.962672	0.00285	0.0122231	ns
1700019E19Rik	7.26987	14.1684	0.962671	0.0053	0.0202663	ns
Ngrn	12.8171	24.9517	0.961066	0.00195	0.00897716	ns
Rce1	3.29759	6.41669	0.960418	0.00725	0.0262832	ns
Atp6v1d	34.3725	66.8482	0.959633	0.003	0.0127493	ns
Gba	9.21494	17.8859	0.956773	0.00275	0.0118656	ns
Nup50	4.37528	8.48961	0.956324	0.003	0.0127493	ns
C80913	11.8102	22.8814	0.954134	0.00255	0.011141	ns
Nnt	45.508	88.1667	0.954114	0.0055	0.020872	ns
Dgcr14	2.49133	4.82373	0.953236	0.00405	0.0163448	ns
Rpl41	217.689	421.487	0.953221	0.0048	0.0187298	ns
Avl9	1.09113	2.11128	0.952299	0.003	0.0127493	ns
Bcr	0.727588	1.40763	0.952079	0.00795	0.0283355	ns
Psmd6	92.776	179.453	0.95178	0.00385	0.0157156	ns
Ptpn11	38.0156	73.5142	0.951432	0.00845	0.0297342	ns
Glyr1	18.1812	35.1582	0.951417	0.0031	0.013088	ns
Slc35b3	1.61748	3.12454	0.949898	0.0139	0.0443281	ns
Tgfbr3	3.93334	7.59727	0.949727	0.0019	0.00879781	ns
Cpsf4	5.70838	11.0122	0.947949	0.0054	0.02055	ns
Nsmce2	4.90834	9.46147	0.946831	0.0048	0.0187298	ns
Dnajc8	22.3896	43.1537	0.946654	0.0025	0.0110042	ns
Smarcc2	10.3958	20.0284	0.946051	0.0032	0.0134348	ns
Zfp212	3.75872	7.2411	0.94597	0.00275	0.0118656	ns
Enpp1	1.31083	2.52267	0.944479	0.007	0.0255272	ns
Ddx52	6.55609	12.6087	0.94351	0.0042	0.016805	ns
Snx13	12.7253	24.4598	0.942712	0.00295	0.0125882	ns
Elmo1	2.04589	3.93201	0.942538	0.0092	0.0319172	ns
Fam120b	6.85001	13.1611	0.9421	0.00235	0.0104561	ns
Pitrm1	12.2892	23.5962	0.941158	0.00725	0.0262832	ns
Nhlrc3	2.38013	4.56984	0.941104	0.00685	0.0250409	ns
Gm14149	6.66616	12.7967	0.940841	0.0035	0.0144745	ns
Btf3l4	34.7792	66.7127	0.939738	0.0129	0.0417386	ns
Tet2	1.98141	3.80024	0.939568	0.00255	0.011141	ns
Dtx2	2.91721	5.59312	0.939062	0.00945	0.032659	ns
Ccdc93	2.09601	4.01855	0.939033	0.00985	0.0336805	ns
0610007L01Rik	27.2278	52.2	0.938967	0.0111	0.03702	ns
Trpc4ap	48.4923	92.9592	0.938842	0.00705	0.025675	ns
Man2b1	3.73197	7.15339	0.938691	0.0031	0.013088	ns
Fam134a	5.29717	10.1512	0.938351	0.0029	0.0124178	ns
Card10	2.35958	4.52122	0.938182	0.00255	0.011141	ns
Bcl10	7.85877	15.0578	0.938132	0.0024	0.0106436	ns
Pecam1	27.1954	52.0135	0.935521	0.0041	0.0164974	ns
Pnn	10.8556	20.7563	0.935116	0.00205	0.00936748	ns
Tomm40	19.0826	36.4399	0.933262	0.00405	0.0163448	ns
Atp1b3	22.5321	42.9754	0.931526	0.00275	0.0118656	ns
Atp5g2	332.577	633.739	0.930202	0.009	0.0313277	ns
Tprgl	56.3093	107.266	0.929743	0.0047	0.0184619	ns
Ube2o	7.18193	13.6782	0.929439	0.0106	0.0356864	ns
Rpl34	325.253	619.14	0.928703	0.00435	0.0172877	ns
Als2	4.67551	8.89267	0.927491	0.0021	0.0095669	ns
Mitf	3.47248	6.60376	0.927322	0.00395	0.0160561	ns
Rpl21	103.775	197.253	0.926589	0.00795	0.0283355	ns
Glipr2	2.25478	4.28314	0.925685	0.01035	0.0349577	ns
Rps13	223.579	424.633	0.92543	0.00405	0.0163448	ns
Psma6	132.074	250.652	0.92434	0.00505	0.0195197	ns
Rrp15	3.74952	7.109	0.922939	0.00585	0.0219663	ns
Armc10	2.66449	5.05104	0.922719	0.00965	0.0331893	ns
Bcdin3d	3.50062	6.63548	0.92259	0.0106	0.0356864	ns
Usp39	11.4059	21.6064	0.921671	0.00205	0.00936748	ns
Atp6v1c1	15.228	28.844	0.921539	0.0026	0.0113157	ns
Mdm4-ps	0.957513	1.81221	0.920387	0.0079	0.0282018	ns
Hibadh	100.12	189.471	0.920245	0.00705	0.025675	ns
Tle3	2.69216	5.08641	0.917882	0.0101	0.0343359	ns
Hnrnpul2	16.6824	31.5181	0.917857	0.0054	0.02055	ns
Cdc42bpb	5.18915	9.80157	0.917515	0.002	0.00917615	ns
Grlf1	8.05838	15.2177	0.917184	0.0061	0.0227599	ns
Zkscan1	1.93693	3.65332	0.915437	0.0049	0.0190487	ns
Zfp282	2.34892	4.42768	0.914553	0.0053	0.0202663	ns
Sptlc1	6.57383	12.3896	0.914324	0.00295	0.0125882	ns
Ubp1	7.88417	14.8534	0.913762	0.0064	0.023677	ns
Peg3	12.4121	23.3649	0.912597	0.01335	0.0429483	ns
Glrx	60.195	113.299	0.912418	0.0052	0.0199855	ns
Nop58	4.20829	7.9166	0.911646	0.00405	0.0163448	ns
Kdm3b	6.37925	11.9978	0.911316	0.004	0.0162252	ns
Snta1	81.8495	153.695	0.909028	0.0128	0.0414844	ns
Samd4b	3.0817	5.78347	0.908209	0.0037	0.0151903	ns
Pcna	16.9514	31.8087	0.908017	0.0034	0.0141604	ns
Fam160b1	4.42129	8.29475	0.907731	0.00515	0.0198327	ns
Brpf1	3.82953	7.18269	0.907357	0.0079	0.0282018	ns
Hivep2	7.83982	14.6974	0.906668	0.00605	0.022592	ns
Ankhd1	15.3423	28.7574	0.906415	0.00895	0.0311937	ns
Arhgdia	44.739	83.8443	0.90618	0.00425	0.0169799	ns
Leng8	33.6105	62.9881	0.906168	0.00865	0.0303041	ns
Gtf2b	9.82795	18.415	0.905922	0.00385	0.0157156	ns
Rps11	238.736	447.313	0.905866	0.00805	0.0286316	ns
Pgd	6.82222	12.7815	0.905745	0.00425	0.0169799	ns
Sp1	4.86736	9.11601	0.905264	0.0046	0.0181375	ns
Zfp574	2.49158	4.66461	0.904696	0.0042	0.016805	ns
Ccdc90a	10.7611	20.1444	0.904551	0.00335	0.0139779	ns
Phip	1.7006	3.18317	0.904423	0.0032	0.0134348	ns
Atp6v0c	104.66	195.82	0.903823	0.0068	0.0248984	ns
Numa1	9.63034	18.0112	0.903233	0.0155	0.0481716	ns
Ngly1	18.9283	35.3699	0.901976	0.0087	0.0304635	ns
Ubn2	3.775	7.04511	0.900145	0.01175	0.0387395	ns
Mdm4	4.07969	7.60959	0.899361	0.0056	0.021198	ns
Erlec1	14.8565	27.7012	0.898851	0.0111	0.03702	ns
Rnf38	7.82983	14.5858	0.897517	0.00225	0.0100974	ns
Cdc40	3.62787	6.75722	0.897309	0.01585	0.0490792	ns
Aldh6a1	61.2426	114.035	0.896869	0.0128	0.0414844	ns
AI317395	2.7112	5.04595	0.896191	0.01455	0.0458291	ns
Fbrsl1	5.7044	10.6088	0.895117	0.00535	0.0203999	ns
Tfip11	4.46589	8.30042	0.894237	0.0059	0.0221234	ns
Tacc1	3.82286	7.10456	0.894094	0.0037	0.0151903	ns
Ercc4	2.16059	4.01009	0.892211	0.00835	0.0294665	ns
Ahr	0.647143	1.20091	0.891968	0.01445	0.0456628	ns
Gm8730	90.5879	168.077	0.891732	0.00625	0.0232045	ns
Btaf1	1.58293	2.93519	0.890852	0.00445	0.0176488	ns
Tiparp	5.16152	9.57043	0.890787	0.00995	0.0339538	ns
Wac	20.2556	37.5357	0.889941	0.0155	0.0481716	ns
Elf4	1.14124	2.11453	0.889734	0.00745	0.0268716	ns
Eif3l	29.2457	54.1502	0.888745	0.00545	0.020717	ns
Jak3	2.55539	4.73049	0.888444	0.00675	0.0247354	ns
Zfp36l2	6.36268	11.7704	0.887461	0.00385	0.0157156	ns
Zfp358	17.7306	32.7891	0.886978	0.00475	0.018599	ns
Zfp787	11.5746	21.3961	0.886386	0.00535	0.0203999	ns
Popdc3	24.683	45.6196	0.886135	0.01085	0.0363384	ns
Uimc1	5.60934	10.3509	0.883853	0.0134	0.0430887	ns
Rpl28	211.421	390.035	0.883485	0.0074	0.0267197	ns
Ap2b1	11.3143	20.8571	0.882394	0.01455	0.0458291	ns
Foxn2	4.36786	8.04372	0.880938	0.00345	0.0143378	ns
Aup1	44.2549	81.4883	0.880755	0.01485	0.0465899	ns
Klf4	5.97415	10.9963	0.880216	0.00515	0.0198327	ns
Trip10	43.6156	80.2694	0.880006	0.0104	0.0351091	ns
Tmem214	16.3384	30.0543	0.879309	0.00835	0.0294665	ns
Smpdl3a	45.0641	82.8667	0.878813	0.00865	0.0303041	ns
Ssfa2	5.5318	10.1702	0.878534	0.00335	0.0139779	ns
Mrpl32	35.2119	64.7347	0.878478	0.0035	0.0144745	ns
Slc36a1	2.29406	4.216	0.877971	0.0057	0.0215044	ns
Xpo5	4.55884	8.36675	0.876	0.00475	0.018599	ns
Acap2	2.7151	4.98249	0.875862	0.0041	0.0164974	ns
Rnf185	9.8379	18.0463	0.87528	0.0036	0.0148427	ns
Utp15	2.35015	4.30244	0.8724	0.008	0.0284912	ns
Nob1	10.9393	20.0255	0.872323	0.0089	0.0310594	ns
Bag6	56.6175	103.587	0.871519	0.01075	0.0360927	ns
Picalm	34.7347	63.5318	0.871104	0.0103	0.0348149	ns
Tk2	2.50009	4.57179	0.870777	0.01175	0.0387395	ns
Bax	10.043	18.3624	0.87057	0.00685	0.0250409	ns
1810063B07Rik	2.92	5.33556	0.869669	0.0102	0.0345631	ns
Lfng	2.34429	4.28194	0.869115	0.01625	0.0499977	ns
Eif3k	70.4533	128.642	0.868625	0.0057	0.0215044	ns
Dhx38	3.66259	6.68227	0.867475	0.0046	0.0181375	ns
Ypel2	2.32444	4.2375	0.866333	0.00615	0.0229212	ns
Usp31	1.62693	2.9644	0.865587	0.0047	0.0184619	ns
Aaas	2.65703	4.83884	0.864848	0.01435	0.045421	ns
2410001C21Rik	26.8892	48.9227	0.863479	0.0056	0.021198	ns
D15Ertd621e	2.69569	4.90154	0.862578	0.0061	0.0227599	ns
Etf1	44.9548	81.6908	0.861697	0.013	0.0420119	ns
Aebp1	8.68379	15.7792	0.861623	0.00975	0.0334399	ns
Slco3a1	12.174	22.1129	0.861084	0.01385	0.0442416	ns
Rai14	1.6383	2.97488	0.860635	0.00665	0.0244284	ns
Cebpz	5.56435	10.0984	0.859849	0.01385	0.0442416	ns
Entpd1	4.78337	8.67899	0.8595	0.00855	0.0299925	ns
Lemd3	3.96774	7.1884	0.857352	0.007	0.0255272	ns
Dis3l2	5.96951	10.8125	0.857015	0.00495	0.0191935	ns
Snip1	2.63371	4.76932	0.856684	0.01025	0.0346978	ns
Tpd52l1	10.6066	19.205	0.856517	0.0067	0.0245721	ns
Ccdc86	5.13065	9.28453	0.855689	0.0047	0.0184619	ns
Rilp	16.8964	30.5656	0.855198	0.0059	0.0221234	ns
Sin3b	13.2774	24.0109	0.854716	0.01405	0.0446698	ns
Ier2	3.66852	6.63155	0.854147	0.0126	0.0409734	ns
Ino80b	4.41212	7.97372	0.853781	0.01235	0.0403251	ns
Gcdh	19.331	34.9304	0.853566	0.00735	0.0265817	ns
Dhrs11	25.6077	46.2641	0.853316	0.0071	0.0258293	ns
Abcc8	1.15695	2.0887	0.852271	0.01135	0.0377238	ns
Phf1	6.63278	11.9727	0.852058	0.00475	0.018599	ns
Eid2b	2.83699	5.11947	0.851635	0.0108	0.0361978	ns
Gm505	2.78931	5.03146	0.851069	0.01325	0.0427179	ns
Pxn	37.2264	67.1343	0.850722	0.01345	0.0432392	ns
Ddx42	9.25408	16.6836	0.850264	0.00505	0.0195197	ns
Mob2	32.7188	58.9693	0.849846	0.00655	0.0241396	ns
Slc22a23	4.75359	8.56441	0.849337	0.01265	0.0410966	ns
Tnip1	7.13448	12.8497	0.848851	0.011	0.0367771	ns
Hnrpll	9.50151	17.1126	0.84883	0.00585	0.0219663	ns
Stx5a	16.3993	29.5327	0.84868	0.01335	0.0429483	ns
Eif3m	66.4248	119.533	0.847617	0.0103	0.0348149	ns
Aamp	40.3346	72.5802	0.847557	0.0101	0.0343359	ns
Rell1	6.08683	10.9463	0.846684	0.00785	0.0280455	ns
Ssrp1	10.7226	19.2803	0.846473	0.00995	0.0339538	ns
Rab11fip2	3.64608	6.55552	0.846363	0.0126	0.0409734	ns
Abcf2	45.4752	81.6996	0.84525	0.0144	0.045558	ns
Ephb4	4.86818	8.74274	0.844702	0.00755	0.0271455	ns
S100a6	61.6206	110.633	0.844297	0.0073	0.026415	ns
Dyrk2	7.17026	12.8732	0.844273	0.0108	0.0361978	ns
Khsrp	7.61082	13.6547	0.843273	0.0089	0.0310594	ns
Sipa1l2	2.32576	4.16881	0.841935	0.00755	0.0271455	ns
Mll2	4.17849	7.48554	0.841124	0.00905	0.0314694	ns
C1qbp	73.8812	132.349	0.841071	0.0153	0.0476814	ns
Rplp0	166.932	298.855	0.840188	0.01625	0.0499977	ns
Supt16h	3.77555	6.75796	0.8399	0.00565	0.0213693	ns
Cyp2d22	5.419	9.69772	0.839618	0.00785	0.0280455	ns
Cnn3	11.9174	21.3161	0.838873	0.00585	0.0219663	ns
Iqgap1	3.0334	5.42093	0.837603	0.00595	0.0222615	ns
Ubfd1	10.8471	19.3812	0.83735	0.0145	0.0457568	ns
Zfp422	4.69872	8.38397	0.835367	0.00925	0.0320578	ns
Hnrnpa0	20.5148	36.5959	0.835013	0.00815	0.0289038	ns
Abhd2	1.81122	3.22984	0.834505	0.01105	0.036926	ns
Rps12	339.574	604.9	0.832973	0.0131	0.0423048	ns
Maea	31.6266	56.215	0.829814	0.00825	0.029182	ns
Bcat2	25.1738	44.7053	0.828521	0.00945	0.032659	ns
Specc1l	9.05073	16.0725	0.828489	0.0075	0.027016	ns
Slc25a5	38.8279	68.9179	0.827787	0.00675	0.0247354	ns
Stt3b	25.1298	44.5924	0.827398	0.01185	0.0390122	ns
Rusc1	9.83911	17.4189	0.824056	0.0098	0.0335604	ns
Eif4g3	27.4741	48.6246	0.823613	0.01495	0.0468277	ns
Abtb1	13.7432	24.3056	0.822575	0.0081	0.0287792	ns
Ogfr	10.6896	18.9006	0.822227	0.00985	0.0336805	ns
Fam103a1	9.51952	16.8278	0.821884	0.01	0.0340987	ns
Plcb4	8.90752	15.7404	0.821377	0.0116	0.0383851	ns
Rnf19a	5.7972	10.2435	0.821277	0.0073	0.026415	ns
Stau1	17.2353	30.4526	0.821201	0.0145	0.0457568	ns
Pstpip2	18.4684	32.6194	0.820669	0.0082	0.0290355	ns
Nemf	4.86455	8.58994	0.820341	0.0073	0.026415	ns
Crnkl1	5.27841	9.31624	0.819644	0.0083	0.0293206	ns
Eif1a	7.41747	13.0839	0.818799	0.01045	0.035234	ns
Tgoln1	11.0186	19.409	0.816785	0.0101	0.0343359	ns
Gtf2a1	4.51319	7.94372	0.815668	0.01455	0.0458291	ns
C78339	22.9317	40.3609	0.815616	0.01	0.0340987	ns
Maml1	2.03394	3.57935	0.815418	0.0121	0.0396234	ns
Pus1	6.2005	10.9084	0.814981	0.0132	0.042577	ns
Phf23	8.07677	14.1952	0.813552	0.0126	0.0409734	ns
Ccdc91	22.9031	40.2524	0.813536	0.0108	0.0361978	ns
Adcy4	4.26556	7.48427	0.811127	0.00965	0.0331893	ns
Acbd6	19.4074	34.0434	0.810766	0.01145	0.0379816	ns
Gfod1	1.02593	1.79801	0.809476	0.0134	0.0430887	ns
Atxn2l	14.3264	25.1024	0.809145	0.0097	0.0333274	ns
BC013529	54.6451	95.7187	0.80871	0.0127	0.0412293	ns
Zdhhc20	1.69881	2.97358	0.80768	0.0139	0.0443281	ns
Rpl36a	165.845	289.957	0.806004	0.0096	0.0330593	ns
Zyx	10.4188	18.2054	0.805172	0.00995	0.0339538	ns
Ptpn1	4.66304	8.14311	0.804308	0.01515	0.0473665	ns
Txn1	47.9609	83.7544	0.804308	0.01015	0.034454	ns
Sema5a	0.648482	1.13143	0.80301	0.0137	0.0439178	ns
Ier5	4.12936	7.20415	0.80291	0.01145	0.0379816	ns
S100a11	24.5374	42.8059	0.802825	0.0121	0.0396234	ns
Hbp1	42.0571	73.3106	0.801673	0.0138	0.0441548	ns
Dbnl	4.51831	7.87394	0.801303	0.0132	0.042577	ns
Gpr146	12.9579	22.5792	0.801158	0.0153	0.0476814	ns
Zfp715	4.55398	7.92784	0.799801	0.00755	0.0271455	ns
2510003E04Rik	12.7408	22.1707	0.7992	0.0123	0.0401812	ns
Dnajc21	27.7504	48.2813	0.798956	0.0124	0.0404591	ns
Nolc1	6.0373	10.4853	0.796399	0.0088	0.030758	ns
Gpatch8	9.20724	15.9517	0.79287	0.0137	0.0439178	ns
Zkscan3	9.60413	16.6327	0.792294	0.01415	0.0449244	ns
Fam102b	2.30129	3.9816	0.790906	0.0118	0.038876	ns
Sh3pxd2a	5.77568	9.99077	0.790604	0.0133	0.0428282	ns
Ddx10	3.05636	5.28579	0.790304	0.0114	0.0378621	ns
Mier3	2.79063	4.8151	0.786975	0.01065	0.0358369	ns
Dus3l	6.56269	11.3012	0.784111	0.0093	0.0322064	ns
Cldn5	10.4377	17.9689	0.783701	0.01275	0.0413817	ns
Rras	18.8032	32.358	0.783144	0.0117	0.0386123	ns
D19Bwg1357e	3.00451	5.16883	0.782709	0.01215	0.0397295	ns
Bzw1	30.9204	53.1713	0.782088	0.0161	0.0496038	ns
Akirin1	15.1677	26.0719	0.781491	0.01445	0.0456628	ns
2400003C14Rik	21.636	37.1888	0.781437	0.01385	0.0442416	ns
Polr2f	32.6207	56.0417	0.780712	0.0137	0.0439178	ns
Polr3e	3.53083	6.06043	0.779413	0.01305	0.0421635	ns
Ube2q1	6.86948	11.7841	0.778574	0.0113	0.0375945	ns
Tapt1	29.5606	50.6975	0.778239	0.01595	0.0493212	ns
Rc3h1	4.07478	6.98317	0.77716	0.0108	0.0361978	ns
Dip2b	1.64945	2.82667	0.777115	0.0141	0.0448077	ns
Frg1	9.43046	16.16	0.777031	0.01405	0.0446698	ns
Gm9625	23.4774	40.1844	0.775366	0.01025	0.0346978	ns
Ppp1r9b	5.19693	8.87925	0.772777	0.0132	0.042577	ns
Cant1	6.90993	11.8059	0.772761	0.0128	0.0414844	ns
Tmem11	29.8173	50.908	0.771744	0.01115	0.0371685	ns
Hook1	6.92419	11.8217	0.771722	0.01545	0.0480824	ns
Cxcr7	8.14693	13.899	0.770653	0.0136	0.0436696	ns
AI314976	10.2302	17.4292	0.768681	0.0137	0.0439178	ns
Med9	10.5086	17.897	0.768155	0.0108	0.0361978	ns
Prrc2c	3.43863	5.85486	0.767799	0.0147	0.0462371	ns
Slc27a1	22.031	37.4825	0.766679	0.01525	0.0476242	ns
Dstn	20.3123	34.5292	0.76546	0.01575	0.0488365	ns
Tbca	26.1631	44.4522	0.764722	0.0138	0.0441548	ns
Mll1	2.69703	4.57648	0.762867	0.0153	0.0476814	ns
Vps37c	13.9648	23.6744	0.761537	0.013	0.0420119	ns
Dnajc13	4.47097	7.57837	0.761298	0.0144	0.045558	ns
Puf60	23.3914	39.4743	0.754938	0.0143	0.0452839	ns
Slc9a3r2	15.5957	26.2866	0.753182	0.01605	0.0495512	ns
Tnpo1	6.48775	10.9322	0.75279	0.0138	0.0441548	ns
Hdac4	3.7276	6.28005	0.75253	0.0151	0.0472429	ns
Srrt	6.85338	11.5451	0.752391	0.014	0.0445631	ns
4930429F24Rik	17.6633	29.6716	0.748328	0.013	0.0420119	ns
Ankrd17	6.8466	11.4858	0.746397	0.0159	0.049189	ns
Ctsf	13.4938	22.5433	0.7404	0.0142	0.0450409	ns
Atf6	6.49847	10.8051	0.733537	0.0156	0.048438	ns
Gtdc1	12.4338	20.4262	0.716154	0.0149	0.0467143	ns
1700021F05Rik	53.0671	31.98	-0.730649	0.01455	0.0458291	ns
Fam101b	9.98791	6.01667	-0.731219	0.0154	0.0479379	ns
Add3	6.65917	3.99444	-0.737347	0.01445	0.0456628	ns
Tfeb	28.914	17.3401	-0.737655	0.0161	0.0496038	ns
Mrps28	53.4925	32.0797	-0.737675	0.0155	0.0481716	ns
Fbxo45	10.969	6.56067	-0.741519	0.015	0.0469626	ns
Dlc1	4.84206	2.89564	-0.741738	0.01605	0.0495512	ns
Map2k1	33.6046	20.0811	-0.742817	0.0142	0.0450409	ns
Mrpl16	32.7293	19.5567	-0.742925	0.0138	0.0441548	ns
Tmem184b	12.8155	7.647	-0.744921	0.0133	0.0428282	ns
Xiap	9.30086	5.50523	-0.756562	0.01515	0.0473665	ns
Dcaf7	13.8973	8.19629	-0.761759	0.012	0.0393721	ns
Tti1	8.64175	5.08995	-0.763671	0.0137	0.0439178	ns
Appl1	8.44789	4.97299	-0.764476	0.0124	0.0404591	ns
Tmx3	9.3385	5.49044	-0.76627	0.0133	0.0428282	ns
Pde6d	19.7348	11.5952	-0.767217	0.01605	0.0495512	ns
Tmem2	3.46411	2.03528	-0.767258	0.0153	0.0476814	ns
Zmat2	23.8474	13.9767	-0.770809	0.0107	0.0359605	ns
Pmp22	20.6951	12.1092	-0.773193	0.01015	0.034454	ns
Six4	5.42573	3.17299	-0.773974	0.01165	0.0384942	ns
Kank2	6.08312	3.55083	-0.776658	0.0112	0.0372985	ns
Smug1	5.27779	3.07842	-0.777743	0.01425	0.0451678	ns
P2ry2	20.3622	11.8708	-0.778485	0.01025	0.0346978	ns
Leo1	5.85762	3.41058	-0.780295	0.01205	0.0394979	ns
Uspl1	13.3462	7.76776	-0.780858	0.0111	0.03702	ns
Ndufv3	256.934	149.509	-0.781164	0.01155	0.0382571	ns
Slc44a1	9.82126	5.70757	-0.78303	0.0102	0.0345631	ns
Ets1	9.19374	5.33901	-0.784079	0.00815	0.0289038	ns
Ccdc85b	4.09939	2.37961	-0.784684	0.01185	0.0390123	ns
Tceb1	87.228	50.627	-0.784884	0.01045	0.035234	ns
Pigy	14.6261	8.46509	-0.788948	0.01015	0.034454	ns
Tnfaip1	30.612	17.7044	-0.789986	0.0143	0.0452839	ns
Mex3c	5.5993	3.23825	-0.79003	0.01475	0.0463728	ns
Dpy19l4	7.2445	4.18627	-0.791221	0.01055	0.0355446	ns
Nudt2	19.2555	11.1262	-0.791309	0.0121	0.0396234	ns
Uevld	4.47156	2.57896	-0.793988	0.011	0.0367771	ns
Tm2d1	44.9659	25.919	-0.794823	0.0101	0.0343359	ns
Ankrd28	16.7283	9.63224	-0.796345	0.01015	0.034454	ns
Nfia	6.36935	3.66213	-0.798464	0.0161	0.0496038	ns
Eif2c1	3.20322	1.83852	-0.80098	0.0116	0.0383851	ns
Fam58b	13.4001	7.68978	-0.801235	0.01505	0.0470973	ns
Larp4b	16.3131	9.35649	-0.801989	0.00875	0.0306069	ns
Anxa5	23.748	13.6064	-0.803524	0.0089	0.0310594	ns
Gm608	8.75213	5.00529	-0.80618	0.01175	0.0387395	ns
Ebag9	10.9881	6.28114	-0.80684	0.0117	0.0386123	ns
Rc3h2	8.15552	4.65612	-0.808647	0.00805	0.0286316	ns
Otud1	17.6087	10.0527	-0.808704	0.0116	0.0383851	ns
Cul5	17.9042	10.1936	-0.81263	0.0158	0.0489468	ns
Ccdc43	23.5378	13.3925	-0.813557	0.0084	0.0295967	ns
Gtf3c5	4.00075	2.27569	-0.813965	0.01585	0.0490792	ns
Ehd2	24.4544	13.9032	-0.814674	0.012	0.0393721	ns
Mfap3	3.56783	2.02567	-0.816647	0.0111	0.03702	ns
Lmf1	11.1702	6.34051	-0.816982	0.01265	0.0410966	ns
Ccdc90b	12.6875	7.20073	-0.817196	0.01355	0.04354	ns
Qser1	17.2867	9.80767	-0.817682	0.00925	0.0320578	ns
Lactb	8.81384	4.99693	-0.81873	0.01165	0.0384942	ns
Mob1b	13.6235	7.71994	-0.819442	0.006	0.0224177	ns
Memo1	31.3251	17.7124	-0.822557	0.00785	0.0280455	ns
Sae1	10.6739	6.0328	-0.823193	0.0083	0.0293206	ns
Aip	38.3895	21.673	-0.824812	0.0096	0.0330593	ns
Trim72	90.2097	50.9111	-0.825302	0.0136	0.0436696	ns
2610002M06Rik	2.48171	1.40042	-0.825474	0.01395	0.0444457	ns
Mcts1	60.2654	33.977	-0.826773	0.00715	0.0259763	ns
Cdc42	143.413	80.8534	-0.8268	0.011	0.0367771	ns
P2rx5	4.29705	2.42226	-0.826994	0.015	0.0469626	ns
Ipp	8.68738	4.8957	-0.827406	0.00825	0.029182	ns
Pcbp4	22.136	12.4681	-0.828154	0.00985	0.0336805	ns
Tufm	50.1933	28.2699	-0.82823	0.0074	0.0267197	ns
Tmem48	5.76415	3.24405	-0.829309	0.0094	0.0325111	ns
Rnf168	4.70559	2.64639	-0.830352	0.00865	0.0303041	ns
Ttc27	3.22898	1.81525	-0.83091	0.01455	0.0458291	ns
Rptor	11.1506	6.26445	-0.831856	0.0073	0.026415	ns
Polr1a	6.92425	3.88873	-0.83236	0.008	0.0284912	ns
Celf2	15.9253	8.93785	-0.833325	0.00435	0.0172877	ns
Ipo8	5.95681	3.34275	-0.833505	0.0049	0.0190487	ns
Trim68	3.35325	1.88115	-0.833945	0.0139	0.0443281	ns
Ubxn2a	57.3808	32.1681	-0.834938	0.01035	0.0349577	ns
Acaa2	98.0618	54.909	-0.836648	0.011	0.0367771	ns
Slc25a37	5.72828	3.20309	-0.838637	0.00835	0.0294665	ns
Polr2l	17.2631	9.64923	-0.839208	0.0067	0.0245721	ns
Casc4	2.11102	1.17635	-0.84362	0.01285	0.0416165	ns
Golm1	3.19009	1.77721	-0.843984	0.00915	0.0317682	ns
Fundc2	161.231	89.7177	-0.84566	0.00975	0.0334399	ns
Tagap1	5.84781	3.25065	-0.847168	0.01005	0.0342347	ns
Trp53i11	15.1343	8.41053	-0.847554	0.01395	0.0444457	ns
Ids	11.8765	6.59691	-0.848244	0.0048	0.0187298	ns
D6Wsu163e	3.29549	1.83039	-0.84834	0.0146	0.0459545	ns
Serping1	26.7935	14.8808	-0.848427	0.0054	0.02055	ns
Vtn	18.0029	9.99461	-0.849008	0.01485	0.0465899	ns
Dpp8	45.8251	25.4162	-0.85039	0.00975	0.0334399	ns
Slc39a1	15.646	8.67124	-0.851482	0.00595	0.0222615	ns
Fn3k	13.6066	7.54017	-0.851636	0.0092	0.0319172	ns
Eya1	10.2186	5.66	-0.852321	0.00625	0.0232045	ns
Nmnat1	13.1886	7.29916	-0.853489	0.01	0.0340987	ns
Rab28	57.6992	31.9261	-0.853813	0.0039	0.015891	ns
Fam162a	65.4065	36.1873	-0.853951	0.00525	0.0201319	ns
Sema6a	2.30853	1.27723	-0.853961	0.01225	0.0400275	ns
Sdhd	374.136	206.808	-0.85527	0.0153	0.0476814	ns
Rcl1	6.57167	3.63079	-0.855979	0.0113	0.0375945	ns
Flot2	26.1469	14.4396	-0.856609	0.00585	0.0219663	ns
Ssr1	24.846	13.7204	-0.856691	0.0101	0.0343359	ns
Igfbp6	21.7667	12.014	-0.857403	0.006	0.0224177	ns
1700052N19Rik	9.01616	4.96357	-0.861136	0.0053	0.0202663	ns
Tbc1d16	7.19583	3.96113	-0.86125	0.0082	0.0290355	ns
Stard8	6.47865	3.56409	-0.862158	0.013	0.0420119	ns
Zfp710	5.7287	3.14949	-0.863088	0.0037	0.0151903	ns
Cacybp	44.4612	24.4299	-0.863903	0.005	0.019343	ns
Haus1	8.7265	4.79463	-0.863984	0.012	0.0393721	ns
Fam98b	12.3429	6.76573	-0.86736	0.0055	0.020872	ns
Smad3	35.667	19.5242	-0.869328	0.0105	0.0353937	ns
Fkrp	25.1273	13.7503	-0.869787	0.0045	0.0178158	ns
Dusp27	13.7435	7.51714	-0.870499	0.00595	0.0222615	ns
Ssna1	18.5887	10.1647	-0.870858	0.00755	0.0271455	ns
Pmvk	8.5769	4.68808	-0.871458	0.0161	0.0496038	ns
Fam96a	54.1848	29.5728	-0.873619	0.0053	0.0202663	ns
Daam1	3.39169	1.84933	-0.875	0.006	0.0224177	ns
Timm8a1	8.68232	4.73387	-0.875061	0.0107	0.0359605	ns
Klhl34	11.9972	6.53919	-0.875508	0.00815	0.0289038	ns
Ift20	15.3933	8.38608	-0.876231	0.0145	0.0457568	ns
Snap23	22.0581	12.0097	-0.877107	0.00385	0.0157156	ns
BC031181	30.2302	16.4403	-0.878757	0.00525	0.0201319	ns
Grb10	12.0115	6.53146	-0.878933	0.00365	0.0150169	ns
Ndufs8	140.685	76.4409	-0.880048	0.0068	0.0248984	ns
Mdfic	4.25456	2.31092	-0.88054	0.01045	0.035234	ns
D17H6S56E-3	2.81455	1.52648	-0.882698	0.01395	0.0444457	ns
Ecd	13.4971	7.31882	-0.882963	0.00435	0.0172877	ns
Trappc5	13.6373	7.39369	-0.88319	0.00435	0.0172877	ns
2900053A13Rik	7.33911	3.97816	-0.883504	0.01295	0.0418903	ns
Lamtor2	51.7931	28.0615	-0.884167	0.00515	0.0198327	ns
Ppp2r5b	13.7438	7.44582	-0.884275	0.00525	0.0201319	ns
Stim2	14.4346	7.81116	-0.885919	0.01465	0.0460905	ns
Fam174a	41.2718	22.3215	-0.886726	0.0041	0.0164974	ns
Ppm1f	5.66505	3.06163	-0.887788	0.0035	0.0144745	ns
Gpr124	1.48488	0.802366	-0.88801	0.01165	0.0384942	ns
Myo5c	3.2255	1.74265	-0.888238	0.00335	0.0139779	ns
St8sia4	1.42101	0.767481	-0.88871	0.0161	0.0496038	ns
Rara	7.03088	3.79455	-0.889777	0.00615	0.0229212	ns
Ogfod1	10.066	5.42223	-0.892527	0.00645	0.0238165	ns
Suclg1	285.254	153.326	-0.89565	0.01115	0.0371685	ns
AW146154	1.84413	0.9911	-0.89584	0.0148	0.0465084	ns
Hs2st1	4.63737	2.49211	-0.89594	0.00465	0.0183133	ns
Mrps36	68.0318	36.5435	-0.896593	0.00565	0.0213693	ns
15.sep	94.2187	50.5548	-0.898165	0.004	0.0162252	ns
Wnt4	2.91186	1.56197	-0.898577	0.0139	0.0443281	ns
Rfk	81.5352	43.7114	-0.899413	0.0119	0.0391388	ns
04.sep	11.627	6.22027	-0.902429	0.01205	0.0394979	ns
Cdc34	147.677	78.9871	-0.902758	0.00575	0.0216749	ns
Rbbp9	4.28842	2.29313	-0.903128	0.0085	0.0298713	ns
Abcb9	5.87498	3.14065	-0.903523	0.01205	0.0394979	ns
Rabif	6.09952	3.25216	-0.9073	0.0041	0.0164974	ns
Clcn4-2	14.0716	7.49866	-0.908084	0.0034	0.0141604	ns
Fam136a	10.7752	5.73276	-0.910408	0.0043	0.0171191	ns
Commd5	9.90708	5.2709	-0.91041	0.00995	0.0339538	ns
0910001L09Rik	40.61	21.6026	-0.910631	0.0031	0.013088	ns
Ormdl3	16.8291	8.94907	-0.911151	0.00275	0.0118656	ns
Nhlrc1	5.3064	2.81446	-0.914872	0.00855	0.0299925	ns
Fam125b	11.3033	5.99357	-0.915258	0.0088	0.030758	ns
Me1	100.968	53.5052	-0.916142	0.00875	0.0306069	ns
Nutf2	22.8706	12.1183	-0.916308	0.00245	0.0108264	ns
Ap4e1	3.22051	1.70624	-0.916469	0.00395	0.0160561	ns
Pla2g7	13.3947	7.09587	-0.916606	0.0048	0.0187298	ns
Psmd5	10.8006	5.72124	-0.916717	0.0035	0.0144745	ns
Itpr1	6.718	3.55462	-0.918336	0.0156	0.048438	ns
Rrm2b	8.5707	4.53366	-0.918737	0.0023	0.0102945	ns
Prpf31	16.5737	8.76679	-0.918779	0.0159	0.049189	ns
Efha2	9.83992	5.20441	-0.918912	0.00685	0.0250409	ns
Fech	75.6991	40.0143	-0.919763	0.0055	0.020872	ns
6030458C11Rik	17.0215	8.99665	-0.919896	0.00215	0.00974225	ns
Clu	11.5866	6.11483	-0.922076	0.00325	0.0136279	ns
Pcgf3	7.37792	3.8812	-0.926712	0.0024	0.0106436	ns
Ykt6	34.109	17.9306	-0.927726	0.0019	0.00879781	ns
Khdrbs3	4.14093	2.17472	-0.929124	0.0095	0.03279	ns
Gnpnat1	7.7465	4.0674	-0.92944	0.0047	0.0184619	ns
Ddx19b	4.60934	2.41972	-0.929721	0.00265	0.0114927	ns
Lpp	2.83737	1.48944	-0.929787	0.0057	0.0215044	ns
Rprd1a	10.9212	5.72425	-0.93197	0.0024	0.0106436	ns
Scn4a	42.3042	22.1725	-0.932033	0.00575	0.0216749	ns
Akr1c14	2.78443	1.45917	-0.932235	0.0102	0.0345631	ns
Abl1	11.8584	6.21247	-0.932667	0.0111	0.03702	ns
Morf4l2	73.2233	38.3594	-0.932722	0.00455	0.0179718	ns
Rps6ka2	44.525	23.3229	-0.932872	0.0046	0.0181375	ns
Pdhx	51.4465	26.9225	-0.93426	0.00415	0.0166492	ns
Gm5595	1.65785	0.867438	-0.934478	0.0138	0.0441548	ns
Slc16a10	13.1268	6.85987	-0.936263	0.0026	0.0113157	ns
Cpt1a	3.26322	1.70475	-0.936736	0.0045	0.0178158	ns
BC026590	1.39166	0.726423	-0.937927	0.01535	0.0478152	ns
Minpp1	7.02745	3.66618	-0.938723	0.00355	0.0146589	ns
Zdhhc8	7.33678	3.825	-0.939688	0.00285	0.0122231	ns
Rcsd1	54.7645	28.5464	-0.939933	0.00435	0.0172877	ns
Dnm1l	30.1775	15.7167	-0.941173	0.0037	0.0151903	ns
Uba2	27.6816	14.4165	-0.941202	0.00635	0.0235113	ns
5730437N04Rik	96.1393	50.0476	-0.941826	0.0117	0.0386123	ns
Psmg2	18.1625	9.44097	-0.943958	0.00385	0.0157156	ns
Pdlim4	3.68731	1.91645	-0.94413	0.01385	0.0442416	ns
Tob1	113.79	59.0918	-0.945341	0.0052	0.0199855	ns
Atp6v0e2	23.3911	12.1451	-0.945591	0.00265	0.0114927	ns
Gtpbp10	6.27688	3.25707	-0.946476	0.00255	0.011141	ns
Slc26a2	2.06464	1.07078	-0.94723	0.00405	0.0163448	ns
Cdc42ep3	18.6393	9.66618	-0.947332	0.0028	0.0120506	ns
Fgf13	26.7978	13.8949	-0.947561	0.01255	0.0408697	ns
Atp9a	20.2016	10.4729	-0.947815	0.0116	0.0383851	ns
Pam	14.446	7.4886	-0.947903	0.01165	0.0384942	ns
Slc35a4	48.3753	25.0488	-0.949527	0.00775	0.0277394	ns
Rps6ka5	3.58481	1.8555	-0.95009	0.0039	0.015891	ns
Gfpt1	7.42385	3.84021	-0.950981	0.0013	0.00640728	ns
Pea15a	14.4678	7.48368	-0.951029	0.00405	0.0163448	ns
Oma1	15.9166	8.22993	-0.951583	0.00285	0.0122231	ns
Chordc1	25.1136	12.9835	-0.951794	0.0024	0.0106436	ns
Pigg	2.27374	1.17504	-0.952359	0.0062	0.0230631	ns
Tada2a	8.5212	4.40353	-0.952397	0.01465	0.0460905	ns
Xpo1	9.1872	4.74317	-0.953775	0.0019	0.00879781	ns
Rab10	157.926	81.5174	-0.954074	0.00815	0.0289038	ns
Rfc2	7.50393	3.87242	-0.954412	0.0057	0.0215044	ns
Gja1	6.11133	3.15233	-0.955066	0.0035	0.0144745	ns
Zfp706	19.8525	10.2384	-0.955326	0.0028	0.0120506	ns
Ccbl1	12.3141	6.33968	-0.957824	0.0039	0.015891	ns
Abhd11	33.9165	17.4534	-0.958482	0.00345	0.0143378	ns
Zfp661	2.48448	1.27759	-0.959519	0.01005	0.0342347	ns
Kctd12b	2.43721	1.25317	-0.959649	0.00645	0.0238165	ns
Plat	2.18523	1.12326	-0.960094	0.0119	0.0391388	ns
Arl5b	5.05268	2.59711	-0.960143	0.00305	0.0129172	ns
Hes1	11.1304	5.71589	-0.96146	0.00535	0.0203999	ns
Elp3	24.5911	12.6272	-0.961609	0.0025	0.0110042	ns
Dab2	4.58167	2.352	-0.961986	0.0155	0.0481716	ns
Hsd17b12	5.48927	2.81742	-0.96224	0.0098	0.0335604	ns
Snapc5	23.6463	12.1366	-0.962252	0.0028	0.0120506	ns
Fbxo3	36.8042	18.872	-0.963622	0.00915	0.0317682	ns
Slc27a4	4.31962	2.21406	-0.964212	0.00485	0.0188814	ns
Tgfb3	11.8649	6.07837	-0.964947	0.00595	0.0222615	ns
Cyb5d2	10.8528	5.5588	-0.965226	0.0019	0.00879781	ns
Elmo2	7.86928	4.02769	-0.96628	0.0117	0.0386123	ns
Lbh	3.66031	1.87295	-0.966652	0.00535	0.0203999	ns
Zmpste24	14.5615	7.44527	-0.967765	0.00175	0.0082213	ns
BC046404	3.5431	1.80766	-0.97089	0.01485	0.0465899	ns
Laptm4a	237.32	121.001	-0.971822	0.0048	0.0187298	ns
Jarid2	4.80597	2.44826	-0.97307	0.00585	0.0219663	ns
Camta2	14.3389	7.30171	-0.973626	0.0032	0.0134348	ns
Sertad3	3.32933	1.69409	-0.974717	0.0152	0.0474899	ns
Ssbp2	8.71073	4.43224	-0.974758	0.0095	0.03279	ns
S1pr3	2.30811	1.17401	-0.975261	0.0067	0.0245721	ns
As3mt	21.5816	10.9702	-0.976206	0.00175	0.0082213	ns
Ccnyl1	13.1823	6.69994	-0.976377	0.00135	0.0066152	ns
Mrpl13	53.6655	27.2648	-0.976957	0.0043	0.0171191	ns
Sh3rf2	6.76156	3.43457	-0.977224	0.0021	0.0095669	ns
Zfp161	5.0046	2.53996	-0.97845	0.0025	0.0110042	ns
Trmt5	4.2075	2.13224	-0.980591	0.0078	0.0279036	ns
Cnnm4	4.94128	2.50224	-0.981665	0.0027	0.0116833	ns
Stom	31.5355	15.9666	-0.981919	0.00205	0.00936748	ns
Chm	5.87515	2.97228	-0.983057	0.0014	0.00681337	ns
Xpr1	19.4138	9.81804	-0.983578	0.00175	0.0082213	ns
Mrs2	10.9234	5.52418	-0.983595	0.002	0.00917615	ns
Nlrx1	5.88229	2.97406	-0.983943	0.00255	0.011141	ns
Sim1	1.03804	0.524561	-0.984677	0.009	0.0313277	ns
Lars2	200.416	101.137	-0.98668	0.01195	0.0392746	ns
Cd38	3.57995	1.8043	-0.9885	0.0066	0.0242711	ns
Slc9a5	0.722112	0.363464	-0.99041	0.0157	0.0487038	ns
Abcc9	52.966	26.6399	-0.991478	0.00725	0.0262832	ns
Pfdn4	11.5601	5.80131	-0.994699	0.01485	0.0465899	ns
Evc	11.5269	5.78345	-0.994998	0.01145	0.0379816	ns
Rhobtb2	6.04933	3.03063	-0.997159	0.00215	0.00974226	ns
Coq3	13.1548	6.58608	-0.998098	0.00275	0.0118656	ns
Blvra	6.14089	3.07352	-0.998555	0.0055	0.020872	ns
C1qc	4.02936	2.01667	-0.998581	0.0103	0.0348149	ns
Hras1	54.6049	27.2879	-1.00077	0.00225	0.0100974	downwnregulated
Nr3c2	3.29077	1.6432	-1.00191	0.0035	0.0144745	downwnregulated
Mllt3	76.4296	38.1378	-1.00291	0.0146	0.0459545	downwnregulated
Tgds	4.05561	2.02358	-1.00301	0.00515	0.0198327	downwnregulated
Lrrc40	4.98295	2.48545	-1.00349	0.0138	0.0441548	downwnregulated
Ccdc25	9.6509	4.81168	-1.00412	0.00165	0.00781931	downwnregulated
Lhfp	9.15909	4.56525	-1.00451	0.0022	0.00991904	downwnregulated
Plau	13.1492	6.55373	-1.00458	0.00115	0.0057773	downwnregulated
Commd10	3.25086	1.62006	-1.00477	0.00955	0.0329123	downwnregulated
Etl4	34.7123	17.2797	-1.00637	0.0138	0.0441548	downwnregulated
Sac3d1	6.74968	3.35799	-1.00722	0.005	0.019343	downwnregulated
Sucla2	301.681	150.075	-1.00734	0.00805	0.0286316	downwnregulated
Mmgt1	23.8402	11.8417	-1.00952	0.00125	0.00620829	downwnregulated
Sdr39u1	69.6781	34.6008	-1.0099	0.0011	0.00556533	downwnregulated
Asb12	38.3208	19.0218	-1.01048	0.00185	0.00861045	downwnregulated
Cuedc1	50.1236	24.8789	-1.01057	0.0079	0.0282018	downwnregulated
Zfp825	7.74042	3.84111	-1.01089	0.0082	0.0290355	downwnregulated
Fam122b	1.7081	0.847508	-1.01109	0.01025	0.0346978	downwnregulated
Zmiz2	18.396	9.12381	-1.01169	0.0017	0.00802537	downwnregulated
2610203C20Rik	3.44574	1.70793	-1.01256	0.0033	0.0138119	downwnregulated
Gm16707	6.55777	3.25037	-1.0126	0.0071	0.0258293	downwnregulated
Hdac2	33.5174	16.6127	-1.01262	0.00215	0.00974226	downwnregulated
Cd302	4.70509	2.33161	-1.01289	0.00895	0.0311937	downwnregulated
Kcnab1	1.29504	0.641746	-1.01293	0.0139	0.0443281	downwnregulated
Polr2m	92.9632	46.0504	-1.01345	0.0035	0.0144745	downwnregulated
Hexdc	12.9998	6.43941	-1.01349	0.01105	0.036926	downwnregulated
Poll	5.63778	2.79253	-1.01355	0.0023	0.0102945	downwnregulated
Loh12cr1	8.46074	4.19058	-1.01364	0.00255	0.011141	downwnregulated
Myct1	5.06572	2.5089	-1.01371	0.00285	0.0122231	downwnregulated
Mllt11	74.7314	36.9853	-1.01476	0.00845	0.0297342	downwnregulated
Sparcl1	61.0398	30.1941	-1.01548	0.00235	0.0104561	downwnregulated
Ric8b	20.785	10.2676	-1.01744	0.0009	0.00470096	downwnregulated
Epb4.1l4a	1.10576	0.546096	-1.01782	0.0084	0.0295967	downwnregulated
Mrpl42	350.164	172.893	-1.01815	0.0022	0.00991904	downwnregulated
Sec23a	47.1797	23.2485	-1.02103	0.0021	0.0095669	downwnregulated
Wdr13	9.67339	4.76315	-1.0221	0.0052	0.0199855	downwnregulated
Polk	1.50123	0.738605	-1.02327	0.00405	0.0163448	downwnregulated
Iqsec2	18.7928	9.24111	-1.02404	0.01225	0.0400275	downwnregulated
Apbb1	2.92984	1.43999	-1.02476	0.00325	0.0136279	downwnregulated
Olfr558	1.60559	0.789038	-1.02494	0.01245	0.0406027	downwnregulated
Cryz	13.6971	6.72855	-1.0255	0.00235	0.0104561	downwnregulated
Osgin2	4.45637	2.18823	-1.0261	0.0097	0.0333274	downwnregulated
Azin1	17.2634	8.4679	-1.02764	0.0014	0.00681337	downwnregulated
Ifi204	1.35174	0.662624	-1.02856	0.0097	0.0333274	downwnregulated
Ghr	53.6155	26.2381	-1.03099	0.00695	0.0253722	downwnregulated
Snap47	19.5445	9.56444	-1.03101	0.00685	0.0250409	downwnregulated
Arhgef25	4.86524	2.38077	-1.03109	0.00235	0.0104561	downwnregulated
Zfp260	13.3448	6.52189	-1.03292	0.01455	0.0458291	downwnregulated
Mtx3	3.58608	1.74877	-1.03606	0.001	0.00513419	downwnregulated
Dnajb4	46.9976	22.9085	-1.0367	0.00065	0.00358745	downwnregulated
Gimap4	7.90185	3.84831	-1.03797	0.0074	0.0267197	downwnregulated
Cnih	51.2383	24.9516	-1.03809	0.0007	0.00382599	downwnregulated
Rap1gds1	25.3496	12.3368	-1.039	0.0003	0.00184356	downwnregulated
Hist2h2be	5.33941	2.59726	-1.03969	0.0053	0.0202663	downwnregulated
Myo10	12.4736	6.0663	-1.03999	0.00415	0.0166492	downwnregulated
Utp6	14.5718	7.08514	-1.04031	0.0074	0.0267197	downwnregulated
BC017612	8.63411	4.19733	-1.04058	0.00515	0.0198327	downwnregulated
Flad1	26.8285	13.0384	-1.041	0.007	0.0255272	downwnregulated
Spryd4	24.6019	11.9557	-1.04107	0.00095	0.00492038	downwnregulated
Gusb	4.8398	2.35146	-1.04139	0.00235	0.0104561	downwnregulated
4732418C07Rik	17.1543	8.33432	-1.04143	0.0009	0.00470096	downwnregulated
Hspbp1	13.9082	6.75382	-1.04216	0.00155	0.00742334	downwnregulated
Armc1	14.8645	7.21681	-1.04244	0.0007	0.00382599	downwnregulated
2010321M09Rik	9.72676	4.72223	-1.04249	0.001	0.00513419	downwnregulated
Ankmy2	2.43368	1.18128	-1.04279	0.004	0.0162252	downwnregulated
Fam49b	18.4414	8.94439	-1.04389	0.00205	0.00936748	downwnregulated
Fzd7	14.0569	6.81089	-1.04537	0.00115	0.0057773	downwnregulated
Tmem123	19.644	9.50916	-1.0467	0.0006	0.00334833	downwnregulated
Cbx5	6.42023	3.10592	-1.04761	0.0005	0.00287071	downwnregulated
Gm15800	4.97981	2.40673	-1.04901	0.0095	0.03279	downwnregulated
Lamb2	51.6646	24.9184	-1.05196	0.00265	0.0114927	downwnregulated
F13a1	1.44507	0.695923	-1.05414	0.00575	0.0216749	downwnregulated
Ggh	6.56771	3.16055	-1.05521	0.0043	0.0171191	downwnregulated
Daglb	6.44651	3.10093	-1.05582	0.00085	0.00448652	downwnregulated
Wdr44	6.16433	2.96484	-1.05599	0.0014	0.00681337	downwnregulated
Gatad1	36.2716	17.4432	-1.05617	0.0078	0.0279036	downwnregulated
Abhd14a	4.62504	2.22085	-1.05835	0.0054	0.02055	downwnregulated
Sirt4	10.7989	5.1848	-1.05852	0.0093	0.0322064	downwnregulated
4931406C07Rik	2.68034	1.28657	-1.05889	0.0046	0.0181375	downwnregulated
Slc25a11	266.441	127.884	-1.05898	0.00725	0.0262832	downwnregulated
Hmcn2	17.6993	8.49457	-1.05908	0.0129	0.0417386	downwnregulated
Cep76	3.13769	1.505	-1.05993	0.00255	0.011141	downwnregulated
Ppap2b	25.3433	12.1457	-1.06116	0.0008	0.00426751	downwnregulated
Hipk4	1.10544	0.529403	-1.06219	0.01625	0.0499977	downwnregulated
[truncated: 1,681 more rows]
