# Supplementary material for: A role of arginase-1-expressing myeloid cells in cachexia
Source: Cancer Metab. 2025 Jun 5;13:27. doi: 10.1186/s40170-025-00396-0 (PMC12142917; doi:10.1186/s40170-025-00396-0)
Supplement: Supplementary file 6 — Supplementary Material 6 [file 40170_2025_396_MOESM6_ESM.xlsx]

## Sheet: GO_lists_Data4T1_UP_BP_Result
Gene Ontology (GO) analysis of the most enriched biological processes (BP) associated with upregulated genes in muscles from 4T1-bearing mice vs. healthy mice
GO Ids	"ID"	"Description"	"GeneRatio"	"BgRatio"	"pvalue"	"p.adjust"	"qvalue"	"geneID"	"Count"
GO:0043207	"GO:0043207"	"response to external biotic stimulus"	"96/675"	"319/4329"	7.43e-12	1.74e-08	1.47e-08	"S100a8/S100a9/Mt2/Lcn2/Slfn4/Pglyrp1/Nr1h4/Ddit4/Il18rap/Ifitm1/Ccr1/Plac8/Hp/Hpx/Rnf39/Hck/Wfdc17/Cd68/Sla/Serpina3n/Gas5/Adam8/Hmgb2/Arid5a/Slpi/Fkbp5/Lgals3/Pygl/Bcl2l1/Il1b/Zap70/Spi1/Zfp36/Cd37/Slc15a4/Baiap2l1/Coro1a/Ptprc/Slfn2/Eif2ak4/Akt1/Mecp2/Bnip3/Malt1/Cd52/Ncf1/Cebpb/Vav1/Resf1/Cd14/Ptpn22/C5ar1/Ticam1/Cd84/Ncf2/Trafd1/Lilrb4a/Pmaip1/Foxp1/Tnnt2/Vegfd/Snhg1/Mfhas1/Tlr1/Ptk2b/Nploc4…	96
GO:0051707	"GO:0051707"	"response to other organism"	"96/675"	"319/4329"	7.43e-12	1.74e-08	1.47e-08	"S100a8/S100a9/Mt2/Lcn2/Slfn4/Pglyrp1/Nr1h4/Ddit4/Il18rap/Ifitm1/Ccr1/Plac8/Hp/Hpx/Rnf39/Hck/Wfdc17/Cd68/Sla/Serpina3n/Gas5/Adam8/Hmgb2/Arid5a/Slpi/Fkbp5/Lgals3/Pygl/Bcl2l1/Il1b/Zap70/Spi1/Zfp36/Cd37/Slc15a4/Baiap2l1/Coro1a/Ptprc/Slfn2/Eif2ak4/Akt1/Mecp2/Bnip3/Malt1/Cd52/Ncf1/Cebpb/Vav1/Resf1/Cd14/Ptpn22/C5ar1/Ticam1/Cd84/Ncf2/Trafd1/Lilrb4a/Pmaip1/Foxp1/Tnnt2/Vegfd/Snhg1/Mfhas1/Tlr1/Ptk2b/Nploc4…	96
GO:0044419	"GO:0044419"	"biological process involved in interspecies interaction between organisms"	"103/675"	"355/4329"	1.37e-11	2.03e-08	1.72e-08	"S100a8/S100a9/Mt2/Lcn2/Slfn4/Pglyrp1/Nr1h4/Ddit4/Il18rap/Ifitm1/Ccr1/Plac8/Hp/Hpx/Rnf39/Hck/Wfdc17/Cd68/Ctsl/Sla/Serpina3n/Gas5/Adam8/Hmgb2/Arid5a/Agtr1a/Slpi/Fkbp5/Lgals3/Pygl/Bcl2l1/Il1b/Zap70/Spi1/Zfp36/Cd37/Slc15a4/Baiap2l1/Npc1/Sap30/Coro1a/Ptprc/Slfn2/Eif2ak4/Akt1/Mecp2/Bnip3/Malt1/Cd52/Ncf1/Cebpb/Vav1/Resf1/Ctdp1/Cd14/Ptpn22/C5ar1/Ticam1/Cd84/Ncf2/Trafd1/Lilrb4a/Uvrag/Pmaip1/Foxp1/Tnnt2/V…	103
GO:0009617	"GO:0009617"	"response to bacterium"	"60/675"	"165/4329"	2.1e-11	2.03e-08	1.72e-08	"S100a8/S100a9/Mt2/Lcn2/Slfn4/Pglyrp1/Nr1h4/Plac8/Hp/Hck/Wfdc17/Cd68/Serpina3n/Gas5/Hmgb2/Arid5a/Slpi/Fkbp5/Pygl/Il1b/Spi1/Zfp36/Baiap2l1/Slfn2/Akt1/Bnip3/Malt1/Cd52/Ncf1/Cebpb/Resf1/Cd14/Ptpn22/C5ar1/Ticam1/Cd84/Ncf2/Lilrb4a/Foxp1/Tnnt2/Vegfd/Snhg1/Tlr1/Hba-a1/Lrg1/Sbno2/Adipoq/Hba-a2/Serpine1/Spn/Tnip2/Erbin/Noct/Nfkbib/Litaf/Ddt/Mgst1/Chd7/Prkcd/Cxcl13"	60
GO:0045321	"GO:0045321"	"leukocyte activation"	"82/675"	"260/4329"	2.17e-11	2.03e-08	1.72e-08	"Cxcr2/Cd300lf/Il6ra/Pglyrp1/Il18rap/Irs2/Gpnmb/Ap3b1/Runx1/Ctsl/Rac2/Sox4/Adam8/Nfil3/Itgam/Treml2/Selplg/Cdkn1a/Gadd45g/Mpzl2/Lgals3/Il1b/Lilrb4b/Zap70/Pirb/Spi1/Ager/Sphk1/Itgb2/Cd37/Slc15a4/Cd33/Lcp2/Nfam1/Hectd1/Gab2/Coro1a/Ptprc/Eif2ak4/Malt1/Cebpb/Vav1/Fas/Pi4k2a/Zbtb16/Sdc4/Ptpn22/C5ar1/Ticam1/Cd84/Lilrb4a/Foxp1/Mfhas1/Rorc/Tlr1/Ptk2b/Lat2/Zmiz1/Ikzf1/Sbno2/Lcp1/Chrna4/Chrnb2/Pik3r1/Btla/…	82
GO:0009607	"GO:0009607"	"response to biotic stimulus"	"97/675"	"332/4329"	3.86e-11	3.01e-08	2.54e-08	"S100a8/S100a9/Mt2/Lcn2/Slfn4/Pglyrp1/Nr1h4/Ddit4/Il18rap/Ifitm1/Ccr1/Plac8/Hp/Hpx/Rnf39/Hck/Wfdc17/Cd68/Sla/Serpina3n/Gas5/Adam8/Hmgb2/Arid5a/Slpi/Fkbp5/Lgals3/Pygl/Bcl2l1/Il1b/Zap70/Spi1/Zfp36/Cd37/Slc15a4/Baiap2l1/Coro1a/Ptprc/Slfn2/Eif2ak4/Akt1/Mecp2/Bnip3/Malt1/Cd52/Ncf1/Cebpb/Vav1/Resf1/Cd14/Ptpn22/C5ar1/Ticam1/Cd84/Ncf2/Trafd1/Lilrb4a/Pmaip1/Foxp1/Tnnt2/Vegfd/Snhg1/Mfhas1/Tlr1/Ptk2b/Nploc4…	97
GO:0001775	"GO:0001775"	"cell activation"	"88/675"	"293/4329"	7.14e-11	4.77e-08	4.04e-08	"Cxcr2/Cd300lf/Il6ra/Pglyrp1/Il18rap/Irs2/Gpnmb/Ap3b1/Runx1/Ctsl/Rac2/Sox4/Adam8/Nfil3/Itgam/Treml2/Selplg/Agt/Cdkn1a/Gadd45g/Mpzl2/Lgals3/Il1b/Lilrb4b/Zap70/Pirb/Spi1/Ager/Sphk1/Itgb2/Cd37/Slc15a4/Cd33/Lcp2/Nfam1/Pik3cb/Hectd1/Gab2/Coro1a/Ptprc/Eif2ak4/Malt1/Cebpb/Vav1/Fas/Pi4k2a/Zbtb16/Sdc4/Ptpn22/C5ar1/Ticam1/Cd84/Lilrb4a/Foxp1/Mfhas1/Rorc/Tlr1/Ptk2b/Lat2/Zmiz1/Ikzf1/Gna13/Sbno2/Lcp1/Chrna4/Ch…	88
GO:0002682	"GO:0002682"	"regulation of immune system process"	"106/675"	"385/4329"	2.2e-10	1.28723e-07	1.08966e-07	"Cxcr2/Cd300lf/Csf3r/Pglyrp1/Nr1h4/Il18rap/Ccr1/Mmp9/Sell/Irs2/Gpnmb/Ap3b1/Hpx/Tal1/Runx1/Cd68/Rac2/Sox4/Adam8/Itgam/Hmgb2/Arid5a/Cdkn1a/Pgf/Lgals3/Il1b/Lilrb4b/Zap70/Spi1/Cd200r1/Zfp36/Spns2/Ager/Sphk1/Itgb2/Cd37/Slc15a4/Cd33/Lcp2/Nfam1/Pik3cb/Gab2/Coro1a/Ptprc/Eif2ak4/Akt1/Malt1/Ncf1/Cebpb/Vav1/Fas/Zbtb16/Sdc4/Cd14/Ptpn22/C5ar1/Ticam1/Klf10/Cd84/Gramd4/Trafd1/Lilrb4a/Foxp1/Vegfd/Orm1/Mfhas1/Ror…	106
GO:0006955	"GO:0006955"	"immune response"	"108/675"	"400/4329"	5.15e-10	2.67712e-07	2.26623e-07	"S100a8/S100a9/Cxcr2/Lcn2/Cd300lf/Il6ra/Pglyrp1/Nr1h4/Ddit4/Il18rap/Ifitm1/Ccr1/Plac8/Ap3b1/Hp/Hpx/Rnf39/Hck/Wfdc17/Cd68/Ctsl/Rac2/Sla/Adam8/Nfil3/Itgam/Hmgb2/Arid5a/Bach2/Gadd45g/Slpi/Lgals3/Bcl2l1/Il1b/Lilrb4b/Zap70/Pirb/Spi1/Spns2/Ager/Itgb2/Cd37/Slc15a4/Cd33/Ltb/Lcp2/Nfam1/Gab2/Coro1a/Ptprc/Eif2ak4/Bnip3/Malt1/Ncf1/Cebpb/Vav1/Fas/Pi4k2a/Cd14/Ptpn22/C5ar1/Ticam1/Igf1r/Cd84/Gramd4/Trafd1/Lilrb4…	108
GO:0033993	"GO:0033993"	"response to lipid"	"70/675"	"222/4329"	7.51e-10	3.51177e-07	2.97277e-07	"S100a8/S100a9/Nr1h4/Ddit4/Trim63/Runx1/Cd68/Fbxo32/Cry2/Pim1/Hmgb2/Arid5a/Eif4ebp1/Agtr1a/Slpi/Il1b/Spi1/Zfp36/Fam107a/Myog/Foxo1/Npc1/Fibin/Aacs/Akt1/Per1/Malt1/Cebpb/Fas/Foxh1/Cd14/Ptpn22/Ass1/Ticam1/Gdnf/Cd84/Ncf2/Hsd3b3/Lilrb4a/Foxp1/Tbx1/Rorc/Ptk2b/Zmiz1/Fosl2/Inhbb/Crebrf/Sbno2/Acr/Twf2/Serpine1/Pik3r1/Tnip2/Erbin/Map7/Rora/Bdnf/Noct/Nfkbib/Daxx/Por/Arntl/Adnp2/Gramd1b/Litaf/Calcoco1/Foxo3…	70
GO:0006952	"GO:0006952"	"defense response"	"102/675"	"377/4329"	1.51e-09	6.42214e-07	5.43644e-07	"S100a8/S100a9/Cxcr2/Lcn2/S100a7a/Il1r2/Pglyrp1/Nr1h4/Ddit4/Il18rap/Ifitm1/Ccr1/Chil1/Nlrp12/Plac8/Ap3b1/Hp/Hpx/Rnf39/Hck/Wfdc17/Cd68/Sla/Serpina3n/Siglece/Adam8/Itgam/Hmgb2/Arid5a/Agt/Agtr1a/Slpi/Myo5a/Lgals3/Bcl2l1/Il1b/Lilrb4b/Zap70/Ltb4r1/Spi1/Cd200r1/Zfp36/Ager/Sphk1/Itgb2/Cd37/Slc15a4/Coro1a/Ptprc/Eif2ak4/Akt1/Mecp2/Bnip3/Per1/Malt1/Ncf1/Cebpb/Vav1/Cd14/Ptpn22/C5ar1/Ticam1/Cd84/Trafd1/Lilrb…	102
GO:1901700	"GO:1901700"	"response to oxygen-containing compound"	"111/675"	"432/4329"	6.77e-09	2.641e-06	2.23565e-06	"S100a8/S100a9/Lcn2/Mt1/Nr1h4/Ddit4/Hk3/Mmp9/Slc39a14/Sell/Irs2/Spidr/Trp53inp1/Trim63/Runx1/Sesn1/Cd68/Fbxo32/Cry2/Serpina3n/Sox4/Pim1/Hmgb2/Glul/Arid5a/Eif4ebp1/Slc25a33/Agt/Agtr1a/Slpi/Myo5a/Cyp1b1/Klf15/Pim3/Bcl2l1/Il1b/Spi1/Zfp36/Ager/Sphk1/Trpm2/Baiap2l1/Myog/Foxo1/Fibin/Aacs/Akt1/Mecp2/Bnip3/Per1/Malt1/Cebpb/Ern1/Rdh12/Cd14/Ptpn22/C5ar1/Ticam1/Igf1r/Gdnf/Cd84/Ncf2/Hsd3b3/Lilrb4a/Foxp1/Tbx1…	111
GO:0002274	"GO:0002274"	"myeloid leukocyte activation"	"32/675"	"74/4329"	9.73e-09	3.50228e-06	2.96473e-06	"Cxcr2/Cd300lf/Il18rap/Rac2/Itgam/Lilrb4b/Pirb/Spi1/Ager/Sphk1/Itgb2/Cd37/Cd33/Lcp2/Gab2/Pi4k2a/C5ar1/Ticam1/Cd84/Lilrb4a/Foxp1/Mfhas1/Tlr1/Lat2/Sbno2/Tyrobp/Tnip2/Il4ra/Nr4a3/Rora/Prkcd/Hmox1"	32
GO:0006954	"GO:0006954"	"inflammatory response"	"63/675"	"203/4329"	1.15e-08	3.8291e-06	3.24139e-06	"S100a8/S100a9/Cxcr2/S100a7a/Il1r2/Pglyrp1/Nr1h4/Il18rap/Ccr1/Chil1/Nlrp12/Ap3b1/Hp/Hck/Cd68/Serpina3n/Siglece/Adam8/Itgam/Hmgb2/Agt/Agtr1a/Myo5a/Il1b/Lilrb4b/Ltb4r1/Cd200r1/Zfp36/Ager/Sphk1/Itgb2/Akt1/Per1/Ncf1/Cebpb/Cd14/C5ar1/Ticam1/Lilrb4a/Foxp1/Orm1/Mfhas1/Tlr1/Ninj1/Ackr1/Sbno2/Adipoq/Serpine1/Spn/Tnip2/Il4ra/Parp4/Rora/Nfkbib/Il17ra/Otulin/Ddt/Tollip/Ctla2a/Cxcl13/Hmox1/Mtor/Prkcz"	63
GO:0046649	"GO:0046649"	"lymphocyte activation"	"65/675"	"214/4329"	1.71e-08	5.33512e-06	4.51626e-06	"Il6ra/Pglyrp1/Irs2/Gpnmb/Ap3b1/Runx1/Ctsl/Rac2/Sox4/Adam8/Nfil3/Itgam/Treml2/Cdkn1a/Gadd45g/Mpzl2/Lgals3/Il1b/Lilrb4b/Zap70/Spi1/Ager/Itgb2/Slc15a4/Nfam1/Hectd1/Coro1a/Ptprc/Eif2ak4/Malt1/Cebpb/Vav1/Fas/Zbtb16/Sdc4/Ptpn22/Ticam1/Cd84/Lilrb4a/Foxp1/Rorc/Ptk2b/Lat2/Zmiz1/Ikzf1/Lcp1/Chrna4/Chrnb2/Pik3r1/Btla/Rab27a/Spn/Tyrobp/Tnip2/Il4ra/Hspb1/Rora/Prkcb/Chd7/Ctla2a/Itgal/Prkcd/Mtor/Prkcz/Adgrg3"	65
GO:0002521	"GO:0002521"	"leukocyte differentiation"	"55/675"	"177/4329"	9.88e-08	2.88999e-05	2.44643e-05	"Cd300lf/Il6ra/Pglyrp1/Ccr1/Ap3b1/Tal1/Runx1/Junb/Ctsl/Sox4/Adam8/Nfil3/Itgam/Gadd45g/Mpzl2/Il1b/Lilrb4b/Zap70/Pirb/Spi1/Ager/Trpm2/Nfam1/Hectd1/Gab2/Ptprc/Malt1/Cebpb/Vav1/Fas/Zbtb16/Ptpn22/Klf10/Lilrb4a/Foxp1/Rorc/Ptk2b/Ninj1/Zmiz1/Ikzf1/Sbno2/Adipoq/Pik3r1/Spn/Tyrobp/Il4ra/Hspb1/Rora/Myc/Pir/Chd7/Ctla2a/Mtor/Prkcz/Adgrg3"	55
GO:0001816	"GO:0001816"	"cytokine production"	"68/675"	"238/4329"	1.16991e-07	3.21932e-05	2.72521e-05	"S100a7a/Il1r2/Il6ra/Pglyrp1/Nr1h4/Il18rap/Chil1/Nlrp12/Gpnmb/Runx1/Adam8/Hmgb2/Arid5a/Agt/Agtr1a/Gadd45g/Cyp1b1/Il1b/Lilrb4b/Cd200r1/Zfp36/Ager/Cidea/Sphk1/Cd33/Ltb/Ltbp3/Ltbp1/Lcp2/Nfam1/Ptprc/Per1/Malt1/Wnt11/Cebpb/Cd14/Ptpn22/C5ar1/Ticam1/Cd84/Lilrb4a/Foxp1/Errfi1/Vegfd/Rorc/Tlr1/Nploc4/Ackr1/Inhbb/Adipoq/Serpine1/Pik3r1/Spn/Sptbn1/Tyrobp/Il4ra/Erbin/Hspb1/Nr4a3/Rora/Arfgef2/Il17ra/Rgcc/Litaf…	68
GO:0002694	"GO:0002694"	"regulation of leukocyte activation"	"52/675"	"165/4329"	1.35193e-07	3.51351e-05	2.97424e-05	"Cd300lf/Pglyrp1/Irs2/Gpnmb/Ap3b1/Runx1/Rac2/Sox4/Adam8/Itgam/Cdkn1a/Lgals3/Il1b/Lilrb4b/Zap70/Spi1/Ager/Sphk1/Itgb2/Cd37/Slc15a4/Cd33/Nfam1/Gab2/Coro1a/Ptprc/Malt1/Cebpb/Fas/Zbtb16/Sdc4/Ptpn22/Ticam1/Cd84/Lilrb4a/Mfhas1/Rorc/Zmiz1/Ikzf1/Chrnb2/Btla/Spn/Tyrobp/Tnip2/Il4ra/Hspb1/Nr4a3/Rora/Ctla2a/Itgal/Hmox1/Prkcz"	52
GO:0050865	"GO:0050865"	"regulation of cell activation"	"55/675"	"179/4329"	1.50935e-07	3.71617e-05	3.1458e-05	"Cd300lf/Il6ra/Pglyrp1/Irs2/Gpnmb/Ap3b1/Runx1/Rac2/Sox4/Adam8/Itgam/Cdkn1a/Lgals3/Il1b/Lilrb4b/Zap70/Spi1/Ager/Sphk1/Itgb2/Cd37/Slc15a4/Cd33/Nfam1/Gab2/Coro1a/Ptprc/Malt1/Cebpb/Fas/Zbtb16/Sdc4/Ptpn22/Ticam1/Cd84/Lilrb4a/Mfhas1/Rorc/Zmiz1/Ikzf1/Chrnb2/Btla/Spn/Tyrobp/Tnip2/Il4ra/Hspb1/Nr4a3/Rora/Plek/Ctla2a/Itgal/Prkcd/Hmox1/Prkcz"	55
GO:1903706	"GO:1903706"	"regulation of hemopoiesis"	"41/675"	"118/4329"	1.59397e-07	3.7283e-05	3.15607e-05	"Csf3r/Pglyrp1/Ccr1/Ap3b1/Tal1/Runx1/Sox4/Adam8/Itgam/Hmgb2/Lilrb4b/Zap70/Spi1/Zfp36/Ager/Nfam1/Ptprc/Malt1/Cebpb/Fas/Zbtb16/Klf10/Lilrb4a/Foxp1/Rorc/Ptk2b/Ninj1/Zmiz1/Ikzf1/Adipoq/Pik3r1/Tyrobp/Il4ra/Hspb1/Acvr1b/Myc/Foxo3/Ctla2a/Mtor/Prkcz/Hbb-b2"	41
GO:1903131	"GO:1903131"	"mononuclear cell differentiation"	"44/675"	"132/4329"	2.19499e-07	4.8896e-05	4.13912e-05	"Il6ra/Pglyrp1/Ap3b1/Runx1/Ctsl/Sox4/Adam8/Nfil3/Gadd45g/Mpzl2/Il1b/Lilrb4b/Zap70/Pirb/Spi1/Ager/Trpm2/Nfam1/Hectd1/Ptprc/Malt1/Cebpb/Vav1/Fas/Zbtb16/Ptpn22/Lilrb4a/Foxp1/Rorc/Ptk2b/Zmiz1/Ikzf1/Pik3r1/Spn/Il4ra/Hspb1/Rora/Myc/Pir/Chd7/Ctla2a/Mtor/Prkcz/Adgrg3"	44
GO:1901701	"GO:1901701"	"cellular response to oxygen-containing compound"	"86/675"	"332/4329"	3.02589e-07	6.43415e-05	5.44661e-05	"Lcn2/Mt1/Nr1h4/Ddit4/Hk3/Mmp9/Slc39a14/Irs2/Spidr/Trp53inp1/Trim63/Sesn1/Cd68/Fbxo32/Sox4/Pim1/Arid5a/Eif4ebp1/Slc25a33/Agt/Agtr1a/Myo5a/Cyp1b1/Pim3/Bcl2l1/Il1b/Spi1/Zfp36/Ager/Sphk1/Trpm2/Baiap2l1/Myog/Foxo1/Aacs/Akt1/Bnip3/Malt1/Cebpb/Ern1/Rdh12/Cd14/Ptpn22/Ticam1/Igf1r/Gdnf/Cd84/Lilrb4a/Foxp1/Tbx1/Rorc/Ptk2b/Inhbb/Sbno2/Sidt2/Kank1/Chrna4/Chrnb2/Adipoq/Chrna3/Twf2/Serpine1/Pik3r1/Tnip2/Nr4a3/…	86
GO:0002366	"GO:0002366"	"leukocyte activation involved in immune response"	"34/675"	"92/4329"	3.54617e-07	7.21261e-05	6.10558e-05	"Il6ra/Pglyrp1/Rac2/Itgam/Gadd45g/Lgals3/Spi1/Itgb2/Slc15a4/Gab2/Coro1a/Ptprc/Eif2ak4/Malt1/Pi4k2a/Ticam1/Cd84/Lilrb4a/Foxp1/Rorc/Ptk2b/Lat2/Sbno2/Lcp1/Rab27a/Spn/Tyrobp/Il4ra/Nr4a3/Rora/Itgal/Hmox1/Mtor/Prkcz"	34
GO:0098542	"GO:0098542"	"defense response to other organism"	"63/675"	"221/4329"	3.87557e-07	7.38302e-05	6.24984e-05	"S100a8/S100a9/Lcn2/Pglyrp1/Nr1h4/Ddit4/Il18rap/Ifitm1/Ccr1/Plac8/Hp/Hpx/Rnf39/Hck/Wfdc17/Sla/Adam8/Hmgb2/Arid5a/Slpi/Lgals3/Bcl2l1/Il1b/Zap70/Spi1/Cd37/Slc15a4/Coro1a/Ptprc/Eif2ak4/Bnip3/Malt1/Ncf1/Cebpb/Vav1/Cd14/Ptpn22/C5ar1/Ticam1/Cd84/Trafd1/Pmaip1/Foxp1/Mfhas1/Tlr1/Ptk2b/Nploc4/Styk1/Bnip3l/Serpine1/Rab27a/Spn/Tyrobp/Il4ra/Map3k14/Rab20/Il17ra/Ddx21/Otulin/Tollip/Sfpq/Prkcd/Cxcl13"	63
GO:0002684	"GO:0002684"	"positive regulation of immune system process"	"68/675"	"245/4329"	3.94561e-07	7.38302e-05	6.24984e-05	"Cxcr2/Il18rap/Ccr1/Mmp9/Sell/Irs2/Ap3b1/Hpx/Runx1/Rac2/Sox4/Adam8/Itgam/Hmgb2/Arid5a/Cdkn1a/Pgf/Lgals3/Il1b/Lilrb4b/Zap70/Spi1/Ager/Itgb2/Cd37/Slc15a4/Lcp2/Nfam1/Pik3cb/Gab2/Coro1a/Ptprc/Eif2ak4/Malt1/Vav1/Zbtb16/Ptpn22/C5ar1/Ticam1/Klf10/Cd84/Lilrb4a/Foxp1/Vegfd/Ptk2b/Lat2/Ninj1/Zmiz1/Ikzf1/C4a/Chrnb2/Serpine1/Spn/Tyrobp/Tnip2/Il4ra/Nr4a3/Edn1/Prkcb/Rgcc/Bmx/Ddx21/Sfpq/Plvap/Itgal/Cxcl13/Hmox1/…	68
GO:0001819	"GO:0001819"	"positive regulation of cytokine production"	"42/675"	"126/4329"	4.17524e-07	7.51221e-05	6.3592e-05	"Il6ra/Nr1h4/Chil1/Runx1/Adam8/Hmgb2/Arid5a/Agt/Agtr1a/Cyp1b1/Il1b/Ager/Sphk1/Ltb/Nfam1/Ptprc/Malt1/Wnt11/Cebpb/Cd14/Ptpn22/C5ar1/Ticam1/Cd84/Foxp1/Vegfd/Tlr1/Adipoq/Serpine1/Pik3r1/Spn/Sptbn1/Tyrobp/Il4ra/Hspb1/Nr4a3/Rora/Arfgef2/Il17ra/Rgcc/Ddx21/Prkcz"	42
GO:0072593	"GO:0072593"	"reactive oxygen species metabolic process"	"30/675"	"77/4329"	4.67189e-07	7.98208e-05	6.75696e-05	"Lcn2/Ddit4/Sesn1/Itgam/Slc25a33/Agt/Agtr1a/Cdkn1a/Ncf4/Cyp1b1/Ager/Itgb2/Foxo1/Akt1/Bnip3/Ncf1/Vav1/Acox1/Ncf2/Pmaip1/Ptk2b/Hba-a1/Hbb-b1/Rab27a/Tyrobp/Edn1/Foxo3/Prkcd/Aatf/Hbb-b2"	30
GO:0002263	"GO:0002263"	"cell activation involved in immune response"	"34/675"	"93/4329"	4.77765e-07	7.98208e-05	6.75696e-05	"Il6ra/Pglyrp1/Rac2/Itgam/Gadd45g/Lgals3/Spi1/Itgb2/Slc15a4/Gab2/Coro1a/Ptprc/Eif2ak4/Malt1/Pi4k2a/Ticam1/Cd84/Lilrb4a/Foxp1/Rorc/Ptk2b/Lat2/Sbno2/Lcp1/Rab27a/Spn/Tyrobp/Il4ra/Nr4a3/Rora/Itgal/Hmox1/Mtor/Prkcz"	34
GO:0071396	"GO:0071396"	"cellular response to lipid"	"50/675"	"163/4329"	6.03973e-07	9.74271e-05	8.24736e-05	"Nr1h4/Ddit4/Trim63/Cd68/Fbxo32/Cry2/Pim1/Arid5a/Eif4ebp1/Agtr1a/Il1b/Spi1/Zfp36/Fam107a/Myog/Npc1/Akt1/Per1/Malt1/Cebpb/Foxh1/Cd14/Ptpn22/Ticam1/Gdnf/Cd84/Lilrb4a/Foxp1/Tbx1/Rorc/Ptk2b/Zmiz1/Inhbb/Crebrf/Sbno2/Twf2/Serpine1/Tnip2/Rora/Bdnf/Nfkbib/Daxx/Arntl/Adnp2/Gramd1b/Litaf/Calcoco1/Ddt/Mgst1/Cxcl13"	50
GO:1902105	"GO:1902105"	"regulation of leukocyte differentiation"	"33/675"	"90/4329"	6.53073e-07	0.000101836	8.62056e-05	"Pglyrp1/Ccr1/Ap3b1/Tal1/Runx1/Sox4/Adam8/Itgam/Lilrb4b/Zap70/Ager/Nfam1/Ptprc/Malt1/Cebpb/Fas/Zbtb16/Klf10/Lilrb4a/Foxp1/Rorc/Ninj1/Zmiz1/Ikzf1/Adipoq/Pik3r1/Tyrobp/Il4ra/Hspb1/Myc/Ctla2a/Mtor/Prkcz"	33
GO:0002237	"GO:0002237"	"response to molecule of bacterial origin"	"32/675"	"87/4329"	8.92122e-07	0.000134624	0.000113961	"S100a8/S100a9/Nr1h4/Cd68/Hmgb2/Arid5a/Slpi/Il1b/Spi1/Zfp36/Akt1/Malt1/Cebpb/Cd14/Ptpn22/C5ar1/Ticam1/Cd84/Ncf2/Lilrb4a/Foxp1/Tlr1/Sbno2/Serpine1/Tnip2/Erbin/Noct/Nfkbib/Litaf/Ddt/Mgst1/Cxcl13"	32
GO:0051046	"GO:0051046"	"regulation of secretion"	"56/675"	"194/4329"	1.15015e-06	0.000168137	0.000142331	"S100a8/S100a9/Cacna1i/Mtnr1b/Doc2b/Nr1h4/Irs2/Exph5/Runx1/Rac2/Rab11fip1/Cry2/Sox4/Mmp13/Itgam/Glul/Agt/Agtr1a/Myo5a/Lgals3/Pim3/Bcl2l1/Il1b/Spi1/Sphk1/Hgs/Itgb2/Trpm2/Cd33/Gab2/Igfbp3/Aacs/Rhbdf2/Idh2/Sdc4/Per2/Cd84/Stc1/Inhbb/Sidt2/Chrna4/Chrnb2/Adipoq/Chrnb3/Chrna3/Chrna5/Rab27a/Il4ra/Hip1r/Edn1/Prkcb/Arntl/Rgcc/Ucp2/Chd7/Hmox1"	56
GO:0046903	"GO:0046903"	"secretion"	"72/675"	"272/4329"	1.29142e-06	0.000183069	0.000154971	"S100a8/S100a9/Cacna1i/Mtnr1b/Doc2b/Nr1h4/Ccr1/Irs2/Exph5/Runx1/Hck/Rac2/Rab11fip1/Cry2/Sox4/Mmp13/Itgam/Glul/Agt/Agtr1a/Myo5a/Lgals3/Pim3/Sytl1/Bcl2l1/Il1b/Spi1/Sphk1/Hgs/Itgb2/Trpm2/Cd33/Gab2/Coro1a/Igfbp3/Aacs/Tango2/Rhbdf2/Idh2/Pi4k2a/Sdc4/Per2/Napb/Cd84/Lat2/Stc1/Inhbb/Slc9a4/Sidt2/Pla2g12a/Chrna4/Chrnb2/Adipoq/Chrnb3/Chrna3/Chrna5/Rab27a/Il4ra/Nr4a3/Hip1r/Edn1/Bdnf/Prkcb/Arfgef2/Arntl/Myc/R…	72
GO:0001817	"GO:0001817"	"regulation of cytokine production"	"61/675"	"220/4329"	1.6955e-06	0.000233281	0.000197476	"Il1r2/Il6ra/Pglyrp1/Nr1h4/Chil1/Nlrp12/Gpnmb/Runx1/Adam8/Hmgb2/Arid5a/Agt/Agtr1a/Cyp1b1/Il1b/Lilrb4b/Cd200r1/Zfp36/Ager/Cidea/Sphk1/Cd33/Ltb/Ltbp1/Nfam1/Ptprc/Per1/Malt1/Wnt11/Cebpb/Cd14/Ptpn22/C5ar1/Ticam1/Cd84/Lilrb4a/Foxp1/Errfi1/Vegfd/Tlr1/Nploc4/Ackr1/Inhbb/Adipoq/Serpine1/Pik3r1/Spn/Sptbn1/Tyrobp/Il4ra/Erbin/Hspb1/Nr4a3/Rora/Arfgef2/Il17ra/Rgcc/Litaf/Ddx21/Hmox1/Prkcz"	61
GO:0010942	"GO:0010942"	"positive regulation of cell death"	"64/675"	"235/4329"	1.83612e-06	0.000245411	0.000207744	"S100a8/S100a9/Cxcr2/Lcn2/Ddit4/Sik1/Mmp9/Trp53inp1/Hp/Fbxo32/Sox4/Adam8/Itgam/Ppp1r15a/Ubb/Agt/Cdkn1a/Gadd45g/Cyp1b1/Bcl2l1/Il1b/Ppargc1a/Atf3/Musk/Ager/Trpm2/Foxo1/Pik3cb/Dusp9/Ptprc/Igfbp3/Akt1/Bnip3/Wnt11/Fas/Zbtb16/Ncf2/Pmaip1/Foxp1/Zfp346/Prodh/Hba-a1/Inhbb/Bnip3l/Adipoq/Tyrobp/Nr4a3/Hip1r/Daxx/Txnip/Dedd2/Myc/Rgcc/Jmy/Foxo3/Siah1a/Sfpq/Ucp2/Pias4/Hoxa13/Prkcd/Ptprf/Hmox1/Mtor"	64
GO:0045637	"GO:0045637"	"regulation of myeloid cell differentiation"	"27/675"	"70/4329"	2.2231e-06	0.000283167	0.000239705	"Csf3r/Ccr1/Tal1/Runx1/Adam8/Itgam/Hmgb2/Lilrb4b/Spi1/Zfp36/Cebpb/Fas/Zbtb16/Klf10/Lilrb4a/Foxp1/Ptk2b/Ninj1/Ikzf1/Adipoq/Pik3r1/Tyrobp/Acvr1b/Myc/Foxo3/Mtor/Hbb-b2"	27
GO:0032496	"GO:0032496"	"response to lipopolysaccharide"	"30/675"	"82/4329"	2.23967e-06	0.000283167	0.000239705	"S100a8/S100a9/Nr1h4/Cd68/Hmgb2/Arid5a/Slpi/Il1b/Spi1/Zfp36/Akt1/Malt1/Cebpb/Cd14/Ptpn22/Ticam1/Cd84/Ncf2/Lilrb4a/Foxp1/Sbno2/Serpine1/Tnip2/Erbin/Noct/Nfkbib/Litaf/Ddt/Mgst1/Cxcl13"	30
GO:0019221	"GO:0019221"	"cytokine-mediated signaling pathway"	"34/675"	"99/4329"	2.52735e-06	0.00031113	0.000263376	"Cxcr2/Cd300lf/Il1r2/Il6ra/Csf3r/Nr1h4/Il18rap/Ifitm1/Ccr1/Hpx/Pira2/Il1b/Pirb/Spi1/Sphk1/Csf2rb/Ptprc/Csf2rb2/Akt1/Lilra6/Ptk2b/Ackr1/Crebrf/Adipoq/Tnip2/Edn1/Il17ra/Otulin/Foxo3/Tollip/Plvap/Pias4/Cxcl13/Ptprf"	34
GO:0050900	"GO:0050900"	"leukocyte migration"	"37/675"	"112/4329"	2.64607e-06	0.000317392	0.000268678	"S100a8/S100a9/Cxcr2/Csf3r/Ccr1/Mmp9/Nlrp12/Sell/Rac2/Adam8/Itgam/Selplg/Pgf/Lgals3/Il1b/Spi1/Cd200r1/Spns2/Ager/Itgb2/Trpm2/Coro1a/Akt1/Vav1/Sbds/Ptpn22/C5ar1/Vegfd/Ptk2b/Ninj1/Serpine1/Spn/Edn1/Il17ra/Plvap/Itgal/Cxcl13"	37
GO:1903530	"GO:1903530"	"regulation of secretion by cell"	"52/675"	"180/4329"	2.75287e-06	0.000321948	0.000272534	"Cacna1i/Mtnr1b/Doc2b/Nr1h4/Irs2/Exph5/Runx1/Rac2/Rab11fip1/Cry2/Sox4/Mmp13/Itgam/Glul/Agt/Agtr1a/Myo5a/Lgals3/Pim3/Bcl2l1/Il1b/Spi1/Sphk1/Hgs/Itgb2/Trpm2/Cd33/Gab2/Igfbp3/Aacs/Rhbdf2/Idh2/Sdc4/Per2/Cd84/Inhbb/Sidt2/Chrna4/Chrnb2/Adipoq/Chrnb3/Chrna3/Chrna5/Rab27a/Il4ra/Edn1/Prkcb/Arntl/Rgcc/Ucp2/Chd7/Hmox1"	52
GO:0030217	"GO:0030217"	"T cell differentiation"	"31/675"	"87/4329"	2.90925e-06	0.000331939	0.000280991	"Il6ra/Ap3b1/Runx1/Ctsl/Sox4/Adam8/Gadd45g/Mpzl2/Il1b/Lilrb4b/Zap70/Spi1/Ptprc/Malt1/Vav1/Fas/Zbtb16/Ptpn22/Lilrb4a/Foxp1/Rorc/Zmiz1/Ikzf1/Spn/Il4ra/Hspb1/Rora/Chd7/Ctla2a/Mtor/Prkcz"	31
GO:0048534	"GO:0048534"	"hematopoietic or lymphoid organ development"	"77/675"	"303/4329"	3.02664e-06	0.00033711	0.000285369	"Cd300lf/Il6ra/Csf3r/Pglyrp1/Ccr1/Rbm47/Cebpd/Ap3b1/Tal1/Runx1/Junb/Ctsl/Sox4/Pim1/Adam8/Nfil3/Itgam/Hmgb2/Selplg/Gadd45g/Mpzl2/Il1b/Lilrb4b/Zap70/Pirb/Spi1/Zfp36/Spns2/Ager/Trpm2/Ltb/Nfam1/Hectd1/Gab2/Ptprc/Malt1/Cebpb/Vav1/Sbds/Fas/Kcnab2/Zbtb16/Ptpn22/Klf10/Lilrb4a/Foxp1/Tbx1/Mfhas1/Rorc/Ptk2b/Hba-a1/Ninj1/Zmiz1/Ikzf1/Sbno2/Hbb-b1/Adipoq/Mknk2/Hba-a2/Pik3r1/Spn/Sptb/Tyrobp/Il4ra/Hspb1/Rora/Acv…	77
GO:0042554	"GO:0042554"	"superoxide anion generation"	"12/675"	"19/4329"	3.29381e-06	0.000358336	0.000303337	"Itgam/Agt/Agtr1a/Ncf4/Itgb2/Akt1/Ncf1/Ncf2/Tyrobp/Edn1/Prkcd/Aatf"	12
GO:0002520	"GO:0002520"	"immune system development"	"79/675"	"314/4329"	3.3862e-06	0.000360015	0.000304758	"Cd300lf/Il6ra/Csf3r/Pglyrp1/Ccr1/Rbm47/Cebpd/Ap3b1/Tal1/Runx1/Junb/Ctsl/Sox4/Pim1/Adam8/Nfil3/Itgam/Hmgb2/Selplg/Gadd45g/Mpzl2/Il1b/Lilrb4b/Zap70/Pirb/Spi1/Zfp36/Spns2/Ager/Trpm2/Slc15a4/Ltb/Nfam1/Hectd1/Gab2/Ptprc/Malt1/Cebpb/Vav1/Sbds/Fas/Kcnab2/Zbtb16/Ptpn22/Cyren/Klf10/Lilrb4a/Foxp1/Tbx1/Mfhas1/Rorc/Ptk2b/Hba-a1/Ninj1/Zmiz1/Ikzf1/Sbno2/Hbb-b1/Adipoq/Mknk2/Hba-a2/Pik3r1/Spn/Sptb/Tyrobp/Il4ra/…	79
GO:0032940	"GO:0032940"	"secretion by cell"	"65/675"	"244/4329"	3.48901e-06	0.000362701	0.000307032	"Cacna1i/Mtnr1b/Doc2b/Nr1h4/Ccr1/Irs2/Exph5/Runx1/Hck/Rac2/Rab11fip1/Cry2/Sox4/Mmp13/Itgam/Glul/Agt/Agtr1a/Myo5a/Lgals3/Pim3/Sytl1/Bcl2l1/Il1b/Spi1/Sphk1/Hgs/Itgb2/Trpm2/Cd33/Gab2/Coro1a/Igfbp3/Aacs/Tango2/Rhbdf2/Idh2/Pi4k2a/Sdc4/Per2/Napb/Cd84/Lat2/Inhbb/Sidt2/Chrna4/Chrnb2/Adipoq/Chrnb3/Chrna3/Chrna5/Rab27a/Il4ra/Nr4a3/Edn1/Bdnf/Prkcb/Arfgef2/Arntl/Rgcc/Plek/Dio2/Ucp2/Chd7/Hmox1"	65
GO:0009725	"GO:0009725"	"response to hormone"	"59/675"	"215/4329"	3.65193e-06	0.000363484	0.000307695	"Nr1h4/Ddit4/Slc39a14/Irs2/Trim63/Fbxo32/Cry2/Serpina3n/Mmp13/Hmgb2/Arid5a/Eif4ebp1/Slc25a33/Agt/Agtr1a/Myo5a/Klf15/Il1b/Ppargc1a/Zfp36/Baiap2l1/Fam107a/Foxo1/Npc1/Fibin/Akt1/Per1/Fas/Foxh1/Ass1/Igf1r/Gdnf/Ncf2/Hsd3b3/Foxp1/Zmiz1/Inhbb/Crebrf/Kank1/Acr/Adipoq/Pik3r1/Nr4a3/Edn1/Bdnf/Prkcb/Daxx/Lpin1/Por/Arntl/Calcoco1/Erfe/Trib3/Tns2/Prkcd/Ptprf/Hmox1/Mtor/Prkcz"	59
GO:0097190	"GO:0097190"	"apoptotic signaling pathway"	"59/675"	"215/4329"	3.65193e-06	0.000363484	0.000307695	"S100a8/S100a9/Lcn2/Ddit4/Mmp9/Tmbim1/Trp53inp1/Itgam/Hmgb2/Ubb/Agt/Cdkn1a/Lgals3/Cyp1b1/Plaur/Bcl2l1/Il1b/Atf3/Spi1/Pik3cb/Ptprc/Akt1/Bnip3/Pttg1ip/Cebpb/Ern2/Ern1/Fas/Gclm/Sgk3/Ticam1/Gdnf/Pmaip1/Cth/Inhbb/Bnip3l/Mknk2/Serpine1/Pik3r1/Mnt/Spn/Tyrobp/Hspb1/Hip1r/Bdnf/Daxx/Acvr1b/Dedd2/Myc/Jmy/Foxo3/Siah1a/Sfpq/Trib3/Pias4/Prkcd/Ivns1abp/Hmox1/Aatf"	59
GO:0042110	"GO:0042110"	"T cell activation"	"47/675"	"159/4329"	4.22655e-06	0.000411912	0.00034869	"Il6ra/Gpnmb/Ap3b1/Runx1/Ctsl/Rac2/Sox4/Adam8/Itgam/Treml2/Gadd45g/Mpzl2/Lgals3/Il1b/Lilrb4b/Zap70/Spi1/Ager/Itgb2/Coro1a/Ptprc/Eif2ak4/Malt1/Cebpb/Vav1/Fas/Zbtb16/Sdc4/Ptpn22/Cd84/Lilrb4a/Foxp1/Rorc/Zmiz1/Ikzf1/Lcp1/Btla/Rab27a/Spn/Il4ra/Hspb1/Rora/Chd7/Ctla2a/Itgal/Mtor/Prkcz"	47
GO:0030098	"GO:0030098"	"lymphocyte differentiation"	"38/675"	"119/4329"	4.89372e-06	0.000467201	0.000395493	"Il6ra/Pglyrp1/Ap3b1/Runx1/Ctsl/Sox4/Adam8/Nfil3/Gadd45g/Mpzl2/Il1b/Lilrb4b/Zap70/Spi1/Nfam1/Hectd1/Ptprc/Malt1/Vav1/Fas/Zbtb16/Ptpn22/Lilrb4a/Foxp1/Rorc/Ptk2b/Zmiz1/Ikzf1/Pik3r1/Spn/Il4ra/Hspb1/Rora/Chd7/Ctla2a/Mtor/Prkcz/Adgrg3"	38
GO:0030097	"GO:0030097"	"hemopoiesis"	"73/675"	"287/4329"	5.40948e-06	0.000506111	0.000428431	"Cd300lf/Il6ra/Csf3r/Pglyrp1/Ccr1/Rbm47/Cebpd/Ap3b1/Tal1/Runx1/Junb/Ctsl/Sox4/Pim1/Adam8/Nfil3/Itgam/Hmgb2/Selplg/Gadd45g/Mpzl2/Il1b/Lilrb4b/Zap70/Pirb/Spi1/Zfp36/Ager/Trpm2/Nfam1/Hectd1/Gab2/Ptprc/Malt1/Cebpb/Vav1/Sbds/Fas/Kcnab2/Zbtb16/Ptpn22/Klf10/Lilrb4a/Foxp1/Mfhas1/Rorc/Ptk2b/Hba-a1/Ninj1/Zmiz1/Ikzf1/Sbno2/Hbb-b1/Adipoq/Mknk2/Hba-a2/Pik3r1/Spn/Sptb/Tyrobp/Il4ra/Hspb1/Rora/Acvr1b/Myc/Pir/Fox…	73
GO:0002252	"GO:0002252"	"immune effector process"	"51/675"	"180/4329"	6.39942e-06	0.00058699	0.000496897	"Il6ra/Pglyrp1/Il18rap/Hpx/Rac2/Itgam/Arid5a/Gadd45g/Lgals3/Il1b/Lilrb4b/Pirb/Spi1/Ager/Itgb2/Cd37/Slc15a4/Gab2/Coro1a/Ptprc/Eif2ak4/Malt1/Ncf1/Cebpb/Vav1/Fas/Pi4k2a/Ptpn22/Ticam1/Cd84/Lilrb4a/Foxp1/Rorc/Ptk2b/Lat2/C4a/Sbno2/Lcp1/Rab27a/Spn/Tyrobp/Il4ra/Nr4a3/Rora/Rgcc/Ddx21/Itgal/Prkcd/Hmox1/Mtor/Prkcz"	51
GO:0050776	"GO:0050776"	"regulation of immune response"	"60/675"	"224/4329"	7.02679e-06	0.000632141	0.000535117	"Cd300lf/Pglyrp1/Nr1h4/Il18rap/Ccr1/Ap3b1/Hpx/Rac2/Adam8/Itgam/Hmgb2/Arid5a/Lgals3/Il1b/Lilrb4b/Zap70/Spi1/Spns2/Ager/Itgb2/Cd37/Slc15a4/Cd33/Lcp2/Nfam1/Gab2/Ptprc/Eif2ak4/Malt1/Ncf1/Vav1/Cd14/Ptpn22/C5ar1/Ticam1/Cd84/Gramd4/Trafd1/Lilrb4a/Foxp1/Mfhas1/Tlr1/Lat2/Nploc4/Ninj1/C4a/Btla/Spn/Tyrobp/Tnip2/Il4ra/Erbin/Nr4a3/Prkcb/Rgcc/Bmx/Otulin/Sfpq/Hmox1/Prkcz"	60
GO:0051240	"GO:0051240"	"positive regulation of multicellular organismal process"	"103/675"	"447/4329"	7.91958e-06	0.000699015	0.000591727	"S100a9/Cxcr2/Mtnr1b/Lcn2/Wdr62/Il6ra/Nr1h4/Ccr1/Mmp9/Sln/Chil1/Plac8/Tmbim1/Ap3b1/Runx1/Scn5a/Sox4/Gdf5/Pim1/Adam8/Itgam/Hmgb2/Arid5a/Agt/Agtr1a/Aplnr/Gadd45g/Pgf/Lgals3/Cyp1b1/Il1b/Lilrb4b/Zap70/Ppargc1a/Musk/Ager/Sphk1/Itgb2/Ltb/Myog/Nfam1/Sgip1/Mustn1/Ptprc/Tead4/Akt1/Mecp2/Malt1/Wnt11/Cebpb/Zbtb16/Cd14/Ptpn22/C5ar1/Per2/Ticam1/Igf1r/Gdnf/Klf10/Cd84/Lilrb4a/Bex1/Foxp1/Vegfd/Tlr1/Ptk2b/Ninj1/Z…	103
GO:0140352	"GO:0140352"	"export from cell"	"67/675"	"260/4329"	8.46596e-06	0.000733403	0.000620837	"Cacna1i/Mtnr1b/Doc2b/Nr1h4/Ccr1/Kcnip2/Irs2/Kcnk5/Exph5/Runx1/Hck/Rac2/Rab11fip1/Cry2/Sox4/Mmp13/Itgam/Glul/Agt/Agtr1a/Myo5a/Lgals3/Pim3/Sytl1/Bcl2l1/Il1b/Spi1/Sphk1/Hgs/Itgb2/Trpm2/Cd33/Gab2/Coro1a/Igfbp3/Aacs/Tango2/Rhbdf2/Idh2/Pi4k2a/Sdc4/Per2/Napb/Cd84/Lat2/Inhbb/Sidt2/Chrna4/Chrnb2/Adipoq/Chrnb3/Chrna3/Chrna5/Rab27a/Il4ra/Nr4a3/Edn1/Bdnf/Prkcb/Arfgef2/Arntl/Rgcc/Plek/Dio2/Ucp2/Chd7/Hmox1"	67
GO:0014070	"GO:0014070"	"response to organic cyclic compound"	"57/675"	"211/4329"	9.11219e-06	0.000775033	0.000656078	"Nr1h4/Ddit4/Sell/Spidr/Trim63/Scn5a/Fbxo32/Cry2/Pim1/Hmgb2/Eif4ebp1/Agtr1a/Cyp1b1/Bcl2l1/Il1b/Zfp36/Cidea/Trpm2/Fam107a/Myog/Npc1/Fibin/Aacs/Akt1/Mecp2/Per1/Fas/Foxh1/Ass1/Ticam1/Gdnf/Ncf2/Hsd3b3/Pmaip1/Foxp1/Rorc/Hba-a1/Zmiz1/Fosl2/Dpyd/Inhbb/Crebrf/Acr/Chrnb2/Adipoq/Pik3r1/Ppp1r9b/Nr4a3/Rora/Bdnf/Daxx/Por/Arntl/Gramd1b/Calcoco1/Ddx21/Mtor"	57
GO:0030595	"GO:0030595"	"leukocyte chemotaxis"	"26/675"	"72/4329"	1.40302e-05	0.00117203	0.000992139	"S100a8/S100a9/Cxcr2/Csf3r/Ccr1/Sell/Rac2/Adam8/Itgam/Pgf/Lgals3/Il1b/Spi1/Itgb2/Trpm2/Coro1a/Vav1/Sbds/C5ar1/Vegfd/Ptk2b/Ninj1/Serpine1/Edn1/Il17ra/Cxcl13"	26
GO:0042752	"GO:0042752"	"regulation of circadian rhythm"	"16/675"	"34/4329"	1.42943e-05	0.00117314	0.000993078	"Mtnr1b/Sik1/Cry2/Ppargc1a/Per1/Per2/Klf10/Rorc/Fbxl3/Chrnb2/Rora/Noct/Rbm4b/Arntl/Sfpq/Mtor"	16
GO:0032870	"GO:0032870"	"cellular response to hormone stimulus"	"47/675"	"166/4329"	1.52301e-05	0.00122839	0.00103985	"Nr1h4/Ddit4/Slc39a14/Irs2/Trim63/Fbxo32/Cry2/Arid5a/Eif4ebp1/Slc25a33/Agt/Agtr1a/Myo5a/Il1b/Ppargc1a/Zfp36/Baiap2l1/Fam107a/Foxo1/Npc1/Akt1/Per1/Foxh1/Igf1r/Gdnf/Ncf2/Foxp1/Zmiz1/Inhbb/Crebrf/Kank1/Adipoq/Pik3r1/Nr4a3/Edn1/Bdnf/Prkcb/Daxx/Lpin1/Arntl/Calcoco1/Erfe/Trib3/Tns2/Prkcd/Ptprf/Prkcz"	47
GO:0010628	"GO:0010628"	"positive regulation of gene expression"	"77/675"	"316/4329"	1.62306e-05	0.00128689	0.00108937	"Lcn2/Il6ra/Nr1h4/Chil1/Trp53inp1/Hpx/Runx1/Sox4/Adam8/Nfil3/Hmgb2/Ppp1r15a/Arid5a/Agt/Agtr1a/Rnf207/Cyp1b1/Il1b/Ppargc1a/Atf3/Spi1/Musk/Zfp36/Ager/Sphk1/Hgs/Cd37/Ltb/Nfam1/Pik3cb/Mustn1/Ptprc/Eif2ak4/Akt1/Mecp2/Malt1/Wnt11/Cebpb/Ern1/Cd14/Cirbp/Ptpn22/C5ar1/Ticam1/Gdnf/Cd84/Foxp1/Vegfd/Tlr1/Ptk2b/Zmiz1/Ikzf1/Sertad2/Adipoq/Serpine1/Pik3r1/Rab27a/Spn/Sptbn1/Tyrobp/Il4ra/Hspb1/Nr4a3/Rbm3/Rora/Noct…	77
GO:0002275	"GO:0002275"	"myeloid cell activation involved in immune response"	"15/675"	"31/4329"	1.7488e-05	0.00134113	0.00113528	"Rac2/Itgam/Spi1/Itgb2/Gab2/Pi4k2a/Ticam1/Cd84/Lilrb4a/Lat2/Sbno2/Tyrobp/Il4ra/Nr4a3/Hmox1"	15
GO:0002444	"GO:0002444"	"myeloid leukocyte mediated immunity"	"15/675"	"31/4329"	1.7488e-05	0.00134113	0.00113528	"Rac2/Itgam/Spi1/Itgb2/Gab2/Ncf1/Pi4k2a/Ticam1/Cd84/Lat2/Tyrobp/Il4ra/Nr4a3/Ddx21/Hmox1"	15
GO:0097529	"GO:0097529"	"myeloid leukocyte migration"	"25/675"	"69/4329"	1.9198e-05	0.00143742	0.0012168	"S100a8/S100a9/Cxcr2/Csf3r/Ccr1/Sell/Rac2/Adam8/Itgam/Pgf/Lgals3/Il1b/Spi1/Cd200r1/Ager/Itgb2/Vav1/C5ar1/Vegfd/Ptk2b/Ninj1/Serpine1/Edn1/Il17ra/Cxcl13"	25
GO:0051249	"GO:0051249"	"regulation of lymphocyte activation"	"39/675"	"130/4329"	1.93581e-05	0.00143742	0.0012168	"Pglyrp1/Irs2/Gpnmb/Ap3b1/Runx1/Rac2/Sox4/Adam8/Cdkn1a/Lgals3/Il1b/Lilrb4b/Zap70/Ager/Slc15a4/Nfam1/Coro1a/Ptprc/Malt1/Cebpb/Fas/Zbtb16/Sdc4/Ptpn22/Ticam1/Lilrb4a/Rorc/Zmiz1/Ikzf1/Chrnb2/Btla/Spn/Tyrobp/Tnip2/Il4ra/Hspb1/Ctla2a/Itgal/Prkcz"	39
GO:0032602	"GO:0032602"	"chemokine production"	"14/675"	"28/4329"	2.09005e-05	0.00150419	0.00127332	"Il6ra/Nr1h4/Il1b/Lilrb4b/Ager/Ticam1/Cd84/Lilrb4a/Foxp1/Ackr1/Adipoq/Il4ra/Erbin/Il17ra"	14
GO:0032642	"GO:0032642"	"regulation of chemokine production"	"14/675"	"28/4329"	2.09005e-05	0.00150419	0.00127332	"Il6ra/Nr1h4/Il1b/Lilrb4b/Ager/Ticam1/Cd84/Lilrb4a/Foxp1/Ackr1/Adipoq/Il4ra/Erbin/Il17ra"	14
GO:0043065	"GO:0043065"	"positive regulation of apoptotic process"	"55/675"	"207/4329"	2.22422e-05	0.00156977	0.00132884	"S100a8/S100a9/Cxcr2/Lcn2/Sik1/Mmp9/Trp53inp1/Fbxo32/Sox4/Adam8/Itgam/Ppp1r15a/Ubb/Agt/Gadd45g/Cyp1b1/Bcl2l1/Il1b/Ppargc1a/Atf3/Musk/Ager/Foxo1/Pik3cb/Dusp9/Ptprc/Igfbp3/Akt1/Bnip3/Wnt11/Fas/Zbtb16/Ncf2/Pmaip1/Zfp346/Inhbb/Bnip3l/Adipoq/Tyrobp/Nr4a3/Hip1r/Daxx/Txnip/Dedd2/Myc/Rgcc/Jmy/Foxo3/Siah1a/Sfpq/Pias4/Hoxa13/Prkcd/Ptprf/Hmox1"	55
GO:0043068	"GO:0043068"	"positive regulation of programmed cell death"	"56/675"	"212/4329"	2.24828e-05	0.00156977	0.00132884	"S100a8/S100a9/Cxcr2/Lcn2/Sik1/Mmp9/Trp53inp1/Fbxo32/Sox4/Adam8/Itgam/Ppp1r15a/Ubb/Agt/Cdkn1a/Gadd45g/Cyp1b1/Bcl2l1/Il1b/Ppargc1a/Atf3/Musk/Ager/Foxo1/Pik3cb/Dusp9/Ptprc/Igfbp3/Akt1/Bnip3/Wnt11/Fas/Zbtb16/Ncf2/Pmaip1/Zfp346/Inhbb/Bnip3l/Adipoq/Tyrobp/Nr4a3/Hip1r/Daxx/Txnip/Dedd2/Myc/Rgcc/Jmy/Foxo3/Siah1a/Sfpq/Pias4/Hoxa13/Prkcd/Ptprf/Hmox1"	56
GO:0042981	"GO:0042981"	"regulation of apoptotic process"	"106/675"	"474/4329"	2.36369e-05	0.00162608	0.0013765	"S100a8/S100a9/Cxcr2/Mtnr1b/Lcn2/Mt1/Acot1/Nr1h4/Sik1/Mmp9/Sell/Irs2/Btg2/Plac8/Tmbim1/Trp53inp1/Retreg1/Hck/Fbxo32/Sox4/Gdf5/Pim1/Adam8/Itgam/Hmgb2/Ppp1r15a/Bcl2l15/Ubb/Agt/Agtr1a/Cdkn1a/Gadd45g/Lgals3/Cyp1b1/Pim3/Plaur/Bcl2l1/Il1b/Ppargc1a/Atf3/Musk/Zfp36/Ager/Cidea/Sphk1/Foxo1/Pik3cb/Dusp9/Coro1a/Ptprc/Igfbp3/Akt1/Mecp2/Bnip3/Pttg1ip/Malt1/Wnt11/Cebpb/Fas/Gclm/Zbtb16/C5ar1/Sgk3/Igf1r/Gdnf/Ncf2…	106
GO:0006887	"GO:0006887"	"exocytosis"	"33/675"	"104/4329"	2.39971e-05	0.00162694	0.00137723	"Cacna1i/Doc2b/Ccr1/Exph5/Hck/Rac2/Rab11fip1/Itgam/Myo5a/Sytl1/Bcl2l1/Spi1/Hgs/Itgb2/Gab2/Coro1a/Pi4k2a/Sdc4/Napb/Cd84/Lat2/Chrna4/Chrnb2/Chrnb3/Chrna3/Chrna5/Rab27a/Il4ra/Nr4a3/Prkcb/Arfgef2/Plek/Hmox1"	33
GO:2000026	"GO:2000026"	"regulation of multicellular organismal development"	"99/675"	"437/4329"	2.61841e-05	0.00170689	0.00144491	"Cxcr2/Maff/Nfe2/Wdr62/Csf3r/Pglyrp1/Ccr1/Mmp9/Chil1/Ap3b1/Tal1/Runx1/Myh6/Sox4/Gdf5/Pim1/Adam8/Itgam/Hmgb2/Ppp1r15a/Glul/Tgif1/Ifrd1/Agt/Agtr1a/Aplnr/Pgf/Lgals3/Cyp1b1/Il1b/Lilrb4b/Zap70/Spi1/Musk/Zfp36/Ager/Sphk1/Hgs/Itgb2/Ltbp3/Nfam1/Pik3cb/Dusp9/Mustn1/Ptprc/Spred3/Akt1/Mecp2/Malt1/Cebpb/Fas/Idh2/Fkbpl/Zbtb16/Ctdp1/C5ar1/Per2/Gdnf/Klf10/Lilrb4a/Bex1/Foxp1/Grhl1/Errfi1/Vegfd/Rorc/Ptk2b/Ninj1/Z…	99
GO:0043067	"GO:0043067"	"regulation of programmed cell death"	"108/675"	"486/4329"	2.62014e-05	0.00170689	0.00144491	"S100a8/S100a9/Cxcr2/Mtnr1b/Lcn2/Mt1/Acot1/Nr1h4/Sik1/Hk3/Mmp9/Sell/Irs2/Btg2/Plac8/Tmbim1/Trp53inp1/Retreg1/Hck/Fbxo32/Sox4/Gdf5/Pim1/Adam8/Itgam/Hmgb2/Ppp1r15a/Bcl2l15/Ubb/Agt/Agtr1a/Cdkn1a/Gadd45g/Lgals3/Cyp1b1/Pim3/Plaur/Bcl2l1/Il1b/Ppargc1a/Atf3/Musk/Zfp36/Ager/Cidea/Sphk1/Foxo1/Pik3cb/Dusp9/Coro1a/Ptprc/Igfbp3/Eif2ak4/Akt1/Mecp2/Bnip3/Pttg1ip/Malt1/Wnt11/Cebpb/Fas/Gclm/Zbtb16/C5ar1/Sgk3/Igf…	108
GO:0007623	"GO:0007623"	"circadian rhythm"	"23/675"	"62/4329"	2.66359e-05	0.00170689	0.00144491	"Mtnr1b/Sik1/Cry2/Nfil3/Ppargc1a/Gpr157/Ciart/Per1/Fas/Ass1/Per2/Klf10/Rorc/Dpyd/Fbxl3/Chrnb2/Rora/Bdnf/Noct/Rbm4b/Arntl/Sfpq/Mtor"	23
GO:0046631	"GO:0046631"	"alpha-beta T cell activation"	"23/675"	"62/4329"	2.66359e-05	0.00170689	0.00144491	"Il6ra/Ap3b1/Runx1/Ctsl/Gadd45g/Lilrb4b/Zap70/Ager/Ptprc/Malt1/Cebpb/Zbtb16/Ptpn22/Lilrb4a/Foxp1/Rorc/Ikzf1/Btla/Spn/Il4ra/Rora/Mtor/Prkcz"	23
GO:0030101	"GO:0030101"	"natural killer cell activation"	"11/675"	"19/4329"	2.78308e-05	0.00175936	0.00148932	"Pglyrp1/Nfil3/Itgb2/Hectd1/Coro1a/Ptprc/Ptpn22/Ticam1/Ikzf1/Rab27a/Tyrobp"	11
GO:0060326	"GO:0060326"	"cell chemotaxis"	"31/675"	"96/4329"	2.87984e-05	0.00179625	0.00152056	"S100a8/S100a9/Cxcr2/Csf3r/Ccr1/Sell/Rac2/Adam8/Bin2/Itgam/Hmgb2/Agtr1a/Pgf/Lgals3/Il1b/Spi1/Itgb2/Trpm2/Coro1a/Vav1/Sbds/C5ar1/Vegfd/Ptk2b/Ninj1/Serpine1/Hspb1/Edn1/Il17ra/Prkcd/Cxcl13"	31
GO:0007159	"GO:0007159"	"leukocyte cell-cell adhesion"	"36/675"	"119/4329"	3.31687e-05	0.00204162	0.00172826	"S100a8/S100a9/Sell/Gpnmb/Ap3b1/Runx1/Rac2/Sox4/Adam8/Itgam/Selplg/Lgals3/Il1b/Lilrb4b/Zap70/Ager/Itgb2/Coro1a/Ptprc/Akt1/Malt1/Cebpb/Zbtb16/Sdc4/Ptpn22/Ass1/Lilrb4a/Zmiz1/Ikzf1/Btla/Spn/Il4ra/Hspb1/Nr4a3/Itgal/Prkcz"	36
GO:0032928	"GO:0032928"	"regulation of superoxide anion generation"	"8/675"	"11/4329"	3.5779e-05	0.00217369	0.00184007	"Itgam/Agt/Agtr1a/Itgb2/Akt1/Tyrobp/Prkcd/Aatf"	8
GO:1903555	"GO:1903555"	"regulation of tumor necrosis factor superfamily cytokine production"	"22/675"	"59/4329"	3.63045e-05	0.00217734	0.00184315	"Nr1h4/Gpnmb/Adam8/Arid5a/Zfp36/Ager/Cidea/Cd33/Ptprc/Cd14/Ptpn22/Ticam1/Cd84/Foxp1/Errfi1/Tlr1/Adipoq/Pik3r1/Spn/Tyrobp/Hspb1/Arfgef2"	22
GO:0051384	"GO:0051384"	"response to glucocorticoid"	"15/675"	"33/4329"	4.44138e-05	0.00260063	0.00220147	"Ddit4/Trim63/Fbxo32/Eif4ebp1/Agtr1a/Zfp36/Fam107a/Fibin/Fas/Ass1/Gdnf/Hsd3b3/Crebrf/Pik3r1/Por"	15
GO:0046632	"GO:0046632"	"alpha-beta T cell differentiation"	"18/675"	"44/4329"	4.44742e-05	0.00260063	0.00220147	"Il6ra/Ap3b1/Runx1/Ctsl/Gadd45g/Lilrb4b/Zap70/Malt1/Zbtb16/Lilrb4a/Foxp1/Rorc/Ikzf1/Spn/Il4ra/Rora/Mtor/Prkcz"	18
GO:0008625	"GO:0008625"	"extrinsic apoptotic signaling pathway via death domain receptors"	"12/675"	"23/4329"	4.81817e-05	0.00278264	0.00235555	"Tmbim1/Hmgb2/Lgals3/Bcl2l1/Atf3/Spi1/Fas/Pmaip1/Serpine1/Pik3r1/Dedd2/Hmox1"	12
GO:0071706	"GO:0071706"	"tumor necrosis factor superfamily cytokine production"	"22/675"	"60/4329"	4.90722e-05	0.00279951	0.00236983	"Nr1h4/Gpnmb/Adam8/Arid5a/Zfp36/Ager/Cidea/Cd33/Ptprc/Cd14/Ptpn22/Ticam1/Cd84/Foxp1/Errfi1/Tlr1/Adipoq/Pik3r1/Spn/Tyrobp/Hspb1/Arfgef2"	22
GO:0042116	"GO:0042116"	"macrophage activation"	"14/675"	"30/4329"	5.58201e-05	0.0031461	0.00266322	"Itgam/Ager/Sphk1/C5ar1/Ticam1/Cd84/Foxp1/Mfhas1/Tlr1/Sbno2/Tyrobp/Tnip2/Il4ra/Rora"	14
GO:0002443	"GO:0002443"	"leukocyte mediated immunity"	"33/675"	"108/4329"	5.65265e-05	0.00314799	0.00266482	"Il18rap/Hpx/Rac2/Itgam/Arid5a/Il1b/Lilrb4b/Pirb/Spi1/Ager/Itgb2/Slc15a4/Gab2/Coro1a/Ptprc/Malt1/Ncf1/Vav1/Fas/Pi4k2a/Ticam1/Cd84/Lilrb4a/Lat2/Rab27a/Spn/Tyrobp/Il4ra/Nr4a3/Ddx21/Prkcd/Hmox1/Prkcz"	33
GO:0002761	"GO:0002761"	"regulation of myeloid leukocyte differentiation"	"17/675"	"41/4329"	5.90434e-05	0.00324947	0.00275073	"Ccr1/Tal1/Runx1/Adam8/Itgam/Lilrb4b/Cebpb/Klf10/Lilrb4a/Foxp1/Ninj1/Ikzf1/Adipoq/Pik3r1/Tyrobp/Myc/Mtor"	17
GO:0051090	"GO:0051090"	"regulation of DNA-binding transcription factor activity"	"39/675"	"136/4329"	6.00158e-05	0.00326458	0.00276352	"Nr1h4/Il18rap/Sik1/Nlrp12/Hck/Pim1/Adam8/Ifrd1/Cyp1b1/Il1b/Ppargc1a/Spi1/Ager/Sphk1/Itgb2/Nfam1/Eif2ak4/Akt1/Malt1/Foxh1/Tbx6/Ticam1/Igf1r/Cd84/Abra/Cth/Erbin/Edn1/Bdnf/Prkcb/Zfp932/Nfkbib/Rgcc/Jmy/Otulin/Pias4/Hmox1/Prkcz/Adgrg3"	39
GO:0032635	"GO:0032635"	"interleukin-6 production"	"18/675"	"45/4329"	6.35229e-05	0.00341563	0.00289138	"Il6ra/Nr1h4/Il18rap/Nlrp12/Arid5a/Il1b/Lilrb4b/Cd200r1/Ager/Cebpb/Ptpn22/Ticam1/Cd84/Lilrb4a/Vegfd/Tlr1/Tyrobp/Il17ra"	18
GO:0071219	"GO:0071219"	"cellular response to molecule of bacterial origin"	"22/675"	"61/4329"	6.57101e-05	0.00349309	0.00295695	"Nr1h4/Cd68/Arid5a/Il1b/Spi1/Zfp36/Akt1/Malt1/Cebpb/Cd14/Ptpn22/Ticam1/Cd84/Lilrb4a/Tlr1/Sbno2/Serpine1/Tnip2/Nfkbib/Litaf/Ddt/Cxcl13"	22
GO:0031960	"GO:0031960"	"response to corticosteroid"	"15/675"	"34/4329"	6.81924e-05	0.00357949	0.0030301	"Ddit4/Trim63/Fbxo32/Eif4ebp1/Agtr1a/Zfp36/Fam107a/Fibin/Fas/Ass1/Gdnf/Hsd3b3/Crebrf/Pik3r1/Por"	15
GO:0043299	"GO:0043299"	"leukocyte degranulation"	"13/675"	"27/4329"	6.88658e-05	0.00357949	0.0030301	"Rac2/Itgam/Spi1/Itgb2/Gab2/Coro1a/Pi4k2a/Cd84/Lat2/Rab27a/Il4ra/Nr4a3/Hmox1"	13
GO:0006801	"GO:0006801"	"superoxide metabolic process"	"12/675"	"24/4329"	8.28352e-05	0.00425827	0.0036047	"Itgam/Agt/Agtr1a/Ncf4/Itgb2/Akt1/Ncf1/Ncf2/Tyrobp/Edn1/Prkcd/Aatf"	12
GO:0010647	"GO:0010647"	"positive regulation of cell communication"	"106/675"	"488/4329"	8.67753e-05	0.00441233	0.00373511	"S100a8/S100a9/Mtnr1b/Doc2b/Cd300lf/Il6ra/Nr1h4/Ccr1/Mmp9/Slc39a14/Chil1/Nlrp12/Irs2/Gpnmb/Trp53inp1/Hpx/Runx1/Sox4/Gdf5/Adam8/Glul/Ubb/Agt/Agtr1a/Gadd45g/Cyp1b1/Plaur/Bcl2l1/Il1b/Zap70/Atf3/Pirb/Spi1/Musk/Ager/Sphk1/Trpm2/Slc15a4/Fam107a/Nfam1/Pik3cb/Ptprc/Igfbp3/Aacs/Sorbs3/Dync1li1/Eif2ak4/Mecp2/Wnt11/Ern2/Ern1/Got1/Gpr65/Fas/Pik3r5/Cd14/Ptpn22/Rasd2/Ticam1/Igf1r/Cd84/Pmaip1/Foxp1/Rasgrp4/Abra…	106
GO:0032680	"GO:0032680"	"regulation of tumor necrosis factor production"	"21/675"	"58/4329"	8.99944e-05	0.00447866	0.00379125	"Nr1h4/Gpnmb/Arid5a/Zfp36/Ager/Cidea/Cd33/Ptprc/Cd14/Ptpn22/Ticam1/Cd84/Foxp1/Errfi1/Tlr1/Adipoq/Pik3r1/Spn/Tyrobp/Hspb1/Arfgef2"	21
GO:0071222	"GO:0071222"	"cellular response to lipopolysaccharide"	"21/675"	"58/4329"	8.99944e-05	0.00447866	0.00379125	"Nr1h4/Cd68/Arid5a/Il1b/Spi1/Zfp36/Akt1/Malt1/Cebpb/Cd14/Ptpn22/Ticam1/Cd84/Lilrb4a/Sbno2/Serpine1/Tnip2/Nfkbib/Litaf/Ddt/Cxcl13"	21
GO:0002764	"GO:0002764"	"immune response-regulating signaling pathway"	"32/675"	"106/4329"	9.4758e-05	0.00461908	0.00391012	"Cd300lf/Nr1h4/Ap3b1/Lgals3/Lilrb4b/Zap70/Slc15a4/Cd33/Lcp2/Nfam1/Ptprc/Malt1/Cd14/Ptpn22/C5ar1/Ticam1/Gramd4/Lilrb4a/Foxp1/Mfhas1/Tlr1/Lat2/Nploc4/Ninj1/Btla/Tyrobp/Tnip2/Erbin/Nr4a3/Prkcb/Bmx/Otulin"	32
GO:0023056	"GO:0023056"	"positive regulation of signaling"	"106/675"	"489/4329"	9.47909e-05	0.00461908	0.00391012	"S100a8/S100a9/Mtnr1b/Doc2b/Cd300lf/Il6ra/Nr1h4/Ccr1/Mmp9/Slc39a14/Chil1/Nlrp12/Irs2/Gpnmb/Trp53inp1/Hpx/Runx1/Sox4/Gdf5/Adam8/Glul/Ubb/Agt/Agtr1a/Gadd45g/Cyp1b1/Plaur/Bcl2l1/Il1b/Zap70/Atf3/Pirb/Spi1/Musk/Ager/Sphk1/Trpm2/Slc15a4/Fam107a/Nfam1/Pik3cb/Ptprc/Igfbp3/Aacs/Sorbs3/Dync1li1/Eif2ak4/Mecp2/Wnt11/Ern2/Ern1/Got1/Gpr65/Fas/Pik3r5/Cd14/Ptpn22/Rasd2/Ticam1/Igf1r/Cd84/Pmaip1/Foxp1/Rasgrp4/Abra…	106
GO:0048511	"GO:0048511"	"rhythmic process"	"27/675"	"84/4329"	0.000102821	0.00490812	0.0041548	"Mtnr1b/Sik1/Runx1/Cry2/Nfil3/Agt/Ppargc1a/Gpr157/Ciart/Per1/Fas/Ass1/Per2/Igf1r/Klf10/Rorc/Dpyd/Fbxl3/Chrnb2/Rora/Bdnf/Noct/Rbm4b/Arntl/Foxo3/Sfpq/Mtor"	27
GO:0048545	"GO:0048545"	"response to steroid hormone"	"27/675"	"84/4329"	0.000102821	0.00490812	0.0041548	"Ddit4/Trim63/Fbxo32/Cry2/Hmgb2/Eif4ebp1/Agtr1a/Zfp36/Fam107a/Npc1/Fibin/Per1/Fas/Foxh1/Ass1/Gdnf/Hsd3b3/Foxp1/Zmiz1/Crebrf/Acr/Pik3r1/Bdnf/Daxx/Por/Arntl/Calcoco1"	27
GO:0051402	"GO:0051402"	"neuron apoptotic process"	"32/675"	"107/4329"	0.000115598	0.00546231	0.00462393	"Mtnr1b/Lcn2/Mt1/Btg2/Retreg1/Gdf5/Adam8/Itgam/Agt/Bcl2l1/Il1b/Ppargc1a/Musk/Ager/Coro1a/Mecp2/Bnip3/Cebpb/Fas/Gclm/C5ar1/Gdnf/Ncf2/Pmaip1/Ptk2b/Tyrobp/Nr4a3/Bdnf/Foxo3/Siah1a/Ptprf/Hmox1"	32
GO:0032640	"GO:0032640"	"tumor necrosis factor production"	"21/675"	"59/4329"	0.000119665	0.00552877	0.00468019	"Nr1h4/Gpnmb/Arid5a/Zfp36/Ager/Cidea/Cd33/Ptprc/Cd14/Ptpn22/Ticam1/Cd84/Foxp1/Errfi1/Tlr1/Adipoq/Pik3r1/Spn/Tyrobp/Hspb1/Arfgef2"	21
GO:0032675	"GO:0032675"	"regulation of interleukin-6 production"	"17/675"	"43/4329"	0.000120595	0.00552877	0.00468019	"Il6ra/Nr1h4/Nlrp12/Arid5a/Il1b/Lilrb4b/Cd200r1/Ager/Cebpb/Ptpn22/Ticam1/Cd84/Lilrb4a/Vegfd/Tlr1/Tyrobp/Il17ra"	17
GO:0002573	"GO:0002573"	"myeloid leukocyte differentiation"	"25/675"	"76/4329"	0.000121732	0.00552877	0.00468019	"Cd300lf/Ccr1/Ap3b1/Tal1/Runx1/Junb/Adam8/Itgam/Lilrb4b/Pirb/Spi1/Gab2/Cebpb/Klf10/Lilrb4a/Foxp1/Ninj1/Ikzf1/Sbno2/Adipoq/Pik3r1/Tyrobp/Myc/Pir/Mtor"	25
GO:0045055	"GO:0045055"	"regulated exocytosis"	"25/675"	"76/4329"	0.000121732	0.00552877	0.00468019	"Cacna1i/Doc2b/Rac2/Rab11fip1/Itgam/Bcl2l1/Spi1/Itgb2/Gab2/Coro1a/Pi4k2a/Napb/Cd84/Lat2/Chrna4/Chrnb2/Chrnb3/Chrna3/Chrna5/Rab27a/Il4ra/Nr4a3/Prkcb/Plek/Hmox1"	25
GO:0002703	"GO:0002703"	"regulation of leukocyte mediated immunity"	"24/675"	"72/4329"	0.000131355	0.00590844	0.00500159	"Il18rap/Hpx/Rac2/Itgam/Arid5a/Il1b/Lilrb4b/Spi1/Ager/Itgb2/Slc15a4/Gab2/Ptprc/Malt1/Vav1/Ticam1/Cd84/Lilrb4a/Spn/Tyrobp/Il4ra/Ddx21/Hmox1/Prkcz"	24
GO:0030099	"GO:0030099"	"myeloid cell differentiation"	"38/675"	"136/4329"	0.000137002	0.00610376	0.00516693	"Cd300lf/Csf3r/Ccr1/Ap3b1/Tal1/Runx1/Junb/Adam8/Itgam/Hmgb2/Lilrb4b/Pirb/Spi1/Zfp36/Gab2/Cebpb/Fas/Zbtb16/Klf10/Lilrb4a/Foxp1/Mfhas1/Ptk2b/Hba-a1/Ninj1/Ikzf1/Sbno2/Hbb-b1/Adipoq/Hba-a2/Pik3r1/Tyrobp/Acvr1b/Myc/Pir/Foxo3/Mtor/Hbb-b2"	38
GO:0043066	"GO:0043066"	"negative regulation of apoptotic process"	"68/675"	"288/4329"	0.000149546	0.00658679	0.00557582	"Cxcr2/Mtnr1b/Lcn2/Mt1/Acot1/Nr1h4/Mmp9/Irs2/Btg2/Plac8/Tmbim1/Retreg1/Hck/Gdf5/Pim1/Adam8/Hmgb2/Agt/Agtr1a/Cdkn1a/Lgals3/Pim3/Plaur/Bcl2l1/Il1b/Ppargc1a/Cidea/Sphk1/Foxo1/Pik3cb/Coro1a/Akt1/Mecp2/Bnip3/Pttg1ip/Wnt11/Cebpb/Fas/Gclm/C5ar1/Sgk3/Igf1r/Gdnf/Foxp1/Tbx1/Rorc/Ptk2b/Cth/Bnip3l/Serpine1/Pik3r1/Mnt/Tnip2/Hspb1/Nr4a3/Hip1r/Edn1/Bdnf/Daxx/Por/Myc/Ucp2/Prkcd/Ivns1abp/Hmox1/Aatf/Mtor/Prkcz"	68
GO:0038061	"GO:0038061"	"NIK/NF-kappaB signaling"	"15/675"	"36/4329"	0.00015066	0.00658679	0.00557582	"Chil1/Nlrp12/Agt/Il1b/Spi1/Ager/Sphk1/Akt1/Malt1/Cd14/Ptpn22/Tlr1/Edn1/Litaf/Adgrg3"	15
GO:0032868	"GO:0032868"	"response to insulin"	"27/675"	"86/4329"	0.000160773	0.0068485	0.00579736	"Nr1h4/Slc39a14/Irs2/Cry2/Eif4ebp1/Slc25a33/Agt/Myo5a/Klf15/Il1b/Baiap2l1/Foxo1/Akt1/Igf1r/Inhbb/Kank1/Adipoq/Pik3r1/Prkcb/Lpin1/Erfe/Trib3/Tns2/Prkcd/Ptprf/Mtor/Prkcz"	27
GO:0002695	"GO:0002695"	"negative regulation of leukocyte activation"	"20/675"	"56/4329"	0.000164221	0.0068485	0.00579736	"Cd300lf/Pglyrp1/Gpnmb/Runx1/Lgals3/Lilrb4b/Spi1/Cd37/Cebpb/Fas/Sdc4/Ptpn22/Cd84/Lilrb4a/Btla/Spn/Tyrobp/Il4ra/Hspb1/Hmox1"	20
GO:0045619	"GO:0045619"	"regulation of lymphocyte differentiation"	"20/675"	"56/4329"	0.000164221	0.0068485	0.00579736	"Pglyrp1/Ap3b1/Runx1/Sox4/Adam8/Lilrb4b/Zap70/Nfam1/Ptprc/Malt1/Fas/Zbtb16/Lilrb4a/Rorc/Zmiz1/Ikzf1/Il4ra/Hspb1/Ctla2a/Prkcz"	20
GO:1902107	"GO:1902107"	"positive regulation of leukocyte differentiation"	"20/675"	"56/4329"	0.000164221	0.0068485	0.00579736	"Ccr1/Ap3b1/Runx1/Sox4/Adam8/Itgam/Lilrb4b/Zap70/Ager/Ptprc/Malt1/Zbtb16/Klf10/Lilrb4a/Ninj1/Zmiz1/Ikzf1/Tyrobp/Il4ra/Prkcz"	20
GO:1903708	"GO:1903708"	"positive regulation of hemopoiesis"	"20/675"	"56/4329"	0.000164221	0.0068485	0.00579736	"Ccr1/Ap3b1/Runx1/Sox4/Adam8/Itgam/Lilrb4b/Zap70/Ager/Ptprc/Malt1/Zbtb16/Klf10/Lilrb4a/Ninj1/Zmiz1/Ikzf1/Tyrobp/Il4ra/Prkcz"	20
GO:0002886	"GO:0002886"	"regulation of myeloid leukocyte mediated immunity"	"11/675"	"22/4329"	0.00016543	0.0068485	0.00579736	"Rac2/Itgam/Spi1/Itgb2/Gab2/Ticam1/Cd84/Tyrobp/Il4ra/Ddx21/Hmox1"	11
GO:0046686	"GO:0046686"	"response to cadmium ion"	"7/675"	"10/4329"	0.000169553	0.00695763	0.00588974	"Mt2/Mt1/Mmp9/Npc1/Akt1/Daxx/Hmox1"	7
GO:0043523	"GO:0043523"	"regulation of neuron apoptotic process"	"30/675"	"100/4329"	0.000176887	0.00719546	0.00609107	"Mtnr1b/Lcn2/Mt1/Btg2/Retreg1/Gdf5/Adam8/Itgam/Agt/Bcl2l1/Il1b/Ppargc1a/Musk/Ager/Coro1a/Mecp2/Cebpb/Fas/Gclm/C5ar1/Gdnf/Ncf2/Pmaip1/Ptk2b/Tyrobp/Nr4a3/Bdnf/Foxo3/Ptprf/Hmox1"	30
GO:0071216	"GO:0071216"	"cellular response to biotic stimulus"	"23/675"	"69/4329"	0.000180793	0.00729096	0.00617191	"Nr1h4/Cd68/Arid5a/Il1b/Spi1/Zfp36/Akt1/Malt1/Cebpb/Cd14/Ptpn22/Ticam1/Cd84/Lilrb4a/Tlr1/Sbno2/Serpine1/Tnip2/Nfkbib/Txnip/Litaf/Ddt/Cxcl13"	23
GO:0050866	"GO:0050866"	"negative regulation of cell activation"	"21/675"	"61/4329"	0.000205959	0.00823484	0.00697092	"Cd300lf/Pglyrp1/Gpnmb/Runx1/Lgals3/Lilrb4b/Spi1/Cd37/Cebpb/Fas/Sdc4/Ptpn22/Cd84/Lilrb4a/Btla/Spn/Tyrobp/Il4ra/Hspb1/Prkcd/Hmox1"	21
GO:0035094	"GO:0035094"	"response to nicotine"	"8/675"	"13/4329"	0.000208174	0.00825287	0.00698618	"Chrna4/Chrnb2/Chrnb4/Chrnb3/Chrna3/Chrna5/Chrna2/Hmox1"	8
GO:0046883	"GO:0046883"	"regulation of hormone secretion"	"24/675"	"74/4329"	0.000212211	0.00834223	0.00706183	"Mtnr1b/Doc2b/Nr1h4/Irs2/Runx1/Rab11fip1/Cry2/Sox4/Glul/Agt/Agtr1a/Pim3/Il1b/Trpm2/Igfbp3/Aacs/Per2/Inhbb/Sidt2/Adipoq/Edn1/Arntl/Ucp2/Chd7"	24
GO:0008286	"GO:0008286"	"insulin receptor signaling pathway"	"18/675"	"49/4329"	0.00023092	0.0089799	0.00760162	"Nr1h4/Slc39a14/Irs2/Eif4ebp1/Agt/Il1b/Baiap2l1/Foxo1/Akt1/Igf1r/Kank1/Pik3r1/Prkcb/Erfe/Tns2/Prkcd/Ptprf/Prkcz"	18
GO:0071241	"GO:0071241"	"cellular response to inorganic substance"	"17/675"	"45/4329"	0.000232272	0.0089799	0.00760162	"Mt2/Mt1/Mmp9/Spidr/Junb/Scn5a/Trpm2/Myog/Foxo1/A3galt2/Akt1/Mecp2/Bnip3/Fas/Fosb/Daxx/Hmox1"	17
GO:2000379	"GO:2000379"	"positive regulation of reactive oxygen species metabolic process"	"13/675"	"30/4329"	0.000260819	0.0100009	0.00846592	"Lcn2/Itgam/Agt/Agtr1a/Cdkn1a/Cyp1b1/Ager/Itgb2/Ptk2b/Rab27a/Tyrobp/Foxo3/Prkcd"	13
GO:0009991	"GO:0009991"	"response to extracellular stimulus"	"34/675"	"121/4329"	0.000272521	0.0103647	0.00877386	"Nr1h4/Sik1/Mmp9/Gabarapl1/Sesn1/Cd68/Pim1/Glul/Eif4ebp1/Cdkn1a/Ppargc1a/Myh13/Atf3/Zfp36/Fam107a/Foxo1/Slc2a1/Sgip1/Ptprc/Aacs/Eif2ak4/Akt1/Fas/Klf10/Lilrb4a/Pmaip1/Rasgrp4/Dpyd/Inhbb/Zfyve1/Noct/Foxo3/Ulk1/Mtor"	34
GO:0043069	"GO:0043069"	"negative regulation of programmed cell death"	"69/675"	"299/4329"	0.000277345	0.0104631	0.00885714	"Cxcr2/Mtnr1b/Lcn2/Mt1/Acot1/Nr1h4/Hk3/Mmp9/Irs2/Btg2/Plac8/Tmbim1/Retreg1/Hck/Gdf5/Pim1/Adam8/Hmgb2/Agt/Agtr1a/Cdkn1a/Lgals3/Pim3/Plaur/Bcl2l1/Il1b/Ppargc1a/Cidea/Sphk1/Foxo1/Pik3cb/Coro1a/Akt1/Mecp2/Bnip3/Pttg1ip/Wnt11/Cebpb/Fas/Gclm/C5ar1/Sgk3/Igf1r/Gdnf/Foxp1/Tbx1/Rorc/Ptk2b/Cth/Bnip3l/Serpine1/Pik3r1/Mnt/Tnip2/Hspb1/Nr4a3/Hip1r/Edn1/Bdnf/Daxx/Por/Myc/Ucp2/Prkcd/Ivns1abp/Hmox1/Aatf/Mtor/Prkcz"	69
GO:0030593	"GO:0030593"	"neutrophil chemotaxis"	"14/675"	"34/4329"	0.000290491	0.0108714	0.00920277	"S100a8/S100a9/Cxcr2/Csf3r/Sell/Rac2/Itgam/Lgals3/Il1b/Itgb2/Vav1/C5ar1/Edn1/Cxcl13"	14
GO:0002888	"GO:0002888"	"positive regulation of myeloid leukocyte mediated immunity"	"6/675"	"8/4329"	0.000297218	0.0109479	0.00926757	"Itgam/Spi1/Itgb2/Ticam1/Tyrobp/Ddx21"	6
GO:0032930	"GO:0032930"	"positive regulation of superoxide anion generation"	"6/675"	"8/4329"	0.000297218	0.0109479	0.00926757	"Itgam/Agt/Agtr1a/Itgb2/Tyrobp/Prkcd"	6
GO:0022407	"GO:0022407"	"regulation of cell-cell adhesion"	"38/675"	"141/4329"	0.00030883	0.0112868	0.00955443	"Il6ra/Gpnmb/Ap3b1/Runx1/Sox4/Adam8/Lgals3/Plaur/Il1b/Lilrb4b/Zap70/Spi1/Ager/Itgb2/Coro1a/Ptprc/Akt1/Malt1/Cebpb/Zbtb16/Sdc4/Ptpn22/Ass1/Lilrb4a/Zmiz1/Ikzf1/Adipoq/Pik3r1/Btla/Spn/Il4ra/Hspb1/Nr4a3/Rgcc/Itgal/Prkcd/Cxcl13/Prkcz"	38
GO:0017157	"GO:0017157"	"regulation of exocytosis"	"22/675"	"67/4329"	0.000317396	0.0115099	0.00974333	"Cacna1i/Doc2b/Exph5/Rac2/Itgam/Myo5a/Bcl2l1/Spi1/Hgs/Itgb2/Gab2/Sdc4/Cd84/Chrna4/Chrnb2/Chrnb3/Chrna3/Chrna5/Rab27a/Il4ra/Prkcb/Hmox1"	22
GO:0009719	"GO:0009719"	"response to endogenous stimulus"	"89/675"	"409/4329"	0.000322883	0.0116188	0.00983552	"Nr1h4/Ddit4/Slc39a14/Irs2/Spidr/Trim63/Runx1/Sesn1/Cd68/Fbxo32/Cry2/Serpina3n/Gdf5/Mmp13/Hmgb2/Arid5a/Eif4ebp1/Slc25a33/Agt/Agtr1a/Myo5a/Klf15/Bcl2l1/Il1b/Ppargc1a/Spi1/Zfp36/Ager/Cidea/Itgb2/Trpm2/Baiap2l1/Ltbp3/Ltbp1/Fam107a/Foxo1/Npc1/Fibin/Coro1a/Spred3/Adamtsl2/Dync1li1/Akt1/Mecp2/Per1/Cebpb/Got1/Fas/Foxh1/Ptpn22/Ass1/Ticam1/Igf1r/Gdnf/Ncf2/Hsd3b3/Foxp1/Tbx1/Zmiz1/Garem1/Lrg1/Inhbb/Crebrf/K…	89
GO:0032869	"GO:0032869"	"cellular response to insulin stimulus"	"24/675"	"76/4329"	0.000334273	0.0119369	0.0101047	"Nr1h4/Slc39a14/Irs2/Eif4ebp1/Slc25a33/Agt/Myo5a/Il1b/Baiap2l1/Foxo1/Akt1/Igf1r/Inhbb/Kank1/Adipoq/Pik3r1/Prkcb/Lpin1/Erfe/Trib3/Tns2/Prkcd/Ptprf/Prkcz"	24
GO:0045766	"GO:0045766"	"positive regulation of angiogenesis"	"21/675"	"63/4329"	0.000342817	0.0120579	0.0102072	"Cxcr2/Mmp9/Chil1/Runx1/Agtr1a/Aplnr/Pgf/Lgals3/Cyp1b1/Il1b/Sphk1/Itgb2/C5ar1/Vegfd/Ptk2b/Ninj1/Lrg1/Serpine1/Hspb1/Prkcb/Hmox1"	21
GO:1904018	"GO:1904018"	"positive regulation of vasculature development"	"21/675"	"63/4329"	0.000342817	0.0120579	0.0102072	"Cxcr2/Mmp9/Chil1/Runx1/Agtr1a/Aplnr/Pgf/Lgals3/Cyp1b1/Il1b/Sphk1/Itgb2/C5ar1/Vegfd/Ptk2b/Ninj1/Lrg1/Serpine1/Hspb1/Prkcb/Hmox1"	21
GO:1901214	"GO:1901214"	"regulation of neuron death"	"37/675"	"137/4329"	0.000353372	0.0123364	0.0104429	"Mtnr1b/Lcn2/Mt1/Ddit4/Btg2/Gpnmb/Retreg1/Gdf5/Adam8/Itgam/Ubb/Agt/Bcl2l1/Il1b/Ppargc1a/Musk/Cd200r1/Ager/Trpm2/Coro1a/Mecp2/Cebpb/Fas/Gclm/C5ar1/Gdnf/Ncf2/Pmaip1/Ptk2b/Tyrobp/Nr4a3/Bdnf/Daxx/Foxo3/Ptprf/Hmox1/Mtor"	37
GO:0007169	"GO:0007169"	"transmembrane receptor protein tyrosine kinase signaling pathway"	"51/675"	"208/4329"	0.000399888	0.0138568	0.01173	"Nr1h4/Ddit4/Mmp9/Slc39a14/Irs2/Csrnp1/Hck/Sla/Eif4ebp1/Agt/Pgf/Plaur/Il1b/Zap70/Musk/Rnf115/Hgs/Baiap2l1/Foxo1/Lcp2/Pik3cb/Igfbp3/Akt1/Rhbdf2/Igf1r/Gdnf/Bex1/Errfi1/Vegfd/Gprc5a/Ptk2b/Styk1/Garem1/Kank1/Adipoq/Chrna3/Pik3r1/Hspb1/Nr4a3/Hip1r/Dok3/Bdnf/Prkcb/Txnip/Cyfip2/Erfe/Ulk1/Tns2/Prkcd/Ptprf/Prkcz"	51
GO:1903305	"GO:1903305"	"regulation of regulated secretory pathway"	"18/675"	"51/4329"	0.00040994	0.0139252	0.0117879	"Cacna1i/Doc2b/Rac2/Itgam/Bcl2l1/Spi1/Itgb2/Gab2/Cd84/Chrna4/Chrnb2/Chrnb3/Chrna3/Chrna5/Rab27a/Il4ra/Prkcb/Hmox1"	18
GO:0045582	"GO:0045582"	"positive regulation of T cell differentiation"	"14/675"	"35/4329"	0.000415883	0.0139252	0.0117879	"Ap3b1/Runx1/Sox4/Adam8/Lilrb4b/Zap70/Ptprc/Malt1/Zbtb16/Lilrb4a/Zmiz1/Ikzf1/Il4ra/Prkcz"	14
GO:2001233	"GO:2001233"	"regulation of apoptotic signaling pathway"	"38/675"	"143/4329"	0.000419704	0.0139252	0.0117879	"S100a8/S100a9/Mmp9/Tmbim1/Trp53inp1/Hmgb2/Ubb/Agt/Lgals3/Plaur/Bcl2l1/Il1b/Atf3/Pik3cb/Ptprc/Akt1/Pttg1ip/Fas/Gclm/Sgk3/Gdnf/Pmaip1/Cth/Inhbb/Serpine1/Mnt/Hspb1/Bdnf/Daxx/Dedd2/Myc/Siah1a/Sfpq/Pias4/Prkcd/Ivns1abp/Hmox1/Aatf"	38
GO:0036230	"GO:0036230"	"granulocyte activation"	"8/675"	"14/4329"	0.00041972	0.0139252	0.0117879	"Cxcr2/Il18rap/Itgam/Spi1/Itgb2/Pi4k2a/Tyrobp/Prkcd"	8
GO:0071548	"GO:0071548"	"response to dexamethasone"	"8/675"	"14/4329"	0.00041972	0.0139252	0.0117879	"Ddit4/Trim63/Fbxo32/Eif4ebp1/Agtr1a/Fibin/Gdnf/Por"	8
GO:0090322	"GO:0090322"	"regulation of superoxide metabolic process"	"8/675"	"14/4329"	0.00041972	0.0139252	0.0117879	"Itgam/Agt/Agtr1a/Itgb2/Akt1/Tyrobp/Prkcd/Aatf"	8
GO:0042742	"GO:0042742"	"defense response to bacterium"	"17/675"	"47/4329"	0.000424659	0.0139898	0.0118426	"Lcn2/Pglyrp1/Nr1h4/Plac8/Hp/Hck/Wfdc17/Hmgb2/Slpi/Ncf1/Cebpb/C5ar1/Foxp1/Serpine1/Spn/Prkcd/Cxcl13"	17
GO:0071375	"GO:0071375"	"cellular response to peptide hormone stimulus"	"27/675"	"91/4329"	0.000449839	0.0147157	0.0124571	"Nr1h4/Slc39a14/Irs2/Eif4ebp1/Slc25a33/Agt/Agtr1a/Myo5a/Il1b/Baiap2l1/Foxo1/Akt1/Igf1r/Inhbb/Kank1/Adipoq/Pik3r1/Nr4a3/Edn1/Prkcb/Lpin1/Erfe/Trib3/Tns2/Prkcd/Ptprf/Prkcz"	27
GO:0002696	"GO:0002696"	"positive regulation of leukocyte activation"	"30/675"	"105/4329"	0.000453183	0.0147222	0.0124625	"Irs2/Ap3b1/Runx1/Sox4/Adam8/Itgam/Cdkn1a/Il1b/Lilrb4b/Zap70/Ager/Itgb2/Gab2/Coro1a/Ptprc/Malt1/Zbtb16/Ptpn22/Ticam1/Lilrb4a/Zmiz1/Ikzf1/Chrnb2/Spn/Tyrobp/Tnip2/Il4ra/Nr4a3/Itgal/Prkcz"	30
GO:0042391	"GO:0042391"	"regulation of membrane potential"	"38/675"	"144/4329"	0.000487442	0.0157259	0.0133122	"Cacna1i/Mtnr1b/Kcnip2/Kcnk5/Scn5a/Ubb/Slc25a33/Agt/Rnf207/Bcl2l1/Kcnh6/Akt1/Mecp2/Bnip3/Got1/Kcnab2/Gclm/Gabrr1/Pmaip1/Foxp1/Ptk2b/Bnip3l/Chrna4/Chrnb2/Chrnb4/Chrnb3/Chrna3/Chrna5/Chrna2/Myh14/Xirp1/Gabrr2/Edn1/Bdnf/Myc/Ucp2/Mtor/Prkcz"	38
GO:0070997	"GO:0070997"	"neuron death"	"39/675"	"149/4329"	0.000492183	0.0157701	0.0133496	"Mtnr1b/Lcn2/Mt1/Ddit4/Btg2/Gpnmb/Retreg1/Gdf5/Adam8/Itgam/Ubb/Agt/Bcl2l1/Il1b/Ppargc1a/Musk/Cd200r1/Ager/Trpm2/Coro1a/Mecp2/Bnip3/Cebpb/Fas/Gclm/C5ar1/Gdnf/Ncf2/Pmaip1/Ptk2b/Tyrobp/Nr4a3/Bdnf/Daxx/Foxo3/Siah1a/Ptprf/Hmox1/Mtor"	39
GO:0002250	"GO:0002250"	"adaptive immune response"	"32/675"	"115/4329"	0.000495974	0.0157835	0.0133609	"Il6ra/Il18rap/Hpx/Arid5a/Bach2/Gadd45g/Il1b/Lilrb4b/Zap70/Pirb/Ager/Slc15a4/Ptprc/Eif2ak4/Malt1/Fas/Cd84/Lilrb4a/Rorc/Ptk2b/Lat2/Btla/Rab27a/Spn/Il4ra/Rora/Prkcb/Il17ra/Bmx/Prkcd/Mtor/Prkcz"	32
GO:0070482	"GO:0070482"	"response to oxygen levels"	"26/675"	"87/4329"	0.00050501	0.0158258	0.0133968	"Ddit4/Adam8/Eif4ebp1/Pgf/Ager/Foxo1/Pik3cb/Akt1/Mecp2/Bnip3/Fas/Vegfd/Hif3a/Fosl2/Bnip3l/Chrna4/Chrnb2/Rora/Edn1/Prkcb/Myc/Rgcc/Bach1/Ucp2/Hmox1/Mtor"	26
GO:0002687	"GO:0002687"	"positive regulation of leukocyte migration"	"19/675"	"56/4329"	0.000506388	0.0158258	0.0133968	"Cxcr2/Ccr1/Mmp9/Sell/Rac2/Adam8/Pgf/Lgals3/Il1b/Spi1/Ager/C5ar1/Vegfd/Ptk2b/Serpine1/Spn/Edn1/Plvap/Cxcl13"	19
GO:0046635	"GO:0046635"	"positive regulation of alpha-beta T cell activation"	"12/675"	"28/4329"	0.000509723	0.0158258	0.0133968	"Ap3b1/Runx1/Lilrb4b/Zap70/Ptprc/Malt1/Zbtb16/Ptpn22/Lilrb4a/Ikzf1/Il4ra/Prkcz"	12
GO:0050863	"GO:0050863"	"regulation of T cell activation"	"29/675"	"101/4329"	0.000513496	0.0158258	0.0133968	"Gpnmb/Ap3b1/Runx1/Rac2/Sox4/Adam8/Lgals3/Il1b/Lilrb4b/Zap70/Ager/Coro1a/Ptprc/Malt1/Cebpb/Zbtb16/Sdc4/Ptpn22/Lilrb4a/Rorc/Zmiz1/Ikzf1/Btla/Spn/Il4ra/Hspb1/Ctla2a/Itgal/Prkcz"	29
GO:0001666	"GO:0001666"	"response to hypoxia"	"24/675"	"78/4329"	0.000514221	0.0158258	0.0133968	"Ddit4/Adam8/Eif4ebp1/Pgf/Ager/Pik3cb/Akt1/Mecp2/Bnip3/Vegfd/Hif3a/Fosl2/Bnip3l/Chrna4/Chrnb2/Rora/Edn1/Prkcb/Myc/Rgcc/Bach1/Ucp2/Hmox1/Mtor"	24
GO:1903037	"GO:1903037"	"regulation of leukocyte cell-cell adhesion"	"30/675"	"106/4329"	0.000540722	0.0164521	0.0139269	"Gpnmb/Ap3b1/Runx1/Sox4/Adam8/Lgals3/Il1b/Lilrb4b/Zap70/Ager/Itgb2/Coro1a/Ptprc/Akt1/Malt1/Cebpb/Zbtb16/Sdc4/Ptpn22/Ass1/Lilrb4a/Zmiz1/Ikzf1/Btla/Spn/Il4ra/Hspb1/Nr4a3/Itgal/Prkcz"	30
GO:0009914	"GO:0009914"	"hormone transport"	"27/675"	"92/4329"	0.000544885	0.0164521	0.0139269	"Mtnr1b/Doc2b/Nr1h4/Irs2/Runx1/Rab11fip1/Cry2/Sox4/Glul/Agt/Agtr1a/Myo5a/Pim3/Il1b/Trpm2/Slc7a8/Igfbp3/Aacs/Per2/Inhbb/Sidt2/Adipoq/Edn1/Arntl/Dio2/Ucp2/Chd7"	27
GO:0046638	"GO:0046638"	"positive regulation of alpha-beta T cell differentiation"	"10/675"	"21/4329"	0.00054512	0.0164521	0.0139269	"Ap3b1/Runx1/Lilrb4b/Zap70/Malt1/Zbtb16/Lilrb4a/Ikzf1/Il4ra/Prkcz"	10
GO:0043409	"GO:0043409"	"negative regulation of MAPK cascade"	"21/675"	"65/4329"	0.000553283	0.0165914	0.0140449	"Nlrp12/Ranbp9/Agt/Il1b/Lilrb4b/Atf3/Foxo1/Pik3cb/Dusp9/Dusp4/Ptprc/Spred3/Akt1/Per1/Eif3a/Ptpn22/Igf1r/Lilrb4a/Errfi1/Adipoq/Prkcd"	21
GO:0045580	"GO:0045580"	"regulation of T cell differentiation"	"17/675"	"48/4329"	0.000564085	0.0168076	0.0142279	"Ap3b1/Runx1/Sox4/Adam8/Lilrb4b/Zap70/Ptprc/Malt1/Zbtb16/Lilrb4a/Rorc/Zmiz1/Ikzf1/Il4ra/Hspb1/Ctla2a/Prkcz"	17
GO:0032612	"GO:0032612"	"interleukin-1 production"	"14/675"	"36/4329"	0.000584661	0.0170722	0.0144519	"Il1r2/Nr1h4/Nlrp12/Il1b/Lilrb4b/Ager/Sphk1/Cd33/Malt1/Lilrb4a/Foxp1/Errfi1/Tyrobp/Hspb1"	14
GO:0048661	"GO:0048661"	"positive regulation of smooth muscle cell proliferation"	"14/675"	"36/4329"	0.000584661	0.0170722	0.0144519	"Il6ra/Mmp9/Agt/Ppargc1a/Ager/Akt1/Ern1/Igf1r/Foxp1/Nr4a3/Edn1/Myc/Hmox1/Mtor"	14
GO:0030316	"GO:0030316"	"osteoclast differentiation"	"15/675"	"40/4329"	0.000591214	0.0170722	0.0144519	"Cd300lf/Ccr1/Junb/Adam8/Lilrb4b/Gab2/Cebpb/Klf10/Lilrb4a/Foxp1/Ninj1/Sbno2/Pik3r1/Tyrobp/Mtor"	15
GO:0071248	"GO:0071248"	"cellular response to metal ion"	"15/675"	"40/4329"	0.000591214	0.0170722	0.0144519	"Mt2/Mt1/Mmp9/Junb/Scn5a/Trpm2/Myog/A3galt2/Akt1/Mecp2/Bnip3/Fas/Fosb/Daxx/Hmox1"	15
GO:1990266	"GO:1990266"	"neutrophil migration"	"15/675"	"40/4329"	0.000591214	0.0170722	0.0144519	"S100a8/S100a9/Cxcr2/Csf3r/Sell/Rac2/Adam8/Itgam/Lgals3/Il1b/Itgb2/Vav1/C5ar1/Edn1/Cxcl13"	15
GO:1901652	"GO:1901652"	"response to peptide"	"35/675"	"131/4329"	0.000631115	0.01804	0.0152712	"Nr1h4/Mmp9/Slc39a14/Irs2/Cry2/Serpina3n/Eif4ebp1/Slc25a33/Agt/Agtr1a/Myo5a/Klf15/Il1b/Ager/Baiap2l1/Foxo1/Akt1/Ptpn22/Igf1r/Inhbb/Kank1/Adipoq/Pik3r1/Erbin/Nr4a3/Edn1/Prkcb/Lpin1/Erfe/Trib3/Tns2/Prkcd/Ptprf/Mtor/Prkcz"	35
GO:0002699	"GO:0002699"	"positive regulation of immune effector process"	"24/675"	"79/4329"	0.000632443	0.01804	0.0152712	"Il18rap/Hpx/Rac2/Itgam/Arid5a/Il1b/Spi1/Itgb2/Cd37/Gab2/Ptprc/Malt1/Vav1/Ptpn22/Ticam1/Cd84/Lilrb4a/Foxp1/Tyrobp/Il4ra/Nr4a3/Ddx21/Hmox1/Prkcz"	24
GO:0032663	"GO:0032663"	"regulation of interleukin-2 production"	"9/675"	"18/4329"	0.000665882	0.0188788	0.0159812	"Nr1h4/Runx1/Il1b/Lilrb4b/Zfp36/Ptprc/Malt1/Lilrb4a/Sptbn1"	9
GO:0002285	"GO:0002285"	"lymphocyte activation involved in immune response"	"21/675"	"66/4329"	0.000695323	0.0195947	0.0165872	"Il6ra/Pglyrp1/Gadd45g/Lgals3/Spi1/Slc15a4/Coro1a/Ptprc/Eif2ak4/Malt1/Foxp1/Rorc/Ptk2b/Lcp1/Rab27a/Spn/Il4ra/Rora/Itgal/Mtor/Prkcz"	21
GO:0002685	"GO:0002685"	"regulation of leukocyte migration"	"23/675"	"75/4329"	0.000705069	0.0197391	0.0167094	"Cxcr2/Ccr1/Mmp9/Sell/Rac2/Adam8/Pgf/Lgals3/Il1b/Spi1/Cd200r1/Ager/Akt1/Ptpn22/C5ar1/Vegfd/Ptk2b/Ninj1/Serpine1/Spn/Edn1/Plvap/Cxcl13"	23
GO:0010035	"GO:0010035"	"response to inorganic substance"	"34/675"	"127/4329"	0.000722729	0.0197391	0.0167094	"Mt2/Lcn2/Mt1/Hk3/Mmp9/Spidr/Junb/Scn5a/Cyp1b1/Sphk1/Trpm2/Myog/Foxo1/Npc1/A3galt2/Fibin/Akt1/Mecp2/Bnip3/Fas/Ass1/Foxp1/Tnnt2/Ptk2b/Hba-a1/Nr4a3/Oser1/Edn1/Fosb/Daxx/Foxo3/Ucp2/Prkcd/Hmox1"	34
GO:0046879	"GO:0046879"	"hormone secretion"	"26/675"	"89/4329"	0.000741939	0.0197391	0.0167094	"Mtnr1b/Doc2b/Nr1h4/Irs2/Runx1/Rab11fip1/Cry2/Sox4/Glul/Agt/Agtr1a/Myo5a/Pim3/Il1b/Trpm2/Igfbp3/Aacs/Per2/Inhbb/Sidt2/Adipoq/Edn1/Arntl/Dio2/Ucp2/Chd7"	26
GO:0010648	"GO:0010648"	"negative regulation of cell communication"	"89/675"	"419/4329"	0.000754224	0.0197391	0.0167094	"Mtnr1b/Cd300lf/Il1r2/Nr1h4/Ddit4/Mmp9/Nlrp12/Tmbim1/Sesn1/Rab11fip1/Cry2/Hmgb2/Tgif1/Ranbp9/Agt/Aplnr/Myo5a/Lgals3/Pim3/Plaur/Bcl2l1/Il1b/Lilrb4b/Atf3/Pirb/Spi1/Rnf115/Ager/Cidea/Hgs/Ltbp1/Foxo1/Pik3cb/Dusp9/Dusp4/Ptprc/Igfbp3/Arrdc3/Spred3/Adamtsl2/Akt1/Pttg1ip/Per1/Wnt11/Foxh1/Gclm/Eif3a/Ptpn22/Sgk3/Igf1r/Gdnf/Gramd4/Lilrb4a/Foxp1/Errfi1/Mfhas1/Gprc5a/Ptk2b/Nploc4/Cth/Inhbb/Crebrf/Kank1/Adipoq…	89
GO:0023057	"GO:0023057"	"negative regulation of signaling"	"89/675"	"419/4329"	0.000754224	0.0197391	0.0167094	"Mtnr1b/Cd300lf/Il1r2/Nr1h4/Ddit4/Mmp9/Nlrp12/Tmbim1/Sesn1/Rab11fip1/Cry2/Hmgb2/Tgif1/Ranbp9/Agt/Aplnr/Myo5a/Lgals3/Pim3/Plaur/Bcl2l1/Il1b/Lilrb4b/Atf3/Pirb/Spi1/Rnf115/Ager/Cidea/Hgs/Ltbp1/Foxo1/Pik3cb/Dusp9/Dusp4/Ptprc/Igfbp3/Arrdc3/Spred3/Adamtsl2/Akt1/Pttg1ip/Per1/Wnt11/Foxh1/Gclm/Eif3a/Ptpn22/Sgk3/Igf1r/Gdnf/Gramd4/Lilrb4a/Foxp1/Errfi1/Mfhas1/Gprc5a/Ptk2b/Nploc4/Cth/Inhbb/Crebrf/Kank1/Adipoq…	89
GO:0051047	"GO:0051047"	"positive regulation of secretion"	"30/675"	"108/4329"	0.000761491	0.0197391	0.0167094	"S100a8/S100a9/Cacna1i/Doc2b/Nr1h4/Irs2/Exph5/Runx1/Sox4/Mmp13/Itgam/Glul/Agt/Lgals3/Bcl2l1/Il1b/Sphk1/Hgs/Itgb2/Trpm2/Cd33/Gab2/Aacs/Sdc4/Inhbb/Chrnb2/Rab27a/Il4ra/Edn1/Rgcc"	30
GO:0048660	"GO:0048660"	"regulation of smooth muscle cell proliferation"	"20/675"	"62/4329"	0.000762086	0.0197391	0.0167094	"Il6ra/Mmp9/Agt/Cdkn1a/Ppargc1a/Ager/Igfbp3/Akt1/Ern1/Igf1r/Foxp1/Gna13/Adipoq/Pik3r1/Nr4a3/Edn1/Sf1/Myc/Hmox1/Mtor"	20
GO:0036293	"GO:0036293"	"response to decreased oxygen levels"	"24/675"	"80/4329"	0.000773673	0.0197391	0.0167094	"Ddit4/Adam8/Eif4ebp1/Pgf/Ager/Pik3cb/Akt1/Mecp2/Bnip3/Vegfd/Hif3a/Fosl2/Bnip3l/Chrna4/Chrnb2/Rora/Edn1/Prkcb/Myc/Rgcc/Bach1/Ucp2/Hmox1/Mtor"	24
GO:0009648	"GO:0009648"	"photoperiodism"	"6/675"	"9/4329"	0.000774096	0.0197391	0.0167094	"Sik1/Cry2/Per1/Per2/Fbxl3/Rbm4b"	6
GO:0009649	"GO:0009649"	"entrainment of circadian clock"	"6/675"	"9/4329"	0.000774096	0.0197391	0.0167094	"Sik1/Cry2/Per1/Per2/Fbxl3/Rbm4b"	6
GO:0043153	"GO:0043153"	"entrainment of circadian clock by photoperiod"	"6/675"	"9/4329"	0.000774096	0.0197391	0.0167094	"Sik1/Cry2/Per1/Per2/Fbxl3/Rbm4b"	6
GO:0070486	"GO:0070486"	"leukocyte aggregation"	"6/675"	"9/4329"	0.000774096	0.0197391	0.0167094	"S100a8/S100a9/Rac2/Adam8/Il1b/Nr4a3"	6
GO:0071276	"GO:0071276"	"cellular response to cadmium ion"	"6/675"	"9/4329"	0.000774096	0.0197391	0.0167094	"Mt2/Mt1/Mmp9/Akt1/Daxx/Hmox1"	6
GO:0071605	"GO:0071605"	"monocyte chemotactic protein-1 production"	"6/675"	"9/4329"	0.000774096	0.0197391	0.0167094	"Nr1h4/Il1b/Ager/Cd84/Adipoq/Erbin"	6
GO:0071637	"GO:0071637"	"regulation of monocyte chemotactic protein-1 production"	"6/675"	"9/4329"	0.000774096	0.0197391	0.0167094	"Nr1h4/Il1b/Ager/Cd84/Adipoq/Erbin"	6
GO:0006811	"GO:0006811"	"ion transport"	"83/675"	"386/4329"	0.000775006	0.0197391	0.0167094	"Cacna1i/Mtnr1b/Lcn2/Nr1h4/Sik1/Ccr1/Mmp9/Slc39a14/Sln/Kcnip2/Kcnk5/Ap3b1/Hpx/Scn5a/Slc10a6/Agt/Agtr1a/Aplnr/Myo5a/Rnf207/Lgals3/Slc25a18/Il1b/Slc6a12/Ppargc1a/Kcnh6/Ager/Trpm2/Clcnkb/Slc15a4/Cd33/Tmem37/Slc7a8/Fxyd7/Slc2a1/Coro1a/Ptprc/Akt1/Slc25a28/Asic3/Per1/Slc6a17/Cebpb/Kcnab2/Ptpn22/Per2/Gdnf/Cd84/Hsd3b3/Gabrr1/Ptk2b/Slc20a1/Stc1/Slc38a6/Slc9a4/Car4/Pla2g12a/Chrna4/Chrnb2/Chrnb4/Chrnb3/Chrn…	83
GO:1900744	"GO:1900744"	"regulation of p38MAPK cascade"	"8/675"	"15/4329"	0.000777412	0.0197391	0.0167094	"Gadd45g/Il1b/Spi1/Ager/Sphk1/Per1/Ptpn22/Mfhas1"	8
GO:0031669	"GO:0031669"	"cellular response to nutrient levels"	"22/675"	"71/4329"	0.000783636	0.0197391	0.0167094	"Nr1h4/Sik1/Gabarapl1/Sesn1/Cd68/Pim1/Glul/Cdkn1a/Myh13/Atf3/Fam107a/Foxo1/Slc2a1/Eif2ak4/Fas/Klf10/Pmaip1/Inhbb/Zfyve1/Foxo3/Ulk1/Mtor"	22
GO:0043434	"GO:0043434"	"response to peptide hormone"	"31/675"	"113/4329"	0.000787571	0.0197391	0.0167094	"Nr1h4/Slc39a14/Irs2/Cry2/Serpina3n/Eif4ebp1/Slc25a33/Agt/Agtr1a/Myo5a/Klf15/Il1b/Baiap2l1/Foxo1/Akt1/Igf1r/Inhbb/Kank1/Adipoq/Pik3r1/Nr4a3/Edn1/Prkcb/Lpin1/Erfe/Trib3/Tns2/Prkcd/Ptprf/Mtor/Prkcz"	31
GO:0050867	"GO:0050867"	"positive regulation of cell activation"	"31/675"	"113/4329"	0.000787571	0.0197391	0.0167094	"Irs2/Ap3b1/Runx1/Sox4/Adam8/Itgam/Cdkn1a/Il1b/Lilrb4b/Zap70/Ager/Itgb2/Gab2/Coro1a/Ptprc/Malt1/Zbtb16/Ptpn22/Ticam1/Lilrb4a/Zmiz1/Ikzf1/Chrnb2/Spn/Tyrobp/Tnip2/Il4ra/Nr4a3/Plek/Itgal/Prkcz"	31
GO:0071496	"GO:0071496"	"cellular response to external stimulus"	"27/675"	"94/4329"	0.000789057	0.0197391	0.0167094	"Nr1h4/Sik1/Mmp9/Gabarapl1/Sesn1/Cd68/Pim1/Glul/Cdkn1a/Myh13/Atf3/Fam107a/Foxo1/Slc2a1/Ptprc/Eif2ak4/Akt1/Wnt11/Got1/Fas/Klf10/Pmaip1/Inhbb/Zfyve1/Foxo3/Ulk1/Mtor"	27
GO:0035710	"GO:0035710"	"CD4-positive	alpha-beta T cell activation"	"15/675"	"41/4329"	0.000800636	0.0198168	0.0167752	"Il6ra/Runx1/Ctsl/Gadd45g/Ager/Malt1/Cebpb/Lilrb4a/Foxp1/Rorc/Spn/Il4ra/Rora/Mtor/Prkcz"	15
GO:0071621	"GO:0071621"	"granulocyte chemotaxis"	"15/675"	"41/4329"	0.000800636	0.0198168	0.0167752	"S100a8/S100a9/Cxcr2/Csf3r/Sell/Rac2/Itgam/Lgals3/Il1b/Itgb2/Vav1/C5ar1/Edn1/Il17ra/Cxcl13"	15
GO:0042119	"GO:0042119"	"neutrophil activation"	"7/675"	"12/4329"	0.000839013	0.0206574	0.0174868	"Cxcr2/Il18rap/Itgam/Spi1/Itgb2/Tyrobp/Prkcd"	7
GO:1901653	"GO:1901653"	"cellular response to peptide"	"29/675"	"104/4329"	0.000867487	0.0211449	0.0178995	"Nr1h4/Slc39a14/Irs2/Eif4ebp1/Slc25a33/Agt/Agtr1a/Myo5a/Il1b/Ager/Baiap2l1/Foxo1/Akt1/Ptpn22/Igf1r/Inhbb/Kank1/Adipoq/Pik3r1/Nr4a3/Edn1/Prkcb/Lpin1/Erfe/Trib3/Tns2/Prkcd/Ptprf/Prkcz"	29
GO:0050670	"GO:0050670"	"regulation of lymphocyte proliferation"	"21/675"	"67/4329"	0.000867855	0.0211449	0.0178995	"Irs2/Gpnmb/Rac2/Cdkn1a/Lgals3/Il1b/Lilrb4b/Zap70/Ager/Coro1a/Ptprc/Cebpb/Sdc4/Ptpn22/Ticam1/Lilrb4a/Chrnb2/Btla/Spn/Tyrobp/Itgal"	21
GO:0045444	"GO:0045444"	"fat cell differentiation"	"26/675"	"90/4329"	0.000893163	0.0216488	0.018326	"Plac8/Cebpd/Retreg1/Pim1/Zfp36/Foxo1/Akt1/Bnip3/Cebpb/Zbtb16/Per2/Selenbp1/Rorc/Lrg1/Inhbb/Adipoq/Nr4a3/Tmem120a/Rora/Noct/Lpin1/Arntl/Dio2/Adig/Trib3/Mtor"	26
GO:0060548	"GO:0060548"	"negative regulation of cell death"	"75/675"	"344/4329"	0.000928225	0.0223827	0.0189473	"Cxcr2/Mtnr1b/Lcn2/Mt1/Acot1/Nr1h4/Hk3/Mmp9/Irs2/Btg2/Gpnmb/Plac8/Tmbim1/Retreg1/Hck/Sox4/Gdf5/Pim1/Adam8/Hmgb2/Ppp1r15a/Agt/Agtr1a/Cdkn1a/Lgals3/Pim3/Plaur/Bcl2l1/Il1b/Ppargc1a/Cd200r1/Cidea/Sphk1/Foxo1/Npc1/Pik3cb/Coro1a/Akt1/Mecp2/Bnip3/Pttg1ip/Wnt11/Cebpb/Fas/Gclm/C5ar1/Sgk3/Igf1r/Gdnf/Foxp1/Tbx1/Rorc/Ptk2b/Cth/Bnip3l/Serpine1/Pik3r1/Mnt/Tnip2/Hspb1/Nr4a3/Hip1r/Edn1/Bdnf/Daxx/Por/Myc/Adnp2/Uc…	75
GO:0022408	"GO:0022408"	"negative regulation of cell-cell adhesion"	"20/675"	"63/4329"	0.000957094	0.0229605	0.0194364	"Gpnmb/Runx1/Adam8/Lgals3/Lilrb4b/Spi1/Akt1/Cebpb/Sdc4/Ptpn22/Ass1/Lilrb4a/Adipoq/Pik3r1/Btla/Spn/Il4ra/Hspb1/Rgcc/Prkcd"	20
GO:0031347	"GO:0031347"	"regulation of defense response"	"41/675"	"164/4329"	0.000975742	0.0232884	0.019714	"S100a8/S100a9/Pglyrp1/Nr1h4/Il18rap/Ccr1/Nlrp12/Hpx/Siglece/Adam8/Hmgb2/Agt/Il1b/Spi1/Cd200r1/Zfp36/Ager/Sphk1/Cd37/Slc15a4/Eif2ak4/Ncf1/Cebpb/Vav1/Ptpn22/Trafd1/Foxp1/Mfhas1/Nploc4/Ninj1/Sbno2/Adipoq/Serpine1/Spn/Tyrobp/Rora/Il17ra/Otulin/Ddt/Sfpq/Ctla2a"	41
GO:0045765	"GO:0045765"	"regulation of angiogenesis"	"29/675"	"105/4329"	0.00102558	0.0243535	0.0206156	"Cxcr2/Mmp9/Chil1/Runx1/Ppp1r15a/Glul/Agt/Agtr1a/Aplnr/Pgf/Lgals3/Cyp1b1/Il1b/Sphk1/Hgs/Itgb2/Pik3cb/Mecp2/Fkbpl/C5ar1/Vegfd/Ptk2b/Ninj1/Lrg1/Serpine1/Hspb1/Prkcb/Rgcc/Hmox1"	29
GO:0015833	"GO:0015833"	"peptide transport"	"23/675"	"77/4329"	0.00105773	0.0249902	0.0211546	"S100a8/S100a9/Mtnr1b/Doc2b/Nr1h4/Irs2/Sox4/Glul/Myo5a/Pim3/Il1b/Trpm2/Slc15a4/Aacs/Per2/Inhbb/Sidt2/Edn1/Arntl/Dio2/Mgst1/Ucp2/Chd7"	23
GO:0042542	"GO:0042542"	"response to hydrogen peroxide"	"15/675"	"42/4329"	0.0010697	0.0250388	0.0211958	"Lcn2/Hk3/Cyp1b1/Sphk1/Trpm2/Bnip3/Foxp1/Ptk2b/Hba-a1/Nr4a3/Oser1/Edn1/Foxo3/Prkcd/Hmox1"	15
GO:0051251	"GO:0051251"	"positive regulation of lymphocyte activation"	"26/675"	"91/4329"	0.00107049	0.0250388	0.0211958	"Irs2/Ap3b1/Runx1/Sox4/Adam8/Cdkn1a/Il1b/Lilrb4b/Zap70/Ager/Coro1a/Ptprc/Malt1/Zbtb16/Ptpn22/Ticam1/Lilrb4a/Zmiz1/Ikzf1/Chrnb2/Spn/Tyrobp/Tnip2/Il4ra/Itgal/Prkcz"	26
GO:0032944	"GO:0032944"	"regulation of mononuclear cell proliferation"	"21/675"	"68/4329"	0.00107606	0.0250439	0.0212001	"Irs2/Gpnmb/Rac2/Cdkn1a/Lgals3/Il1b/Lilrb4b/Zap70/Ager/Coro1a/Ptprc/Cebpb/Sdc4/Ptpn22/Ticam1/Lilrb4a/Chrnb2/Btla/Spn/Tyrobp/Itgal"	21
GO:0038066	"GO:0038066"	"p38MAPK cascade"	"9/675"	"19/4329"	0.00109215	0.0252924	0.0214104	"Gadd45g/Il1b/Spi1/Zfp36/Ager/Sphk1/Per1/Ptpn22/Mfhas1"	9
GO:0002705	"GO:0002705"	"positive regulation of leukocyte mediated immunity"	"14/675"	"38/4329"	0.00109966	0.0253167	0.021431	"Il18rap/Hpx/Itgam/Arid5a/Il1b/Spi1/Itgb2/Ptprc/Malt1/Vav1/Ticam1/Tyrobp/Ddx21/Prkcz"	14
GO:0032652	"GO:0032652"	"regulation of interleukin-1 production"	"13/675"	"34/4329"	0.00110402	0.0253167	0.021431	"Il1r2/Nr1h4/Nlrp12/Lilrb4b/Ager/Sphk1/Cd33/Malt1/Lilrb4a/Foxp1/Errfi1/Tyrobp/Hspb1"	13
GO:0031668	"GO:0031668"	"cellular response to extracellular stimulus"	"24/675"	"82/4329"	0.00114001	0.0258875	0.0219142	"Nr1h4/Sik1/Mmp9/Gabarapl1/Sesn1/Cd68/Pim1/Glul/Cdkn1a/Myh13/Atf3/Fam107a/Foxo1/Slc2a1/Ptprc/Eif2ak4/Fas/Klf10/Pmaip1/Inhbb/Zfyve1/Foxo3/Ulk1/Mtor"	24
GO:0010817	"GO:0010817"	"regulation of hormone levels"	"36/675"	"140/4329"	0.00114215	0.0258875	0.0219142	"Mtnr1b/Doc2b/Nr1h4/Slc39a14/Irs2/Runx1/Ctsl/Rab11fip1/Cry2/Sox4/Dhrs9/Glul/Agt/Agtr1a/Myo5a/Cyp1b1/Pim3/Il1b/Ppargc1a/Trpm2/Slc7a8/Igfbp3/Aacs/Rdh12/Per2/Igf1r/Hsd3b3/Inhbb/Sidt2/Adipoq/Edn1/Por/Arntl/Dio2/Ucp2/Chd7"	36
GO:0002791	"GO:0002791"	"regulation of peptide secretion"	"18/675"	"55/4329"	0.00114551	0.0258875	0.0219142	"S100a8/S100a9/Mtnr1b/Doc2b/Nr1h4/Irs2/Sox4/Glul/Pim3/Il1b/Trpm2/Aacs/Per2/Inhbb/Sidt2/Arntl/Ucp2/Chd7"	18
GO:0098609	"GO:0098609"	"cell-cell adhesion"	"54/675"	"233/4329"	0.00116392	0.0261767	0.022159	"S100a8/S100a9/Il6ra/Sell/Gpnmb/Ap3b1/Runx1/Rac2/Sox4/Adam8/Itgam/Selplg/Mpzl2/Lgals3/Cyp1b1/Plaur/Il1b/Lilrb4b/Zap70/Spi1/Cd200r1/Ager/Itgb2/Cd33/Pik3cb/Coro1a/Ptprc/Akt1/Malt1/Cebpb/Zbtb16/Sdc4/Ptpn22/Ass1/Lilrb4a/Ninj1/Zmiz1/Ikzf1/Adipoq/Pik3r1/Btla/Plekha7/Spn/Il4ra/Hspb1/Nr4a3/Cyfip2/Rgcc/Plek/Itgal/Prkcd/Cxcl13/Ptprf/Prkcz"	54
GO:1903532	"GO:1903532"	"positive regulation of secretion by cell"	"28/675"	"101/4329"	0.0011695	0.0261767	0.022159	"Cacna1i/Doc2b/Nr1h4/Irs2/Exph5/Runx1/Sox4/Mmp13/Itgam/Glul/Agt/Lgals3/Bcl2l1/Il1b/Sphk1/Hgs/Itgb2/Trpm2/Cd33/Gab2/Aacs/Sdc4/Inhbb/Chrnb2/Rab27a/Il4ra/Edn1/Rgcc"	28
GO:0097191	"GO:0097191"	"extrinsic apoptotic signaling pathway"	"22/675"	"73/4329"	0.00118569	0.0263345	0.0222926	"Lcn2/Tmbim1/Hmgb2/Agt/Lgals3/Bcl2l1/Il1b/Atf3/Spi1/Ptprc/Fas/Gclm/Sgk3/Gdnf/Pmaip1/Mknk2/Serpine1/Pik3r1/Acvr1b/Dedd2/Foxo3/Hmox1"	22
GO:0043524	"GO:0043524"	"negative regulation of neuron apoptotic process"	"20/675"	"64/4329"	0.00119344	0.0263345	0.0222926	"Mtnr1b/Lcn2/Mt1/Btg2/Retreg1/Gdf5/Adam8/Agt/Bcl2l1/Ppargc1a/Coro1a/Mecp2/Cebpb/Gclm/C5ar1/Gdnf/Ptk2b/Nr4a3/Bdnf/Hmox1"	20
GO:0048659	"GO:0048659"	"smooth muscle cell proliferation"	"20/675"	"64/4329"	0.00119344	0.0263345	0.0222926	"Il6ra/Mmp9/Agt/Cdkn1a/Ppargc1a/Ager/Igfbp3/Akt1/Ern1/Igf1r/Foxp1/Gna13/Adipoq/Pik3r1/Nr4a3/Edn1/Sf1/Myc/Hmox1/Mtor"	20
GO:1901342	"GO:1901342"	"regulation of vasculature development"	"29/675"	"106/4329"	0.00120818	0.0265347	0.022462	"Cxcr2/Mmp9/Chil1/Runx1/Ppp1r15a/Glul/Agt/Agtr1a/Aplnr/Pgf/Lgals3/Cyp1b1/Il1b/Sphk1/Hgs/Itgb2/Pik3cb/Mecp2/Fkbpl/C5ar1/Vegfd/Ptk2b/Ninj1/Lrg1/Serpine1/Hspb1/Prkcb/Rgcc/Hmox1"	29
GO:0009967	"GO:0009967"	"positive regulation of signal transduction"	"89/675"	"426/4329"	0.00131305	0.0285453	0.024164	"S100a8/S100a9/Cd300lf/Il6ra/Nr1h4/Ccr1/Mmp9/Slc39a14/Chil1/Nlrp12/Gpnmb/Trp53inp1/Hpx/Sox4/Gdf5/Adam8/Ubb/Agt/Agtr1a/Gadd45g/Cyp1b1/Plaur/Il1b/Zap70/Atf3/Spi1/Ager/Sphk1/Slc15a4/Nfam1/Pik3cb/Ptprc/Igfbp3/Sorbs3/Dync1li1/Wnt11/Ern2/Ern1/Got1/Gpr65/Fas/Pik3r5/Cd14/Ptpn22/Rasd2/Ticam1/Igf1r/Cd84/Pmaip1/Foxp1/Rasgrp4/Abra/Tbx1/Mfhas1/Tlr1/Ptk2b/Ninj1/Zmiz1/Garem1/Cth/Lrg1/Inhbb/Crebrf/Kank1/Adipoq/P…	89
GO:0032147	"GO:0032147"	"activation of protein kinase activity"	"10/675"	"23/4329"	0.00131431	0.0285453	0.024164	"Il6ra/Chil1/Agt/Agtr1a/Malt1/Tlr1/Ptk2b/Chrna3/Prkcd/Prkcz"	10
GO:0000302	"GO:0000302"	"response to reactive oxygen species"	"19/675"	"60/4329"	0.00131804	0.0285453	0.024164	"Lcn2/Hk3/Mmp9/Sesn1/Cyp1b1/Sphk1/Trpm2/Akt1/Bnip3/Foxp1/Ptk2b/Hba-a1/Nr4a3/Oser1/Edn1/Foxo3/Ucp2/Prkcd/Hmox1"	19
GO:0097530	"GO:0097530"	"granulocyte migration"	"16/675"	"47/4329"	0.00133061	0.0285532	0.0241708	"S100a8/S100a9/Cxcr2/Csf3r/Sell/Rac2/Adam8/Itgam/Lgals3/Il1b/Itgb2/Vav1/C5ar1/Edn1/Il17ra/Cxcl13"	16
GO:1903531	"GO:1903531"	"negative regulation of secretion by cell"	"16/675"	"47/4329"	0.00133061	0.0285532	0.0241708	"Mtnr1b/Rab11fip1/Cry2/Myo5a/Pim3/Il1b/Spi1/Igfbp3/Rhbdf2/Idh2/Cd84/Inhbb/Adipoq/Edn1/Ucp2/Hmox1"	16
GO:0009409	"GO:0009409"	"response to cold"	"8/675"	"16/4329"	0.00134439	0.0285866	0.024199	"Plac8/Agt/Cidea/Eif2ak4/Cirbp/Rbm3/Dio2/Ucp2"	8
GO:1902041	"GO:1902041"	"regulation of extrinsic apoptotic signaling pathway via death domain receptors"	"8/675"	"16/4329"	0.00134439	0.0285866	0.024199	"Tmbim1/Hmgb2/Lgals3/Bcl2l1/Atf3/Pmaip1/Serpine1/Hmox1"	8
GO:0002286	"GO:0002286"	"T cell activation involved in immune response"	"15/675"	"43/4329"	0.00141116	0.0296214	0.0250749	"Il6ra/Gadd45g/Lgals3/Eif2ak4/Malt1/Foxp1/Rorc/Lcp1/Rab27a/Spn/Il4ra/Rora/Itgal/Mtor/Prkcz"	15
GO:0050796	"GO:0050796"	"regulation of insulin secretion"	"15/675"	"43/4329"	0.00141116	0.0296214	0.0250749	"Mtnr1b/Doc2b/Nr1h4/Irs2/Sox4/Glul/Pim3/Il1b/Trpm2/Aacs/Per2/Inhbb/Sidt2/Arntl/Ucp2"	15
GO:0008284	"GO:0008284"	"positive regulation of cell population proliferation"	"60/675"	"267/4329"	0.00141706	0.0296214	0.0250749	"Cxcr2/Wdr62/Il6ra/Mmp9/Irs2/Plac8/Hck/Scn5a/Rac2/Sox4/Pim1/Hmgb2/Glul/Tgif1/Slc25a33/Agt/Agtr1a/Aplnr/Cdkn1a/Pgf/Lgals3/Bcl2l1/Il1b/Zap70/Ppargc1a/Atf3/Ager/Sphk1/Ltbp3/Mustn1/Coro1a/Ptprc/Akt1/Mecp2/Ern1/Ptpn22/Tbx6/Ticam1/Igf1r/Gdnf/Bex1/Foxp1/Vegfd/Tbx1/Ptk2b/Zmiz1/Garem1/Fosl2/Lrg1/Chrnb2/Serpine1/Spn/Nr4a3/Esrp1/Edn1/Myc/Itgal/Hmox1/Mtor/Prkcz"	60
GO:0031667	"GO:0031667"	"response to nutrient levels"	"29/675"	"107/4329"	0.00141838	0.0296214	0.0250749	"Nr1h4/Sik1/Gabarapl1/Sesn1/Cd68/Pim1/Glul/Eif4ebp1/Cdkn1a/Ppargc1a/Myh13/Atf3/Zfp36/Fam107a/Foxo1/Slc2a1/Sgip1/Aacs/Eif2ak4/Akt1/Fas/Klf10/Pmaip1/Dpyd/Inhbb/Zfyve1/Foxo3/Ulk1/Mtor"	29
GO:0031399	"GO:0031399"	"regulation of protein modification process"	"95/675"	"461/4329"	0.00143108	0.0297537	0.025187	"Nfe2/Il6ra/Ddit4/Mmp9/Chil1/Nlrp12/Gpnmb/Hpx/Cry2/Sox4/Gdf5/Pim1/Adam8/Ppp1r15a/Arid5a/Ubb/Agt/Agtr1a/Aplnr/Cdkn1a/Gadd45g/Pgf/Klf15/Plaur/Il1b/Lilrb4b/Ppargc1a/Pirb/Spi1/Musk/Rchy1/Ager/Sphk1/Hgs/Itgb2/Cd33/Fam107a/Pik3cb/Ptprc/Igfbp3/Arrdc3/Eif2ak4/Akt1/Mecp2/Pttg1ip/Malt1/Ern2/Ern1/Fas/Pik3r5/Sdc4/Ptpn22/C5ar1/Rasd2/Per2/Ticam1/Tspyl2/Gdnf/Lilrb4a/Uvrag/Errfi1/Vegfd/Tbx1/Mfhas1/Gprc5a/Tlr1/Pt…	95
GO:0090087	"GO:0090087"	"regulation of peptide transport"	"18/675"	"56/4329"	0.00144826	0.0297614	0.0251935	"S100a8/S100a9/Mtnr1b/Doc2b/Nr1h4/Irs2/Sox4/Glul/Pim3/Il1b/Trpm2/Aacs/Per2/Inhbb/Sidt2/Arntl/Ucp2/Chd7"	18
GO:0034162	"GO:0034162"	"toll-like receptor 9 signaling pathway"	"5/675"	"7/4329"	0.00145053	0.0297614	0.0251935	"Nr1h4/Slc15a4/Ptpn22/Gramd4/Tnip2"	5
GO:0035095	"GO:0035095"	"behavioral response to nicotine"	"5/675"	"7/4329"	0.00145053	0.0297614	0.0251935	"Chrna4/Chrnb2/Chrnb4/Chrna3/Chrna5"	5
GO:0042594	"GO:0042594"	"response to starvation"	"20/675"	"65/4329"	0.00147795	0.0301916	0.0255577	"Sik1/Gabarapl1/Sesn1/Glul/Eif4ebp1/Cdkn1a/Myh13/Atf3/Zfp36/Foxo1/Slc2a1/Eif2ak4/Fas/Klf10/Pmaip1/Inhbb/Zfyve1/Foxo3/Ulk1/Mtor"	20
GO:0031401	"GO:0031401"	"positive regulation of protein modification process"	"68/675"	"311/4329"	0.00149203	0.0303467	0.0256889	"Nfe2/Il6ra/Mmp9/Chil1/Gpnmb/Hpx/Sox4/Gdf5/Pim1/Adam8/Ppp1r15a/Arid5a/Ubb/Agt/Agtr1a/Aplnr/Cdkn1a/Pgf/Plaur/Il1b/Pirb/Musk/Rchy1/Ager/Sphk1/Cd33/Fam107a/Ptprc/Arrdc3/Eif2ak4/Akt1/Mecp2/Pttg1ip/Malt1/Ern2/Ern1/Fas/Pik3r5/Sdc4/Ptpn22/Rasd2/Ticam1/Gdnf/Vegfd/Tbx1/Tlr1/Ptk2b/Sqstm1/Aspscr1/Inhbb/Adipoq/Chrna3/Pik3r1/Spn/Edn1/Bdnf/Daxx/Acvr1b/Lpin1/Arntl/Rgcc/Tollip/Trib3/Pias4/Prkcd/Arrdc4/Mtor/Prkcz"	68
GO:0032609	"GO:0032609"	"interferon-gamma production"	"12/675"	"31/4329"	0.00150684	0.0304604	0.0257852	"Pglyrp1/Nr1h4/Il18rap/Runx1/Arid5a/Gadd45g/Il1b/Lilrb4b/Cd14/Ptpn22/Lilrb4a/Spn"	12
GO:0120162	"GO:0120162"	"positive regulation of cold-induced thermogenesis"	"13/675"	"35/4329"	0.00151065	0.0304604	0.0257852	"Lcn2/Sln/Plac8/Gadd45g/Ppargc1a/Cebpb/Per2/Igf1r/Adipoq/Il4ra/Lpin1/Dio2/Ucp2"	13
GO:0007271	"GO:0007271"	"synaptic transmission	cholinergic"	"7/675"	"13/4329"	0.00157499	0.0314869	0.0266542	"Musk/Chrna4/Chrnb2/Chrnb3/Chrna3/Chrna5/Chrna2"	7
GO:0007162	"GO:0007162"	"negative regulation of cell adhesion"	"27/675"	"98/4329"	0.00157502	0.0314869	0.0266542	"Gpnmb/Runx1/Adam8/Lgals3/Cyp1b1/Lilrb4b/Spi1/Ager/Fam107a/Ptprc/Akt1/Cebpb/Sdc4/Ptpn22/Ass1/Lilrb4a/Rnd1/Kank1/Adipoq/Serpine1/Pik3r1/Btla/Spn/Il4ra/Hspb1/Rgcc/Prkcd"	27
GO:0045859	"GO:0045859"	"regulation of protein kinase activity"	"41/675"	"168/4329"	0.00161479	0.0320429	0.0271248	"Il6ra/Chil1/Pim1/Adam8/Agt/Agtr1a/Cdkn1a/Gadd45g/Il1b/Lilrb4b/Ager/Hgs/Pik3cb/Ptprc/Akt1/Malt1/Ern2/Ern1/Pik3r5/Sdc4/Ptpn22/C5ar1/Tspyl2/Lilrb4a/Uvrag/Errfi1/Gprc5a/Tlr1/Ptk2b/Cnppd1/Adipoq/Chrna3/Hspb1/Edn1/Daxx/Rgcc/Trib3/Prkcd/Mtor/Ggnbp2/Prkcz"	41
GO:0032101	"GO:0032101"	"regulation of response to external stimulus"	"59/675"	"263/4329"	0.00162027	0.0320429	0.0271248	"S100a8/S100a9/Cxcr2/Pglyrp1/Nr1h4/Il18rap/Ccr1/Nlrp12/Sell/Hpx/Rac2/Siglece/Adam8/Hmgb2/Agt/Pgf/Il1b/Spi1/Cd200r1/Zfp36/Ager/Sphk1/Cd37/Slc15a4/Aph1c/Aph1b/Eif2ak4/Ncf1/Cebpb/Vav1/Ptpn22/C5ar1/Igf1r/Cd84/Trafd1/Foxp1/Vegfd/Mfhas1/Ptk2b/Nploc4/Ninj1/Sbno2/Adipoq/Serpine1/Spn/Tyrobp/Hspb1/Sema6b/Rora/Edn1/Il17ra/Otulin/Ddt/Sfpq/Ctla2a/Prkcd/Cxcl13/Ptprf/Mtor"	59
GO:0002790	"GO:0002790"	"peptide secretion"	"21/675"	"70/4329"	0.00162338	0.0320429	0.0271248	"S100a8/S100a9/Mtnr1b/Doc2b/Nr1h4/Irs2/Sox4/Glul/Myo5a/Pim3/Il1b/Trpm2/Aacs/Per2/Inhbb/Sidt2/Edn1/Arntl/Dio2/Ucp2/Chd7"	21
GO:0014002	"GO:0014002"	"astrocyte development"	"6/675"	"10/4329"	0.00168091	0.0329009	0.0278511	"S100a8/S100a9/Agt/Il1b/Ager/C5ar1"	6
GO:1900745	"GO:1900745"	"positive regulation of p38MAPK cascade"	"6/675"	"10/4329"	0.00168091	0.0329009	0.0278511	"Gadd45g/Il1b/Spi1/Ager/Sphk1/Mfhas1"	6
GO:0055082	"GO:0055082"	"cellular chemical homeostasis"	"52/675"	"226/4329"	0.00169861	0.0329106	0.0278593	"Cxcr2/Cacna1i/Mt2/Mtnr1b/Lcn2/Mt1/Nr1h4/Ccr1/Hk3/Slc39a14/Ap3b1/Hpx/Sox4/Agt/Agtr1a/Aplnr/Myo5a/Klf15/Pim3/Il1b/Slc6a12/Ager/Trpm2/Pik3cb/Gpr157/Dmxl2/Coro1a/Ptprc/Aacs/Bnip3/Cd52/Ern1/Got1/Gpr65/C5ar1/Igf1r/Ptk2b/Stc1/Gna13/Slc9a4/Sidt2/Pik3r1/Mchr1/Edn1/Prkcb/Rab20/Myc/Erfe/Ucp2/Chd7/Cxcl13/Hmox1"	52
GO:0007167	"GO:0007167"	"enzyme linked receptor protein signaling pathway"	"67/675"	"307/4329"	0.00170043	0.0329106	0.0278593	"Nr1h4/Ddit4/Mmp9/Slc39a14/Irs2/Csrnp1/Hck/Sla/Gdf5/Tgif1/Eif4ebp1/Agt/Pgf/Plaur/Il1b/Zap70/Spi1/Musk/Rnf115/Cidea/Hgs/Baiap2l1/Ltbp3/Ltbp1/Foxo1/Lcp2/Pik3cb/Igfbp3/Spred3/Adamtsl2/Akt1/Rhbdf2/Got1/Foxh1/Igf1r/Gdnf/Bex1/Errfi1/Vegfd/Gprc5a/Ptk2b/Styk1/Zmiz1/Garem1/Lrg1/Inhbb/Kank1/Adipoq/Chrna3/Pik3r1/Sptbn1/Hspb1/Nr4a3/Hip1r/Dok3/Bdnf/Prkcb/Txnip/Acvr1b/Cyfip2/Erfe/Ulk1/Tns2/Hoxa13/Prkcd/Ptprf/P…	67
GO:0001932	"GO:0001932"	"regulation of protein phosphorylation"	"69/675"	"318/4329"	0.00170495	0.0329106	0.0278593	"Il6ra/Ddit4/Mmp9/Chil1/Nlrp12/Gpnmb/Hpx/Gdf5/Pim1/Adam8/Ppp1r15a/Agt/Agtr1a/Aplnr/Cdkn1a/Gadd45g/Pgf/Plaur/Il1b/Lilrb4b/Ppargc1a/Musk/Ager/Sphk1/Hgs/Itgb2/Pik3cb/Ptprc/Igfbp3/Eif2ak4/Akt1/Malt1/Ern2/Ern1/Fas/Pik3r5/Sdc4/Ptpn22/C5ar1/Tspyl2/Gdnf/Lilrb4a/Uvrag/Errfi1/Vegfd/Tbx1/Gprc5a/Tlr1/Ptk2b/Sqstm1/Cnppd1/Inhbb/Hbb-b1/Adipoq/Chrna3/Pik3r1/Spn/Ppp1r9b/Hspb1/Edn1/Bdnf/Daxx/Acvr1b/Rgcc/Trib3/Prkc…	69
GO:0002697	"GO:0002697"	"regulation of immune effector process"	"31/675"	"118/4329"	0.00170955	0.0329106	0.0278593	"Pglyrp1/Il18rap/Hpx/Rac2/Itgam/Arid5a/Lgals3/Il1b/Lilrb4b/Spi1/Ager/Itgb2/Cd37/Slc15a4/Gab2/Ptprc/Malt1/Ncf1/Vav1/Ptpn22/Ticam1/Cd84/Lilrb4a/Foxp1/Spn/Tyrobp/Il4ra/Nr4a3/Ddx21/Hmox1/Prkcz"	31
GO:0046651	"GO:0046651"	"lymphocyte proliferation"	"25/675"	"89/4329"	0.00172839	0.0331368	0.0280509	"Irs2/Gpnmb/Rac2/Itgam/Cdkn1a/Lgals3/Il1b/Lilrb4b/Zap70/Ager/Itgb2/Coro1a/Ptprc/Malt1/Cebpb/Sdc4/Ptpn22/Ticam1/Lilrb4a/Chrnb2/Btla/Spn/Tyrobp/Itgal/Prkcd"	25
GO:0009267	"GO:0009267"	"cellular response to starvation"	"18/675"	"57/4329"	0.00181613	0.034677	0.0293546	"Sik1/Gabarapl1/Sesn1/Glul/Cdkn1a/Myh13/Atf3/Foxo1/Slc2a1/Eif2ak4/Fas/Klf10/Pmaip1/Inhbb/Zfyve1/Foxo3/Ulk1/Mtor"	18
GO:0032963	"GO:0032963"	"collagen metabolic process"	"14/675"	"40/4329"	0.00195008	0.0367842	0.0311384	"Il6ra/Nr1h4/Mmp9/Adamts2/Ctsl/Mmp13/Ager/Ltbp1/Got1/Errfi1/Serpine1/Rgcc/Tns2/Prkcd"	14
GO:0045621	"GO:0045621"	"positive regulation of lymphocyte differentiation"	"14/675"	"40/4329"	0.00195008	0.0367842	0.0311384	"Ap3b1/Runx1/Sox4/Adam8/Lilrb4b/Zap70/Ptprc/Malt1/Zbtb16/Lilrb4a/Zmiz1/Ikzf1/Il4ra/Prkcz"	14
GO:0046634	"GO:0046634"	"regulation of alpha-beta T cell activation"	"14/675"	"40/4329"	0.00195008	0.0367842	0.0311384	"Ap3b1/Runx1/Lilrb4b/Zap70/Ager/Ptprc/Malt1/Zbtb16/Ptpn22/Lilrb4a/Ikzf1/Btla/Il4ra/Prkcz"	14
GO:0050778	"GO:0050778"	"positive regulation of immune response"	"34/675"	"134/4329"	0.00198447	0.0372825	0.0315602	"Il18rap/Hpx/Adam8/Itgam/Hmgb2/Arid5a/Lgals3/Il1b/Lilrb4b/Zap70/Spi1/Itgb2/Slc15a4/Lcp2/Nfam1/Gab2/Ptprc/Eif2ak4/Malt1/Vav1/Ptpn22/C5ar1/Lilrb4a/Foxp1/Lat2/C4a/Tyrobp/Il4ra/Nr4a3/Prkcb/Rgcc/Bmx/Sfpq/Prkcz"	34
GO:0043122	"GO:0043122"	"regulation of I-kappaB kinase/NF-kappaB signaling"	"17/675"	"53/4329"	0.00199863	0.0373983	0.0316583	"Nr1h4/Nlrp12/Il1b/Lilrb4b/Per1/Ticam1/Lilrb4a/Sqstm1/Cth/Adipoq/Tnip2/Map3k14/Hspb1/Rora/Prkcb/Nfkbib/Ddx21"	17
GO:1902532	"GO:1902532"	"negative regulation of intracellular signal transduction"	"42/675"	"175/4329"	0.0020106	0.0374725	0.031721	"Mtnr1b/Nr1h4/Ddit4/Mmp9/Nlrp12/Sesn1/Ranbp9/Agt/Aplnr/Plaur/Bcl2l1/Il1b/Lilrb4b/Atf3/Spi1/Foxo1/Pik3cb/Dusp9/Dusp4/Ptprc/Spred3/Akt1/Pttg1ip/Per1/Eif3a/Ptpn22/Igf1r/Lilrb4a/Errfi1/Nploc4/Kank1/Adipoq/Erbin/Hspb1/Rora/Rasa3/Arntl/Litaf/Prkcd/Ivns1abp/Mtor/Adgrg3"	42
GO:1903557	"GO:1903557"	"positive regulation of tumor necrosis factor superfamily cytokine production"	"13/675"	"36/4329"	0.00203403	0.0376338	0.0318576	"Adam8/Arid5a/Ager/Ptprc/Cd14/Ticam1/Cd84/Tlr1/Pik3r1/Spn/Tyrobp/Hspb1/Arfgef2"	13
GO:0032943	"GO:0032943"	"mononuclear cell proliferation"	"25/675"	"90/4329"	0.00204962	0.0376338	0.0318576	"Irs2/Gpnmb/Rac2/Itgam/Cdkn1a/Lgals3/Il1b/Lilrb4b/Zap70/Ager/Itgb2/Coro1a/Ptprc/Malt1/Cebpb/Sdc4/Ptpn22/Ticam1/Lilrb4a/Chrnb2/Btla/Spn/Tyrobp/Itgal/Prkcd"	25
GO:0045860	"GO:0045860"	"positive regulation of protein kinase activity"	"25/675"	"90/4329"	0.00204962	0.0376338	0.0318576	"Il6ra/Chil1/Pim1/Adam8/Agt/Agtr1a/Cdkn1a/Il1b/Ager/Ptprc/Akt1/Malt1/Ern2/Ern1/Pik3r5/Sdc4/Tlr1/Ptk2b/Adipoq/Chrna3/Edn1/Daxx/Rgcc/Prkcd/Prkcz"	25
GO:0045087	"GO:0045087"	"innate immune response"	"41/675"	"170/4329"	0.00205373	0.0376338	0.0318576	"S100a8/S100a9/Lcn2/Pglyrp1/Nr1h4/Il18rap/Ifitm1/Ccr1/Hpx/Rnf39/Hck/Wfdc17/Sla/Adam8/Hmgb2/Arid5a/Slpi/Lgals3/Zap70/Spi1/Slc15a4/Coro1a/Malt1/Ncf1/Vav1/Cd14/Ticam1/Cd84/Trafd1/Mfhas1/Tlr1/Ptk2b/Styk1/Rab27a/Tyrobp/Rab20/Il17ra/Ddx21/Otulin/Tollip/Sfpq"	41
GO:0034220	"GO:0034220"	"ion transmembrane transport"	"55/675"	"244/4329"	0.00207047	0.0376338	0.0318576	"Mtnr1b/Lcn2/Mmp9/Slc39a14/Sln/Kcnip2/Kcnk5/Scn5a/Agt/Agtr1a/Aplnr/Myo5a/Rnf207/Slc25a18/Slc6a12/Ppargc1a/Kcnh6/Ager/Trpm2/Clcnkb/Slc15a4/Tmem37/Slc7a8/Fxyd7/Coro1a/Ptprc/Akt1/Slc25a28/Asic3/Slc6a17/Kcnab2/Ptpn22/Per2/Gabrr1/Ptk2b/Slc20a1/Slc9a4/Chrna4/Chrnb2/Chrnb4/Chrnb3/Chrna3/Chrna5/Chrna2/Atp6v1h/Sestd1/Gabrr2/Tmem120a/Edn1/Myc/Catsper4/Fxyd5/Chd7/Prkcd/Mtor"	55
GO:0043367	"GO:0043367"	"CD4-positive	alpha-beta T cell differentiation"	"12/675"	"32/4329"	0.00207557	0.0376338	0.0318576	"Il6ra/Runx1/Ctsl/Gadd45g/Malt1/Foxp1/Rorc/Spn/Il4ra/Rora/Mtor/Prkcz"	12
GO:0070301	"GO:0070301"	"cellular response to hydrogen peroxide"	"12/675"	"32/4329"	0.00207557	0.0376338	0.0318576	"Lcn2/Hk3/Cyp1b1/Sphk1/Trpm2/Bnip3/Foxp1/Nr4a3/Oser1/Edn1/Foxo3/Prkcd"	12
GO:0071345	"GO:0071345"	"cellular response to cytokine stimulus"	"52/675"	"228/4329"	0.00208463	0.0376521	0.0318731	"Cxcr2/Cd300lf/Il1r2/Il6ra/Csf3r/Nr1h4/Il18rap/Ifitm1/Ccr1/Nlrp12/Hpx/Nfil3/Pira2/Il1b/Pirb/Spi1/Zfp36/Sphk1/Pmm1/Myog/Csf2rb/Coro1a/Ptprc/Csf2rb2/Spock2/Akt1/Cebpb/Foxh1/Gclm/Lilra6/Piga/Ptk2b/Ackr1/Cth/Crebrf/Sbno2/Adipoq/Serpine1/Tnip2/Erbin/Rora/Edn1/Rab20/Il17ra/Myc/Otulin/Foxo3/Tollip/Plvap/Pias4/Cxcl13/Ptprf"	52
GO:0007249	"GO:0007249"	"I-kappaB kinase/NF-kappaB signaling"	"20/675"	"67/4329"	0.00222265	0.0399905	0.0338526	"Nr1h4/Nlrp12/Il1b/Lilrb4b/Akt1/Per1/Malt1/Ticam1/Lilrb4a/Sqstm1/Cth/Adipoq/Tnip2/Map3k14/Hspb1/Rora/Edn1/Prkcb/Nfkbib/Ddx21"	20
GO:0055085	"GO:0055085"	"transmembrane transport"	"74/675"	"349/4329"	0.00225717	0.0403473	0.0341546	"Mtnr1b/Lcn2/Mmp9/Slc39a14/Sln/Kcnip2/Irs2/Kcnk5/Scn5a/Pim1/Slc25a33/Agt/Agtr1a/Aplnr/Myo5a/Rnf207/Abca4/Slc25a18/Klf15/Il1b/Slc6a12/Ppargc1a/Kcnh6/Spns2/Ager/Trpm2/Clcnkb/Slc15a4/Tmem37/Slc7a8/Fxyd7/Slc2a1/Coro1a/Ptprc/Akt1/Slc25a28/Asic3/Slc6a17/Kcnab2/Ptpn22/Per2/Gabrr1/Gjb2/Ptk2b/Slc20a1/Aspscr1/Slc38a6/Slc9a4/Chrna4/Chrnb2/Adipoq/Chrnb4/Chrnb3/Chrna3/Chrna5/Chrna2/Atp6v1h/Sestd1/Gabrr2/Nr4a3…	74
GO:2000377	"GO:2000377"	"regulation of reactive oxygen species metabolic process"	"18/675"	"58/4329"	0.00225973	0.0403473	0.0341546	"Lcn2/Itgam/Slc25a33/Agt/Agtr1a/Cdkn1a/Cyp1b1/Ager/Itgb2/Foxo1/Akt1/Bnip3/Ptk2b/Rab27a/Tyrobp/Foxo3/Prkcd/Aatf"	18
GO:0032103	"GO:0032103"	"positive regulation of response to external stimulus"	"30/675"	"115/4329"	0.00227065	0.0403882	0.0341892	"S100a8/S100a9/Cxcr2/Il18rap/Ccr1/Sell/Hpx/Rac2/Adam8/Hmgb2/Pgf/Il1b/Spi1/Ager/Slc15a4/Cebpb/Vav1/C5ar1/Igf1r/Vegfd/Ptk2b/Ninj1/Serpine1/Tyrobp/Hspb1/Edn1/Il17ra/Ddt/Sfpq/Cxcl13"	30
GO:0048878	"GO:0048878"	"chemical homeostasis"	"73/675"	"344/4329"	0.00236182	0.0418508	0.0354273	"Cxcr2/Cacna1i/Mt2/Mtnr1b/Lcn2/Mt1/Nr1h4/Ccr1/Hk3/Slc39a14/Ap3b1/Hpx/Scn5a/Cry2/Sox4/Agt/Agtr1a/Aplnr/Myo5a/Pygl/Klf15/Pim3/Il1b/Slc6a12/Soat2/Ager/Trpm2/Foxo1/Npc1/Pik3cb/Gpr157/Dmxl2/Coro1a/Ptprc/Napsa/Aacs/Akt1/Bnip3/Slc25a28/Cd52/Ern1/Got1/Gpr65/Acox1/Gclm/C5ar1/Igf1r/Grhl1/Pnpla2/Ptk2b/Aspscr1/Stc1/Gna13/Slc9a4/Sidt2/Car4/Adipoq/Pik3r1/Mchr1/Rora/Edn1/Prkcb/Rab20/Mylip/Myc/Gramd1b/Foxo3/Erfe…	73
GO:0051250	"GO:0051250"	"negative regulation of lymphocyte activation"	"15/675"	"45/4329"	0.00237097	0.0418543	0.0354303	"Pglyrp1/Gpnmb/Runx1/Lgals3/Lilrb4b/Cebpb/Fas/Sdc4/Ptpn22/Lilrb4a/Btla/Spn/Tyrobp/Il4ra/Hspb1"	15
GO:0001934	"GO:0001934"	"positive regulation of protein phosphorylation"	"47/675"	"203/4329"	0.00245368	0.0431516	0.0365285	"Il6ra/Mmp9/Chil1/Gpnmb/Hpx/Gdf5/Pim1/Adam8/Ppp1r15a/Agt/Agtr1a/Aplnr/Cdkn1a/Pgf/Plaur/Il1b/Musk/Ager/Sphk1/Ptprc/Eif2ak4/Akt1/Malt1/Ern2/Ern1/Fas/Pik3r5/Sdc4/Gdnf/Vegfd/Tbx1/Tlr1/Ptk2b/Sqstm1/Inhbb/Adipoq/Chrna3/Pik3r1/Spn/Edn1/Bdnf/Daxx/Acvr1b/Rgcc/Prkcd/Mtor/Prkcz"	47
GO:0071674	"GO:0071674"	"mononuclear cell migration"	"17/675"	"54/4329"	0.00250416	0.0437063	0.0369981	"Ccr1/Nlrp12/Adam8/Lgals3/Spi1/Cd200r1/Spns2/Ager/Trpm2/Akt1/C5ar1/Ptk2b/Ninj1/Serpine1/Spn/Itgal/Cxcl13"	17
GO:0007250	"GO:0007250"	"activation of NF-kappaB-inducing kinase activity"	"4/675"	"5/4329"	0.00256931	0.0437063	0.0369981	"Chil1/Agt/Malt1/Tlr1"	4
GO:0014854	"GO:0014854"	"response to inactivity"	"4/675"	"5/4329"	0.00256931	0.0437063	0.0369981	"Trim63/Scn5a/Fbxo32/Myog"	4
GO:0014870	"GO:0014870"	"response to muscle inactivity"	"4/675"	"5/4329"	0.00256931	0.0437063	0.0369981	"Trim63/Scn5a/Fbxo32/Myog"	4
GO:0014877	"GO:0014877"	"response to muscle inactivity involved in regulation of muscle adaptation"	"4/675"	"5/4329"	0.00256931	0.0437063	0.0369981	"Trim63/Scn5a/Fbxo32/Myog"	4
GO:0014894	"GO:0014894"	"response to denervation involved in regulation of muscle adaptation"	"4/675"	"5/4329"	0.00256931	0.0437063	0.0369981	"Trim63/Scn5a/Fbxo32/Myog"	4
GO:0043383	"GO:0043383"	"negative T cell selection"	"4/675"	"5/4329"	0.00256931	0.0437063	0.0369981	"Zap70/Ptprc/Fas/Spn"	4
GO:0045060	"GO:0045060"	"negative thymic T cell selection"	"4/675"	"5/4329"	0.00256931	0.0437063	0.0369981	"Zap70/Ptprc/Fas/Spn"	4
GO:2001187	"GO:2001187"	"positive regulation of CD8-positive	alpha-beta T cell activation"	"4/675"	"5/4329"	0.00256931	0.0437063	0.0369981	"Runx1/Lilrb4b/Ptpn22/Lilrb4a"	4
GO:0009064	"GO:0009064"	"glutamine family amino acid metabolic process"	"9/675"	"21/4329"	0.0025918	0.0439291	0.0371866	"Nr1h4/Fah/Ctps2/Glul/Mecp2/Got1/Gclm/Ass1/Prodh"	9
GO:0006468	"GO:0006468"	"protein phosphorylation"	"88/675"	"430/4329"	0.00268583	0.0445988	0.0377536	"Map3k6/Il6ra/Ddit4/Sik1/Mmp9/Chil1/Nlrp12/Gpnmb/Hpx/Hck/Gdf5/Pim1/Adam8/Ppp1r15a/Agt/Agtr1a/Aplnr/Cdkn1a/Gadd45g/Pgf/Pim3/Plaur/Il1b/Lilrb4b/Zap70/Ppargc1a/Musk/Ager/Sphk1/Hgs/Itgb2/Pik3cb/Ptprc/Igfbp3/Eif2ak4/Akt1/Malt1/Wnt11/Ern2/Ern1/Fas/Pik3r5/Sdc4/Ptpn22/C5ar1/Sgk3/Tspyl2/Igf1r/Gdnf/Lilrb4a/Uvrag/Errfi1/Vegfd/Tbx1/Gprc5a/Rorc/Tlr1/Ptk2b/Sqstm1/Styk1/Cnppd1/Inhbb/Hbb-b1/Adipoq/Chrna3/Mknk2/P…	88
GO:0051094	"GO:0051094"	"positive regulation of developmental process"	"88/675"	"430/4329"	0.00268583	0.0445988	0.0377536	"Cxcr2/Lcn2/Wdr62/Nr1h4/Ifitm1/Ccr1/Mmp9/Chil1/Cebpd/Ap3b1/Tal1/Runx1/Scgb3a1/Junb/Sox4/Gdf5/Pim1/Adam8/Itgam/Hmgb2/Tgif1/Agt/Agtr1a/Aplnr/Pgf/Lgals3/Cyp1b1/Il1b/Lilrb4b/Zap70/Ppargc1a/Musk/Zfp36/Ager/Sphk1/Itgb2/Ltbp3/Myog/Sgip1/Mustn1/Ptprc/Igfbp3/Tead4/Akt1/Mecp2/Bnip3/Malt1/Wnt11/Cebpb/Zbtb16/C5ar1/Igf1r/Gdnf/Klf10/Lilrb4a/Bex1/Vegfd/Tbx1/Ptk2b/Ninj1/Zmiz1/Ikzf1/Cth/Lrg1/Adipoq/Twf2/Serpine1/…	88
GO:0002690	"GO:0002690"	"positive regulation of leukocyte chemotaxis"	"13/675"	"37/4329"	0.00269805	0.0445988	0.0377536	"Cxcr2/Ccr1/Sell/Rac2/Pgf/Il1b/Spi1/C5ar1/Vegfd/Ptk2b/Serpine1/Edn1/Cxcl13"	13
GO:0002702	"GO:0002702"	"positive regulation of production of molecular mediator of immune response"	"13/675"	"37/4329"	0.00269805	0.0445988	0.0377536	"Hpx/Arid5a/Il1b/Cd37/Ptprc/Malt1/Ptpn22/Ticam1/Foxp1/Il4ra/Nr4a3/Ddx21/Prkcz"	13
GO:0009308	"GO:0009308"	"amine metabolic process"	"13/675"	"37/4329"	0.00269805	0.0445988	0.0377536	"Nr1h4/Inmt/Itgam/Agtr1a/Pnmt/Myo5a/Chka/Hdc/Mecp2/Paox/Chrnb2/Sat1/Abhd4"	13
GO:0010827	"GO:0010827"	"regulation of glucose transmembrane transport"	"13/675"	"37/4329"	0.00269805	0.0445988	0.0377536	"Irs2/Klf15/Il1b/Akt1/Aspscr1/Adipoq/Nr4a3/Edn1/Prkcb/Myc/Erfe/Trib3/Prkcd"	13
GO:0071675	"GO:0071675"	"regulation of mononuclear cell migration"	"13/675"	"37/4329"	0.00269805	0.0445988	0.0377536	"Ccr1/Adam8/Lgals3/Spi1/Cd200r1/Ager/Akt1/C5ar1/Ptk2b/Ninj1/Serpine1/Spn/Cxcl13"	13
GO:0032692	"GO:0032692"	"negative regulation of interleukin-1 production"	"7/675"	"14/4329"	0.00273026	0.0449724	0.0380698	"Il1r2/Nr1h4/Nlrp12/Lilrb4b/Cd33/Lilrb4a/Errfi1"	7
GO:0009266	"GO:0009266"	"response to temperature stimulus"	"16/675"	"50/4329"	0.00276062	0.0451544	0.0382239	"Plac8/Trp53inp1/Agt/Cidea/Trpm2/Eif2ak4/Akt1/Asic3/Cirbp/Rbm3/Rasa3/Daxx/Dio2/Ucp2/Hmox1/Mtor"	16
GO:0009743	"GO:0009743"	"response to carbohydrate"	"16/675"	"50/4329"	0.00276062	0.0451544	0.0382239	"Nr1h4/Slc39a14/Irs2/Sox4/Glul/Pim3/Il1b/Ager/Aacs/Ern1/Igf1r/Ncf2/Sidt2/Adipoq/Prkcb/Ucp2"	16
GO:0046888	"GO:0046888"	"negative regulation of hormone secretion"	"10/675"	"25/4329"	0.00279421	0.0453663	0.0384033	"Mtnr1b/Rab11fip1/Cry2/Pim3/Il1b/Igfbp3/Inhbb/Adipoq/Edn1/Ucp2"	10
GO:0050873	"GO:0050873"	"brown fat cell differentiation"	"10/675"	"25/4329"	0.00279421	0.0453663	0.0384033	"Plac8/Pim1/Bnip3/Cebpb/Selenbp1/Lrg1/Adipoq/Dio2/Adig/Mtor"	10
GO:0046626	"GO:0046626"	"regulation of insulin receptor signaling pathway"	"12/675"	"33/4329"	0.00280849	0.0453663	0.0384033	"Nr1h4/Agt/Il1b/Baiap2l1/Kank1/Pik3r1/Prkcb/Erfe/Tns2/Prkcd/Ptprf/Prkcz"	12
GO:0043549	"GO:0043549"	"regulation of kinase activity"	"46/675"	"199/4329"	0.00281236	0.0453663	0.0384033	"Il6ra/Chil1/Irs2/Pim1/Adam8/Agt/Agtr1a/Cdkn1a/Gadd45g/Il1b/Lilrb4b/Musk/Ager/Hgs/Pik3cb/Ptprc/Akt1/Wdr81/Malt1/Ern2/Ern1/Pik3r5/Sdc4/Ptpn22/C5ar1/Tspyl2/Igf1r/Lilrb4a/Uvrag/Errfi1/Gprc5a/Tlr1/Ptk2b/Cnppd1/Adipoq/Chrna3/Pik3r1/Hspb1/Edn1/Daxx/Rgcc/Trib3/Prkcd/Mtor/Ggnbp2/Prkcz"	46
GO:0022409	"GO:0022409"	"positive regulation of cell-cell adhesion"	"25/675"	"92/4329"	0.00284699	0.045495	0.0385122	"Il6ra/Ap3b1/Runx1/Sox4/Adam8/Plaur/Il1b/Lilrb4b/Zap70/Ager/Itgb2/Coro1a/Ptprc/Malt1/Zbtb16/Ptpn22/Lilrb4a/Zmiz1/Ikzf1/Spn/Il4ra/Nr4a3/Itgal/Cxcl13/Prkcz"	25
GO:0045921	"GO:0045921"	"positive regulation of exocytosis"	"11/675"	"29/4329"	0.00285196	0.045495	0.0385122	"Cacna1i/Doc2b/Exph5/Itgam/Bcl2l1/Hgs/Itgb2/Gab2/Sdc4/Rab27a/Il4ra"	11
GO:1901698	"GO:1901698"	"response to nitrogen compound"	"63/675"	"291/4329"	0.00285663	0.045495	0.0385122	"Nr1h4/Mmp9/Slc39a14/Sell/Irs2/Spidr/Sesn1/Cd68/Cry2/Serpina3n/Eif4ebp1/Slc25a33/Agt/Agtr1a/Myo5a/Klf15/Bcl2l1/Il1b/Ager/Itgb2/Trpm2/Baiap2l1/Foxo1/Npc1/Aacs/Akt1/Mecp2/Per1/Cebpb/Ptpn22/C5ar1/Ticam1/Igf1r/Pmaip1/Edem1/Nploc4/Inhbb/Kank1/Chrna4/Chrnb2/Adipoq/Chrna3/Pik3r1/Ubxn4/Ppp1r9b/Erbin/Nr4a3/Edn1/Bdnf/Prkcb/Daxx/Lpin1/Mylip/Myc/Ddx21/Erfe/Trib3/Mgst1/Tns2/Prkcd/Ptprf/Mtor/Prkcz"	63
GO:0003008	"GO:0003008"	"system process"	"91/675"	"448/4329"	0.00286912	0.045495	0.0385122	"Cxcr2/Cacna1i/Mtnr1b/Lcn2/Sln/Btg2/Trim63/Retreg1/Ap3b1/Runx1/Scn5a/Fbxo32/Rab11fip1/Myh6/Cry2/Mmp13/Agt/Agtr1a/Myo5a/Rnf207/Abca4/Klf15/Il1b/Kcnh6/Pirb/Musk/Ager/Sphk1/Fam107a/Myog/Foxo1/Aph1c/Aph1b/Lmod2/Dmxl2/Slc2a1/Eif2ak4/Akt1/Mecp2/Asic3/Ncf1/Kcnab2/Gclm/Ctdp1/Rdh12/C5ar1/Nyx/Per2/Gdnf/Ncf2/Gabrr1/Foxp1/Gjb2/Tnnt2/Errfi1/Tbx1/Ptk2b/Stc1/Gna13/Gaa/Inhbb/Slc9a4/Chrna4/Chrnb2/Adipoq/Chrnb4/Ch…	91
GO:0050708	"GO:0050708"	"regulation of protein secretion"	"21/675"	"73/4329"	0.00287869	0.045495	0.0385122	"Mtnr1b/Doc2b/Nr1h4/Irs2/Exph5/Rab11fip1/Sox4/Mmp13/Glul/Pim3/Il1b/Trpm2/Cd33/Aacs/Rhbdf2/Idh2/Per2/Inhbb/Sidt2/Arntl/Ucp2"	21
GO:0070663	"GO:0070663"	"regulation of leukocyte proliferation"	"21/675"	"73/4329"	0.00287869	0.045495	0.0385122	"Irs2/Gpnmb/Rac2/Cdkn1a/Lgals3/Il1b/Lilrb4b/Zap70/Ager/Coro1a/Ptprc/Cebpb/Sdc4/Ptpn22/Ticam1/Lilrb4a/Chrnb2/Btla/Spn/Tyrobp/Itgal"	21
GO:1903038	"GO:1903038"	"negative regulation of leukocyte cell-cell adhesion"	"15/675"	"46/4329"	0.0030236	0.0476242	0.0403146	"Gpnmb/Runx1/Adam8/Lgals3/Lilrb4b/Akt1/Cebpb/Sdc4/Ptpn22/Ass1/Lilrb4a/Btla/Spn/Il4ra/Hspb1"	15
GO:0071495	"GO:0071495"	"cellular response to endogenous stimulus"	"74/675"	"353/4329"	0.00309677	0.0486131	0.0411518	"Nr1h4/Ddit4/Slc39a14/Irs2/Spidr/Trim63/Runx1/Sesn1/Fbxo32/Cry2/Gdf5/Arid5a/Eif4ebp1/Slc25a33/Agt/Agtr1a/Myo5a/Bcl2l1/Il1b/Ppargc1a/Spi1/Zfp36/Ager/Cidea/Trpm2/Baiap2l1/Ltbp3/Ltbp1/Fam107a/Foxo1/Npc1/Coro1a/Spred3/Adamtsl2/Dync1li1/Akt1/Mecp2/Per1/Cebpb/Got1/Foxh1/Ptpn22/Igf1r/Gdnf/Ncf2/Foxp1/Tbx1/Zmiz1/Garem1/Lrg1/Inhbb/Crebrf/Kank1/Adipoq/Serpine1/Pik3r1/Ppp1r9b/Nr4a3/Edn1/Bdnf/Prkcb/Daxx/Lpin1…	74
GO:0002700	"GO:0002700"	"regulation of production of molecular mediator of immune response"	"17/675"	"55/4329"	0.00311197	0.0486883	0.0412154	"Hpx/Arid5a/Il1b/Lilrb4b/Cd37/Slc15a4/Ptprc/Malt1/Ptpn22/Ticam1/Lilrb4a/Foxp1/Il4ra/Nr4a3/Ddx21/Hmox1/Prkcz"	17
GO:0008285	"GO:0008285"	"negative regulation of cell population proliferation"	"54/675"	"243/4329"	0.00315139	0.0491406	0.0415983	"Nfe2/Ifitm1/Mmp9/Btg2/Gpnmb/Ifi30/Trp53inp1/Runx1/Ctsl/Sox4/Gdf5/Ppp1r15a/Tgif1/Agt/Cdkn1a/Lgals3/Cyp1b1/Il1b/Lilrb4b/Ppargc1a/Ager/Zfas1/Cd37/Myog/Slfn2/Igfbp3/Wnt11/Cebpb/Fas/Idh2/Zbtb16/Sdc4/Per2/Lilrb4a/Pmaip1/Ing1/Ptk2b/Gna13/Cth/Adipoq/Pik3r1/Btla/Spn/Tyrobp/Xirp1/Bdnf/Sf1/Myc/Rgcc/Brip1/Tns2/Ptprf/Hmox1/Ggnbp2"	54
GO:0002523	"GO:0002523"	"leukocyte migration involved in inflammatory response"	"6/675"	"11/4329"	0.00321361	0.0496148	0.0419997	"S100a8/S100a9/Adam8/Itgam/Itgb2/Ninj1"	6
GO:0032770	"GO:0032770"	"positive regulation of monooxygenase activity"	"6/675"	"11/4329"	0.00321361	0.0496148	0.0419997	"Il1b/Pik3cb/Akt1/Gdnf/Ptk2b/Por"	6
GO:0071549	"GO:0071549"	"cellular response to dexamethasone stimulus"	"6/675"	"11/4329"	0.00321361	0.0496148	0.0419997	"Ddit4/Trim63/Fbxo32/Eif4ebp1/Agtr1a/Gdnf"	6
GO:0023061	"GO:0023061"	"signal release"	"36/675"	"148/4329"	0.00323878	0.0498388	0.0421894	"Mtnr1b/Doc2b/Nr1h4/Irs2/Runx1/Rab11fip1/Cry2/Sox4/Glul/Agt/Agtr1a/Myo5a/Lgals3/Pim3/Bcl2l1/Il1b/Sphk1/Trpm2/Igfbp3/Aacs/Per2/Napb/Inhbb/Sidt2/Chrna4/Chrnb2/Adipoq/Chrnb3/Chrna3/Chrna5/Edn1/Prkcb/Arntl/Dio2/Ucp2/Chd7"	36
GO:0050870	"GO:0050870"	"positive regulation of T cell activation"	"20/675"	"69/4329"	0.00326146	0.0500233	0.0423455	"Ap3b1/Runx1/Sox4/Adam8/Il1b/Lilrb4b/Zap70/Ager/Coro1a/Ptprc/Malt1/Zbtb16/Ptpn22/Lilrb4a/Zmiz1/Ikzf1/Spn/Il4ra/Itgal/Prkcz"	20
GO:0001963	"GO:0001963"	"synaptic transmission	dopaminergic"	"5/675"	"8/4329"	0.00337273	0.0506429	0.04287	"Aph1c/Aph1b/Rasd2/Gdnf/Chrnb2"	5
GO:0010713	"GO:0010713"	"negative regulation of collagen metabolic process"	"5/675"	"8/4329"	0.00337273	0.0506429	0.04287	"Il6ra/Nr1h4/Ager/Got1/Errfi1"	5
GO:0032966	"GO:0032966"	"negative regulation of collagen biosynthetic process"	"5/675"	"8/4329"	0.00337273	0.0506429	0.04287	"Il6ra/Nr1h4/Ager/Got1/Errfi1"	5
GO:0034123	"GO:0034123"	"positive regulation of toll-like receptor signaling pathway"	"5/675"	"8/4329"	0.00337273	0.0506429	0.04287	"Slc15a4/Ptpn22/Mfhas1/Tlr1/Ninj1"	5
GO:0035176	"GO:0035176"	"social behavior"	"5/675"	"8/4329"	0.00337273	0.0506429	0.04287	"Il1b/Mecp2/Tbx1/Chrnb2/Mtor"	5
GO:0051703	"GO:0051703"	"biological process involved in intraspecies interaction between organisms"	"5/675"	"8/4329"	0.00337273	0.0506429	0.04287	"Il1b/Mecp2/Tbx1/Chrnb2/Mtor"	5
GO:0071692	"GO:0071692"	"protein localization to extracellular region"	"26/675"	"98/4329"	0.00339419	0.0506429	0.04287	"Mtnr1b/Doc2b/Nr1h4/Irs2/Exph5/Rab11fip1/Sox4/Mmp13/Glul/Agtr1a/Myo5a/Pim3/Il1b/Trpm2/Cd33/Ltbp1/Aacs/Tango2/Rhbdf2/Idh2/Per2/Inhbb/Sidt2/Arntl/Plek/Ucp2"	26
GO:0002065	"GO:0002065"	"columnar/cuboidal epithelial cell differentiation"	"8/675"	"18/4329"	0.00342094	0.0506429	0.04287	"Sox4/Shroom3/Wnt11/Cebpb/Foxp1/Sidt2/Serpine1/Arntl"	8
GO:0032722	"GO:0032722"	"positive regulation of chemokine production"	"8/675"	"18/4329"	0.00342094	0.0506429	0.04287	"Il6ra/Il1b/Ager/Ticam1/Cd84/Adipoq/Il4ra/Il17ra"	8
GO:0032965	"GO:0032965"	"regulation of collagen biosynthetic process"	"8/675"	"18/4329"	0.00342094	0.0506429	0.04287	"Il6ra/Nr1h4/Ager/Ltbp1/Got1/Errfi1/Serpine1/Rgcc"	8
GO:0038179	"GO:0038179"	"neurotrophin signaling pathway"	"8/675"	"18/4329"	0.00342094	0.0506429	0.04287	"Ddit4/Agt/Coro1a/Bex1/Bdnf/Cyfip2/Ulk1/Ptprf"	8
GO:0090276	"GO:0090276"	"regulation of peptide hormone secretion"	"16/675"	"51/4329"	0.00345564	0.0508783	0.0430693	"Mtnr1b/Doc2b/Nr1h4/Irs2/Sox4/Glul/Pim3/Il1b/Trpm2/Aacs/Per2/Inhbb/Sidt2/Arntl/Ucp2/Chd7"	16
GO:0019725	"GO:0019725"	"cellular homeostasis"	"54/675"	"244/4329"	0.00345859	0.0508783	0.0430693	"Cxcr2/Cacna1i/Mt2/Mtnr1b/Lcn2/Mt1/Nr1h4/Ccr1/Hk3/Slc39a14/Ap3b1/Hpx/Sox4/Agt/Agtr1a/Aplnr/Myo5a/Klf15/Pim3/Il1b/Slc6a12/Ager/Trpm2/Pik3cb/Gpr157/Dmxl2/Coro1a/Ptprc/Aacs/Bnip3/Cd52/Ern1/Got1/Gpr65/C5ar1/Igf1r/Ptk2b/Stc1/Gna13/Gaa/Slc9a4/Sidt2/Pik3r1/Mchr1/Edn1/Prkcb/Rab20/Myc/Erfe/Ucp2/Tns2/Chd7/Cxcl13/Hmox1"	54
GO:1904019	"GO:1904019"	"epithelial cell apoptotic process"	"13/675"	"38/4329"	0.00352921	0.0517543	0.0438108	"Bcl2l1/Ppargc1a/Zfp36/Ager/Fas/Igf1r/Serpine1/Tnip2/Rgcc/Foxo3/Pias4/Hmox1/Mtor"	13
GO:0042113	"GO:0042113"	"B cell activation"	"22/675"	"79/4329"	0.00359981	0.0524608	0.0444089	"Irs2/Cdkn1a/Spi1/Slc15a4/Nfam1/Ptprc/Malt1/Fas/Ticam1/Foxp1/Ptk2b/Lat2/Ikzf1/Chrna4/Chrnb2/Pik3r1/Btla/Tyrobp/Tnip2/Prkcb/Prkcd/Adgrg3"	22
GO:1903039	"GO:1903039"	"positive regulation of leukocyte cell-cell adhesion"	"22/675"	"79/4329"	0.00359981	0.0524608	0.0444089	"Ap3b1/Runx1/Sox4/Adam8/Il1b/Lilrb4b/Zap70/Ager/Itgb2/Coro1a/Ptprc/Malt1/Zbtb16/Ptpn22/Lilrb4a/Zmiz1/Ikzf1/Spn/Il4ra/Nr4a3/Itgal/Prkcz"	22
GO:0019220	"GO:0019220"	"regulation of phosphate metabolic process"	"83/675"	"406/4329"	0.0036677	0.0531096	0.0449581	"Il6ra/Nr1h4/Ddit4/Mmp9/Chil1/Nlrp12/Irs2/Gpnmb/Hpx/Cry2/Gdf5/Pim1/Adam8/Ppp1r15a/Agt/Agtr1a/Aplnr/Cdkn1a/Gadd45g/Pgf/Plaur/Bcl2l1/Il1b/Lilrb4b/Ppargc1a/Pirb/Musk/Ager/Sphk1/Hgs/Itgb2/Cd33/Myog/Pik3cb/Ptprc/Igfbp3/Eif2ak4/Akt1/Wdr81/Malt1/Ern2/Ern1/Fas/Pik3r5/Sdc4/Ptpn22/C5ar1/Tspyl2/Igf1r/Gdnf/Lilrb4a/Uvrag/Errfi1/Vegfd/Tbx1/Mfhas1/Gprc5a/Tlr1/Ptk2b/Sqstm1/Cnppd1/Inhbb/Hbb-b1/Adipoq/Chrna3/Pik3r…	83
GO:0051174	"GO:0051174"	"regulation of phosphorus metabolic process"	"83/675"	"406/4329"	0.0036677	0.0531096	0.0449581	"Il6ra/Nr1h4/Ddit4/Mmp9/Chil1/Nlrp12/Irs2/Gpnmb/Hpx/Cry2/Gdf5/Pim1/Adam8/Ppp1r15a/Agt/Agtr1a/Aplnr/Cdkn1a/Gadd45g/Pgf/Plaur/Bcl2l1/Il1b/Lilrb4b/Ppargc1a/Pirb/Musk/Ager/Sphk1/Hgs/Itgb2/Cd33/Myog/Pik3cb/Ptprc/Igfbp3/Eif2ak4/Akt1/Wdr81/Malt1/Ern2/Ern1/Fas/Pik3r5/Sdc4/Ptpn22/C5ar1/Tspyl2/Igf1r/Gdnf/Lilrb4a/Uvrag/Errfi1/Vegfd/Tbx1/Mfhas1/Gprc5a/Tlr1/Ptk2b/Sqstm1/Cnppd1/Inhbb/Hbb-b1/Adipoq/Chrna3/Pik3r…	83
GO:0001659	"GO:0001659"	"temperature homeostasis"	"19/675"	"65/4329"	0.00368974	0.0531096	0.0449581	"Lcn2/Sln/Plac8/Gadd45g/Il1b/Ppargc1a/Cidea/Trpm2/Arrdc3/Cebpb/Per2/Igf1r/Sqstm1/Adipoq/Il4ra/Lpin1/Arntl/Dio2/Ucp2"	19
GO:0030072	"GO:0030072"	"peptide hormone secretion"	"19/675"	"65/4329"	0.00368974	0.0531096	0.0449581	"Mtnr1b/Doc2b/Nr1h4/Irs2/Sox4/Glul/Myo5a/Pim3/Il1b/Trpm2/Aacs/Per2/Inhbb/Sidt2/Edn1/Arntl/Dio2/Ucp2/Chd7"	19
GO:0042886	"GO:0042886"	"amide transport"	"23/675"	"84/4329"	0.00372377	0.0532375	0.0450664	"S100a8/S100a9/Mtnr1b/Doc2b/Nr1h4/Irs2/Sox4/Glul/Myo5a/Pim3/Il1b/Trpm2/Slc15a4/Aacs/Per2/Inhbb/Sidt2/Edn1/Arntl/Dio2/Mgst1/Ucp2/Chd7"	23
GO:0007610	"GO:0007610"	"behavior"	"40/675"	"170/4329"	0.00373025	0.0532375	0.0450664	"Mtnr1b/Lcn2/Btg2/Tal1/Runx1/Agt/Agtr1a/Myo5a/Il1b/Pirb/Musk/Ager/Npc1/Aph1c/Aph1b/Gpr157/Sgip1/Ciart/Arrdc3/Eif2ak4/Akt1/Mecp2/Rasd2/Foxp1/Tbx1/Ninj1/Gaa/Crebrf/Chrna4/Chrnb2/Chrnb4/Chrna3/Chrna5/Myh14/Nr4a3/Mchr1/Bdnf/Chd7/Mtor/Prkcz"	40
GO:0032623	"GO:0032623"	"interleukin-2 production"	"9/675"	"22/4329"	0.00378967	0.0532375	0.0450664	"Nr1h4/Runx1/Il1b/Lilrb4b/Zfp36/Ptprc/Malt1/Lilrb4a/Sptbn1"	9
GO:0032637	"GO:0032637"	"interleukin-8 production"	"9/675"	"22/4329"	0.00378967	0.0532375	0.0450664	"Chil1/Il1b/Cd33/Ptprc/Cd14/Ptpn22/Tlr1/Adipoq/Serpine1"	9
GO:0032677	"GO:0032677"	"regulation of interleukin-8 production"	"9/675"	"22/4329"	0.00378967	0.0532375	0.0450664	"Chil1/Il1b/Cd33/Ptprc/Cd14/Ptpn22/Tlr1/Adipoq/Serpine1"	9
GO:0071384	"GO:0071384"	"cellular response to corticosteroid stimulus"	"9/675"	"22/4329"	0.00378967	0.0532375	0.0450664	"Ddit4/Trim63/Fbxo32/Eif4ebp1/Agtr1a/Zfp36/Fam107a/Gdnf/Crebrf"	9
GO:0071385	"GO:0071385"	"cellular response to glucocorticoid stimulus"	"9/675"	"22/4329"	0.00378967	0.0532375	0.0450664	"Ddit4/Trim63/Fbxo32/Eif4ebp1/Agtr1a/Zfp36/Fam107a/Gdnf/Crebrf"	9
GO:0071677	"GO:0071677"	"positive regulation of mononuclear cell migration"	"9/675"	"22/4329"	0.00378967	0.0532375	0.0450664	"Ccr1/Adam8/Lgals3/Spi1/Ager/Ptk2b/Serpine1/Spn/Cxcl13"	9
GO:0043433	"GO:0043433"	"negative regulation of DNA-binding transcription factor activity"	"17/675"	"56/4329"	0.00383718	0.0537435	0.0454947	"Nr1h4/Sik1/Nlrp12/Pim1/Cyp1b1/Spi1/Eif2ak4/Foxh1/Tbx6/Igf1r/Erbin/Zfp932/Nfkbib/Otulin/Pias4/Hmox1/Adgrg3"	17
GO:0032611	"GO:0032611"	"interleukin-1 beta production"	"11/675"	"30/4329"	0.00388189	0.0537537	0.0455033	"Il1b/Lilrb4b/Ager/Sphk1/Cd33/Malt1/Lilrb4a/Foxp1/Errfi1/Tyrobp/Hspb1"	11
GO:0002287	"GO:0002287"	"alpha-beta T cell activation involved in immune response"	"10/675"	"26/4329"	0.00391834	0.0537537	0.0455033	"Il6ra/Gadd45g/Malt1/Foxp1/Rorc/Spn/Il4ra/Rora/Mtor/Prkcz"	10
GO:0002293	"GO:0002293"	"alpha-beta T cell differentiation involved in immune response"	"10/675"	"26/4329"	0.00391834	0.0537537	0.0455033	"Il6ra/Gadd45g/Malt1/Foxp1/Rorc/Spn/Il4ra/Rora/Mtor/Prkcz"	10
GO:0002294	"GO:0002294"	"CD4-positive	alpha-beta T cell differentiation involved in immune response"	"10/675"	"26/4329"	0.00391834	0.0537537	0.0455033	"Il6ra/Gadd45g/Malt1/Foxp1/Rorc/Spn/Il4ra/Rora/Mtor/Prkcz"	10
GO:0042093	"GO:0042093"	"T-helper cell differentiation"	"10/675"	"26/4329"	0.00391834	0.0537537	0.0455033	"Il6ra/Gadd45g/Malt1/Foxp1/Rorc/Spn/Il4ra/Rora/Mtor/Prkcz"	10
GO:0045670	"GO:0045670"	"regulation of osteoclast differentiation"	"10/675"	"26/4329"	0.00391834	0.0537537	0.0455033	"Ccr1/Adam8/Lilrb4b/Cebpb/Klf10/Lilrb4a/Ninj1/Pik3r1/Tyrobp/Mtor"	10
GO:0046637	"GO:0046637"	"regulation of alpha-beta T cell differentiation"	"10/675"	"26/4329"	0.00391834	0.0537537	0.0455033	"Ap3b1/Runx1/Lilrb4b/Zap70/Malt1/Zbtb16/Lilrb4a/Ikzf1/Il4ra/Prkcz"	10
GO:0051241	"GO:0051241"	"negative regulation of multicellular organismal process"	"68/675"	"323/4329"	0.00407551	0.0557463	0.0471901	"Mtnr1b/Il1r2/Nfe2/Pglyrp1/Nr1h4/Ccr1/Nlrp12/Gpnmb/Plac8/Trim63/Runx1/Fbxo32/Rab11fip1/Cry2/Gdf5/Ifrd1/Agt/Il1b/Lilrb4b/Spi1/Cd200r1/Zfp36/Ager/Cidea/Hgs/Zfas1/Cd33/Ltbp3/Foxo1/Pik3cb/Ptprc/Arrdc3/Spred3/Mecp2/Wnt11/Ncf1/Fas/Idh2/Ctdp1/Ptpn22/Cd84/Lilrb4a/Foxp1/Errfi1/Ptk2b/Nploc4/Stc1/Inhbb/Adipoq/Serpine1/Pik3r1/Tyrobp/Il4ra/Erbin/Hspb1/Sema6b/Bdnf/Lpin1/Arntl/Mylip/Myc/Rgcc/Ulk1/Prkcd/Cxcl13/H…	68
GO:0002688	"GO:0002688"	"regulation of leukocyte chemotaxis"	"14/675"	"43/4329"	0.00418856	0.0564342	0.0477724	"Cxcr2/Ccr1/Sell/Rac2/Pgf/Il1b/Spi1/C5ar1/Vegfd/Ptk2b/Ninj1/Serpine1/Edn1/Cxcl13"	14
GO:0008645	"GO:0008645"	"hexose transmembrane transport"	"14/675"	"43/4329"	0.00418856	0.0564342	0.0477724	"Irs2/Klf15/Il1b/Slc2a1/Akt1/Aspscr1/Adipoq/Nr4a3/Edn1/Prkcb/Myc/Erfe/Trib3/Prkcd"	14
GO:0015749	"GO:0015749"	"monosaccharide transmembrane transport"	"14/675"	"43/4329"	0.00418856	0.0564342	0.0477724	"Irs2/Klf15/Il1b/Slc2a1/Akt1/Aspscr1/Adipoq/Nr4a3/Edn1/Prkcb/Myc/Erfe/Trib3/Prkcd"	14
GO:0034219	"GO:0034219"	"carbohydrate transmembrane transport"	"14/675"	"43/4329"	0.00418856	0.0564342	0.0477724	"Irs2/Klf15/Il1b/Slc2a1/Akt1/Aspscr1/Adipoq/Nr4a3/Edn1/Prkcb/Myc/Erfe/Trib3/Prkcd"	14
GO:1904659	"GO:1904659"	"glucose transmembrane transport"	"14/675"	"43/4329"	0.00418856	0.0564342	0.0477724	"Irs2/Klf15/Il1b/Slc2a1/Akt1/Aspscr1/Adipoq/Nr4a3/Edn1/Prkcb/Myc/Erfe/Trib3/Prkcd"	14
GO:0071407	"GO:0071407"	"cellular response to organic cyclic compound"	"35/675"	"145/4329"	0.00419818	0.0564342	0.0477724	"Nr1h4/Ddit4/Spidr/Trim63/Fbxo32/Cry2/Pim1/Eif4ebp1/Agtr1a/Cyp1b1/Il1b/Zfp36/Trpm2/Fam107a/Myog/Npc1/Akt1/Mecp2/Per1/Foxh1/Gdnf/Foxp1/Rorc/Zmiz1/Inhbb/Crebrf/Adipoq/Ppp1r9b/Nr4a3/Rora/Bdnf/Daxx/Arntl/Gramd1b/Calcoco1"	35
GO:0033500	"GO:0033500"	"carbohydrate homeostasis"	"22/675"	"80/4329"	0.00425689	0.0568328	0.0481098	"Mtnr1b/Nr1h4/Hk3/Slc39a14/Cry2/Sox4/Pygl/Klf15/Pim3/Ager/Foxo1/Dmxl2/Aacs/Akt1/Ern1/Igf1r/Aspscr1/Sidt2/Adipoq/Pik3r1/Foxo3/Ucp2"	22
GO:0042593	"GO:0042593"	"glucose homeostasis"	"22/675"	"80/4329"	0.00425689	0.0568328	0.0481098	"Mtnr1b/Nr1h4/Hk3/Slc39a14/Cry2/Sox4/Pygl/Klf15/Pim3/Ager/Foxo1/Dmxl2/Aacs/Akt1/Ern1/Igf1r/Aspscr1/Sidt2/Adipoq/Pik3r1/Foxo3/Ucp2"	22
GO:0030001	"GO:0030001"	"metal ion transport"	"51/675"	"230/4329"	0.0042657	0.0568328	0.0481098	"Cacna1i/Mtnr1b/Lcn2/Sik1/Ccr1/Slc39a14/Sln/Kcnip2/Kcnk5/Ap3b1/Hpx/Scn5a/Slc10a6/Agt/Agtr1a/Aplnr/Myo5a/Rnf207/Lgals3/Slc6a12/Kcnh6/Ager/Trpm2/Cd33/Tmem37/Fxyd7/Coro1a/Ptprc/Akt1/Slc25a28/Asic3/Per1/Slc6a17/Kcnab2/Ptpn22/Cd84/Hsd3b3/Ptk2b/Slc20a1/Stc1/Slc9a4/Chrna4/Chrnb2/Serpine1/Sestd1/Mchr1/Edn1/Prkcb/Catsper4/Fxyd5/Chd7"	51
GO:0051048	"GO:0051048"	"negative regulation of secretion"	"16/675"	"52/4329"	0.00428858	0.0568328	0.0481098	"Mtnr1b/Rab11fip1/Cry2/Myo5a/Pim3/Il1b/Spi1/Igfbp3/Rhbdf2/Idh2/Cd84/Inhbb/Adipoq/Edn1/Ucp2/Hmox1"	16
GO:0120161	"GO:0120161"	"regulation of cold-induced thermogenesis"	"16/675"	"52/4329"	0.00428858	0.0568328	0.0481098	"Lcn2/Sln/Plac8/Gadd45g/Ppargc1a/Cidea/Arrdc3/Cebpb/Per2/Igf1r/Adipoq/Il4ra/Lpin1/Arntl/Dio2/Ucp2"	16
GO:0006979	"GO:0006979"	"response to oxidative stress"	"32/675"	"130/4329"	0.00442009	0.0584101	0.0494451	"Lcn2/Hk3/Mmp9/Trp53inp1/Sesn1/Itgam/Cyp1b1/Ppargc1a/Sphk1/Trpm2/Foxo1/Akt1/Bnip3/Gclm/Foxp1/Ptk2b/Hba-a1/Chrna4/Adipoq/Hspb1/Nr4a3/Oser1/Edn1/Txnip/Arntl/Adnp2/Foxo3/Sfpq/Mgst1/Ucp2/Prkcd/Hmox1"	32
GO:0071383	"GO:0071383"	"cellular response to steroid hormone stimulus"	"19/675"	"66/4329"	0.00444631	0.0585911	0.0495983	"Ddit4/Trim63/Fbxo32/Cry2/Eif4ebp1/Agtr1a/Zfp36/Fam107a/Npc1/Per1/Foxh1/Gdnf/Foxp1/Zmiz1/Crebrf/Bdnf/Daxx/Arntl/Calcoco1"	19
GO:0006959	"GO:0006959"	"humoral immune response"	"13/675"	"39/4329"	0.00455657	0.0597077	0.0505435	"S100a9/Pglyrp1/Hpx/Wfdc17/Slpi/Lgals3/Il1b/Spns2/Cd37/Ptprc/C4a/Rgcc/Cxcl13"	13
GO:0048145	"GO:0048145"	"regulation of fibroblast proliferation"	"13/675"	"39/4329"	0.00455657	0.0597077	0.0505435	"Mmp9/Ifi30/Trp53inp1/Tgif1/Agt/Cdkn1a/Ager/Sphk1/Pmaip1/Zmiz1/Fosl2/Serpine1/Myc"	13
GO:0050727	"GO:0050727"	"regulation of inflammatory response"	"27/675"	"105/4329"	0.0045801	0.0598483	0.0506626	"S100a8/S100a9/Pglyrp1/Nr1h4/Nlrp12/Siglece/Adam8/Agt/Il1b/Cd200r1/Zfp36/Ager/Sphk1/Ncf1/Cebpb/Foxp1/Mfhas1/Ninj1/Sbno2/Adipoq/Serpine1/Spn/Rora/Il17ra/Otulin/Ddt/Ctla2a"	27
GO:0006909	"GO:0006909"	"phagocytosis"	"20/675"	"71/4329"	0.00467772	0.0609537	0.0515982	"Cd300lf/Hck/Rac2/Siglece/Bin2/Itgam/Ncf4/Il1b/Ager/Sphk1/Itgb2/Coro1a/Ptprc/Vav1/Ncf2/Adipoq/Rab27a/Tyrobp/Rab20/Itgal"	20
GO:0009968	"GO:0009968"	"negative regulation of signal transduction"	"79/675"	"387/4329"	0.00476498	0.0618536	0.0523601	"Mtnr1b/Cd300lf/Il1r2/Nr1h4/Ddit4/Mmp9/Nlrp12/Tmbim1/Sesn1/Cry2/Hmgb2/Tgif1/Ranbp9/Agt/Aplnr/Lgals3/Plaur/Bcl2l1/Il1b/Lilrb4b/Atf3/Spi1/Rnf115/Cidea/Hgs/Ltbp1/Foxo1/Pik3cb/Dusp9/Dusp4/Ptprc/Arrdc3/Spred3/Adamtsl2/Akt1/Pttg1ip/Per1/Wnt11/Foxh1/Gclm/Eif3a/Ptpn22/Sgk3/Igf1r/Gdnf/Gramd4/Lilrb4a/Foxp1/Errfi1/Mfhas1/Gprc5a/Nploc4/Cth/Crebrf/Kank1/Adipoq/Serpine1/Mnt/Erbin/Hspb1/Rora/Bdnf/Prkcb/Rasa3/Ar…	79
GO:0002221	"GO:0002221"	"pattern recognition receptor signaling pathway"	"15/675"	"48/4329"	0.00477323	0.0618536	0.0523601	"Cd300lf/Nr1h4/Ap3b1/Slc15a4/Cd14/Ptpn22/Ticam1/Gramd4/Mfhas1/Tlr1/Nploc4/Ninj1/Tnip2/Erbin/Otulin"	15
GO:0001959	"GO:0001959"	"regulation of cytokine-mediated signaling pathway"	"12/675"	"35/4329"	0.00490041	0.0628057	0.053166	"Cd300lf/Il1r2/Nr1h4/Hpx/Sphk1/Ptprc/Crebrf/Adipoq/Edn1/Otulin/Pias4/Ptprf"	12
GO:0032760	"GO:0032760"	"positive regulation of tumor necrosis factor production"	"12/675"	"35/4329"	0.00490041	0.0628057	0.053166	"Arid5a/Ager/Ptprc/Cd14/Ticam1/Cd84/Tlr1/Pik3r1/Spn/Tyrobp/Hspb1/Arfgef2"	12
GO:0044106	"GO:0044106"	"cellular amine metabolic process"	"12/675"	"35/4329"	0.00490041	0.0628057	0.053166	"Nr1h4/Itgam/Agtr1a/Pnmt/Myo5a/Chka/Hdc/Mecp2/Paox/Chrnb2/Sat1/Abhd4"	12
GO:0045639	"GO:0045639"	"positive regulation of myeloid cell differentiation"	"12/675"	"35/4329"	0.00490041	0.0628057	0.053166	"Ccr1/Tal1/Runx1/Itgam/Hmgb2/Klf10/Ninj1/Ikzf1/Tyrobp/Acvr1b/Foxo3/Hbb-b2"	12
GO:0044092	"GO:0044092"	"negative regulation of molecular function"	"60/675"	"281/4329"	0.00495817	0.0633725	0.0536458	"Mtnr1b/Nr1h4/Sik1/Mmp9/Slc39a14/Sln/Nlrp12/Irs2/Tmbim1/Cry2/Serpina3n/Pim1/Ppp1r15a/Agt/Cdkn1a/Gadd45g/Slpi/Cyp1b1/Plaur/Il1b/Lilrb4b/Ppargc1a/Spi1/Zfp36/Ager/Pik3cb/Ptprc/Eif2ak4/Akt1/Mecp2/Foxh1/Dgkh/Ptpn22/Tbx6/Per2/Igf1r/Lilrb4a/Tnnt2/Errfi1/Gprc5a/Adipoq/Serpine1/Ppp1r9b/Erbin/Xirp1/Hspb1/Zfp932/Nfkbib/Lpin1/Por/Myc/Otulin/Trib3/Pias4/Prkcd/Ptprf/Hmox1/Ggnbp2/Prkcz/Adgrg3"	60
GO:0000122	"GO:0000122"	"negative regulation of transcription by RNA polymerase II"	"56/675"	"259/4329"	0.00497714	0.0634416	0.0537043	"Mafk/Nr1h4/Sik1/Btg2/Tal1/Glis3/Runx1/Cry2/Nfil3/Ppp1r15a/Arid5a/Tgif1/Bach2/Il1b/Lilrb4b/Atf3/Spi1/Zfp36/Sap30/Sorbs3/Mecp2/Per1/Cebpb/Foxh1/Zbtb16/Tbx6/Per2/Lilrb4a/Foxp1/Tbx1/Rorc/Sqstm1/Elk4/Ikzf1/Ezh1/Crebrf/Mnt/Mier1/Zbtb10/Nr4a3/Cbx2/Edn1/Zfp932/Daxx/Txnip/Lpin1/Myc/Mxd1/Zkscan17/Pou3f1/Foxo3/Bach1/Sfpq/Trib3/Pias4/Chd3"	56
GO:0046777	"GO:0046777"	"protein autophosphorylation"	"22/675"	"81/4329"	0.00501092	0.0636986	0.0539218	"Sik1/Nlrp12/Gpnmb/Hck/Pim1/Pim3/Zap70/Musk/Ptprc/Eif2ak4/Ern1/Igf1r/Errfi1/Ptk2b/Adipoq/Mknk2/Smg1/Acvr1b/Bmx/Ulk1/Prkcd/Mtor"	22
GO:0043300	"GO:0043300"	"regulation of leukocyte degranulation"	"8/675"	"19/4329"	0.00511461	0.0646351	0.0547146	"Rac2/Itgam/Spi1/Itgb2/Gab2/Cd84/Il4ra/Hmox1"	8
GO:1903307	"GO:1903307"	"positive regulation of regulated secretory pathway"	"8/675"	"19/4329"	0.00511461	0.0646351	0.0547146	"Cacna1i/Doc2b/Itgam/Bcl2l1/Itgb2/Gab2/Rab27a/Il4ra"	8
GO:0051338	"GO:0051338"	"regulation of transferase activity"	"51/675"	"232/4329"	0.00512604	0.0646351	0.0547146	"Il6ra/Chil1/Irs2/Pim1/Adam8/Agt/Agtr1a/Cdkn1a/Gadd45g/Il1b/Lilrb4b/Musk/Zfp36/Ager/Hgs/Pik3cb/Ptprc/Arrdc3/Akt1/Wdr81/Malt1/Ern2/Ern1/Pik3r5/Sdc4/Ptpn22/C5ar1/Tspyl2/Igf1r/Lilrb4a/Uvrag/Errfi1/Gprc5a/Tlr1/Ptk2b/Cnppd1/Adipoq/Chrna3/Pik3r1/Hspb1/Parp4/Edn1/Daxx/Myc/Rgcc/Trib3/Prkcd/Arrdc4/Mtor/Ggnbp2/Prkcz"	51
GO:0034097	"GO:0034097"	"response to cytokine"	"55/675"	"254/4329"	0.00519143	0.0652836	0.0552636	"Cxcr2/Cd300lf/Il1r2/Il6ra/Csf3r/Nr1h4/Il18rap/Ifitm1/Ccr1/Nlrp12/Hpx/Serpina3n/Nfil3/Pira2/Bcl2l1/Il1b/Pirb/Spi1/Zfp36/Sphk1/Pmm1/Myog/Csf2rb/Coro1a/Ptprc/Csf2rb2/Spock2/Akt1/Cebpb/Foxh1/Gclm/Cd14/Lilra6/Piga/Ptk2b/Ackr1/Cth/Crebrf/Sbno2/Adipoq/Serpine1/Tnip2/Erbin/Rora/Edn1/Rab20/Il17ra/Myc/Otulin/Foxo3/Tollip/Plvap/Pias4/Cxcl13/Ptprf"	55
GO:0009306	"GO:0009306"	"protein secretion"	"25/675"	"96/4329"	0.00524401	0.0655023	0.0554487	"Mtnr1b/Doc2b/Nr1h4/Irs2/Exph5/Rab11fip1/Sox4/Mmp13/Glul/Agtr1a/Myo5a/Pim3/Il1b/Trpm2/Cd33/Aacs/Tango2/Rhbdf2/Idh2/Per2/Inhbb/Sidt2/Arntl/Plek/Ucp2"	25
GO:0035592	"GO:0035592"	"establishment of protein localization to extracellular region"	"25/675"	"96/4329"	0.00524401	0.0655023	0.0554487	"Mtnr1b/Doc2b/Nr1h4/Irs2/Exph5/Rab11fip1/Sox4/Mmp13/Glul/Agtr1a/Myo5a/Pim3/Il1b/Trpm2/Cd33/Aacs/Tango2/Rhbdf2/Idh2/Per2/Inhbb/Sidt2/Arntl/Plek/Ucp2"	25
GO:0030073	"GO:0030073"	"insulin secretion"	"16/675"	"53/4329"	0.00527883	0.0655023	0.0554487	"Mtnr1b/Doc2b/Nr1h4/Irs2/Sox4/Glul/Myo5a/Pim3/Il1b/Trpm2/Aacs/Per2/Inhbb/Sidt2/Arntl/Ucp2"	16
GO:0042129	"GO:0042129"	"regulation of T cell proliferation"	"16/675"	"53/4329"	0.00527883	0.0655023	0.0554487	"Gpnmb/Rac2/Lgals3/Il1b/Lilrb4b/Zap70/Ager/Coro1a/Ptprc/Cebpb/Sdc4/Ptpn22/Lilrb4a/Btla/Spn/Itgal"	16
GO:0106106	"GO:0106106"	"cold-induced thermogenesis"	"16/675"	"53/4329"	0.00527883	0.0655023	0.0554487	"Lcn2/Sln/Plac8/Gadd45g/Ppargc1a/Cidea/Arrdc3/Cebpb/Per2/Igf1r/Adipoq/Il4ra/Lpin1/Arntl/Dio2/Ucp2"	16
GO:0007268	"GO:0007268"	"chemical synaptic transmission"	"39/675"	"168/4329"	0.00532056	0.0656718	0.0555922	"Doc2b/Mmp9/Glul/Agt/Myo5a/Bcl2l1/Il1b/Pirb/Musk/Ager/Sphk1/Fam107a/Aph1c/Aph1b/Dmxl2/Eif2ak4/Mecp2/Rasd2/Napb/Gdnf/Gabrr1/Ptk2b/Sqstm1/Chrna4/Chrnb2/Adipoq/Chrnb4/Chrnb3/Chrna3/Chrna5/Chrna2/Ppp1r9b/Tyrobp/Gabrr2/Edn1/Bdnf/Prkcb/Mtor/Prkcz"	39
GO:0098916	"GO:0098916"	"anterograde trans-synaptic signaling"	"39/675"	"168/4329"	0.00532056	0.0656718	0.0555922	"Doc2b/Mmp9/Glul/Agt/Myo5a/Bcl2l1/Il1b/Pirb/Musk/Ager/Sphk1/Fam107a/Aph1c/Aph1b/Dmxl2/Eif2ak4/Mecp2/Rasd2/Napb/Gdnf/Gabrr1/Ptk2b/Sqstm1/Chrna4/Chrnb2/Adipoq/Chrnb4/Chrnb3/Chrna3/Chrna5/Chrna2/Ppp1r9b/Tyrobp/Gabrr2/Edn1/Bdnf/Prkcb/Mtor/Prkcz"	39
GO:0032922	"GO:0032922"	"circadian regulation of gene expression"	"10/675"	"27/4329"	0.0053719	0.0660688	0.0559283	"Cry2/Ppargc1a/Ciart/Per1/Per2/Rorc/Rora/Noct/Rbm4b/Arntl"	10
GO:0050795	"GO:0050795"	"regulation of behavior"	"9/675"	"23/4329"	0.00538098	0.0660688	0.0559283	"Mtnr1b/Sgip1/Arrdc3/Eif2ak4/Mecp2/Chrnb2/Nr4a3/Mchr1/Mtor"	9
GO:0043368	"GO:0043368"	"positive T cell selection"	"6/675"	"12/4329"	0.00558822	0.0684337	0.0579302	"Il6ra/Ctsl/Zap70/Ptprc/Spn/Mtor"	6
GO:0010638	"GO:0010638"	"positive regulation of organelle organization"	"36/675"	"153/4329"	0.00579242	0.0707491	0.0598902	"Doc2b/Mmp9/Tal1/Hck/Plaur/Il1b/Ppargc1a/Sphk1/Baiap2l1/Lmod2/Coro1a/Sorbs3/Gmfg/Setdb2/Mecp2/Bnip3/Wnt11/Gpr65/Fas/Resf1/Sdc4/Igf1r/Pmaip1/Gda/Ptk2b/Lcp1/Hip1r/Edn1/Rgcc/Jmy/Plek/Whamm/Sfpq/Ulk1/Hoxa13/Mtor"	36
GO:0048144	"GO:0048144"	"fibroblast proliferation"	"13/675"	"40/4329"	0.00581155	0.0707979	0.0599316	"Mmp9/Ifi30/Trp53inp1/Tgif1/Agt/Cdkn1a/Ager/Sphk1/Pmaip1/Zmiz1/Fosl2/Serpine1/Myc"	13
GO:1901216	"GO:1901216"	"positive regulation of neuron death"	"15/675"	"49/4329"	0.00591486	0.0718694	0.0608385	"Lcn2/Ddit4/Itgam/Il1b/Musk/Ager/Trpm2/Fas/Ncf2/Pmaip1/Tyrobp/Daxx/Foxo3/Ptprf/Mtor"	15
GO:0042325	"GO:0042325"	"regulation of phosphorylation"	"74/675"	"362/4329"	0.00603906	0.0731884	0.0619551	"Il6ra/Ddit4/Mmp9/Chil1/Nlrp12/Irs2/Gpnmb/Hpx/Gdf5/Pim1/Adam8/Ppp1r15a/Agt/Agtr1a/Aplnr/Cdkn1a/Gadd45g/Pgf/Plaur/Il1b/Lilrb4b/Ppargc1a/Musk/Ager/Sphk1/Hgs/Itgb2/Myog/Pik3cb/Ptprc/Igfbp3/Eif2ak4/Akt1/Wdr81/Malt1/Ern2/Ern1/Fas/Pik3r5/Sdc4/Ptpn22/C5ar1/Tspyl2/Igf1r/Gdnf/Lilrb4a/Uvrag/Errfi1/Vegfd/Tbx1/Gprc5a/Tlr1/Ptk2b/Sqstm1/Cnppd1/Inhbb/Hbb-b1/Adipoq/Chrna3/Pik3r1/Spn/Ppp1r9b/Hspb1/Edn1/Bdnf/Daxx/…	74
GO:0044057	"GO:0044057"	"regulation of system process"	"44/675"	"196/4329"	0.00610602	0.0738086	0.0624802	"Mtnr1b/Sln/Trim63/Runx1/Scn5a/Fbxo32/Myh6/Cry2/Agt/Agtr1a/Rnf207/Kcnh6/Ager/Sphk1/Myog/Foxo1/Akt1/Mecp2/Ncf1/Ctdp1/Per2/Foxp1/Tnnt2/Errfi1/Ptk2b/Stc1/Gaa/Inhbb/Chrna4/Adipoq/Chrnb4/Chrna3/Pik3r1/Nr4a3/Hip1r/Pde9a/Edn1/Lpin1/Sp4/Tnni1/Foxo3/Mtor/Prkcz/Tnnt1"	44
GO:0051254	"GO:0051254"	"positive regulation of RNA metabolic process"	"90/675"	"454/4329"	0.00625256	0.0753852	0.0638148	"Maff/Nr1h4/Btg2/Plac8/Trp53inp1/Cebpd/Ap3b1/Tal1/Glis3/Runx1/Csrnp1/Junb/Tfdp2/Sox4/Pim1/Nfil3/Hmgb2/Ppp1r15a/Arid5a/Ifrd1/Agt/Klf15/Il1b/Ppargc1a/Atf3/Spi1/Zfp36/Myog/Foxo1/Tead4/Akt1/Mecp2/Per1/Wnt11/Cebpb/Ern1/Foxh1/Zbtb16/Cirbp/Tbx6/Plagl1/Ell/Igf1r/Gdnf/Klf10/Tox2/Foxp1/Grhl1/Abra/Ing1/Tbx1/Rorc/Zmiz1/Elk4/Hif3a/Ikzf1/Fosl2/Ezh1/Crebrf/Sbno2/Sertad2/Pik3r1/Zxdc/Tnip2/Mllt10/Nr4a3/Rbm3/Rora/…	90
GO:0060759	"GO:0060759"	"regulation of response to cytokine stimulus"	"12/675"	"36/4329"	0.00633359	0.0761659	0.0644757	"Cd300lf/Il1r2/Nr1h4/Hpx/Sphk1/Ptprc/Crebrf/Adipoq/Edn1/Otulin/Pias4/Ptprf"	12
GO:0030833	"GO:0030833"	"regulation of actin filament polymerization"	"16/675"	"54/4329"	0.00644711	0.0771345	0.0652956	"Baiap2l1/Lmod2/Coro1a/Gmfg/Ptk2b/Kank1/Twf2/Avil/Sptb/Sptbn1/Hip1r/Cyfip2/Jmy/Whamm/Prkcd/Mtor"	16
GO:0043405	"GO:0043405"	"regulation of MAP kinase activity"	"16/675"	"54/4329"	0.00644711	0.0771345	0.0652956	"Adam8/Agt/Il1b/Ager/Hgs/Pik3cb/Ptprc/Ern2/Ern1/Pik3r5/Ptpn22/Ptk2b/Adipoq/Edn1/Trib3/Prkcd"	16
GO:0001779	"GO:0001779"	"natural killer cell differentiation"	"5/675"	"9/4329"	0.00662102	0.0774705	0.06558	"Pglyrp1/Nfil3/Hectd1/Ptprc/Ikzf1"	5
GO:0010573	"GO:0010573"	"vascular endothelial growth factor production"	"5/675"	"9/4329"	0.00662102	0.0774705	0.06558	"Il6ra/Cyp1b1/Il1b/C5ar1/Rora"	5
GO:0014874	"GO:0014874"	"response to stimulus involved in regulation of muscle adaptation"	"5/675"	"9/4329"	0.00662102	0.0774705	0.06558	"Trim63/Scn5a/Fbxo32/Agt/Myog"	5
GO:0032693	"GO:0032693"	"negative regulation of interleukin-10 production"	"5/675"	"9/4329"	0.00662102	0.0774705	0.06558	"Lilrb4b/Ager/Cd84/Lilrb4a/Tyrobp"	5
GO:0062208	"GO:0062208"	"positive regulation of pattern recognition receptor signaling pathway"	"5/675"	"9/4329"	0.00662102	0.0774705	0.06558	"Slc15a4/Ptpn22/Mfhas1/Tlr1/Ninj1"	5
GO:0006882	"GO:0006882"	"cellular zinc ion homeostasis"	"4/675"	"6/4329"	0.00675673	0.0774705	0.06558	"Mt2/Mt1/Slc39a14/Ap3b1"	4
GO:0010575	"GO:0010575"	"positive regulation of vascular endothelial growth factor production"	"4/675"	"6/4329"	0.00675673	0.0774705	0.06558	"Cyp1b1/Il1b/C5ar1/Rora"	4
GO:0032634	"GO:0032634"	"interleukin-5 production"	"4/675"	"6/4329"	0.00675673	0.0774705	0.06558	"Lilrb4b/Lilrb4a/Il17ra/Prkcz"	4
GO:0032674	"GO:0032674"	"regulation of interleukin-5 production"	"4/675"	"6/4329"	0.00675673	0.0774705	0.06558	"Lilrb4b/Lilrb4a/Il17ra/Prkcz"	4
GO:0042976	"GO:0042976"	"activation of Janus kinase activity"	"4/675"	"6/4329"	0.00675673	0.0774705	0.06558	"Il6ra/Agt/Agtr1a/Ptk2b"	4
GO:0043369	"GO:0043369"	"CD4-positive or CD8-positive	alpha-beta T cell lineage commitment"	"4/675"	"6/4329"	0.00675673	0.0774705	0.06558	"Il6ra/Ctsl/Spn/Mtor"	4
GO:0043373	"GO:0043373"	"CD4-positive	alpha-beta T cell lineage commitment"	"4/675"	"6/4329"	0.00675673	0.0774705	0.06558	"Il6ra/Ctsl/Spn/Mtor"	4
GO:0048143	"GO:0048143"	"astrocyte activation"	"4/675"	"6/4329"	0.00675673	0.0774705	0.06558	"Agt/Il1b/Ager/C5ar1"	4
GO:0051602	"GO:0051602"	"response to electrical stimulus"	"4/675"	"6/4329"	0.00675673	0.0774705	0.06558	"Trim63/Fbxo32/Musk/Myog"	4
GO:0055069	"GO:0055069"	"zinc ion homeostasis"	"4/675"	"6/4329"	0.00675673	0.0774705	0.06558	"Mt2/Mt1/Slc39a14/Ap3b1"	4
GO:0071639	"GO:0071639"	"positive regulation of monocyte chemotactic protein-1 production"	"4/675"	"6/4329"	0.00675673	0.0774705	0.06558	"Il1b/Ager/Cd84/Adipoq"	4
GO:2000322	"GO:2000322"	"regulation of glucocorticoid receptor signaling pathway"	"4/675"	"6/4329"	0.00675673	0.0774705	0.06558	"Cry2/Per1/Bdnf/Arntl"	4
GO:0002369	"GO:0002369"	"T cell cytokine production"	"7/675"	"16/4329"	0.00684593	0.0777312	0.0658007	"Il18rap/Arid5a/Il1b/Lilrb4b/Malt1/Lilrb4a/Prkcz"	7
GO:0032715	"GO:0032715"	"negative regulation of interleukin-6 production"	"7/675"	"16/4329"	0.00684593	0.0777312	0.0658007	"Nr1h4/Nlrp12/Lilrb4b/Cd200r1/Ptpn22/Cd84/Lilrb4a"	7
GO:0034113	"GO:0034113"	"heterotypic cell-cell adhesion"	"7/675"	"16/4329"	0.00684593	0.0777312	0.0658007	"Il1b/Cd200r1/Ager/Itgb2/Ptprc/Ninj1/Adipoq"	7
GO:0045058	"GO:0045058"	"T cell selection"	"7/675"	"16/4329"	0.00684593	0.0777312	0.0658007	"Il6ra/Ctsl/Zap70/Ptprc/Fas/Spn/Mtor"	7
GO:0030041	"GO:0030041"	"actin filament polymerization"	"17/675"	"59/4329"	0.00688648	0.0780023	0.0660302	"Baiap2l1/Fam107a/Lmod2/Coro1a/Gmfg/Ptk2b/Kank1/Twf2/Avil/Sptb/Sptbn1/Hip1r/Cyfip2/Jmy/Whamm/Prkcd/Mtor"	17
GO:0010243	"GO:0010243"	"response to organonitrogen compound"	"58/675"	"274/4329"	0.00691185	0.0781005	0.0661133	"Nr1h4/Mmp9/Slc39a14/Sell/Irs2/Spidr/Sesn1/Cd68/Cry2/Serpina3n/Eif4ebp1/Slc25a33/Agt/Agtr1a/Myo5a/Klf15/Bcl2l1/Il1b/Ager/Itgb2/Trpm2/Baiap2l1/Foxo1/Npc1/Aacs/Akt1/Mecp2/Per1/Cebpb/Ptpn22/C5ar1/Ticam1/Igf1r/Edem1/Nploc4/Inhbb/Kank1/Chrnb2/Adipoq/Pik3r1/Ubxn4/Ppp1r9b/Erbin/Nr4a3/Edn1/Bdnf/Prkcb/Lpin1/Mylip/Myc/Erfe/Trib3/Mgst1/Tns2/Prkcd/Ptprf/Mtor/Prkcz"	58
GO:0002460	"GO:0002460"	"adaptive immune response based on somatic recombination of immune receptors built from immunoglobulin superfamily domains"	"24/675"	"93/4329"	0.00696216	0.0784795	0.0664341	"Il6ra/Il18rap/Hpx/Arid5a/Bach2/Gadd45g/Il1b/Lilrb4b/Pirb/Ager/Slc15a4/Ptprc/Malt1/Fas/Lilrb4a/Rorc/Rab27a/Spn/Il4ra/Rora/Il17ra/Prkcd/Mtor/Prkcz"	24
GO:0002292	"GO:0002292"	"T cell differentiation involved in immune response"	"10/675"	"28/4329"	0.0072152	0.0805554	0.0681914	"Il6ra/Gadd45g/Malt1/Foxp1/Rorc/Spn/Il4ra/Rora/Mtor/Prkcz"	10
GO:0021782	"GO:0021782"	"glial cell development"	"10/675"	"28/4329"	0.0072152	0.0805554	0.0681914	"S100a8/S100a9/Sox4/Itgam/Agt/Il1b/Ager/Akt1/C5ar1/Pou3f1"	10
GO:0032651	"GO:0032651"	"regulation of interleukin-1 beta production"	"10/675"	"28/4329"	0.0072152	0.0805554	0.0681914	"Lilrb4b/Ager/Sphk1/Cd33/Malt1/Lilrb4a/Foxp1/Errfi1/Tyrobp/Hspb1"	10
GO:1901222	"GO:1901222"	"regulation of NIK/NF-kappaB signaling"	"10/675"	"28/4329"	0.0072152	0.0805554	0.0681914	"Nlrp12/Il1b/Spi1/Ager/Sphk1/Cd14/Ptpn22/Edn1/Litaf/Adgrg3"	10
GO:0002279	"GO:0002279"	"mast cell activation involved in immune response"	"8/675"	"20/4329"	0.00738126	0.0812459	0.0687759	"Rac2/Gab2/Cd84/Lilrb4a/Lat2/Il4ra/Nr4a3/Hmox1"	8
GO:0031663	"GO:0031663"	"lipopolysaccharide-mediated signaling pathway"	"8/675"	"20/4329"	0.00738126	0.0812459	0.0687759	"Il1b/Spi1/Akt1/Malt1/Cd14/Ptpn22/Ticam1/Cd84"	8
GO:0045429	"GO:0045429"	"positive regulation of nitric oxide biosynthetic process"	"8/675"	"20/4329"	0.00738126	0.0812459	0.0687759	"Agt/Il1b/Itgb2/Akt1/Ass1/Ticam1/Ptk2b/Mtor"	8
GO:0050732	"GO:0050732"	"negative regulation of peptidyl-tyrosine phosphorylation"	"8/675"	"20/4329"	0.00738126	0.0812459	0.0687759	"Lilrb4b/Ptprc/Lilrb4a/Errfi1/Gprc5a/Prkcd/Ggnbp2/Prkcz"	8
GO:0051353	"GO:0051353"	"positive regulation of oxidoreductase activity"	"8/675"	"20/4329"	0.00738126	0.0812459	0.0687759	"Myo5a/Il1b/Pik3cb/Akt1/Gdnf/Ptk2b/Edn1/Por"	8
GO:1904407	"GO:1904407"	"positive regulation of nitric oxide metabolic process"	"8/675"	"20/4329"	0.00738126	0.0812459	0.0687759	"Agt/Il1b/Itgb2/Akt1/Ass1/Ticam1/Ptk2b/Mtor"	8
GO:0045638	"GO:0045638"	"negative regulation of myeloid cell differentiation"	"9/675"	"24/4329"	0.00744359	0.0817397	0.0691939	"Runx1/Lilrb4b/Zfp36/Zbtb16/Lilrb4a/Ptk2b/Adipoq/Pik3r1/Myc"	9
GO:1901699	"GO:1901699"	"cellular response to nitrogen compound"	"41/675"	"182/4329"	0.00750232	0.0821917	0.0695766	"Nr1h4/Slc39a14/Irs2/Spidr/Sesn1/Eif4ebp1/Slc25a33/Agt/Agtr1a/Myo5a/Bcl2l1/Il1b/Ager/Trpm2/Baiap2l1/Foxo1/Akt1/Mecp2/Cebpb/Ptpn22/Igf1r/Inhbb/Kank1/Chrna4/Chrnb2/Adipoq/Chrna3/Pik3r1/Ppp1r9b/Nr4a3/Edn1/Prkcb/Daxx/Lpin1/Erfe/Trib3/Tns2/Prkcd/Ptprf/Mtor/Prkcz"	41
GO:0048872	"GO:0048872"	"homeostasis of number of cells"	"29/675"	"119/4329"	0.00761564	0.0832383	0.0704625	"Cxcr2/Ampd3/Ap3b1/Tal1/Sox4/Itgam/Hmgb2/Pirb/Spi1/Zfp36/Spns2/Slc15a4/Pik3cb/Coro1a/Akt1/Fas/Lilrb4a/Pmaip1/Mfhas1/Hba-a1/Ikzf1/Ezh1/Hbb-b1/Hba-a2/Map7/Acvr1b/Foxo3/Hmox1/Hbb-b2"	29
GO:0007267	"GO:0007267"	"cell-cell signaling"	"79/675"	"394/4329"	0.00768672	0.0838192	0.0709543	"S100a8/S100a9/Mtnr1b/Doc2b/Nfe2/Nr1h4/Ccr1/Mmp9/Irs2/Gpnmb/Runx1/Cd68/Scn5a/Rab11fip1/Cry2/Sox4/Itgam/Glul/Agt/Agtr1a/Myo5a/Lgals3/Klf15/Pim3/Bcl2l1/Il1b/Pirb/Musk/Ager/Sphk1/Trpm2/Fam107a/Foxo1/Aph1c/Aph1b/Dmxl2/Igfbp3/Aacs/Eif2ak4/Mecp2/Wnt11/Rasd2/Per2/Napb/Gdnf/Gabrr1/Gjb2/Ptk2b/Sqstm1/Amotl2/Inhbb/Sidt2/Kank1/Chrna4/Chrnb2/Adipoq/Chrnb4/Chrnb3/Chrna3/Chrna5/Chrna2/Ppp1r9b/Tyrobp/Gabrr2/Edn1…	79
GO:0002440	"GO:0002440"	"production of molecular mediator of immune response"	"20/675"	"74/4329"	0.00772365	0.0840262	0.0711295	"Il18rap/Hpx/Arid5a/Il1b/Lilrb4b/Cd37/Slc15a4/Ptprc/Malt1/Fas/Ptpn22/Cyren/Ticam1/Lilrb4a/Foxp1/Il4ra/Nr4a3/Ddx21/Hmox1/Prkcz"	20
GO:0007626	"GO:0007626"	"locomotory behavior"	"16/675"	"55/4329"	0.00781537	0.0846304	0.0716409	"Tal1/Myo5a/Npc1/Aph1c/Aph1b/Ciart/Arrdc3/Mecp2/Rasd2/Gaa/Chrna4/Chrnb2/Chrnb4/Chrna3/Chd7/Mtor"	16
GO:0043502	"GO:0043502"	"regulation of muscle adaptation"	"16/675"	"55/4329"	0.00781537	0.0846304	0.0716409	"Trim63/Scn5a/Fbxo32/Agt/Myog/Foxo1/Ctdp1/Foxp1/Errfi1/Nr4a3/Pde9a/Edn1/Tnni1/Foxo3/Mtor/Tnnt1"	16
GO:0001568	"GO:0001568"	"blood vessel development"	"53/675"	"248/4329"	0.00793281	0.0857037	0.0725495	"Cxcr2/Nfe2/Il6ra/Mmp9/Chil1/Tal1/Runx1/Junb/Sox4/Adam8/Ppp1r15a/Glul/Agt/Agtr1a/Aplnr/Pgf/Lgals3/Cyp1b1/Il1b/Spi1/Sphk1/Hgs/Itgb2/Ltbp1/Foxo1/Pik3cb/Hectd1/Akt1/Mecp2/Wnt11/Foxh1/Fkbpl/C5ar1/Vegfd/Tbx1/Ptk2b/Ninj1/Zmiz1/Hif3a/Amotl2/Gna13/Lrg1/Serpine1/Hspb1/Rora/Edn1/Prkcb/Rgcc/Otulin/Chd7/Hoxa13/Hmox1/Ggnbp2"	53
GO:0033002	"GO:0033002"	"muscle cell proliferation"	"22/675"	"84/4329"	0.0079625	0.0858262	0.0726532	"Il6ra/Mmp9/Pim1/Agt/Cdkn1a/Ppargc1a/Ager/Myog/Igfbp3/Akt1/Ern1/Igf1r/Foxp1/Gna13/Adipoq/Pik3r1/Nr4a3/Edn1/Sf1/Myc/Hmox1/Mtor"	22
GO:0070661	"GO:0070661"	"leukocyte proliferation"	"25/675"	"99/4329"	0.00798569	0.0858784	0.0726974	"Irs2/Gpnmb/Rac2/Itgam/Cdkn1a/Lgals3/Il1b/Lilrb4b/Zap70/Ager/Itgb2/Coro1a/Ptprc/Malt1/Cebpb/Sdc4/Ptpn22/Ticam1/Lilrb4a/Chrnb2/Btla/Spn/Tyrobp/Itgal/Prkcd"	25
GO:0007173	"GO:0007173"	"epidermal growth factor receptor signaling pathway"	"12/675"	"37/4329"	0.00807866	0.0866788	0.073375	"Mmp9/Agt/Plaur/Rnf115/Akt1/Rhbdf2/Errfi1/Gprc5a/Ptk2b/Garem1/Hip1r/Ptprf"	12
GO:0009749	"GO:0009749"	"response to glucose"	"14/675"	"46/4329"	0.00816569	0.0874122	0.0739958	"Nr1h4/Slc39a14/Irs2/Sox4/Glul/Pim3/Ager/Aacs/Ern1/Igf1r/Ncf2/Sidt2/Adipoq/Ucp2"	14
GO:0002683	"GO:0002683"	"negative regulation of immune system process"	"30/675"	"125/4329"	0.00842547	0.0898693	0.0760758	"Cd300lf/Pglyrp1/Ccr1/Gpnmb/Runx1/Cd68/Lgals3/Lilrb4b/Spi1/Cd200r1/Cd37/Ptprc/Akt1/Cebpb/Fas/Sdc4/Ptpn22/Cd84/Trafd1/Lilrb4a/Nploc4/Adipoq/Pik3r1/Btla/Spn/Tyrobp/Il4ra/Hspb1/Myc/Hmox1"	30
GO:0043408	"GO:0043408"	"regulation of MAPK cascade"	"43/675"	"194/4329"	0.00843365	0.0898693	0.0760758	"Il6ra/Ccr1/Chil1/Nlrp12/Gpnmb/Adam8/Ranbp9/Agt/Gadd45g/Il1b/Lilrb4b/Atf3/Spi1/Ager/Sphk1/Foxo1/Pik3cb/Dusp9/Dusp4/Ptprc/Igfbp3/Spred3/Sorbs3/Akt1/Per1/Ern2/Ern1/Fas/Pik3r5/Eif3a/Ptpn22/Igf1r/Cd84/Lilrb4a/Errfi1/Tbx1/Mfhas1/Ptk2b/Garem1/Adipoq/Edn1/Prkcd/Prkcz"	43
GO:0009628	"GO:0009628"	"response to abiotic stimulus"	"62/675"	"299/4329"	0.00849357	0.0903021	0.0764421	"Ddit4/Sik1/Mmp9/Spidr/Plac8/Trp53inp1/Trim63/Fbxo32/Cry2/Adam8/Eif4ebp1/Agt/Cdkn1a/Pgf/Bcl2l1/Musk/Ager/Cidea/Trpm2/Myog/Foxo1/Pik3cb/Ptprc/Eif2ak4/Akt1/Mecp2/Bnip3/Asic3/Per1/Wnt11/Got1/Gpr65/Fas/Cirbp/Per2/Pmaip1/Vegfd/Hif3a/Fosl2/Slc9a4/Fbxl3/Bnip3l/Chrna4/Chrnb2/Pik3r1/Map7/Tmem120a/Rbm3/Rora/Edn1/Prkcb/Rasa3/Daxx/Rbm4b/Myc/Rgcc/Dio2/Bach1/Ucp2/Prkcd/Hmox1/Mtor"	62
GO:0010562	"GO:0010562"	"positive regulation of phosphorus metabolic process"	"55/675"	"260/4329"	0.00855392	0.0905322	0.0766369	"Il6ra/Nr1h4/Mmp9/Chil1/Gpnmb/Hpx/Gdf5/Pim1/Adam8/Ppp1r15a/Agt/Agtr1a/Aplnr/Cdkn1a/Pgf/Plaur/Bcl2l1/Il1b/Ppargc1a/Pirb/Musk/Ager/Sphk1/Cd33/Ptprc/Eif2ak4/Akt1/Malt1/Ern2/Ern1/Fas/Pik3r5/Sdc4/Igf1r/Gdnf/Vegfd/Tbx1/Tlr1/Ptk2b/Sqstm1/Inhbb/Adipoq/Chrna3/Pik3r1/Spn/Edn1/Bdnf/Daxx/Acvr1b/Myc/Rgcc/Plek/Prkcd/Mtor/Prkcz"	55
GO:0045937	"GO:0045937"	"positive regulation of phosphate metabolic process"	"55/675"	"260/4329"	0.00855392	0.0905322	0.0766369	"Il6ra/Nr1h4/Mmp9/Chil1/Gpnmb/Hpx/Gdf5/Pim1/Adam8/Ppp1r15a/Agt/Agtr1a/Aplnr/Cdkn1a/Pgf/Plaur/Bcl2l1/Il1b/Ppargc1a/Pirb/Musk/Ager/Sphk1/Cd33/Ptprc/Eif2ak4/Akt1/Malt1/Ern2/Ern1/Fas/Pik3r5/Sdc4/Igf1r/Gdnf/Vegfd/Tbx1/Tlr1/Ptk2b/Sqstm1/Inhbb/Adipoq/Chrna3/Pik3r1/Spn/Edn1/Bdnf/Daxx/Acvr1b/Myc/Rgcc/Plek/Prkcd/Mtor/Prkcz"	55
GO:0043500	"GO:0043500"	"muscle adaptation"	"18/675"	"65/4329"	0.00859995	0.0908139	0.0768754	"Trim63/Scn5a/Fbxo32/Myh6/Agt/Klf15/Myog/Foxo1/Ctdp1/Foxp1/Errfi1/Nr4a3/Pde9a/Edn1/Tnni1/Foxo3/Mtor/Tnnt1"	18
GO:0045935	"GO:0045935"	"positive regulation of nucleobase-containing compound metabolic process"	"97/675"	"500/4329"	0.00867625	0.0914133	0.0773828	"Maff/Nr1h4/Btg2/Spidr/Plac8/Trp53inp1/Cebpd/Ap3b1/Tal1/Glis3/Runx1/Csrnp1/Junb/Tfdp2/Sox4/Pim1/Nfil3/Hmgb2/Ppp1r15a/Arid5a/Ifrd1/Agt/Cyp1b1/Klf15/Bcl2l1/Il1b/Ppargc1a/Atf3/Spi1/Zfp36/Myog/Foxo1/Ptprc/Igfbp3/Tead4/Akt1/Mecp2/Per1/Wnt11/Cebpb/Ern1/Foxh1/Zbtb16/Cirbp/Tbx6/Plagl1/Ell/Igf1r/Gdnf/Klf10/Tox2/Foxp1/Grhl1/Abra/Ing1/Tbx1/Rorc/Ptk2b/Zmiz1/Elk4/Hif3a/Ikzf1/Fosl2/Ezh1/Crebrf/Sbno2/Sertad2/Pi…	97
GO:0006576	"GO:0006576"	"cellular biogenic amine metabolic process"	"11/675"	"33/4329"	0.00882361	0.0922844	0.0781202	"Itgam/Agtr1a/Pnmt/Myo5a/Chka/Hdc/Mecp2/Paox/Chrnb2/Sat1/Abhd4"	11
GO:0046209	"GO:0046209"	"nitric oxide metabolic process"	"11/675"	"33/4329"	0.00882361	0.0922844	0.0781202	"Agt/Cyp1b1/Il1b/Itgb2/Akt1/Ass1/Ticam1/Ptk2b/Rora/Por/Mtor"	11
GO:2001057	"GO:2001057"	"reactive nitrogen species metabolic process"	"11/675"	"33/4329"	0.00882361	0.0922844	0.0781202	"Agt/Cyp1b1/Il1b/Itgb2/Akt1/Ass1/Ticam1/Ptk2b/Rora/Por/Mtor"	11
GO:0002262	"GO:0002262"	"myeloid cell homeostasis"	"19/675"	"70/4329"	0.00885757	0.0922844	0.0781202	"Cxcr2/Ampd3/Tal1/Itgam/Hmgb2/Spi1/Zfp36/Slc15a4/Pik3cb/Lilrb4a/Mfhas1/Hba-a1/Ikzf1/Hbb-b1/Hba-a2/Acvr1b/Foxo3/Hmox1/Hbb-b2"	19
GO:0042098	"GO:0042098"	"T cell proliferation"	"19/675"	"70/4329"	0.00885757	0.0922844	0.0781202	"Gpnmb/Rac2/Itgam/Lgals3/Il1b/Lilrb4b/Zap70/Ager/Itgb2/Coro1a/Ptprc/Malt1/Cebpb/Sdc4/Ptpn22/Lilrb4a/Btla/Spn/Itgal"	19
GO:0099537	"GO:0099537"	"trans-synaptic signaling"	"39/675"	"173/4329"	0.00889024	0.0923781	0.0781995	"Doc2b/Mmp9/Glul/Agt/Myo5a/Bcl2l1/Il1b/Pirb/Musk/Ager/Sphk1/Fam107a/Aph1c/Aph1b/Dmxl2/Eif2ak4/Mecp2/Rasd2/Napb/Gdnf/Gabrr1/Ptk2b/Sqstm1/Chrna4/Chrnb2/Adipoq/Chrnb4/Chrnb3/Chrna3/Chrna5/Chrna2/Ppp1r9b/Tyrobp/Gabrr2/Edn1/Bdnf/Prkcb/Mtor/Prkcz"	39
GO:0033674	"GO:0033674"	"positive regulation of kinase activity"	"27/675"	"110/4329"	0.00890605	0.0923781	0.0781995	"Il6ra/Chil1/Pim1/Adam8/Agt/Agtr1a/Cdkn1a/Il1b/Musk/Ager/Ptprc/Akt1/Malt1/Ern2/Ern1/Pik3r5/Sdc4/Igf1r/Tlr1/Ptk2b/Adipoq/Chrna3/Edn1/Daxx/Rgcc/Prkcd/Prkcz"	27
GO:0002724	"GO:0002724"	"regulation of T cell cytokine production"	"6/675"	"13/4329"	0.00902813	0.0930255	0.0787475	"Arid5a/Il1b/Lilrb4b/Malt1/Lilrb4a/Prkcz"	6
GO:0045840	"GO:0045840"	"positive regulation of mitotic nuclear division"	"6/675"	"13/4329"	0.00902813	0.0930255	0.0787475	"Il1b/Sphk1/Igf1r/Edn1/Rgcc/Hoxa13"	6
GO:0072538	"GO:0072538"	"T-helper 17 type immune response"	"6/675"	"13/4329"	0.00902813	0.0930255	0.0787475	"Il6ra/Arid5a/Malt1/Rorc/Rora/Il17ra"	6
GO:0034762	"GO:0034762"	"regulation of transmembrane transport"	"41/675"	"184/4329"	0.00910073	0.0935675	0.0792063	"Mtnr1b/Lcn2/Mmp9/Sln/Kcnip2/Irs2/Scn5a/Pim1/Agt/Agtr1a/Aplnr/Myo5a/Rnf207/Klf15/Il1b/Ppargc1a/Ager/Clcnkb/Tmem37/Fxyd7/Coro1a/Akt1/Kcnab2/Ptpn22/Per2/Ptk2b/Aspscr1/Chrna4/Adipoq/Sestd1/Nr4a3/Edn1/Prkcb/Myc/Erfe/Trib3/Catsper4/Fxyd5/Chd7/Prkcd/Mtor"	41
GO:0042327	"GO:0042327"	"positive regulation of phosphorylation"	"49/675"	"228/4329"	0.00941989	0.0963346	0.0815488	"Il6ra/Mmp9/Chil1/Gpnmb/Hpx/Gdf5/Pim1/Adam8/Ppp1r15a/Agt/Agtr1a/Aplnr/Cdkn1a/Pgf/Plaur/Il1b/Musk/Ager/Sphk1/Ptprc/Eif2ak4/Akt1/Malt1/Ern2/Ern1/Fas/Pik3r5/Sdc4/Igf1r/Gdnf/Vegfd/Tbx1/Tlr1/Ptk2b/Sqstm1/Inhbb/Adipoq/Chrna3/Pik3r1/Spn/Edn1/Bdnf/Daxx/Acvr1b/Myc/Rgcc/Prkcd/Mtor/Prkcz"	49
GO:0045892	"GO:0045892"	"negative regulation of transcription	DNA-templated"	"69/675"	"340/4329"	0.00943165	0.0963346	0.0815488	"Mafk/Nr1h4/Sik1/Btg2/Cebpd/Tal1/Glis3/Runx1/Rasd1/Cry2/Tfdp2/Nfil3/Hmgb2/Ppp1r15a/Arid5a/Tgif1/Bach2/Il1b/Lilrb4b/Atf3/Spi1/Zfp36/Phc2/Sap30/Ciart/Sorbs3/Mecp2/Per1/Wnt11/Cebpb/Ern2/Foxh1/Zbtb16/Tbx6/Per2/Klf10/Lilrb4a/Foxp1/Tbx1/Rorc/Sqstm1/Elk4/Ikzf1/Ezh1/Crebrf/Sbno2/Adipoq/Mnt/Mier1/Zbtb10/Nr4a3/Cbx2/Edn1/Zfp932/Mideas/Daxx/Txnip/Lpin1/Arntl/Myc/Mxd1/Zkscan17/Pou3f1/Foxo3/Bach1/Sfpq/Trib3/Pi…	69
GO:0045944	"GO:0045944"	"positive regulation of transcription by RNA polymerase II"	"69/675"	"340/4329"	0.00943165	0.0963346	0.0815488	"Maff/Nr1h4/Plac8/Cebpd/Ap3b1/Tal1/Glis3/Runx1/Csrnp1/Junb/Tfdp2/Sox4/Hmgb2/Arid5a/Ifrd1/Klf15/Il1b/Ppargc1a/Atf3/Spi1/Myog/Foxo1/Tead4/Akt1/Mecp2/Per1/Cebpb/Foxh1/Tbx6/Plagl1/Ell/Gdnf/Klf10/Tox2/Foxp1/Grhl1/Abra/Tbx1/Zmiz1/Elk4/Hif3a/Ikzf1/Fosl2/Ezh1/Crebrf/Sbno2/Pik3r1/Tnip2/Mllt10/Nr4a3/Rora/Edn1/Fosb/Daxx/Acvr1b/Lpin1/Arntl/Myc/Rgcc/Litaf/Calcoco1/Pou3f1/Foxo3/Bach1/Nufip1/Sfpq/Chd7/Hoxa13/Aa…	69
GO:0045576	"GO:0045576"	"mast cell activation"	"10/675"	"29/4329"	0.00951164	0.0967293	0.0818828	"Cd300lf/Rac2/Lcp2/Gab2/Cd84/Lilrb4a/Lat2/Il4ra/Nr4a3/Hmox1"	10
GO:0060291	"GO:0060291"	"long-term synaptic potentiation"	"10/675"	"29/4329"	0.00951164	0.0967293	0.0818828	"Pirb/Musk/Ager/Fam107a/Eif2ak4/Mecp2/Ptk2b/Sqstm1/Tyrobp/Prkcz"	10
GO:0060627	"GO:0060627"	"regulation of vesicle-mediated transport"	"37/675"	"163/4329"	0.00953533	0.0967598	0.0819087	"Cacna1i/Doc2b/Cd300lf/Exph5/Hck/Rac2/Siglece/Itgam/Myo5a/Lgals3/Bcl2l1/Il1b/Spi1/Ager/Sphk1/Hgs/Itgb2/Gab2/Sgip1/Coro1a/Ptprc/Sdc4/Cd14/Napb/Cd84/Chrna4/Chrnb2/Adipoq/Chrnb3/Chrna3/Chrna5/Serpine1/Rab27a/Il4ra/Hip1r/Prkcb/Hmox1"	37
GO:0051223	"GO:0051223"	"regulation of protein transport"	"33/675"	"142/4329"	0.0097705	0.0986665	0.0835228	"Mtnr1b/Doc2b/Nr1h4/Irs2/Exph5/Rab11fip1/Sox4/Mmp13/Itgam/Glul/Pim3/Il1b/Trpm2/Cd33/Aacs/Rhbdf2/Idh2/Ptpn22/Per2/Pmaip1/Edem1/Inhbb/Crebrf/Sidt2/Lcp1/Bnip3l/Adipoq/Pik3r1/Gcc2/Arntl/Ucp2/Prkcd/Prkcz"	33
GO:0008064	"GO:0008064"	"regulation of actin polymerization or depolymerization"	"17/675"	"61/4329"	0.00983612	0.0986665	0.0835228	"Baiap2l1/Lmod2/Coro1a/Gmfg/Ptk2b/Kank1/Twf2/Avil/Sptb/Sptbn1/Hip1r/Cyfip2/Jmy/Plek/Whamm/Prkcd/Mtor"	17
GO:0030832	"GO:0030832"	"regulation of actin filament length"	"17/675"	"61/4329"	0.00983612	0.0986665	0.0835228	"Baiap2l1/Lmod2/Coro1a/Gmfg/Ptk2b/Kank1/Twf2/Avil/Sptb/Sptbn1/Hip1r/Cyfip2/Jmy/Plek/Whamm/Prkcd/Mtor"	17
GO:2001235	"GO:2001235"	"positive regulation of apoptotic signaling pathway"	"17/675"	"61/4329"	0.00983612	0.0986665	0.0835228	"S100a8/S100a9/Trp53inp1/Ubb/Agt/Atf3/Ptprc/Fas/Pmaip1/Inhbb/Daxx/Dedd2/Myc/Siah1a/Sfpq/Pias4/Prkcd"	17
GO:0045893	"GO:0045893"	"positive regulation of transcription	DNA-templated"	"83/675"	"421/4329"	0.00992738	0.0986665	0.0835228	"Maff/Nr1h4/Plac8/Trp53inp1/Cebpd/Ap3b1/Tal1/Glis3/Runx1/Csrnp1/Junb/Tfdp2/Sox4/Pim1/Nfil3/Hmgb2/Ppp1r15a/Arid5a/Ifrd1/Agt/Klf15/Il1b/Ppargc1a/Atf3/Spi1/Myog/Foxo1/Tead4/Akt1/Mecp2/Per1/Wnt11/Cebpb/Foxh1/Zbtb16/Tbx6/Plagl1/Ell/Igf1r/Gdnf/Klf10/Tox2/Foxp1/Grhl1/Abra/Ing1/Tbx1/Rorc/Zmiz1/Elk4/Hif3a/Ikzf1/Fosl2/Ezh1/Crebrf/Sbno2/Sertad2/Pik3r1/Zxdc/Tnip2/Mllt10/Nr4a3/Rora/Edn1/Fosb/Daxx/Acvr1b/Lpin1…	83
GO:1903508	"GO:1903508"	"positive regulation of nucleic acid-templated transcription"	"83/675"	"421/4329"	0.00992738	0.0986665	0.0835228	"Maff/Nr1h4/Plac8/Trp53inp1/Cebpd/Ap3b1/Tal1/Glis3/Runx1/Csrnp1/Junb/Tfdp2/Sox4/Pim1/Nfil3/Hmgb2/Ppp1r15a/Arid5a/Ifrd1/Agt/Klf15/Il1b/Ppargc1a/Atf3/Spi1/Myog/Foxo1/Tead4/Akt1/Mecp2/Per1/Wnt11/Cebpb/Foxh1/Zbtb16/Tbx6/Plagl1/Ell/Igf1r/Gdnf/Klf10/Tox2/Foxp1/Grhl1/Abra/Ing1/Tbx1/Rorc/Zmiz1/Elk4/Hif3a/Ikzf1/Fosl2/Ezh1/Crebrf/Sbno2/Sertad2/Pik3r1/Zxdc/Tnip2/Mllt10/Nr4a3/Rora/Edn1/Fosb/Daxx/Acvr1b/Lpin1…	83
GO:0009746	"GO:0009746"	"response to hexose"	"14/675"	"47/4329"	0.0100105	0.0986665	0.0835228	"Nr1h4/Slc39a14/Irs2/Sox4/Glul/Pim3/Ager/Aacs/Ern1/Igf1r/Ncf2/Sidt2/Adipoq/Ucp2"	14
GO:0034284	"GO:0034284"	"response to monosaccharide"	"14/675"	"47/4329"	0.0100105	0.0986665	0.0835228	"Nr1h4/Slc39a14/Irs2/Sox4/Glul/Pim3/Ager/Aacs/Ern1/Igf1r/Ncf2/Sidt2/Adipoq/Ucp2"	14
GO:0032755	"GO:0032755"	"positive regulation of interleukin-6 production"	"9/675"	"25/4329"	0.0100589	0.0986665	0.0835228	"Il6ra/Arid5a/Il1b/Ager/Ticam1/Vegfd/Tlr1/Tyrobp/Il17ra"	9
GO:0045123	"GO:0045123"	"cellular extravasation"	"9/675"	"25/4329"	0.0100589	0.0986665	0.0835228	"Sell/Adam8/Itgam/Selplg/Ager/Itgb2/Spn/Plvap/Itgal"	9
GO:0046916	"GO:0046916"	"cellular transition metal ion homeostasis"	"9/675"	"25/4329"	0.0100589	0.0986665	0.0835228	"Mt2/Lcn2/Mt1/Slc39a14/Ap3b1/Hpx/Myc/Erfe/Hmox1"	9
GO:0048146	"GO:0048146"	"positive regulation of fibroblast proliferation"	"9/675"	"25/4329"	0.0100589	0.0986665	0.0835228	"Tgif1/Agt/Cdkn1a/Ager/Sphk1/Zmiz1/Fosl2/Serpine1/Myc"	9
GO:1904705	"GO:1904705"	"regulation of vascular associated smooth muscle cell proliferation"	"9/675"	"25/4329"	0.0100589	0.0986665	0.0835228	"Mmp9/Agt/Cdkn1a/Ern1/Gna13/Adipoq/Nr4a3/Edn1/Hmox1"	9
GO:1990874	"GO:1990874"	"vascular associated smooth muscle cell proliferation"	"9/675"	"25/4329"	0.0100589	0.0986665	0.0835228	"Mmp9/Agt/Cdkn1a/Ern1/Gna13/Adipoq/Nr4a3/Edn1/Hmox1"	9
GO:0032613	"GO:0032613"	"interleukin-10 production"	"7/675"	"17/4329"	0.0101005	0.0986665	0.0835228	"Lilrb4b/Ager/Cd84/Lilrb4a/Tyrobp/Prkcd/Prkcz"	7
GO:0071347	"GO:0071347"	"cellular response to interleukin-1"	"7/675"	"17/4329"	0.0101005	0.0986665	0.0835228	"Il1r2/Il1b/Cebpb/Serpine1/Tnip2/Rora/Tollip"	7
GO:1902679	"GO:1902679"	"negative regulation of RNA biosynthetic process"	"69/675"	"341/4329"	0.0101029	0.0986665	0.0835228	"Mafk/Nr1h4/Sik1/Btg2/Cebpd/Tal1/Glis3/Runx1/Rasd1/Cry2/Tfdp2/Nfil3/Hmgb2/Ppp1r15a/Arid5a/Tgif1/Bach2/Il1b/Lilrb4b/Atf3/Spi1/Zfp36/Phc2/Sap30/Ciart/Sorbs3/Mecp2/Per1/Wnt11/Cebpb/Ern2/Foxh1/Zbtb16/Tbx6/Per2/Klf10/Lilrb4a/Foxp1/Tbx1/Rorc/Sqstm1/Elk4/Ikzf1/Ezh1/Crebrf/Sbno2/Adipoq/Mnt/Mier1/Zbtb10/Nr4a3/Cbx2/Edn1/Zfp932/Mideas/Daxx/Txnip/Lpin1/Arntl/Myc/Mxd1/Zkscan17/Pou3f1/Foxo3/Bach1/Sfpq/Trib3/Pi…	69
GO:1903507	"GO:1903507"	"negative regulation of nucleic acid-templated transcription"	"69/675"	"341/4329"	0.0101029	0.0986665	0.0835228	"Mafk/Nr1h4/Sik1/Btg2/Cebpd/Tal1/Glis3/Runx1/Rasd1/Cry2/Tfdp2/Nfil3/Hmgb2/Ppp1r15a/Arid5a/Tgif1/Bach2/Il1b/Lilrb4b/Atf3/Spi1/Zfp36/Phc2/Sap30/Ciart/Sorbs3/Mecp2/Per1/Wnt11/Cebpb/Ern2/Foxh1/Zbtb16/Tbx6/Per2/Klf10/Lilrb4a/Foxp1/Tbx1/Rorc/Sqstm1/Elk4/Ikzf1/Ezh1/Crebrf/Sbno2/Adipoq/Mnt/Mier1/Zbtb10/Nr4a3/Cbx2/Edn1/Zfp932/Mideas/Daxx/Txnip/Lpin1/Arntl/Myc/Mxd1/Zkscan17/Pou3f1/Foxo3/Bach1/Sfpq/Trib3/Pi…	69
GO:0006109	"GO:0006109"	"regulation of carbohydrate metabolic process"	"18/675"	"66/4329"	0.0101576	0.0987854	0.0836234	"Nr1h4/Ddit4/Sik1/Irs2/Ppargc1a/Myog/Foxo1/Igfbp3/Akt1/Pmaip1/Rorc/Ptk2b/Adipoq/Rora/Myc/Plek/Erfe/Mtor"	18
GO:0002224	"GO:0002224"	"toll-like receptor signaling pathway"	"12/675"	"38/4329"	0.0101784	0.0987854	0.0836234	"Cd300lf/Nr1h4/Ap3b1/Slc15a4/Cd14/Ptpn22/Ticam1/Gramd4/Mfhas1/Tlr1/Ninj1/Tnip2"	12
GO:0030856	"GO:0030856"	"regulation of epithelial cell differentiation"	"12/675"	"38/4329"	0.0101784	0.0987854	0.0836234	"Maff/Mmp9/Il1b/Zfp36/Spred3/Cebpb/Gdnf/Foxp1/Grhl1/Errfi1/Serpine1/Esrp1"	12
GO:0048514	"GO:0048514"	"blood vessel morphogenesis"	"47/675"	"218/4329"	0.0102534	0.0992141	0.0839863	"Cxcr2/Mmp9/Chil1/Tal1/Runx1/Junb/Sox4/Adam8/Ppp1r15a/Glul/Agt/Agtr1a/Aplnr/Pgf/Lgals3/Cyp1b1/Il1b/Spi1/Sphk1/Hgs/Itgb2/Pik3cb/Akt1/Mecp2/Wnt11/Foxh1/Fkbpl/C5ar1/Vegfd/Tbx1/Ptk2b/Ninj1/Zmiz1/Hif3a/Amotl2/Gna13/Lrg1/Serpine1/Hspb1/Rora/Edn1/Prkcb/Rgcc/Otulin/Chd7/Hoxa13/Hmox1"	47
GO:0032945	"GO:0032945"	"negative regulation of mononuclear cell proliferation"	"8/675"	"21/4329"	0.0103286	0.0992141	0.0839863	"Gpnmb/Lilrb4b/Cebpb/Sdc4/Lilrb4a/Btla/Spn/Tyrobp"	8
GO:0033003	"GO:0033003"	"regulation of mast cell activation"	"8/675"	"21/4329"	0.0103286	0.0992141	0.0839863	"Cd300lf/Rac2/Gab2/Cd84/Lilrb4a/Il4ra/Nr4a3/Hmox1"	8
GO:0050672	"GO:0050672"	"negative regulation of lymphocyte proliferation"	"8/675"	"21/4329"	0.0103286	0.0992141	0.0839863	"Gpnmb/Lilrb4b/Cebpb/Sdc4/Lilrb4a/Btla/Spn/Tyrobp"	8
GO:1990928	"GO:1990928"	"response to amino acid starvation"	"8/675"	"21/4329"	0.0103286	0.0992141	0.0839863	"Sesn1/Eif4ebp1/Cdkn1a/Atf3/Eif2ak4/Fas/Ulk1/Mtor"	8
GO:0032270	"GO:0032270"	"positive regulation of cellular protein metabolic process"	"82/675"	"416/4329"	0.0104141	0.0998298	0.0845075	"S100a8/S100a9/Nfe2/Il6ra/Mmp9/Chil1/Gpnmb/Hpx/Sox4/Gdf5/Pim1/Adam8/Ppp1r15a/Arid5a/Ubb/Agt/Agtr1a/Aplnr/Cdkn1a/Pgf/Cyp1b1/Plaur/Il1b/Pirb/Musk/Rchy1/Ager/Sphk1/Cd33/Fam107a/Aph1c/Aph1b/Ptprc/Arrdc3/Eif2ak4/Akt1/Mecp2/Pttg1ip/Malt1/Ern2/Ern1/Fas/Pik3r5/Sdc4/Cirbp/Ptpn22/Rasd2/Ticam1/Gdnf/Gramd4/Pmaip1/Vegfd/Tbx1/Tlr1/Ptk2b/Sqstm1/Aspscr1/Inhbb/Adipoq/Chrna3/Pik3r1/Spn/Zfand2a/Hip1r/Rbm3/Edn1/Bdnf…	82
GO:0051247	"GO:0051247"	"positive regulation of protein metabolic process"	"87/675"	"445/4329"	0.0104533	0.100001	0.0846527	"S100a8/S100a9/Nfe2/Il6ra/Mmp9/Chil1/Gpnmb/Hpx/Sox4/Gdf5/Pim1/Adam8/Ppp1r15a/Arid5a/Ranbp9/Ubb/Agt/Agtr1a/Aplnr/Cdkn1a/Pgf/Cyp1b1/Plaur/Il1b/Pirb/Musk/Rchy1/Ager/Sphk1/Cd33/Fam107a/Foxo1/Aph1c/Aph1b/Mustn1/Ptprc/Arrdc3/Eif2ak4/Akt1/Mecp2/Pttg1ip/Malt1/Ern2/Ern1/Fas/Pik3r5/Sdc4/Cirbp/Ptpn22/Rasd2/Ticam1/Gdnf/Gramd4/Pmaip1/Vegfd/Tbx1/Tlr1/Ptk2b/Sqstm1/Aspscr1/Inhbb/Crebrf/Adipoq/Chrna3/Pik3r1/Spn/Z…	87
GO:0034599	"GO:0034599"	"cellular response to oxidative stress"	"24/675"	"96/4329"	0.0105101	0.100339	0.0849387	"Lcn2/Hk3/Mmp9/Trp53inp1/Itgam/Cyp1b1/Ppargc1a/Sphk1/Trpm2/Foxo1/Akt1/Bnip3/Foxp1/Hspb1/Nr4a3/Oser1/Edn1/Arntl/Adnp2/Foxo3/Sfpq/Mgst1/Prkcd/Hmox1"	24
GO:1902680	"GO:1902680"	"positive regulation of RNA biosynthetic process"	"83/675"	"422/4329"	0.0105577	0.100588	0.0851496	"Maff/Nr1h4/Plac8/Trp53inp1/Cebpd/Ap3b1/Tal1/Glis3/Runx1/Csrnp1/Junb/Tfdp2/Sox4/Pim1/Nfil3/Hmgb2/Ppp1r15a/Arid5a/Ifrd1/Agt/Klf15/Il1b/Ppargc1a/Atf3/Spi1/Myog/Foxo1/Tead4/Akt1/Mecp2/Per1/Wnt11/Cebpb/Foxh1/Zbtb16/Tbx6/Plagl1/Ell/Igf1r/Gdnf/Klf10/Tox2/Foxp1/Grhl1/Abra/Ing1/Tbx1/Rorc/Zmiz1/Elk4/Hif3a/Ikzf1/Fosl2/Ezh1/Crebrf/Sbno2/Sertad2/Pik3r1/Zxdc/Tnip2/Mllt10/Nr4a3/Rora/Edn1/Fosb/Daxx/Acvr1b/Lpin1…	83
GO:0051091	"GO:0051091"	"positive regulation of DNA-binding transcription factor activity"	"21/675"	"81/4329"	0.0106065	0.100848	0.0853691	"Il18rap/Adam8/Ifrd1/Il1b/Ppargc1a/Ager/Sphk1/Itgb2/Nfam1/Akt1/Malt1/Ticam1/Cd84/Abra/Cth/Edn1/Bdnf/Prkcb/Rgcc/Jmy/Prkcz"	21
GO:0000165	"GO:0000165"	"MAPK cascade"	"46/675"	"213/4329"	0.0106942	0.101379	0.085819	"Il6ra/Ccr1/Chil1/Nlrp12/Gpnmb/Adam8/Ranbp9/Agt/Gadd45g/Il1b/Lilrb4b/Atf3/Spi1/Zfp36/Ager/Sphk1/Foxo1/Pik3cb/Dusp9/Dusp4/Ptprc/Igfbp3/Spred3/Sorbs3/Akt1/Per1/Ern2/Ern1/Fas/Pik3r5/Eif3a/Ptpn22/Igf1r/Cd84/Lilrb4a/Errfi1/Tbx1/Mfhas1/Ptk2b/Garem1/Adipoq/Edn1/Myc/Plvap/Prkcd/Prkcz"	46
GO:2001236	"GO:2001236"	"regulation of extrinsic apoptotic signaling pathway"	"15/675"	"52/4329"	0.0107057	0.101379	0.085819	"Tmbim1/Hmgb2/Agt/Lgals3/Bcl2l1/Il1b/Atf3/Ptprc/Gclm/Sgk3/Gdnf/Pmaip1/Serpine1/Dedd2/Hmox1"	15
GO:0001944	"GO:0001944"	"vasculature development"	"55/675"	"263/4329"	0.0108295	0.102345	0.0866363	"Cxcr2/Nfe2/Il6ra/Mmp9/Chil1/Tal1/Runx1/Junb/Sox4/Adam8/Ppp1r15a/Glul/Agt/Agtr1a/Aplnr/Pgf/Lgals3/Cyp1b1/Il1b/Spi1/Sphk1/Hgs/Itgb2/Ltbp1/Foxo1/Pik3cb/Hectd1/Akt1/Mecp2/Wnt11/Foxh1/Fkbpl/C5ar1/Errfi1/Vegfd/Tbx1/Ptk2b/Ninj1/Zmiz1/Hif3a/Amotl2/Gna13/Cth/Lrg1/Serpine1/Hspb1/Rora/Edn1/Prkcb/Rgcc/Otulin/Chd7/Hoxa13/Hmox1/Ggnbp2"	55
GO:1990845	"GO:1990845"	"adaptive thermogenesis"	"16/675"	"57/4329"	0.0112449	0.105309	0.0891457	"Lcn2/Sln/Plac8/Gadd45g/Ppargc1a/Cidea/Arrdc3/Cebpb/Per2/Igf1r/Adipoq/Il4ra/Lpin1/Arntl/Dio2/Ucp2"	16
GO:0043525	"GO:0043525"	"positive regulation of neuron apoptotic process"	"11/675"	"34/4329"	0.0112558	0.105309	0.0891457	"Lcn2/Itgam/Il1b/Musk/Ager/Fas/Ncf2/Pmaip1/Tyrobp/Foxo3/Ptprf"	11
GO:0051881	"GO:0051881"	"regulation of mitochondrial membrane potential"	"11/675"	"34/4329"	0.0112558	0.105309	0.0891457	"Ubb/Slc25a33/Bcl2l1/Akt1/Bnip3/Got1/Gclm/Pmaip1/Bnip3l/Myc/Ucp2"	11
GO:1900076	"GO:1900076"	"regulation of cellular response to insulin stimulus"	"11/675"	"34/4329"	0.0112558	0.105309	0.0891457	"Nr1h4/Agt/Myo5a/Il1b/Kank1/Prkcb/Erfe/Tns2/Prkcd/Ptprf/Prkcz"	11
GO:1904035	"GO:1904035"	"regulation of epithelial cell apoptotic process"	"11/675"	"34/4329"	0.0112558	0.105309	0.0891457	"Ppargc1a/Zfp36/Ager/Igf1r/Serpine1/Tnip2/Rgcc/Foxo3/Pias4/Hmox1/Mtor"	11
GO:0071356	"GO:0071356"	"cellular response to tumor necrosis factor"	"13/675"	"43/4329"	0.0112859	0.10538	0.0892058	"Nr1h4/Zfp36/Sphk1/Myog/Akt1/Ptk2b/Adipoq/Erbin/Rora/Otulin/Foxo3/Plvap/Pias4"	13
GO:0050790	"GO:0050790"	"regulation of catalytic activity"	"96/675"	"499/4329"	0.0114341	0.106253	0.0899452	"S100a8/S100a9/Il6ra/Mmp9/Slc39a14/Chil1/Nlrp12/Irs2/Tmbim1/Ap3b1/Myh6/Cry2/Serpina3n/Pim1/Adam8/Itgam/Hmgb2/Ppp1r15a/Agt/Agtr1a/Cdkn1a/Gadd45g/Slpi/Arhgap9/Myo5a/Plaur/Il1b/Lilrb4b/Musk/Zfp36/Ager/Hgs/Cd33/Aph1c/Aph1b/Pik3cb/Ptprc/Tbc1d15/Arrdc3/Akt1/Wdr81/Malt1/Wnt11/Ern2/Ern1/Vav1/Gpr65/Fas/Pik3r5/Gclm/Dgkh/Sdc4/Ptpn22/C5ar1/Napb/Tspyl2/Igf1r/Gdnf/Gramd4/Lilrb4a/Arhgap45/Uvrag/Pmaip1/Tnnt2/Err…	96
GO:0071363	"GO:0071363"	"cellular response to growth factor stimulus"	"42/675"	"192/4329"	0.0115489	0.106253	0.0899452	"Ddit4/Runx1/Gdf5/Agt/Pgf/Ppargc1a/Spi1/Zfp36/Cidea/Sphk1/Hgs/Ltbp3/Ltbp1/Myog/Pik3cb/Coro1a/Spred3/Adamtsl2/Dync1li1/Akt1/Ern1/Got1/Foxh1/Igf1r/Gdnf/Bex1/Vegfd/Tbx1/Zmiz1/Garem1/Lrg1/Twf2/Serpine1/Hspb1/Bdnf/Prkcb/Acvr1b/Cyfip2/Ulk1/Hoxa13/Cxcl13/Ptprf"	42
GO:0010666	"GO:0010666"	"positive regulation of cardiac muscle cell apoptotic process"	"5/675"	"10/4329"	0.0115611	0.106253	0.0899452	"Cxcr2/Fbxo32/Agt/Igfbp3/Bnip3"	5
GO:0032703	"GO:0032703"	"negative regulation of interleukin-2 production"	"5/675"	"10/4329"	0.0115611	0.106253	0.0899452	"Nr1h4/Lilrb4b/Zfp36/Ptprc/Lilrb4a"	5
GO:0032743	"GO:0032743"	"positive regulation of interleukin-2 production"	"5/675"	"10/4329"	0.0115611	0.106253	0.0899452	"Runx1/Il1b/Ptprc/Malt1/Sptbn1"	5
GO:0070542	"GO:0070542"	"response to fatty acid"	"5/675"	"10/4329"	0.0115611	0.106253	0.0899452	"Nr1h4/Foxo1/Aacs/Foxp1/Foxo3"	5
GO:0090183	"GO:0090183"	"regulation of kidney development"	"5/675"	"10/4329"	0.0115611	0.106253	0.0899452	"Agt/Agtr1a/Gdnf/Adipoq/Myc"	5
GO:0097028	"GO:0097028"	"dendritic cell differentiation"	"5/675"	"10/4329"	0.0115611	0.106253	0.0899452	"Pirb/Spi1/Ager/Trpm2/Cebpb"	5
GO:0030003	"GO:0030003"	"cellular cation homeostasis"	"39/675"	"176/4329"	0.0118604	0.10879	0.0920929	"Cxcr2/Cacna1i/Mt2/Mtnr1b/Lcn2/Mt1/Ccr1/Slc39a14/Ap3b1/Hpx/Agt/Agtr1a/Aplnr/Myo5a/Il1b/Trpm2/Pik3cb/Gpr157/Dmxl2/Coro1a/Ptprc/Bnip3/Cd52/Got1/Gpr65/C5ar1/Ptk2b/Stc1/Gna13/Slc9a4/Mchr1/Edn1/Prkcb/Rab20/Myc/Erfe/Chd7/Cxcl13/Hmox1"	39
GO:0031349	"GO:0031349"	"positive regulation of defense response"	"18/675"	"67/4329"	0.0119322	0.109235	0.092469	"S100a8/S100a9/Il18rap/Hpx/Adam8/Hmgb2/Il1b/Spi1/Ager/Slc15a4/Cebpb/Vav1/Ninj1/Serpine1/Tyrobp/Il17ra/Ddt/Sfpq"	18
GO:0001818	"GO:0001818"	"negative regulation of cytokine production"	"24/675"	"97/4329"	0.0119752	0.109414	0.0926203	"Il1r2/Pglyrp1/Nr1h4/Nlrp12/Gpnmb/Lilrb4b/Cd200r1/Zfp36/Ager/Cidea/Cd33/Ptprc/Wnt11/Ptpn22/Cd84/Lilrb4a/Errfi1/Nploc4/Inhbb/Adipoq/Tyrobp/Erbin/Rgcc/Hmox1"	24
GO:0006875	"GO:0006875"	"cellular metal ion homeostasis"	"36/675"	"160/4329"	0.0120513	0.10964	0.0928119	"Cxcr2/Cacna1i/Mt2/Mtnr1b/Lcn2/Mt1/Ccr1/Slc39a14/Ap3b1/Hpx/Agt/Agtr1a/Aplnr/Myo5a/Il1b/Trpm2/Pik3cb/Gpr157/Coro1a/Ptprc/Bnip3/Cd52/Got1/Gpr65/C5ar1/Ptk2b/Stc1/Gna13/Mchr1/Edn1/Prkcb/Myc/Erfe/Chd7/Cxcl13/Hmox1"	36
GO:0072507	"GO:0072507"	"divalent inorganic cation homeostasis"	"33/675"	"144/4329"	0.0120764	0.10964	0.0928119	"Cxcr2/Cacna1i/Mt2/Mtnr1b/Mt1/Ccr1/Slc39a14/Ap3b1/Scn5a/Agt/Agtr1a/Aplnr/Myo5a/Il1b/Ager/Trpm2/Pik3cb/Gpr157/Coro1a/Ptprc/Bnip3/Cd52/Got1/Gpr65/C5ar1/Ptk2b/Stc1/Gna13/Mchr1/Edn1/Prkcb/Chd7/Cxcl13"	33
GO:0070371	"GO:0070371"	"ERK1 and ERK2 cascade"	"23/675"	"92/4329"	0.0121083	0.10964	0.0928119	"Ccr1/Chil1/Nlrp12/Gpnmb/Ranbp9/Agt/Il1b/Atf3/Ager/Dusp9/Dusp4/Ptprc/Spred3/Eif3a/Ptpn22/Errfi1/Mfhas1/Ptk2b/Garem1/Adipoq/Edn1/Myc/Prkcz"	23
GO:0010038	"GO:0010038"	"response to metal ion"	"19/675"	"72/4329"	0.0121156	0.10964	0.0928119	"Mt2/Mt1/Mmp9/Junb/Scn5a/Trpm2/Myog/Npc1/A3galt2/Fibin/Akt1/Mecp2/Bnip3/Fas/Ass1/Tnnt2/Fosb/Daxx/Hmox1"	19
GO:0055080	"GO:0055080"	"cation homeostasis"	"43/675"	"198/4329"	0.0121171	0.10964	0.0928119	"Cxcr2/Cacna1i/Mt2/Mtnr1b/Lcn2/Mt1/Ccr1/Slc39a14/Ap3b1/Hpx/Scn5a/Agt/Agtr1a/Aplnr/Myo5a/Il1b/Ager/Trpm2/Pik3cb/Gpr157/Dmxl2/Coro1a/Ptprc/Bnip3/Slc25a28/Cd52/Got1/Gpr65/C5ar1/Ptk2b/Stc1/Gna13/Slc9a4/Car4/Mchr1/Edn1/Prkcb/Rab20/Myc/Erfe/Chd7/Cxcl13/Hmox1"	43
GO:0034614	"GO:0034614"	"cellular response to reactive oxygen species"	"14/675"	"48/4329"	0.012167	0.109668	0.0928353	"Lcn2/Hk3/Mmp9/Cyp1b1/Sphk1/Trpm2/Akt1/Bnip3/Foxp1/Nr4a3/Oser1/Edn1/Foxo3/Prkcd"	14
GO:0071453	"GO:0071453"	"cellular response to oxygen levels"	"14/675"	"48/4329"	0.012167	0.109668	0.0928353	"Adam8/Eif4ebp1/Foxo1/Pik3cb/Akt1/Bnip3/Fas/Hif3a/Bnip3l/Rora/Myc/Rgcc/Bach1/Mtor"	14
GO:0055065	"GO:0055065"	"metal ion homeostasis"	"40/675"	"182/4329"	0.0125112	0.112553	0.0952779	"Cxcr2/Cacna1i/Mt2/Mtnr1b/Lcn2/Mt1/Ccr1/Slc39a14/Ap3b1/Hpx/Scn5a/Agt/Agtr1a/Aplnr/Myo5a/Il1b/Ager/Trpm2/Pik3cb/Gpr157/Coro1a/Ptprc/Bnip3/Slc25a28/Cd52/Got1/Gpr65/C5ar1/Ptk2b/Stc1/Gna13/Slc9a4/Mchr1/Edn1/Prkcb/Myc/Erfe/Chd7/Cxcl13/Hmox1"	40
GO:0010660	"GO:0010660"	"regulation of muscle cell apoptotic process"	"12/675"	"39/4329"	0.012677	0.113825	0.0963549	"Cxcr2/Acot1/Fbxo32/Agt/Agtr1a/Igfbp3/Bnip3/Igf1r/Ptk2b/Pik3r1/Edn1/Hmox1"	12
GO:0045598	"GO:0045598"	"regulation of fat cell differentiation"	"15/675"	"53/4329"	0.0128479	0.11463	0.0970365	"Pim1/Zfp36/Foxo1/Akt1/Cebpb/Zbtb16/Rorc/Adipoq/Rora/Noct/Lpin1/Arntl/Adig/Trib3/Mtor"	15
GO:1902531	"GO:1902531"	"regulation of intracellular signal transduction"	"90/675"	"466/4329"	0.0128517	0.11463	0.0970365	"S100a8/S100a9/Mtnr1b/Il6ra/Nr1h4/Ddit4/Ccr1/Mmp9/Chil1/Nlrp12/Gpnmb/Sesn1/Adam8/Ranbp9/Ubb/Agt/Aplnr/Gadd45g/Plaur/Bcl2l1/Il1b/Lilrb4b/Zap70/Atf3/Spi1/Ager/Sphk1/Slc15a4/Foxo1/Pik3cb/Dusp9/Dusp4/Ptprc/Arhgap26/Igfbp3/Spred3/Sorbs3/Dync1li1/Akt1/Pttg1ip/Per1/Wnt11/Ern2/Ern1/Gpr65/Fas/Pik3r5/Eif3a/Cd14/Ptpn22/Rasd2/Ticam1/Igf1r/Cd84/Lilrb4a/Pmaip1/Rasgrp4/Errfi1/Abra/Tbx1/Mfhas1/Ptk2b/Nploc4/Sqstm…	90
GO:0051347	"GO:0051347"	"positive regulation of transferase activity"	"31/675"	"134/4329"	0.0128647	0.11463	0.0970365	"Il6ra/Chil1/Pim1/Adam8/Agt/Agtr1a/Cdkn1a/Il1b/Musk/Ager/Ptprc/Arrdc3/Akt1/Malt1/Ern2/Ern1/Pik3r5/Sdc4/Igf1r/Tlr1/Ptk2b/Adipoq/Chrna3/Edn1/Daxx/Myc/Rgcc/Trib3/Prkcd/Arrdc4/Prkcz"	31
GO:0072503	"GO:0072503"	"cellular divalent inorganic cation homeostasis"	"31/675"	"134/4329"	0.0128647	0.11463	0.0970365	"Cxcr2/Cacna1i/Mt2/Mtnr1b/Mt1/Ccr1/Slc39a14/Ap3b1/Agt/Agtr1a/Aplnr/Myo5a/Il1b/Trpm2/Pik3cb/Gpr157/Coro1a/Ptprc/Bnip3/Cd52/Got1/Gpr65/C5ar1/Ptk2b/Stc1/Gna13/Mchr1/Edn1/Prkcb/Chd7/Cxcl13"	31
GO:0007631	"GO:0007631"	"feeding behavior"	"9/675"	"26/4329"	0.0133097	0.115544	0.0978095	"Agt/Agtr1a/Sgip1/Eif2ak4/Chrnb2/Nr4a3/Mchr1/Bdnf/Mtor"	9
GO:0050854	"GO:0050854"	"regulation of antigen receptor-mediated signaling pathway"	"9/675"	"26/4329"	0.0133097	0.115544	0.0978095	"Lgals3/Lilrb4b/Nfam1/Ptprc/Malt1/Ptpn22/Lilrb4a/Foxp1/Prkcb"	9
GO:0010675	"GO:0010675"	"regulation of cellular carbohydrate metabolic process"	"16/675"	"58/4329"	0.0133548	0.115544	0.0978095	"Ddit4/Sik1/Irs2/Ppargc1a/Myog/Foxo1/Igfbp3/Akt1/Pmaip1/Rorc/Ptk2b/Adipoq/Rora/Plek/Erfe/Mtor"	16
GO:0051607	"GO:0051607"	"defense response to virus"	"16/675"	"58/4329"	0.0133548	0.115544	0.0978095	"Ddit4/Ifitm1/Bcl2l1/Il1b/Cd37/Ptprc/Eif2ak4/Bnip3/Ptpn22/Ticam1/Pmaip1/Nploc4/Bnip3l/Spn/Map3k14/Ddx21"	16
GO:0140546	"GO:0140546"	"defense response to symbiont"	"16/675"	"58/4329"	0.0133548	0.115544	0.0978095	"Ddit4/Ifitm1/Bcl2l1/Il1b/Cd37/Ptprc/Eif2ak4/Bnip3/Ptpn22/Ticam1/Pmaip1/Nploc4/Bnip3l/Spn/Map3k14/Ddx21"	16
GO:0006469	"GO:0006469"	"negative regulation of protein kinase activity"	"17/675"	"63/4329"	0.0137127	0.115544	0.0978095	"Agt/Cdkn1a/Gadd45g/Il1b/Lilrb4b/Pik3cb/Ptprc/Akt1/Ptpn22/Lilrb4a/Errfi1/Gprc5a/Adipoq/Hspb1/Trib3/Prkcd/Ggnbp2"	17
GO:0007585	"GO:0007585"	"respiratory gaseous exchange by respiratory system"	"6/675"	"14/4329"	0.0137515	0.115544	0.0978095	"Ap3b1/Mecp2/Gaa/Chrna4/Edn1/Man1a2"	6
GO:0032757	"GO:0032757"	"positive regulation of interleukin-8 production"	"6/675"	"14/4329"	0.0137515	0.115544	0.0978095	"Chil1/Il1b/Cd14/Tlr1/Adipoq/Serpine1"	6
GO:0043507	"GO:0043507"	"positive regulation of JUN kinase activity"	"6/675"	"14/4329"	0.0137515	0.115544	0.0978095	"Il1b/Ager/Ern2/Ern1/Ptk2b/Edn1"	6
GO:0048011	"GO:0048011"	"neurotrophin TRK receptor signaling pathway"	"6/675"	"14/4329"	0.0137515	0.115544	0.0978095	"Ddit4/Agt/Bex1/Cyfip2/Ulk1/Ptprf"	6
GO:0050798	"GO:0050798"	"activated T cell proliferation"	"6/675"	"14/4329"	0.0137515	0.115544	0.0978095	"Itgam/Lilrb4b/Ager/Itgb2/Lilrb4a/Itgal"	6
GO:0055094	"GO:0055094"	"response to lipoprotein particle"	"6/675"	"14/4329"	0.0137515	0.115544	0.0978095	"Cd68/Itgb2/Npc1/Akt1/Ticam1/Mylip"	6
GO:0061099	"GO:0061099"	"negative regulation of protein tyrosine kinase activity"	"6/675"	"14/4329"	0.0137515	0.115544	0.0978095	"Lilrb4b/Ptprc/Lilrb4a/Errfi1/Gprc5a/Ggnbp2"	6
GO:1903078	"GO:1903078"	"positive regulation of protein localization to plasma membrane"	"6/675"	"14/4329"	0.0137515	0.115544	0.0978095	"Myo5a/Lgals3/Akt1/Sqstm1/Sptbn1/Ppp1r9b"	6
GO:2000272	"GO:2000272"	"negative regulation of signaling receptor activity"	"6/675"	"14/4329"	0.0137515	0.115544	0.0978095	"Lilrb4b/Ppargc1a/Ager/Lilrb4a/Errfi1/Gprc5a"	6
GO:0001678	"GO:0001678"	"cellular glucose homeostasis"	"13/675"	"44/4329"	0.0138025	0.115544	0.0978095	"Nr1h4/Hk3/Slc39a14/Sox4/Klf15/Pim3/Ager/Aacs/Ern1/Igf1r/Sidt2/Pik3r1/Ucp2"	13
GO:0003300	"GO:0003300"	"cardiac muscle hypertrophy"	"13/675"	"44/4329"	0.0138025	0.115544	0.0978095	"Trim63/Fbxo32/Myh6/Agt/Klf15/Foxo1/Ctdp1/Foxp1/Errfi1/Nr4a3/Pde9a/Edn1/Mtor"	13
GO:0044255	"GO:0044255"	"cellular lipid metabolic process"	"53/675"	"255/4329"	0.0138141	0.115544	0.0978095	"Acot1/Nr1h4/Itpkc/Sik1/Irs2/Acss1/Hacl1/Dhrs9/Agt/Agtr1a/Aspg/Myo5a/Abca4/Cyp1b1/Il1b/Ppargc1a/Chka/Spns2/Soat2/Sphk1/A3galt2/Pik3cb/Aacs/Akt1/Mecp2/Acox1/Fdft1/Pi4k2a/Dgkh/Rdh12/Per2/Pnpla7/Pnpla2/Piga/Pla2g12a/Adipoq/Pik3r1/Avil/Smg1/Map7/Nr4a3/Edn1/Lpin1/Por/Plek/Dio2/Erfe/Trib3/Abhd4/Prkcd/Ip6k3/Mtor/Mtmr1"	53
GO:0002363	"GO:0002363"	"alpha-beta T cell lineage commitment"	"4/675"	"7/4329"	0.0138316	0.115544	0.0978095	"Il6ra/Ctsl/Spn/Mtor"	4
GO:0002726	"GO:0002726"	"positive regulation of T cell cytokine production"	"4/675"	"7/4329"	0.0138316	0.115544	0.0978095	"Arid5a/Il1b/Malt1/Prkcz"	4
GO:0006541	"GO:0006541"	"glutamine metabolic process"	"4/675"	"7/4329"	0.0138316	0.115544	0.0978095	"Nr1h4/Ctps2/Glul/Mecp2"	4
GO:0010574	"GO:0010574"	"regulation of vascular endothelial growth factor production"	"4/675"	"7/4329"	0.0138316	0.115544	0.0978095	"Cyp1b1/Il1b/C5ar1/Rora"	4
GO:0014889	"GO:0014889"	"muscle atrophy"	"4/675"	"7/4329"	0.0138316	0.115544	0.0978095	"Fbxo32/Myog/Foxo3/Mtor"	4
GO:0016264	"GO:0016264"	"gap junction assembly"	"4/675"	"7/4329"	0.0138316	0.115544	0.0978095	"Agt/Aplnr/Il1b/Gjb2"	4
GO:0032814	"GO:0032814"	"regulation of natural killer cell activation"	"4/675"	"7/4329"	0.0138316	0.115544	0.0978095	"Pglyrp1/Ptpn22/Ticam1/Tyrobp"	4
GO:0033004	"GO:0033004"	"negative regulation of mast cell activation"	"4/675"	"7/4329"	0.0138316	0.115544	0.0978095	"Cd300lf/Cd84/Lilrb4a/Hmox1"	4
GO:0035743	"GO:0035743"	"CD4-positive	alpha-beta T cell cytokine production"	"4/675"	"7/4329"	0.0138316	0.115544	0.0978095	"Il18rap/Arid5a/Il1b/Prkcz"	4
GO:0035872	"GO:0035872"	"nucleotide-binding domain	leucine rich repeat containing receptor signaling pathway"	"4/675"	"7/4329"	0.0138316	0.115544	0.0978095	"Slc15a4/Ptpn22/Erbin/Otulin"	4
GO:0042921	"GO:0042921"	"glucocorticoid receptor signaling pathway"	"4/675"	"7/4329"	0.0138316	0.115544	0.0978095	"Cry2/Per1/Bdnf/Arntl"	4
GO:0045061	"GO:0045061"	"thymic T cell selection"	"4/675"	"7/4329"	0.0138316	0.115544	0.0978095	"Zap70/Ptprc/Fas/Spn"	4
GO:0051482	"GO:0051482"	"positive regulation of cytosolic calcium ion concentration involved in phospholipase C-activating G protein-coupled signaling pathway"	"4/675"	"7/4329"	0.0138316	0.115544	0.0978095	"Agtr1a/Gpr157/Gpr65/Edn1"	4
GO:0070423	"GO:0070423"	"nucleotide-binding oligomerization domain containing signaling pathway"	"4/675"	"7/4329"	0.0138316	0.115544	0.0978095	"Slc15a4/Ptpn22/Erbin/Otulin"	4
GO:0070431	"GO:0070431"	"nucleotide-binding oligomerization domain containing 2 signaling pathway"	"4/675"	"7/4329"	0.0138316	0.115544	0.0978095	"Slc15a4/Ptpn22/Erbin/Otulin"	4
GO:0071243	"GO:0071243"	"cellular response to arsenic-containing substance"	"4/675"	"7/4329"	0.0138316	0.115544	0.0978095	"Mknk2/Zfand2a/Daxx/Hmox1"	4
GO:0140112	"GO:0140112"	"extracellular vesicle biogenesis"	"4/675"	"7/4329"	0.0138316	0.115544	0.0978095	"Hgs/Sdc4/Rab27a/Arrdc4"	4
GO:0008154	"GO:0008154"	"actin polymerization or depolymerization"	"18/675"	"68/4329"	0.0139437	0.116272	0.0984262	"Baiap2l1/Fam107a/Lmod2/Coro1a/Gmfg/Ptk2b/Kank1/Twf2/Avil/Sptb/Sptbn1/Hip1r/Cyfip2/Jmy/Plek/Whamm/Prkcd/Mtor"	18
GO:0010629	"GO:0010629"	"negative regulation of gene expression"	"59/675"	"289/4329"	0.0140415	0.116454	0.0985805	"Il1r2/Pglyrp1/Nr1h4/Ccr1/Nlrp12/Btg2/Gpnmb/Trp53inp1/Hmgb2/Ppp1r15a/Tgif1/Eif4ebp1/Agt/Aplnr/Cdkn1a/Il1b/Lilrb4b/Spi1/Musk/Cd200r1/Zfp36/Ager/Cidea/Cd33/Ptprc/Eif2ak4/Akt1/Setdb2/Mecp2/Wnt11/Resf1/Cirbp/Ptpn22/Gdnf/Cd84/Lilrb4a/Foxp1/Errfi1/Nploc4/Ezh1/Nudt16/Inhbb/Adipoq/Serpine1/Tyrobp/Smg1/Erbin/Rbm3/Edn1/Noct/Acvr1b/Myc/Rgcc/Brip1/Ctla2a/Mex3d/Hmox1/Mtor/Ggnbp2"	59
GO:0010712	"GO:0010712"	"regulation of collagen metabolic process"	"8/675"	"22/4329"	0.0140652	0.116454	0.0985805	"Il6ra/Nr1h4/Ager/Ltbp1/Got1/Errfi1/Serpine1/Rgcc"	8
GO:0043279	"GO:0043279"	"response to alkaloid"	"8/675"	"22/4329"	0.0140652	0.116454	0.0985805	"Spidr/Bcl2l1/Mecp2/Chrnb2/Ppp1r9b/Bdnf/Myc/Mtor"	8
GO:0070664	"GO:0070664"	"negative regulation of leukocyte proliferation"	"8/675"	"22/4329"	0.0140652	0.116454	0.0985805	"Gpnmb/Lilrb4b/Cebpb/Sdc4/Lilrb4a/Btla/Spn/Tyrobp"	8
GO:0002763	"GO:0002763"	"positive regulation of myeloid leukocyte differentiation"	"7/675"	"18/4329"	0.0143512	0.117781	0.0997031	"Ccr1/Runx1/Itgam/Klf10/Ninj1/Ikzf1/Tyrobp"	7
GO:0042088	"GO:0042088"	"T-helper 1 type immune response"	"7/675"	"18/4329"	0.0143512	0.117781	0.0997031	"Il18rap/Arid5a/Gadd45g/Il1b/Spn/Il4ra/Mtor"	7
GO:0043124	"GO:0043124"	"negative regulation of I-kappaB kinase/NF-kappaB signaling"	"7/675"	"18/4329"	0.0143512	0.117781	0.0997031	"Nr1h4/Nlrp12/Lilrb4b/Per1/Lilrb4a/Adipoq/Rora"	7
GO:0043303	"GO:0043303"	"mast cell degranulation"	"7/675"	"18/4329"	0.0143512	0.117781	0.0997031	"Rac2/Gab2/Cd84/Lat2/Il4ra/Nr4a3/Hmox1"	7
GO:1902743	"GO:1902743"	"regulation of lamellipodium organization"	"7/675"	"18/4329"	0.0143512	0.117781	0.0997031	"Rac2/Kank1/Twf2/Bin3/Pik3r1/Avil/Mtor"	7
GO:0034612	"GO:0034612"	"response to tumor necrosis factor"	"14/675"	"49/4329"	0.0146679	0.119959	0.101547	"Nr1h4/Zfp36/Sphk1/Myog/Akt1/Cd14/Ptk2b/Adipoq/Erbin/Rora/Otulin/Foxo3/Plvap/Pias4"	14
GO:0050806	"GO:0050806"	"positive regulation of synaptic transmission"	"14/675"	"49/4329"	0.0146679	0.119959	0.101547	"Glul/Bcl2l1/Pirb/Musk/Ager/Sphk1/Fam107a/Eif2ak4/Mecp2/Ptk2b/Sqstm1/Chrnb2/Tyrobp/Prkcz"	14
GO:0030335	"GO:0030335"	"positive regulation of cell migration"	"44/675"	"206/4329"	0.0150145	0.12248	0.103681	"Cxcr2/Lcn2/Wdr62/Ccr1/Mmp9/Sell/Irs2/Gpnmb/Rac2/Adam8/Agt/Pgf/Myo5a/Lgals3/Cyp1b1/Il1b/Spi1/Ager/Sphk1/Fam107a/Pik3cb/Gab2/Coro1a/Ptprc/Akt1/Wnt11/C5ar1/Igf1r/Foxp1/Vegfd/Ptk2b/Serpine1/Pik3r1/Spn/Hspb1/Nr4a3/Sema6b/Edn1/Acvr1b/Myc/Plvap/Cxcl13/Hmox1/Mtor"	44
GO:0070848	"GO:0070848"	"response to growth factor"	"42/675"	"195/4329"	0.0150285	0.12248	0.103681	"Ddit4/Runx1/Gdf5/Agt/Pgf/Ppargc1a/Spi1/Zfp36/Cidea/Sphk1/Hgs/Ltbp3/Ltbp1/Myog/Pik3cb/Coro1a/Spred3/Adamtsl2/Dync1li1/Akt1/Ern1/Got1/Foxh1/Igf1r/Gdnf/Bex1/Vegfd/Tbx1/Zmiz1/Garem1/Lrg1/Twf2/Serpine1/Hspb1/Bdnf/Prkcb/Acvr1b/Cyfip2/Ulk1/Hoxa13/Cxcl13/Ptprf"	42
GO:0030258	"GO:0030258"	"lipid modification"	"15/675"	"54/4329"	0.0153097	0.124123	0.105072	"Irs2/Hacl1/Agt/Agtr1a/Ppargc1a/Soat2/A3galt2/Akt1/Acox1/Dgkh/Adipoq/Nr4a3/Por/Mtor/Mtmr1"	15
GO:0071902	"GO:0071902"	"positive regulation of protein serine/threonine kinase activity"	"15/675"	"54/4329"	0.0153097	0.124123	0.105072	"Pim1/Adam8/Agt/Il1b/Ager/Ptprc/Akt1/Ern2/Ern1/Pik3r5/Ptk2b/Adipoq/Edn1/Rgcc/Prkcd"	15
GO:0098739	"GO:0098739"	"import across plasma membrane"	"15/675"	"54/4329"	0.0153097	0.124123	0.105072	"Lcn2/Slc39a14/Irs2/Kcnk5/Scn5a/Agt/Agtr1a/Trpm2/Slc15a4/Slc7a8/Slc2a1/Akt1/Per2/Slc9a4/Prkcd"	15
GO:0043269	"GO:0043269"	"regulation of ion transport"	"45/675"	"212/4329"	0.0156117	0.125761	0.106459	"Mtnr1b/Lcn2/Sik1/Ccr1/Mmp9/Sln/Kcnip2/Scn5a/Agt/Agtr1a/Aplnr/Myo5a/Rnf207/Lgals3/Il1b/Ppargc1a/Ager/Clcnkb/Cd33/Tmem37/Fxyd7/Coro1a/Akt1/Per1/Cebpb/Kcnab2/Ptpn22/Per2/Gdnf/Cd84/Hsd3b3/Ptk2b/Stc1/Chrna4/Chrnb2/Chrna3/Serpine1/Sestd1/Mchr1/Edn1/Prkcb/Catsper4/Fxyd5/Chd7/Mtor"	45
GO:0038127	"GO:0038127"	"ERBB signaling pathway"	"12/675"	"40/4329"	0.0156193	0.125761	0.106459	"Mmp9/Agt/Plaur/Rnf115/Akt1/Rhbdf2/Errfi1/Gprc5a/Ptk2b/Garem1/Hip1r/Ptprf"	12
GO:0050868	"GO:0050868"	"negative regulation of T cell activation"	"12/675"	"40/4329"	0.0156193	0.125761	0.106459	"Gpnmb/Runx1/Lgals3/Lilrb4b/Cebpb/Sdc4/Ptpn22/Lilrb4a/Btla/Spn/Il4ra/Hspb1"	12
GO:0071887	"GO:0071887"	"leukocyte apoptotic process"	"12/675"	"40/4329"	0.0156193	0.125761	0.106459	"Cxcr2/Irs2/Adam8/Itgam/Lgals3/Pik3cb/Akt1/Fas/Foxp1/Rorc/Nr4a3/Myc"	12
GO:0006809	"GO:0006809"	"nitric oxide biosynthetic process"	"10/675"	"31/4329"	0.0157257	0.125966	0.106632	"Agt/Cyp1b1/Il1b/Itgb2/Akt1/Ass1/Ticam1/Ptk2b/Rora/Mtor"	10
GO:0043406	"GO:0043406"	"positive regulation of MAP kinase activity"	"10/675"	"31/4329"	0.0157257	0.125966	0.106632	"Adam8/Il1b/Ager/Ptprc/Ern2/Ern1/Pik3r5/Ptk2b/Edn1/Prkcd"	10
GO:0055076	"GO:0055076"	"transition metal ion homeostasis"	"10/675"	"31/4329"	0.0157257	0.125966	0.106632	"Mt2/Lcn2/Mt1/Slc39a14/Ap3b1/Hpx/Slc25a28/Myc/Erfe/Hmox1"	10
GO:0051050	"GO:0051050"	"positive regulation of transport"	"61/675"	"302/4329"	0.0157525	0.125966	0.106632	"S100a8/S100a9/Cacna1i/Doc2b/Lcn2/Cd300lf/Nr1h4/Ccr1/Kcnip2/Irs2/Exph5/Runx1/Scn5a/Sox4/Mmp13/Itgam/Glul/Agt/Agtr1a/Aplnr/Myo5a/Rnf207/Lgals3/Klf15/Bcl2l1/Il1b/Ager/Sphk1/Hgs/Itgb2/Trpm2/Cd33/Gab2/Sgip1/Ptprc/Aacs/Akt1/Mecp2/Cebpb/Sdc4/Cd14/Ptpn22/Pmaip1/Edem1/Stc1/Inhbb/Crebrf/Chrnb2/Adipoq/Serpine1/Pik3r1/Rab27a/Il4ra/Nr4a3/Mchr1/Hip1r/Edn1/Rgcc/Erfe/Prkcd/Prkcz"	61
GO:0002768	"GO:0002768"	"immune response-regulating cell surface receptor signaling pathway"	"17/675"	"64/4329"	0.0160538	0.128156	0.108486	"Lgals3/Lilrb4b/Zap70/Lcp2/Nfam1/Ptprc/Malt1/Ptpn22/C5ar1/Lilrb4a/Foxp1/Lat2/Btla/Tyrobp/Nr4a3/Prkcb/Bmx"	17
GO:0097193	"GO:0097193"	"intrinsic apoptotic signaling pathway"	"27/675"	"115/4329"	0.016126	0.12848	0.10876	"S100a8/S100a9/Ddit4/Mmp9/Ubb/Cdkn1a/Cyp1b1/Plaur/Bcl2l1/Pik3cb/Akt1/Bnip3/Pttg1ip/Cebpb/Ern2/Ern1/Pmaip1/Pik3r1/Hspb1/Myc/Jmy/Siah1a/Sfpq/Trib3/Pias4/Ivns1abp/Hmox1"	27
GO:0033673	"GO:0033673"	"negative regulation of kinase activity"	"18/675"	"69/4329"	0.0162122	0.12848	0.10876	"Irs2/Agt/Cdkn1a/Gadd45g/Il1b/Lilrb4b/Pik3cb/Ptprc/Akt1/Ptpn22/Lilrb4a/Errfi1/Gprc5a/Adipoq/Hspb1/Trib3/Prkcd/Ggnbp2"	18
GO:1902905	"GO:1902905"	"positive regulation of supramolecular fiber organization"	"18/675"	"69/4329"	0.0162122	0.12848	0.10876	"Baiap2l1/Lmod2/Coro1a/Sorbs3/Gmfg/Mecp2/Wnt11/Gpr65/Sdc4/Gda/Ptk2b/Hip1r/Edn1/Rgcc/Jmy/Plek/Whamm/Mtor"	18
GO:0002831	"GO:0002831"	"regulation of response to biotic stimulus"	"20/675"	"79/4329"	0.0162138	0.12848	0.10876	"Il18rap/Ccr1/Hpx/Adam8/Hmgb2/Il1b/Spi1/Cd37/Slc15a4/Eif2ak4/Ncf1/Vav1/Ptpn22/Cd84/Trafd1/Foxp1/Nploc4/Spn/Tyrobp/Sfpq"	20
GO:0009615	"GO:0009615"	"response to virus"	"19/675"	"74/4329"	0.0162591	0.12848	0.10876	"Lcn2/Ddit4/Ifitm1/Bcl2l1/Il1b/Cd37/Ptprc/Eif2ak4/Bnip3/Ptpn22/Ticam1/Pmaip1/Nploc4/Bnip3l/Spn/Map3k14/Il17ra/Ddx21/Ivns1abp"	19
GO:0031334	"GO:0031334"	"positive regulation of protein-containing complex assembly"	"19/675"	"74/4329"	0.0162591	0.12848	0.10876	"Spidr/Tal1/Lgals3/Baiap2l1/Lmod2/Coro1a/Gmfg/Mecp2/Fas/Gda/Ptk2b/Ikzf1/Lcp1/Hip1r/Jmy/Plek/Whamm/Cxcl13/Mtor"	19
GO:2000147	"GO:2000147"	"positive regulation of cell motility"	"44/675"	"207/4329"	0.0163089	0.128656	0.10891	"Cxcr2/Lcn2/Wdr62/Ccr1/Mmp9/Sell/Irs2/Gpnmb/Rac2/Adam8/Agt/Pgf/Myo5a/Lgals3/Cyp1b1/Il1b/Spi1/Ager/Sphk1/Fam107a/Pik3cb/Gab2/Coro1a/Ptprc/Akt1/Wnt11/C5ar1/Igf1r/Foxp1/Vegfd/Ptk2b/Serpine1/Pik3r1/Spn/Hspb1/Nr4a3/Sema6b/Edn1/Acvr1b/Myc/Plvap/Cxcl13/Hmox1/Mtor"	44
GO:0080134	"GO:0080134"	"regulation of response to stress"	"76/675"	"389/4329"	0.0166253	0.130931	0.110835	"S100a8/S100a9/Pglyrp1/Nr1h4/Il18rap/Ccr1/Hk3/Nlrp12/Spidr/Hpx/Sesn1/Siglece/Adam8/Itgam/Hmgb2/Ppp1r15a/Agt/Gadd45g/Bcl2l1/Il1b/Spi1/Cd200r1/Zfp36/Ager/Sphk1/Cd37/Trpm2/Slc15a4/Foxo1/Pik3cb/Eif2ak4/Akt1/Pttg1ip/Per1/Ncf1/Cebpb/Ern1/Vav1/Fas/Ptpn22/Cyren/Igf1r/Trafd1/Pmaip1/Foxp1/Errfi1/Mfhas1/Ptk2b/Nploc4/Ninj1/Crebrf/Sbno2/Kank1/Hbb-b1/Adipoq/Serpine1/Pik3r1/Spn/Tyrobp/Smg1/Hspb1/Nr4a3/Nsmce1/Ro…	76
GO:0006935	"GO:0006935"	"chemotaxis"	"37/675"	"169/4329"	0.0169209	0.132171	0.111885	"S100a8/S100a9/Cxcr2/Csf3r/Ccr1/Sell/Rac2/Adam8/Bin2/Itgam/Hmgb2/Agtr1a/Pgf/Lgals3/Il1b/Spi1/Ager/Itgb2/Trpm2/Coro1a/Vav1/Sbds/C5ar1/Gdnf/Foxp1/Vegfd/Ptk2b/Ninj1/Serpine1/Hspb1/Nr4a3/Sema6b/Edn1/Bdnf/Il17ra/Prkcd/Cxcl13"	37
GO:0042330	"GO:0042330"	"taxis"	"37/675"	"169/4329"	0.0169209	0.132171	0.111885	"S100a8/S100a9/Cxcr2/Csf3r/Ccr1/Sell/Rac2/Adam8/Bin2/Itgam/Hmgb2/Agtr1a/Pgf/Lgals3/Il1b/Spi1/Ager/Itgb2/Trpm2/Coro1a/Vav1/Sbds/C5ar1/Gdnf/Foxp1/Vegfd/Ptk2b/Ninj1/Serpine1/Hspb1/Nr4a3/Sema6b/Edn1/Bdnf/Il17ra/Prkcd/Cxcl13"	37
GO:0051272	"GO:0051272"	"positive regulation of cellular component movement"	"45/675"	"213/4329"	0.0169289	0.132171	0.111885	"Cxcr2/Lcn2/Wdr62/Ccr1/Mmp9/Sell/Irs2/Gpnmb/Rac2/Adam8/Agt/Pgf/Myo5a/Lgals3/Cyp1b1/Il1b/Spi1/Ager/Sphk1/Fam107a/Pik3cb/Gab2/Coro1a/Ptprc/Akt1/Mecp2/Wnt11/C5ar1/Igf1r/Foxp1/Vegfd/Ptk2b/Serpine1/Pik3r1/Spn/Hspb1/Nr4a3/Sema6b/Edn1/Acvr1b/Myc/Plvap/Cxcl13/Hmox1/Mtor"	45
GO:0010563	"GO:0010563"	"negative regulation of phosphorus metabolic process"	"32/675"	"142/4329"	0.0169523	0.132171	0.111885	"Ddit4/Nlrp12/Irs2/Cry2/Ppp1r15a/Agt/Cdkn1a/Gadd45g/Il1b/Lilrb4b/Ppargc1a/Ager/Myog/Pik3cb/Ptprc/Igfbp3/Akt1/Ptpn22/Lilrb4a/Errfi1/Mfhas1/Gprc5a/Adipoq/Ppp1r9b/Hspb1/Lpin1/Plek/Trib3/Prkcd/Mtor/Ggnbp2/Prkcz"	32
GO:0043254	"GO:0043254"	"regulation of protein-containing complex assembly"	"32/675"	"142/4329"	0.0169523	0.132171	0.111885	"Spidr/Tal1/Hck/Eif4ebp1/Lgals3/Baiap2l1/Lmod2/Coro1a/Gmfg/Mecp2/Fas/Ticam1/Napb/Gda/Ptk2b/Ikzf1/Kank1/Lcp1/Twf2/Avil/Sptb/Sptbn1/Hip1r/Cyfip2/Jmy/Plek/Whamm/Ulk1/Prkcd/Cxcl13/Mtor/Prkcz"	32
GO:0045936	"GO:0045936"	"negative regulation of phosphate metabolic process"	"32/675"	"142/4329"	0.0169523	0.132171	0.111885	"Ddit4/Nlrp12/Irs2/Cry2/Ppp1r15a/Agt/Cdkn1a/Gadd45g/Il1b/Lilrb4b/Ppargc1a/Ager/Myog/Pik3cb/Ptprc/Igfbp3/Akt1/Ptpn22/Lilrb4a/Errfi1/Mfhas1/Gprc5a/Adipoq/Ppp1r9b/Hspb1/Lpin1/Plek/Trib3/Prkcd/Mtor/Ggnbp2/Prkcz"	32
GO:0006873	"GO:0006873"	"cellular ion homeostasis"	"39/675"	"180/4329"	0.0170432	0.132659	0.112298	"Cxcr2/Cacna1i/Mt2/Mtnr1b/Lcn2/Mt1/Ccr1/Slc39a14/Ap3b1/Hpx/Agt/Agtr1a/Aplnr/Myo5a/Il1b/Trpm2/Pik3cb/Gpr157/Dmxl2/Coro1a/Ptprc/Bnip3/Cd52/Got1/Gpr65/C5ar1/Ptk2b/Stc1/Gna13/Slc9a4/Mchr1/Edn1/Prkcb/Rab20/Myc/Erfe/Chd7/Cxcl13/Hmox1"	39
GO:0032649	"GO:0032649"	"regulation of interferon-gamma production"	"9/675"	"27/4329"	0.0172786	0.133602	0.113097	"Pglyrp1/Nr1h4/Runx1/Arid5a/Il1b/Lilrb4b/Cd14/Ptpn22/Lilrb4a"	9
GO:0061515	"GO:0061515"	"myeloid cell development"	"9/675"	"27/4329"	0.0172786	0.133602	0.113097	"Tal1/Itgam/Foxp1/Hba-a1/Ninj1/Hbb-b1/Hba-a2/Tyrobp/Hbb-b2"	9
GO:1902106	"GO:1902106"	"negative regulation of leukocyte differentiation"	"9/675"	"27/4329"	0.0172786	0.133602	0.113097	"Pglyrp1/Runx1/Lilrb4b/Lilrb4a/Adipoq/Pik3r1/Il4ra/Hspb1/Myc"	9
GO:1903707	"GO:1903707"	"negative regulation of hemopoiesis"	"9/675"	"27/4329"	0.0172786	0.133602	0.113097	"Pglyrp1/Runx1/Lilrb4b/Lilrb4a/Adipoq/Pik3r1/Il4ra/Hspb1/Myc"	9
GO:0070201	"GO:0070201"	"regulation of establishment of protein localization"	"34/675"	"153/4329"	0.0173487	0.133923	0.113368	"Mtnr1b/Doc2b/Nr1h4/Irs2/Spidr/Exph5/Rab11fip1/Sox4/Mmp13/Itgam/Glul/Pim3/Il1b/Trpm2/Cd33/Aacs/Rhbdf2/Idh2/Ptpn22/Per2/Pmaip1/Edem1/Inhbb/Crebrf/Sidt2/Lcp1/Bnip3l/Adipoq/Pik3r1/Gcc2/Arntl/Ucp2/Prkcd/Prkcz"	34
GO:0002456	"GO:0002456"	"T cell mediated immunity"	"11/675"	"36/4329"	0.0176161	0.135539	0.114736	"Il18rap/Arid5a/Il1b/Lilrb4b/Ager/Ptprc/Malt1/Lilrb4a/Rab27a/Spn/Prkcz"	11
GO:0060840	"GO:0060840"	"artery development"	"11/675"	"36/4329"	0.0176161	0.135539	0.114736	"Sox4/Aplnr/Ltbp1/Hectd1/Wnt11/Foxh1/Tbx1/Zmiz1/Edn1/Chd7/Hoxa13"	11
GO:0016192	"GO:0016192"	"vesicle-mediated transport"	"77/675"	"396/4329"	0.0178461	0.137084	0.116043	"Cxcr2/Cacna1i/Doc2b/Cd300lf/Arl4d/Ccr1/Exph5/Ap3b1/Hck/Ctsl/Rac2/Phaf1/Rab11fip1/Siglece/Bin2/Itgam/Myo5a/Lgals3/Ncf4/Sytl1/Arfgap3/Bcl2l1/Il1b/Lilrb4b/Spi1/Ager/Sphk1/Hgs/Itgb2/Npc1/Pik3cb/Gab2/Sgip1/Coro1a/Ptprc/Wdr81/Vav1/Pi4k2a/Tmem87b/Sdc4/Cd14/Napb/Igf1r/Cd84/Ncf2/Lilrb4a/Uvrag/Ldlrad3/Lat2/Tmem50a/Chrna4/Chrnb2/Adipoq/Chrnb3/Chrna3/Chrna5/Serpine1/Bin3/Rab27a/Trappc4/Sptbn1/Tyrobp/Il4ra/A…	77
GO:1901215	"GO:1901215"	"negative regulation of neuron death"	"22/675"	"90/4329"	0.0180702	0.138578	0.117308	"Mtnr1b/Lcn2/Mt1/Btg2/Gpnmb/Retreg1/Gdf5/Adam8/Agt/Bcl2l1/Ppargc1a/Cd200r1/Coro1a/Mecp2/Cebpb/Gclm/C5ar1/Gdnf/Ptk2b/Nr4a3/Bdnf/Hmox1"	22
GO:0050921	"GO:0050921"	"positive regulation of chemotaxis"	"15/675"	"55/4329"	0.0181201	0.138733	0.11744	"Cxcr2/Ccr1/Sell/Rac2/Pgf/Il1b/Spi1/Ager/C5ar1/Vegfd/Ptk2b/Serpine1/Hspb1/Edn1/Cxcl13"	15
GO:2001234	"GO:2001234"	"negative regulation of apoptotic signaling pathway"	"21/675"	"85/4329"	0.0183488	0.140255	0.118728	"Mmp9/Tmbim1/Hmgb2/Lgals3/Plaur/Bcl2l1/Il1b/Pik3cb/Akt1/Pttg1ip/Gclm/Sgk3/Gdnf/Cth/Serpine1/Mnt/Hspb1/Bdnf/Ivns1abp/Hmox1/Aatf"	21
GO:0071417	"GO:0071417"	"cellular response to organonitrogen compound"	"37/675"	"170/4329"	0.018512	0.140624	0.11904	"Nr1h4/Slc39a14/Irs2/Spidr/Sesn1/Eif4ebp1/Slc25a33/Agt/Agtr1a/Myo5a/Bcl2l1/Il1b/Ager/Trpm2/Baiap2l1/Foxo1/Akt1/Mecp2/Cebpb/Ptpn22/Igf1r/Inhbb/Kank1/Adipoq/Pik3r1/Ppp1r9b/Nr4a3/Edn1/Prkcb/Lpin1/Erfe/Trib3/Tns2/Prkcd/Ptprf/Mtor/Prkcz"	37
GO:0006536	"GO:0006536"	"glutamate metabolic process"	"5/675"	"11/4329"	0.0185174	0.140624	0.11904	"Nr1h4/Glul/Got1/Gclm/Prodh"	5
GO:0010663	"GO:0010663"	"positive regulation of striated muscle cell apoptotic process"	"5/675"	"11/4329"	0.0185174	0.140624	0.11904	"Cxcr2/Fbxo32/Agt/Igfbp3/Bnip3"	5
GO:0060259	"GO:0060259"	"regulation of feeding behavior"	"5/675"	"11/4329"	0.0185174	0.140624	0.11904	"Sgip1/Eif2ak4/Nr4a3/Mchr1/Mtor"	5
GO:0001525	"GO:0001525"	"angiogenesis"	"39/675"	"181/4329"	0.0185902	0.140843	0.119225	"Cxcr2/Mmp9/Chil1/Tal1/Runx1/Adam8/Ppp1r15a/Glul/Agt/Agtr1a/Aplnr/Pgf/Lgals3/Cyp1b1/Il1b/Sphk1/Hgs/Itgb2/Pik3cb/Akt1/Mecp2/Fkbpl/C5ar1/Vegfd/Tbx1/Ptk2b/Ninj1/Hif3a/Amotl2/Gna13/Lrg1/Serpine1/Hspb1/Rora/Edn1/Prkcb/Rgcc/Otulin/Hmox1"	39
GO:0032964	"GO:0032964"	"collagen biosynthetic process"	"8/675"	"23/4329"	0.0186967	0.140843	0.119225	"Il6ra/Nr1h4/Ager/Ltbp1/Got1/Errfi1/Serpine1/Rgcc"	8
GO:0033077	"GO:0033077"	"T cell differentiation in thymus"	"8/675"	"23/4329"	0.0186967	0.140843	0.119225	"Adam8/Mpzl2/Il1b/Zap70/Ptprc/Fas/Rorc/Spn"	8
GO:0033209	"GO:0033209"	"tumor necrosis factor-mediated signaling pathway"	"8/675"	"23/4329"	0.0186967	0.140843	0.119225	"Nr1h4/Sphk1/Ptk2b/Adipoq/Otulin/Foxo3/Plvap/Pias4"	8
GO:0048708	"GO:0048708"	"astrocyte differentiation"	"8/675"	"23/4329"	0.0186967	0.140843	0.119225	"S100a8/S100a9/Tal1/Agt/Il1b/Ager/Mecp2/C5ar1"	8
GO:0030334	"GO:0030334"	"regulation of cell migration"	"64/675"	"322/4329"	0.0190317	0.142588	0.120703	"Cxcr2/Lcn2/Wdr62/Ifitm1/Ccr1/Mmp9/Sell/Irs2/Gpnmb/Trp53inp1/Rac2/Adam8/Glul/Agt/Pgf/Myo5a/Lgals3/Cyp1b1/Il1b/Ppargc1a/Spi1/Cd200r1/Ager/Sphk1/Fam107a/Pik3cb/Gab2/Coro1a/Ptprc/Igfbp3/Akt1/Mecp2/Wnt11/Fas/Idh2/Sdc4/Ptpn22/C5ar1/Igf1r/Foxp1/Vegfd/Ptk2b/Ninj1/Stc1/Amotl2/Gna13/Kank1/Adipoq/Serpine1/Pik3r1/Spn/Hspb1/Nr4a3/Sema6b/Edn1/Acvr1b/Myc/Rgcc/Foxo3/Plvap/Cxcl13/Hmox1/Mtor/Adgrg3"	64
GO:0010657	"GO:0010657"	"muscle cell apoptotic process"	"12/675"	"41/4329"	0.0190504	0.142588	0.120703	"Cxcr2/Acot1/Fbxo32/Agt/Agtr1a/Igfbp3/Bnip3/Igf1r/Ptk2b/Pik3r1/Edn1/Hmox1"	12
GO:0031532	"GO:0031532"	"actin cytoskeleton reorganization"	"12/675"	"41/4329"	0.0190504	0.142588	0.120703	"S100a9/Hck/Ctsl/Trpm2/Baiap2l1/Gmfg/Parvg/Gpr65/Ptk2b/Lpin1/Plek/Whamm"	12
GO:0071456	"GO:0071456"	"cellular response to hypoxia"	"12/675"	"41/4329"	0.0190504	0.142588	0.120703	"Adam8/Eif4ebp1/Pik3cb/Akt1/Bnip3/Hif3a/Bnip3l/Rora/Myc/Rgcc/Bach1/Mtor"	12
GO:0016477	"GO:0016477"	"cell migration"	"93/675"	"491/4329"	0.01924	0.143778	0.12171	"S100a8/S100a9/Cxcr2/Lcn2/Wdr62/Csf3r/Ddit4/Ifitm1/Ccr1/Mmp9/Nlrp12/Sell/Irs2/Gpnmb/Trp53inp1/Rac2/Adam8/Bin2/Itgam/Hmgb2/Glul/Selplg/Agt/Agtr1a/Pgf/Myo5a/Lgals3/Cyp1b1/Il1b/Ppargc1a/Spi1/Cd200r1/Spns2/Ager/Sphk1/Itgb2/Trpm2/Fam107a/Pik3cb/Gab2/Coro1a/Ptprc/Igfbp3/Akt1/Mecp2/Wnt11/Vav1/Sbds/Fas/Idh2/Sdc4/Ptpn22/C5ar1/Igf1r/Gdnf/Foxp1/Vegfd/Tbx1/Ptk2b/Ninj1/Zmiz1/Stc1/Amotl2/Gna13/Rnd1/Kank1/Lcp1/…	93
GO:0006820	"GO:0006820"	"anion transport"	"28/675"	"122/4329"	0.0194457	0.145083	0.122815	"Nr1h4/Slc10a6/Agt/Slc25a18/Il1b/Slc6a12/Clcnkb/Slc15a4/Slc7a8/Slc2a1/Slc6a17/Cebpb/Per2/Gabrr1/Slc20a1/Stc1/Slc38a6/Car4/Pla2g12a/Gabrr2/Edn1/Bdnf/Myc/Slco2a1/Slc26a1/Mgst1/Prkcd/Mtor"	28
GO:0001836	"GO:0001836"	"release of cytochrome c from mitochondria"	"7/675"	"19/4329"	0.0197392	0.145214	0.122926	"Mmp9/Plaur/Bcl2l1/Akt1/Bnip3/Fas/Pmaip1"	7
GO:0002448	"GO:0002448"	"mast cell mediated immunity"	"7/675"	"19/4329"	0.0197392	0.145214	0.122926	"Rac2/Gab2/Cd84/Lat2/Il4ra/Nr4a3/Hmox1"	7
GO:0034198	"GO:0034198"	"cellular response to amino acid starvation"	"7/675"	"19/4329"	0.0197392	0.145214	0.122926	"Sesn1/Cdkn1a/Atf3/Eif2ak4/Fas/Ulk1/Mtor"	7
GO:0045214	"GO:0045214"	"sarcomere organization"	"7/675"	"19/4329"	0.0197392	0.145214	0.122926	"Myh6/Lmod2/Foxp1/Tnnt2/Xirp1/Edn1/Tnnt1"	7
GO:1902624	"GO:1902624"	"positive regulation of neutrophil migration"	"7/675"	"19/4329"	0.0197392	0.145214	0.122926	"Cxcr2/Sell/Rac2/Adam8/Il1b/C5ar1/Edn1"	7
GO:0018958	"GO:0018958"	"phenol-containing compound metabolic process"	"10/675"	"32/4329"	0.0197744	0.145214	0.122926	"Fah/Ctsl/Itgam/Agtr1a/Pnmt/Myo5a/Hdc/Chrnb2/Dio2/Ddt"	10
GO:1903076	"GO:1903076"	"regulation of protein localization to plasma membrane"	"10/675"	"32/4329"	0.0197744	0.145214	0.122926	"Tmbim1/Myo5a/Lgals3/Bcl2l1/Hectd1/Akt1/Sqstm1/Pik3r1/Sptbn1/Ppp1r9b"	10
GO:0032970	"GO:0032970"	"regulation of actin filament-based process"	"33/675"	"149/4329"	0.0198207	0.145214	0.122926	"Hck/Scn5a/Ctsl/Rac2/Trpm2/Baiap2l1/Fam107a/Lmod2/Coro1a/Sorbs3/Gmfg/Wnt11/Gpr65/Sdc4/Tnnt2/Ptk2b/Stc1/Rnd1/Kank1/Twf2/Pik3r1/Avil/Sptb/Sptbn1/Hip1r/Edn1/Cyfip2/Rgcc/Jmy/Plek/Whamm/Prkcd/Mtor"	33
GO:0010591	"GO:0010591"	"regulation of lamellipodium assembly"	"6/675"	"15/4329"	0.0199599	0.145214	0.122926	"Rac2/Twf2/Bin3/Pik3r1/Avil/Mtor"	6
GO:0032768	"GO:0032768"	"regulation of monooxygenase activity"	"6/675"	"15/4329"	0.0199599	0.145214	0.122926	"Il1b/Pik3cb/Akt1/Gdnf/Ptk2b/Por"	6
GO:0043030	"GO:0043030"	"regulation of macrophage activation"	"6/675"	"15/4329"	0.0199599	0.145214	0.122926	"Sphk1/Cd84/Mfhas1/Tnip2/Il4ra/Rora"	6
GO:0045010	"GO:0045010"	"actin nucleation"	"6/675"	"15/4329"	0.0199599	0.145214	0.122926	"Lmod2/Coro1a/Gmfg/Hip1r/Jmy/Whamm"	6
GO:0045620	"GO:0045620"	"negative regulation of lymphocyte differentiation"	"6/675"	"15/4329"	0.0199599	0.145214	0.122926	"Pglyrp1/Runx1/Lilrb4b/Lilrb4a/Il4ra/Hspb1"	6
GO:0071402	"GO:0071402"	"cellular response to lipoprotein particle stimulus"	"6/675"	"15/4329"	0.0199599	0.145214	0.122926	"Cd68/Itgb2/Npc1/Akt1/Ticam1/Mylip"	6
GO:1900271	"GO:1900271"	"regulation of long-term synaptic potentiation"	"6/675"	"15/4329"	0.0199599	0.145214	0.122926	"Pirb/Ager/Fam107a/Eif2ak4/Sqstm1/Tyrobp"	6
GO:1904377	"GO:1904377"	"positive regulation of protein localization to cell periphery"	"6/675"	"15/4329"	0.0199599	0.145214	0.122926	"Myo5a/Lgals3/Akt1/Sqstm1/Sptbn1/Ppp1r9b"	6
GO:0098771	"GO:0098771"	"inorganic ion homeostasis"	"43/675"	"204/4329"	0.0200411	0.145578	0.123234	"Cxcr2/Cacna1i/Mt2/Mtnr1b/Lcn2/Mt1/Ccr1/Slc39a14/Ap3b1/Hpx/Scn5a/Agt/Agtr1a/Aplnr/Myo5a/Il1b/Ager/Trpm2/Pik3cb/Gpr157/Dmxl2/Coro1a/Ptprc/Bnip3/Slc25a28/Cd52/Got1/Gpr65/C5ar1/Ptk2b/Stc1/Gna13/Slc9a4/Car4/Mchr1/Edn1/Prkcb/Rab20/Myc/Erfe/Chd7/Cxcl13/Hmox1"	43
GO:0099536	"GO:0099536"	"synaptic signaling"	"39/675"	"182/4329"	0.0202481	0.146854	0.124314	"Doc2b/Mmp9/Glul/Agt/Myo5a/Bcl2l1/Il1b/Pirb/Musk/Ager/Sphk1/Fam107a/Aph1c/Aph1b/Dmxl2/Eif2ak4/Mecp2/Rasd2/Napb/Gdnf/Gabrr1/Ptk2b/Sqstm1/Chrna4/Chrnb2/Adipoq/Chrnb4/Chrnb3/Chrna3/Chrna5/Chrna2/Ppp1r9b/Tyrobp/Gabrr2/Edn1/Bdnf/Prkcb/Mtor/Prkcz"	39
GO:0051253	"GO:0051253"	"negative regulation of RNA metabolic process"	"73/675"	"375/4329"	0.0203265	0.147194	0.124602	"Mafk/Nr1h4/Sik1/Btg2/Cebpd/Tal1/Glis3/Runx1/Rasd1/Cry2/Tfdp2/Nfil3/Hmgb2/Ppp1r15a/Arid5a/Tgif1/Bach2/Il1b/Lilrb4b/Atf3/Spi1/Zfp36/Phc2/Sap30/Ciart/Sorbs3/Mecp2/Per1/Wnt11/Cebpb/Ern2/Foxh1/Zbtb16/Cirbp/Tbx6/Per2/Gdnf/Klf10/Lilrb4a/Foxp1/Tbx1/Rorc/Sqstm1/Elk4/Ikzf1/Ezh1/Crebrf/Sbno2/Adipoq/Mnt/Mier1/Zbtb10/Nr4a3/Cbx2/Edn1/Zfp932/Noct/Mideas/Daxx/Txnip/Lpin1/Arntl/Myc/Mxd1/Zkscan17/Pou3f1/Foxo3/Bac…	73
GO:0006812	"GO:0006812"	"cation transport"	"58/675"	"289/4329"	0.0207488	0.15002	0.126994	"Cacna1i/Mtnr1b/Lcn2/Sik1/Ccr1/Mmp9/Slc39a14/Sln/Kcnip2/Kcnk5/Ap3b1/Hpx/Scn5a/Slc10a6/Agt/Agtr1a/Aplnr/Myo5a/Rnf207/Lgals3/Slc6a12/Ppargc1a/Kcnh6/Ager/Trpm2/Slc15a4/Cd33/Tmem37/Slc7a8/Fxyd7/Coro1a/Ptprc/Akt1/Slc25a28/Asic3/Per1/Slc6a17/Kcnab2/Ptpn22/Gdnf/Cd84/Hsd3b3/Ptk2b/Slc20a1/Stc1/Slc9a4/Chrna4/Chrnb2/Chrna3/Serpine1/Atp6v1h/Sestd1/Mchr1/Edn1/Prkcb/Catsper4/Fxyd5/Chd7"	58
GO:0035239	"GO:0035239"	"tube morphogenesis"	"59/675"	"295/4329"	0.0211518	0.152697	0.129261	"Cxcr2/Lcn2/Mmp9/Chil1/Tal1/Runx1/Junb/Sox4/Adam8/Ppp1r15a/Glul/Tgif1/Agt/Agtr1a/Aplnr/Pgf/Rnf207/Lgals3/Cyp1b1/Il1b/Spi1/Sphk1/Hgs/Itgb2/Pik3cb/Hectd1/Shroom3/Akt1/Mecp2/Wnt11/Foxh1/Fkbpl/Sdc4/C5ar1/Tbx6/Gdnf/Foxp1/Vegfd/Tbx1/Ptk2b/Ninj1/Zmiz1/Hif3a/Amotl2/Gna13/Lrg1/Serpine1/Hspb1/Nr4a3/Esrp1/Rora/Edn1/Prkcb/Myc/Rgcc/Otulin/Chd7/Hoxa13/Hmox1"	59
GO:0045834	"GO:0045834"	"positive regulation of lipid metabolic process"	"15/675"	"56/4329"	0.0213079	0.153502	0.129942	"Nr1h4/Irs2/Agt/Agtr1a/Il1b/Ppargc1a/Akt1/Igf1r/Pnpla2/Ptk2b/Adipoq/Nr4a3/Por/Prkcd/Mtor"	15
GO:0001933	"GO:0001933"	"negative regulation of protein phosphorylation"	"25/675"	"107/4329"	0.0213288	0.153502	0.129942	"Ddit4/Nlrp12/Ppp1r15a/Agt/Cdkn1a/Gadd45g/Il1b/Lilrb4b/Ppargc1a/Ager/Pik3cb/Ptprc/Igfbp3/Akt1/Ptpn22/Lilrb4a/Errfi1/Gprc5a/Adipoq/Hspb1/Trib3/Prkcd/Mtor/Ggnbp2/Prkcz"	25
GO:0051495	"GO:0051495"	"positive regulation of cytoskeleton organization"	"19/675"	"76/4329"	0.0214346	0.154027	0.130386	"Hck/Baiap2l1/Lmod2/Coro1a/Sorbs3/Gmfg/Mecp2/Wnt11/Gpr65/Sdc4/Gda/Ptk2b/Hip1r/Edn1/Rgcc/Jmy/Plek/Whamm/Mtor"	19
GO:0048871	"GO:0048871"	"multicellular organismal homeostasis"	"33/675"	"150/4329"	0.021763	0.156146	0.13218	"Lcn2/Ampd3/Sln/Plac8/Rac2/Adam8/Ubb/Gadd45g/Abca4/Il1b/Ppargc1a/Cidea/Trpm2/Ltbp3/Sgip1/Coro1a/Napsa/Arrdc3/Cebpb/Per2/Igf1r/Grhl1/Ptk2b/Sqstm1/Adipoq/Il4ra/Nr4a3/Lpin1/Arntl/Dio2/Ucp2/Tns2/Hoxa13"	33
GO:0090257	"GO:0090257"	"regulation of muscle system process"	"24/675"	"102/4329"	0.0219362	0.15697	0.132877	"Sln/Trim63/Scn5a/Fbxo32/Agt/Rnf207/Sphk1/Myog/Foxo1/Ncf1/Ctdp1/Foxp1/Tnnt2/Errfi1/Stc1/Chrnb4/Chrna3/Nr4a3/Pde9a/Edn1/Tnni1/Foxo3/Mtor/Tnnt1"	24
GO:0002532	"GO:0002532"	"production of molecular mediator involved in inflammatory response"	"9/675"	"28/4329"	0.0220455	0.15697	0.132877	"Il1r2/Lilrb4b/Per1/Ncf1/Ticam1/Lilrb4a/Serpine1/Il4ra/Il17ra"	9
GO:0002709	"GO:0002709"	"regulation of T cell mediated immunity"	"9/675"	"28/4329"	0.0220455	0.15697	0.132877	"Arid5a/Il1b/Lilrb4b/Ager/Ptprc/Malt1/Lilrb4a/Spn/Prkcz"	9
GO:0042058	"GO:0042058"	"regulation of epidermal growth factor receptor signaling pathway"	"9/675"	"28/4329"	0.0220455	0.15697	0.132877	"Mmp9/Agt/Plaur/Rnf115/Rhbdf2/Errfi1/Gprc5a/Hip1r/Ptprf"	9
GO:0062207	"GO:0062207"	"regulation of pattern recognition receptor signaling pathway"	"9/675"	"28/4329"	0.0220455	0.15697	0.132877	"Cd300lf/Slc15a4/Ptpn22/Gramd4/Mfhas1/Tlr1/Nploc4/Ninj1/Erbin"	9
GO:0040017	"GO:0040017"	"positive regulation of locomotion"	"44/675"	"211/4329"	0.0224221	0.159408	0.134941	"Cxcr2/Lcn2/Wdr62/Ccr1/Mmp9/Sell/Irs2/Gpnmb/Rac2/Adam8/Agt/Pgf/Myo5a/Lgals3/Cyp1b1/Il1b/Spi1/Ager/Sphk1/Fam107a/Pik3cb/Gab2/Coro1a/Ptprc/Akt1/Wnt11/C5ar1/Igf1r/Foxp1/Vegfd/Ptk2b/Serpine1/Pik3r1/Spn/Hspb1/Nr4a3/Sema6b/Edn1/Acvr1b/Myc/Plvap/Cxcl13/Hmox1/Mtor"	44
GO:0045934	"GO:0045934"	"negative regulation of nucleobase-containing compound metabolic process"	"78/675"	"406/4329"	0.0226467	0.160761	0.136086	"Mafk/Nr1h4/Ddit4/Sik1/Btg2/Cebpd/Tal1/Glis3/Runx1/Rasd1/Cry2/Tfdp2/Nfil3/Hmgb2/Ppp1r15a/Arid5a/Tgif1/Bach2/Cdkn1a/Il1b/Lilrb4b/Ppargc1a/Atf3/Spi1/Zfp36/Myog/Phc2/Sap30/Ciart/Sorbs3/Mecp2/Per1/Wnt11/Cebpb/Ern2/Foxh1/Zbtb16/Cirbp/Cyren/Tbx6/Per2/Gdnf/Klf10/Lilrb4a/Foxp1/Tbx1/Rorc/Sqstm1/Elk4/Ikzf1/Ezh1/Crebrf/Sbno2/Adipoq/Mnt/Mier1/Zbtb10/Nr4a3/Cbx2/Edn1/Zfp932/Noct/Mideas/Daxx/Txnip/Lpin1/Arntl/M…	78
GO:0030155	"GO:0030155"	"regulation of cell adhesion"	"50/675"	"245/4329"	0.0228937	0.162268	0.137362	"Il6ra/Gpnmb/Ap3b1/Runx1/Rac2/Sox4/Adam8/Lgals3/Cyp1b1/Plaur/Il1b/Lilrb4b/Zap70/Spi1/Ager/Itgb2/Fam107a/Pik3cb/Coro1a/Ptprc/Spock2/Akt1/Malt1/Cebpb/Vav1/Zbtb16/Sdc4/Ptpn22/Ass1/Lilrb4a/Cytip/Ptk2b/Ninj1/Zmiz1/Ikzf1/Rnd1/Kank1/Adipoq/Serpine1/Pik3r1/Btla/Spn/Il4ra/Hspb1/Nr4a3/Rgcc/Itgal/Prkcd/Cxcl13/Prkcz"	50
GO:0019216	"GO:0019216"	"regulation of lipid metabolic process"	"26/675"	"113/4329"	0.0230647	0.163233	0.138179	"Nr1h4/Sik1/Irs2/Agt/Agtr1a/Il1b/Ppargc1a/Cidea/Sphk1/Akt1/Igf1r/Pnpla2/Rorc/Ptk2b/Adipoq/Avil/Nr4a3/Rora/Lpin1/Sf1/Por/Erfe/Trib3/Prkcd/Mtor/Mtmr1"	26
GO:0015711	"GO:0015711"	"organic anion transport"	"21/675"	"87/4329"	0.0235963	0.165144	0.139797	"Nr1h4/Slc10a6/Agt/Slc25a18/Il1b/Slc6a12/Slc15a4/Slc7a8/Slc2a1/Slc6a17/Per2/Slc38a6/Car4/Pla2g12a/Edn1/Bdnf/Myc/Slco2a1/Slc26a1/Mgst1/Prkcd"	21
GO:0014896	"GO:0014896"	"muscle hypertrophy"	"13/675"	"47/4329"	0.0239596	0.165144	0.139797	"Trim63/Fbxo32/Myh6/Agt/Klf15/Foxo1/Ctdp1/Foxp1/Errfi1/Nr4a3/Pde9a/Edn1/Mtor"	13
GO:0014897	"GO:0014897"	"striated muscle hypertrophy"	"13/675"	"47/4329"	0.0239596	0.165144	0.139797	"Trim63/Fbxo32/Myh6/Agt/Klf15/Foxo1/Ctdp1/Foxp1/Errfi1/Nr4a3/Pde9a/Edn1/Mtor"	13
GO:0002253	"GO:0002253"	"activation of immune response"	"20/675"	"82/4329"	0.0240602	0.165144	0.139797	"Lgals3/Il1b/Lilrb4b/Zap70/Lcp2/Nfam1/Ptprc/Malt1/Ptpn22/C5ar1/Lilrb4a/Foxp1/Lat2/C4a/Tyrobp/Nr4a3/Prkcb/Rgcc/Bmx/Sfpq"	20
GO:0002283	"GO:0002283"	"neutrophil activation involved in immune response"	"4/675"	"8/4329"	0.0242906	0.165144	0.139797	"Itgam/Spi1/Itgb2/Tyrobp"	4
GO:0002360	"GO:0002360"	"T cell lineage commitment"	"4/675"	"8/4329"	0.0242906	0.165144	0.139797	"Il6ra/Ctsl/Spn/Mtor"	4
GO:0002446	"GO:0002446"	"neutrophil mediated immunity"	"4/675"	"8/4329"	0.0242906	0.165144	0.139797	"Itgam/Spi1/Itgb2/Ncf1"	4
GO:0006921	"GO:0006921"	"cellular component disassembly involved in execution phase of apoptosis"	"4/675"	"8/4329"	0.0242906	0.165144	0.139797	"Cidea/Igfbp3/Ern2/Dedd2"	4
GO:0030262	"GO:0030262"	"apoptotic nuclear changes"	"4/675"	"8/4329"	0.0242906	0.165144	0.139797	"Cidea/Igfbp3/Ern2/Dedd2"	4
GO:0030502	"GO:0030502"	"negative regulation of bone mineralization"	"4/675"	"8/4329"	0.0242906	0.165144	0.139797	"Nfe2/Ccr1/Ltbp3/Ptk2b"	4
GO:0031958	"GO:0031958"	"corticosteroid receptor signaling pathway"	"4/675"	"8/4329"	0.0242906	0.165144	0.139797	"Cry2/Per1/Bdnf/Arntl"	4
GO:0032682	"GO:0032682"	"negative regulation of chemokine production"	"4/675"	"8/4329"	0.0242906	0.165144	0.139797	"Nr1h4/Lilrb4b/Lilrb4a/Erbin"	4
GO:0035308	"GO:0035308"	"negative regulation of protein dephosphorylation"	"4/675"	"8/4329"	0.0242906	0.165144	0.139797	"Cry2/Ppp1r15a/Mfhas1/Ppp1r9b"	4
GO:0036314	"GO:0036314"	"response to sterol"	"4/675"	"8/4329"	0.0242906	0.165144	0.139797	"Rorc/Inhbb/Rora/Gramd1b"	4
GO:0036315	"GO:0036315"	"cellular response to sterol"	"4/675"	"8/4329"	0.0242906	0.165144	0.139797	"Rorc/Inhbb/Rora/Gramd1b"	4
GO:0042753	"GO:0042753"	"positive regulation of circadian rhythm"	"4/675"	"8/4329"	0.0242906	0.165144	0.139797	"Mtnr1b/Rorc/Rora/Arntl"	4
GO:0051386	"GO:0051386"	"regulation of neurotrophin TRK receptor signaling pathway"	"4/675"	"8/4329"	0.0242906	0.165144	0.139797	"Agt/Cyfip2/Ulk1/Ptprf"	4
GO:0060563	"GO:0060563"	"neuroepithelial cell differentiation"	"4/675"	"8/4329"	0.0242906	0.165144	0.139797	"Sox4/Wnt11/Cebpb/Serpine1"	4
GO:0070498	"GO:0070498"	"interleukin-1-mediated signaling pathway"	"4/675"	"8/4329"	0.0242906	0.165144	0.139797	"Il1r2/Il1b/Tnip2/Tollip"	4
GO:0070932	"GO:0070932"	"histone H3 deacetylation"	"4/675"	"8/4329"	0.0242906	0.165144	0.139797	"Per1/Per2/Elk4/Sfpq"	4
GO:0090520	"GO:0090520"	"sphingolipid mediated signaling pathway"	"4/675"	"8/4329"	0.0242906	0.165144	0.139797	"Spns2/Sphk1/Pik3cb/Akt1"	4
GO:1900120	"GO:1900120"	"regulation of receptor binding"	"4/675"	"8/4329"	0.0242906	0.165144	0.139797	"Mmp9/Adipoq/Bdnf/Ptprf"	4
GO:1901223	"GO:1901223"	"negative regulation of NIK/NF-kappaB signaling"	"4/675"	"8/4329"	0.0242906	0.165144	0.139797	"Nlrp12/Spi1/Litaf/Adgrg3"	4
GO:2001185	"GO:2001185"	"regulation of CD8-positive	alpha-beta T cell activation"	"4/675"	"8/4329"	0.0242906	0.165144	0.139797	"Runx1/Lilrb4b/Ptpn22/Lilrb4a"	4
GO:0009166	"GO:0009166"	"nucleotide catabolic process"	"8/675"	"24/4329"	0.0243233	0.165144	0.139797	"Ampd3/Upp1/Ncf1/Ncf2/Gda/Dpyd/Nudt16/Pde9a"	8
GO:0030837	"GO:0030837"	"negative regulation of actin filament polymerization"	"8/675"	"24/4329"	0.0243233	0.165144	0.139797	"Lmod2/Kank1/Twf2/Avil/Sptb/Sptbn1/Hip1r/Prkcd"	8
GO:0050709	"GO:0050709"	"negative regulation of protein secretion"	"8/675"	"24/4329"	0.0243233	0.165144	0.139797	"Mtnr1b/Rab11fip1/Pim3/Il1b/Rhbdf2/Idh2/Inhbb/Ucp2"	8
GO:0050805	"GO:0050805"	"negative regulation of synaptic transmission"	"8/675"	"24/4329"	0.0243233	0.165144	0.139797	"Myo5a/Bcl2l1/Il1b/Pirb/Ager/Ptk2b/Adipoq/Bdnf"	8
GO:0030522	"GO:0030522"	"intracellular receptor signaling pathway"	"19/675"	"77/4329"	0.0244557	0.165679	0.14025	"Nr1h4/Cry2/Pim1/Tgif1/Slc15a4/Per1/Foxh1/Ptpn22/Foxp1/Tbx1/Nploc4/Zmiz1/Erbin/Rora/Bdnf/Daxx/Arntl/Calcoco1/Otulin"	19
GO:0032956	"GO:0032956"	"regulation of actin cytoskeleton organization"	"30/675"	"135/4329"	0.0244729	0.165679	0.14025	"Hck/Ctsl/Rac2/Trpm2/Baiap2l1/Fam107a/Lmod2/Coro1a/Sorbs3/Gmfg/Wnt11/Gpr65/Sdc4/Ptk2b/Rnd1/Kank1/Twf2/Pik3r1/Avil/Sptb/Sptbn1/Hip1r/Edn1/Cyfip2/Rgcc/Jmy/Plek/Whamm/Prkcd/Mtor"	30
GO:0008637	"GO:0008637"	"apoptotic mitochondrial changes"	"10/675"	"33/4329"	0.0245357	0.165864	0.140407	"Mmp9/Plaur/Bcl2l1/Akt1/Bnip3/Fas/Gclm/Pmaip1/Bnip3l/Hip1r"	10
GO:0050877	"GO:0050877"	"nervous system process"	"50/675"	"246/4329"	0.0245717	0.165868	0.14041	"Cacna1i/Mtnr1b/Lcn2/Btg2/Retreg1/Scn5a/Agt/Agtr1a/Myo5a/Abca4/Il1b/Pirb/Musk/Ager/Fam107a/Aph1c/Aph1b/Dmxl2/Eif2ak4/Mecp2/Asic3/Kcnab2/Rdh12/C5ar1/Nyx/Gabrr1/Gjb2/Tbx1/Ptk2b/Gaa/Chrna4/Chrnb2/Chrnb4/Chrnb3/Chrna3/Chrna5/Chrna2/Myh14/Gabrr2/Nr4a3/Tmem120a/Edn1/Bdnf/Lpin1/Myc/Tnni1/Chd7/Mtor/Prkcz/Tnnt1"	50
GO:0045595	"GO:0045595"	"regulation of cell differentiation"	"93/675"	"496/4329"	0.0248328	0.167389	0.141697	"Maff/Wdr62/Csf3r/Pglyrp1/Ifitm1/Sik1/Ccr1/Mmp9/Trp53inp1/Cebpd/Ap3b1/Tal1/Runx1/Junb/Sox4/Gdf5/Pim1/Adam8/Itgam/Hmgb2/Tgif1/Ifrd1/Il1b/Lilrb4b/Zap70/Spi1/Zfp36/Ager/Ltbp3/Myog/Foxo1/Nfam1/Mustn1/Ptprc/Igfbp3/Spred3/Eif2ak4/Akt1/Mecp2/Malt1/Cebpb/Fas/Idh2/Zbtb16/Ctdp1/Tbx6/Per2/Gdnf/Klf10/Lilrb4a/Bex1/Foxp1/Grhl1/Errfi1/Tbx1/Rorc/Ptk2b/Ninj1/Zmiz1/Ikzf1/Cth/Kank1/Adipoq/Twf2/Serpine1/Pik3r1/Tyrob…	93
GO:0002429	"GO:0002429"	"immune response-activating cell surface receptor signaling pathway"	"16/675"	"62/4329"	0.0250188	0.168158	0.142348	"Lgals3/Lilrb4b/Zap70/Lcp2/Nfam1/Ptprc/Malt1/Ptpn22/C5ar1/Lilrb4a/Foxp1/Lat2/Tyrobp/Nr4a3/Prkcb/Bmx"	16
GO:0002757	"GO:0002757"	"immune response-activating signal transduction"	"16/675"	"62/4329"	0.0250188	0.168158	0.142348	"Lgals3/Lilrb4b/Zap70/Lcp2/Nfam1/Ptprc/Malt1/Ptpn22/C5ar1/Lilrb4a/Foxp1/Lat2/Tyrobp/Nr4a3/Prkcb/Bmx"	16
GO:0031400	"GO:0031400"	"negative regulation of protein modification process"	"35/675"	"163/4329"	0.0261724	0.174885	0.148043	"Ddit4/Nlrp12/Cry2/Sox4/Ppp1r15a/Agt/Cdkn1a/Gadd45g/Klf15/Il1b/Lilrb4b/Ppargc1a/Spi1/Ager/Pik3cb/Ptprc/Igfbp3/Akt1/Ptpn22/Rasd2/Per2/Lilrb4a/Errfi1/Mfhas1/Gprc5a/Sqstm1/Adipoq/Ppp1r9b/Hspb1/Trib3/Prkcd/Ivns1abp/Mtor/Ggnbp2/Prkcz"	35
GO:0009890	"GO:0009890"	"negative regulation of biosynthetic process"	"83/675"	"438/4329"	0.0261746	0.174885	0.148043	"Mafk/Il6ra/Nr1h4/Sik1/Btg2/Cebpd/Tal1/Glis3/Runx1/Rasd1/Cry2/Tfdp2/Nfil3/Hmgb2/Ppp1r15a/Arid5a/Tgif1/Eif4ebp1/Bach2/Cdkn1a/Il1b/Lilrb4b/Atf3/Spi1/Zfp36/Ager/Sphk1/Phc2/Sap30/Ciart/Sorbs3/Eif2ak4/Mecp2/Per1/Wnt11/Cebpb/Ern2/Got1/Foxh1/Zbtb16/Tbx6/Per2/Tspyl2/Klf10/Lilrb4a/Foxp1/Errfi1/Tbx1/Rorc/Sqstm1/Elk4/Ikzf1/Ezh1/Crebrf/Sbno2/Adipoq/Mnt/Mier1/Zbtb10/Nr4a3/Cbx2/Edn1/Zfp932/Noct/Mideas/Daxx/Txn…	83
GO:0050864	"GO:0050864"	"regulation of B cell activation"	"11/675"	"38/4329"	0.0263252	0.174885	0.148043	"Irs2/Cdkn1a/Slc15a4/Nfam1/Ptprc/Fas/Ticam1/Chrnb2/Btla/Tyrobp/Tnip2"	11
GO:1901654	"GO:1901654"	"response to ketone"	"11/675"	"38/4329"	0.0263252	0.174885	0.148043	"Ddit4/Trim63/Fbxo32/Eif4ebp1/Agtr1a/Bcl2l1/Fibin/Akt1/Gdnf/Hsd3b3/Por"	11
GO:0032720	"GO:0032720"	"negative regulation of tumor necrosis factor production"	"7/675"	"20/4329"	0.0263935	0.174885	0.148043	"Nr1h4/Gpnmb/Cidea/Cd33/Ptpn22/Errfi1/Adipoq"	7
GO:0042130	"GO:0042130"	"negative regulation of T cell proliferation"	"7/675"	"20/4329"	0.0263935	0.174885	0.148043	"Gpnmb/Lilrb4b/Cebpb/Sdc4/Lilrb4a/Btla/Spn"	7
GO:0043506	"GO:0043506"	"regulation of JUN kinase activity"	"7/675"	"20/4329"	0.0263935	0.174885	0.148043	"Il1b/Ager/Ern2/Ern1/Ptpn22/Ptk2b/Edn1"	7
GO:0046627	"GO:0046627"	"negative regulation of insulin receptor signaling pathway"	"7/675"	"20/4329"	0.0263935	0.174885	0.148043	"Il1b/Kank1/Prkcb/Tns2/Prkcd/Ptprf/Prkcz"	7
GO:0140353	"GO:0140353"	"lipid export from cell"	"7/675"	"20/4329"	0.0263935	0.174885	0.148043	"Runx1/Cry2/Agt/Agtr1a/Il1b/Igfbp3/Edn1"	7
GO:1903556	"GO:1903556"	"negative regulation of tumor necrosis factor superfamily cytokine production"	"7/675"	"20/4329"	0.0263935	0.174885	0.148043	"Nr1h4/Gpnmb/Cidea/Cd33/Ptpn22/Errfi1/Adipoq"	7
GO:0062197	"GO:0062197"	"cellular response to chemical stress"	"25/675"	"109/4329"	0.0265006	0.175347	0.148434	"Lcn2/Hk3/Mmp9/Trp53inp1/Itgam/Cyp1b1/Ppargc1a/Sphk1/Trpm2/Foxo1/Akt1/Bnip3/Fas/Foxp1/Hspb1/Nr4a3/Oser1/Edn1/Arntl/Adnp2/Foxo3/Sfpq/Mgst1/Prkcd/Hmox1"	25
GO:0045597	"GO:0045597"	"positive regulation of cell differentiation"	"58/675"	"293/4329"	0.0269077	0.177116	0.149932	"Wdr62/Ifitm1/Ccr1/Cebpd/Ap3b1/Tal1/Runx1/Junb/Sox4/Gdf5/Pim1/Adam8/Itgam/Hmgb2/Tgif1/Il1b/Lilrb4b/Zap70/Zfp36/Ager/Ltbp3/Myog/Mustn1/Ptprc/Igfbp3/Akt1/Malt1/Cebpb/Zbtb16/Gdnf/Klf10/Lilrb4a/Bex1/Tbx1/Ninj1/Zmiz1/Ikzf1/Cth/Adipoq/Twf2/Serpine1/Pik3r1/Tyrobp/Il4ra/Edn1/Bdnf/Noct/Acvr1b/Por/Arntl/Myc/Rgcc/Foxo3/Adig/Ptprf/Mtor/Prkcz/Hbb-b2"	58
GO:0003231	"GO:0003231"	"cardiac ventricle development"	"12/675"	"43/4329"	0.0275545	0.177116	0.149932	"Scn5a/Myh6/Sox4/Aplnr/Ltbp1/Hectd1/Wnt11/Foxh1/Tnnt2/Tnni1/Chd7/Hoxa13"	12
GO:0036294	"GO:0036294"	"cellular response to decreased oxygen levels"	"12/675"	"43/4329"	0.0275545	0.177116	0.149932	"Adam8/Eif4ebp1/Pik3cb/Akt1/Bnip3/Hif3a/Bnip3l/Rora/Myc/Rgcc/Bach1/Mtor"	12
GO:0050671	"GO:0050671"	"positive regulation of lymphocyte proliferation"	"12/675"	"43/4329"	0.0275545	0.177116	0.149932	"Irs2/Cdkn1a/Il1b/Zap70/Ager/Coro1a/Ptprc/Ptpn22/Ticam1/Chrnb2/Spn/Itgal"	12
GO:2000145	"GO:2000145"	"regulation of cell motility"	"64/675"	"328/4329"	0.0275805	0.177116	0.149932	"Cxcr2/Lcn2/Wdr62/Ifitm1/Ccr1/Mmp9/Sell/Irs2/Gpnmb/Trp53inp1/Rac2/Adam8/Glul/Agt/Pgf/Myo5a/Lgals3/Cyp1b1/Il1b/Ppargc1a/Spi1/Cd200r1/Ager/Sphk1/Fam107a/Pik3cb/Gab2/Coro1a/Ptprc/Igfbp3/Akt1/Mecp2/Wnt11/Fas/Idh2/Sdc4/Ptpn22/C5ar1/Igf1r/Foxp1/Vegfd/Ptk2b/Ninj1/Stc1/Amotl2/Gna13/Kank1/Adipoq/Serpine1/Pik3r1/Spn/Hspb1/Nr4a3/Sema6b/Edn1/Acvr1b/Myc/Rgcc/Foxo3/Plvap/Cxcl13/Hmox1/Mtor/Adgrg3"	64
GO:0003014	"GO:0003014"	"renal system process"	"9/675"	"29/4329"	0.0276858	0.177116	0.149932	"Agt/Agtr1a/Stc1/Chrnb2/Adipoq/Chrnb4/Chrna3/Rhpn2/Edn1"	9
GO:0030838	"GO:0030838"	"positive regulation of actin filament polymerization"	"9/675"	"29/4329"	0.0276858	0.177116	0.149932	"Baiap2l1/Lmod2/Coro1a/Gmfg/Ptk2b/Hip1r/Jmy/Whamm/Mtor"	9
GO:1901184	"GO:1901184"	"regulation of ERBB signaling pathway"	"9/675"	"29/4329"	0.0276858	0.177116	0.149932	"Mmp9/Agt/Plaur/Rnf115/Rhbdf2/Errfi1/Gprc5a/Hip1r/Ptprf"	9
GO:0015872	"GO:0015872"	"dopamine transport"	"5/675"	"12/4329"	0.0277525	0.177116	0.149932	"Myo5a/Gdnf/Chrna4/Chrnb2/Prkcb"	5
GO:0030851	"GO:0030851"	"granulocyte differentiation"	"5/675"	"12/4329"	0.0277525	0.177116	0.149932	"Ap3b1/Runx1/Spi1/Ikzf1/Adipoq"	5
GO:0045940	"GO:0045940"	"positive regulation of steroid metabolic process"	"5/675"	"12/4329"	0.0277525	0.177116	0.149932	"Agt/Agtr1a/Ppargc1a/Igf1r/Por"	5
GO:0046427	"GO:0046427"	"positive regulation of receptor signaling pathway via JAK-STAT"	"5/675"	"12/4329"	0.0277525	0.177116	0.149932	"Il6ra/Agt/Agtr1a/Cyp1b1/Ptk2b"	5
GO:0090200	"GO:0090200"	"positive regulation of release of cytochrome c from mitochondria"	"5/675"	"12/4329"	0.0277525	0.177116	0.149932	"Mmp9/Plaur/Bnip3/Fas/Pmaip1"	5
GO:1900078	"GO:1900078"	"positive regulation of cellular response to insulin stimulus"	"5/675"	"12/4329"	0.0277525	0.177116	0.149932	"Nr1h4/Agt/Myo5a/Erfe/Prkcz"	5
GO:1902042	"GO:1902042"	"negative regulation of extrinsic apoptotic signaling pathway via death domain receptors"	"5/675"	"12/4329"	0.0277525	0.177116	0.149932	"Tmbim1/Hmgb2/Bcl2l1/Serpine1/Hmox1"	5
GO:1903209	"GO:1903209"	"positive regulation of oxidative stress-induced cell death"	"5/675"	"12/4329"	0.0277525	0.177116	0.149932	"Itgam/Trpm2/Foxp1/Foxo3/Sfpq"	5
GO:1904894	"GO:1904894"	"positive regulation of receptor signaling pathway via STAT"	"5/675"	"12/4329"	0.0277525	0.177116	0.149932	"Il6ra/Agt/Agtr1a/Cyp1b1/Ptk2b"	5
GO:0001960	"GO:0001960"	"negative regulation of cytokine-mediated signaling pathway"	"6/675"	"16/4329"	0.0278282	0.177116	0.149932	"Il1r2/Nr1h4/Ptprc/Adipoq/Pias4/Ptprf"	6
GO:0002762	"GO:0002762"	"negative regulation of myeloid leukocyte differentiation"	"6/675"	"16/4329"	0.0278282	0.177116	0.149932	"Runx1/Lilrb4b/Lilrb4a/Adipoq/Pik3r1/Myc"	6
GO:0019730	"GO:0019730"	"antimicrobial humoral response"	"6/675"	"16/4329"	0.0278282	0.177116	0.149932	"S100a9/Pglyrp1/Wfdc17/Slpi/Lgals3/Cxcl13"	6
GO:0032653	"GO:0032653"	"regulation of interleukin-10 production"	"6/675"	"16/4329"	0.0278282	0.177116	0.149932	"Lilrb4b/Ager/Cd84/Lilrb4a/Tyrobp/Prkcz"	6
GO:0033006	"GO:0033006"	"regulation of mast cell activation involved in immune response"	"6/675"	"16/4329"	0.0278282	0.177116	0.149932	"Rac2/Gab2/Cd84/Lilrb4a/Il4ra/Hmox1"	6
GO:0050688	"GO:0050688"	"regulation of defense response to virus"	"6/675"	"16/4329"	0.0278282	0.177116	0.149932	"Il1b/Cd37/Eif2ak4/Ptpn22/Nploc4/Spn"	6
GO:0071624	"GO:0071624"	"positive regulation of granulocyte chemotaxis"	"6/675"	"16/4329"	0.0278282	0.177116	0.149932	"Cxcr2/Sell/Rac2/Il1b/C5ar1/Edn1"	6
GO:0090022	"GO:0090022"	"regulation of neutrophil chemotaxis"	"6/675"	"16/4329"	0.0278282	0.177116	0.149932	"Cxcr2/Sell/Rac2/Il1b/C5ar1/Edn1"	6
GO:0090023	"GO:0090023"	"positive regulation of neutrophil chemotaxis"	"6/675"	"16/4329"	0.0278282	0.177116	0.149932	"Cxcr2/Sell/Rac2/Il1b/C5ar1/Edn1"	6
GO:0097009	"GO:0097009"	"energy homeostasis"	"6/675"	"16/4329"	0.0278282	0.177116	0.149932	"Ampd3/Ubb/Ppargc1a/Sgip1/Sqstm1/Nr4a3"	6
GO:0097194	"GO:0097194"	"execution phase of apoptosis"	"6/675"	"16/4329"	0.0278282	0.177116	0.149932	"Bcl2l1/Cidea/Igfbp3/Akt1/Ern2/Dedd2"	6
GO:0051480	"GO:0051480"	"regulation of cytosolic calcium ion concentration"	"23/675"	"99/4329"	0.0282435	0.179403	0.151868	"Cxcr2/Cacna1i/Mtnr1b/Ccr1/Agt/Agtr1a/Aplnr/Myo5a/Il1b/Trpm2/Gpr157/Coro1a/Ptprc/Cd52/Got1/Gpr65/C5ar1/Ptk2b/Gna13/Mchr1/Edn1/Chd7/Cxcl13"	23
GO:0032271	"GO:0032271"	"regulation of protein polymerization"	"18/675"	"73/4329"	0.0282643	0.179403	0.151868	"Baiap2l1/Lmod2/Coro1a/Gmfg/Mecp2/Gda/Ptk2b/Kank1/Twf2/Avil/Sptb/Sptbn1/Hip1r/Cyfip2/Jmy/Whamm/Prkcd/Mtor"	18
GO:0006914	"GO:0006914"	"autophagy"	"33/675"	"153/4329"	0.0285029	0.180239	0.152576	"S100a8/S100a9/Depp1/Gabarapl1/Trp53inp1/Retreg1/Sesn1/Myo5a/Ager/Foxo1/Npc1/Pik3cb/Eif2ak4/Akt1/Bnip3/Wdr81/Ptpn22/Ticam1/Cd84/Uvrag/Sqstm1/Bnip3l/Trappc4/Tex264/Smg1/Zfyve1/Foxo3/Tollip/Trib3/Ulk1/Hmox1/Mtor/Sbf2"	33
GO:0061919	"GO:0061919"	"process utilizing autophagic mechanism"	"33/675"	"153/4329"	0.0285029	0.180239	0.152576	"S100a8/S100a9/Depp1/Gabarapl1/Trp53inp1/Retreg1/Sesn1/Myo5a/Ager/Foxo1/Npc1/Pik3cb/Eif2ak4/Akt1/Bnip3/Wdr81/Ptpn22/Ticam1/Cd84/Uvrag/Sqstm1/Bnip3l/Trappc4/Tex264/Smg1/Zfyve1/Foxo3/Tollip/Trib3/Ulk1/Hmox1/Mtor/Sbf2"	33
GO:0098657	"GO:0098657"	"import into cell"	"16/675"	"63/4329"	0.0288677	0.180239	0.152576	"Lcn2/Slc39a14/Irs2/Kcnk5/Scn5a/Agt/Agtr1a/Trpm2/Slc15a4/Slc7a8/Slc2a1/Akt1/Per2/Gdnf/Slc9a4/Prkcd"	16
GO:0045017	"GO:0045017"	"glycerolipid biosynthetic process"	"15/675"	"58/4329"	0.0289299	0.180239	0.152576	"Nr1h4/Itpkc/Sik1/Chka/Pik3cb/Pi4k2a/Dgkh/Pnpla2/Piga/Pik3r1/Avil/Smg1/Lpin1/Abhd4/Ip6k3"	15
GO:0050673	"GO:0050673"	"epithelial cell proliferation"	"28/675"	"126/4329"	0.0290994	0.180239	0.152576	"Scn5a/Ctsl/Gdf5/Hmgb2/Glul/Agtr1a/Aplnr/Pgf/Zfp36/Ager/Zfas1/Pik3cb/Igfbp3/Akt1/Cebpb/Ern1/Foxp1/Errfi1/Vegfd/Tbx1/Lrg1/Sidt2/Nr4a3/Esrp1/Myc/Rgcc/Hmox1/Mtor"	28
GO:0002295	"GO:0002295"	"T-helper cell lineage commitment"	"3/675"	"5/4329"	0.0295133	0.180239	0.152576	"Il6ra/Spn/Mtor"	3
GO:0002887	"GO:0002887"	"negative regulation of myeloid leukocyte mediated immunity"	"3/675"	"5/4329"	0.0295133	0.180239	0.152576	"Spi1/Cd84/Hmox1"	3
GO:0007614	"GO:0007614"	"short-term memory"	"3/675"	"5/4329"	0.0295133	0.180239	0.152576	"Lcn2/Aph1c/Aph1b"	3
GO:0031987	"GO:0031987"	"locomotion involved in locomotory behavior"	"3/675"	"5/4329"	0.0295133	0.180239	0.152576	"Myo5a/Arrdc3/Mecp2"	3
GO:0032740	"GO:0032740"	"positive regulation of interleukin-17 production"	"3/675"	"5/4329"	0.0295133	0.180239	0.152576	"Nr1h4/Arid5a/Sphk1"	3
GO:0033007	"GO:0033007"	"negative regulation of mast cell activation involved in immune response"	"3/675"	"5/4329"	0.0295133	0.180239	0.152576	"Cd84/Lilrb4a/Hmox1"	3
GO:0034163	"GO:0034163"	"regulation of toll-like receptor 9 signaling pathway"	"3/675"	"5/4329"	0.0295133	0.180239	0.152576	"Slc15a4/Ptpn22/Gramd4"	3
GO:0034433	"GO:0034433"	"steroid esterification"	"3/675"	"5/4329"	0.0295133	0.180239	0.152576	"Agt/Agtr1a/Soat2"	3
GO:0034434	"GO:0034434"	"sterol esterification"	"3/675"	"5/4329"	0.0295133	0.180239	0.152576	"Agt/Agtr1a/Soat2"	3
GO:0034435	"GO:0034435"	"cholesterol esterification"	"3/675"	"5/4329"	0.0295133	0.180239	0.152576	"Agt/Agtr1a/Soat2"	3
GO:0035425	"GO:0035425"	"autocrine signaling"	"3/675"	"5/4329"	0.0295133	0.180239	0.152576	"S100a8/S100a9/Cd68"	3
GO:0042744	"GO:0042744"	"hydrogen peroxide catabolic process"	"3/675"	"5/4329"	0.0295133	0.180239	0.152576	"Hba-a1/Hbb-b1/Hbb-b2"	3
GO:0043313	"GO:0043313"	"regulation of neutrophil degranulation"	"3/675"	"5/4329"	0.0295133	0.180239	0.152576	"Itgam/Spi1/Itgb2"	3
GO:0045737	"GO:0045737"	"positive regulation of cyclin-dependent protein serine/threonine kinase activity"	"3/675"	"5/4329"	0.0295133	0.180239	0.152576	"Pim1/Akt1/Rgcc"	3
GO:0050861	"GO:0050861"	"positive regulation of B cell receptor signaling pathway"	"3/675"	"5/4329"	0.0295133	0.180239	0.152576	"Nfam1/Foxp1/Prkcb"	3
GO:0050930	"GO:0050930"	"induction of positive chemotaxis"	"3/675"	"5/4329"	0.0295133	0.180239	0.152576	"Pgf/Ager/Vegfd"	3
GO:0060073	"GO:0060073"	"micturition"	"3/675"	"5/4329"	0.0295133	0.180239	0.152576	"Chrnb2/Chrnb4/Chrna3"	3
GO:0060753	"GO:0060753"	"regulation of mast cell chemotaxis"	"3/675"	"5/4329"	0.0295133	0.180239	0.152576	"Rac2/Pgf/Vegfd"	3
GO:0060872	"GO:0060872"	"semicircular canal development"	"3/675"	"5/4329"	0.0295133	0.180239	0.152576	"Tbx1/Nr4a3/Chd7"	3
GO:0070417	"GO:0070417"	"cellular response to cold"	"3/675"	"5/4329"	0.0295133	0.180239	0.152576	"Cidea/Eif2ak4/Cirbp"	3
GO:0071280	"GO:0071280"	"cellular response to copper ion"	"3/675"	"5/4329"	0.0295133	0.180239	0.152576	"Mt2/Mt1/Daxx"	3
GO:0090190	"GO:0090190"	"positive regulation of branching involved in ureteric bud morphogenesis"	"3/675"	"5/4329"	0.0295133	0.180239	0.152576	"Agt/Agtr1a/Gdnf"	3
GO:1902563	"GO:1902563"	"regulation of neutrophil activation"	"3/675"	"5/4329"	0.0295133	0.180239	0.152576	"Itgam/Spi1/Itgb2"	3
GO:1904031	"GO:1904031"	"positive regulation of cyclin-dependent protein kinase activity"	"3/675"	"5/4329"	0.0295133	0.180239	0.152576	"Pim1/Akt1/Rgcc"	3
GO:0007204	"GO:0007204"	"positive regulation of cytosolic calcium ion concentration"	"21/675"	"89/4329"	0.0299255	0.182518	0.154505	"Cxcr2/Cacna1i/Ccr1/Agt/Agtr1a/Aplnr/Myo5a/Il1b/Trpm2/Gpr157/Coro1a/Ptprc/Cd52/Gpr65/C5ar1/Ptk2b/Gna13/Mchr1/Edn1/Chd7/Cxcl13"	21
GO:0050729	"GO:0050729"	"positive regulation of inflammatory response"	"10/675"	"34/4329"	0.030069	0.182916	0.154842	"S100a8/S100a9/Adam8/Il1b/Ager/Cebpb/Ninj1/Serpine1/Il17ra/Ddt"	10
GO:0070373	"GO:0070373"	"negative regulation of ERK1 and ERK2 cascade"	"10/675"	"34/4329"	0.030069	0.182916	0.154842	"Nlrp12/Ranbp9/Atf3/Dusp9/Dusp4/Ptprc/Spred3/Eif3a/Errfi1/Adipoq"	10
GO:0006816	"GO:0006816"	"calcium ion transport"	"27/675"	"121/4329"	0.0302373	0.183701	0.155506	"Cacna1i/Ccr1/Sln/Agt/Agtr1a/Aplnr/Myo5a/Lgals3/Trpm2/Cd33/Tmem37/Coro1a/Ptprc/Akt1/Ptpn22/Cd84/Ptk2b/Stc1/Chrna4/Chrnb2/Serpine1/Sestd1/Mchr1/Edn1/Prkcb/Catsper4/Chd7"	27
GO:0015849	"GO:0015849"	"organic acid transport"	"20/675"	"84/4329"	0.030717	0.186374	0.157768	"Nr1h4/Irs2/Slc10a6/Agt/Slc25a18/Il1b/Slc15a4/Slc7a8/Slc2a1/Akt1/Slc6a17/Per2/Slc38a6/Pla2g12a/Edn1/Bdnf/Myc/Slc26a1/Erfe/Prkcd"	20
GO:0044089	"GO:0044089"	"positive regulation of cellular component biogenesis"	"35/675"	"165/4329"	0.030974	0.187579	0.158789	"Spidr/Tal1/Rac2/Agt/Lgals3/Musk/Hgs/Baiap2l1/Lmod2/Coro1a/Sorbs3/Gmfg/Setdb2/Mecp2/Wnt11/Gpr65/Fas/Resf1/Sdc4/Gda/Ptk2b/Ikzf1/Lcp1/Twf2/Pik3r1/Avil/Hip1r/Bdnf/Rgcc/Jmy/Plek/Whamm/Ulk1/Cxcl13/Mtor"	35
GO:0046425	"GO:0046425"	"regulation of receptor signaling pathway via JAK-STAT"	"8/675"	"25/4329"	0.0310359	0.187579	0.158789	"Il6ra/Agt/Agtr1a/Cyp1b1/Hgs/Ptprc/Ptk2b/Ggnbp2"	8
GO:1904892	"GO:1904892"	"regulation of receptor signaling pathway via STAT"	"8/675"	"25/4329"	0.0310359	0.187579	0.158789	"Il6ra/Agt/Agtr1a/Cyp1b1/Hgs/Ptprc/Ptk2b/Ggnbp2"	8
GO:0002449	"GO:0002449"	"lymphocyte mediated immunity"	"19/675"	"79/4329"	0.031456	0.189628	0.160523	"Il18rap/Hpx/Arid5a/Il1b/Lilrb4b/Pirb/Ager/Slc15a4/Coro1a/Ptprc/Malt1/Vav1/Fas/Lilrb4a/Rab27a/Spn/Il4ra/Prkcd/Prkcz"	19
GO:0051348	"GO:0051348"	"negative regulation of transferase activity"	"19/675"	"79/4329"	0.031456	0.189628	0.160523	"Irs2/Agt/Cdkn1a/Gadd45g/Il1b/Lilrb4b/Zfp36/Pik3cb/Ptprc/Akt1/Ptpn22/Lilrb4a/Errfi1/Gprc5a/Adipoq/Hspb1/Trib3/Prkcd/Ggnbp2"	19
GO:0007259	"GO:0007259"	"receptor signaling pathway via JAK-STAT"	"11/675"	"39/4329"	0.031687	0.189797	0.160666	"Il6ra/Hpx/Agt/Agtr1a/Cyp1b1/Ager/Hgs/Ptprc/Ptk2b/Pias4/Ggnbp2"	11
GO:0007613	"GO:0007613"	"memory"	"11/675"	"39/4329"	0.031687	0.189797	0.160666	"Lcn2/Il1b/Musk/Aph1c/Aph1b/Eif2ak4/Mecp2/Chrnb2/Bdnf/Mtor/Prkcz"	11
GO:0010611	"GO:0010611"	"regulation of cardiac muscle hypertrophy"	"11/675"	"39/4329"	0.031687	0.189797	0.160666	"Trim63/Fbxo32/Agt/Foxo1/Ctdp1/Foxp1/Errfi1/Nr4a3/Pde9a/Edn1/Mtor"	11
GO:0032273	"GO:0032273"	"positive regulation of protein polymerization"	"11/675"	"39/4329"	0.031687	0.189797	0.160666	"Baiap2l1/Lmod2/Coro1a/Gmfg/Mecp2/Gda/Ptk2b/Hip1r/Jmy/Whamm/Mtor"	11
GO:0097696	"GO:0097696"	"receptor signaling pathway via STAT"	"11/675"	"39/4329"	0.031687	0.189797	0.160666	"Il6ra/Hpx/Agt/Agtr1a/Cyp1b1/Ager/Hgs/Ptprc/Ptk2b/Pias4/Ggnbp2"	11
GO:2000113	"GO:2000113"	"negative regulation of cellular macromolecule biosynthetic process"	"76/675"	"401/4329"	0.0325709	0.194842	0.164937	"Mafk/Nr1h4/Sik1/Btg2/Cebpd/Tal1/Glis3/Runx1/Rasd1/Cry2/Tfdp2/Nfil3/Hmgb2/Ppp1r15a/Arid5a/Tgif1/Eif4ebp1/Bach2/Cdkn1a/Il1b/Lilrb4b/Atf3/Spi1/Zfp36/Phc2/Sap30/Ciart/Sorbs3/Eif2ak4/Mecp2/Per1/Wnt11/Cebpb/Ern2/Foxh1/Zbtb16/Tbx6/Per2/Tspyl2/Klf10/Lilrb4a/Foxp1/Tbx1/Rorc/Sqstm1/Elk4/Ikzf1/Ezh1/Crebrf/Sbno2/Adipoq/Mnt/Mier1/Zbtb10/Nr4a3/Cbx2/Edn1/Zfp932/Noct/Mideas/Daxx/Txnip/Lpin1/Arntl/Myc/Mxd1/Zksca…	76
GO:0001508	"GO:0001508"	"action potential"	"12/675"	"44/4329"	0.0327116	0.195184	0.165227	"Cacna1i/Mtnr1b/Scn5a/Rnf207/Mecp2/Kcnab2/Foxp1/Chrna4/Chrnb2/Chrnb4/Myh14/Mtor"	12
GO:0032946	"GO:0032946"	"positive regulation of mononuclear cell proliferation"	"12/675"	"44/4329"	0.0327116	0.195184	0.165227	"Irs2/Cdkn1a/Il1b/Zap70/Ager/Coro1a/Ptprc/Ptpn22/Ticam1/Chrnb2/Spn/Itgal"	12
GO:1902533	"GO:1902533"	"positive regulation of intracellular signal transduction"	"55/675"	"279/4329"	0.0330026	0.19667	0.166484	"S100a8/S100a9/Il6ra/Ccr1/Chil1/Nlrp12/Gpnmb/Adam8/Ubb/Agt/Gadd45g/Il1b/Zap70/Spi1/Ager/Sphk1/Slc15a4/Pik3cb/Ptprc/Igfbp3/Sorbs3/Dync1li1/Wnt11/Ern2/Ern1/Gpr65/Pik3r5/Cd14/Ptpn22/Rasd2/Ticam1/Igf1r/Cd84/Pmaip1/Rasgrp4/Abra/Tbx1/Mfhas1/Ptk2b/Garem1/Cth/Adipoq/Tnip2/Erbin/Map3k14/Edn1/Prkcb/Ddx21/Siah1a/Sfpq/Pias4/Itgal/Prkcd/Mtor/Prkcz"	55
GO:0001906	"GO:0001906"	"cell killing"	"13/675"	"49/4329"	0.0332766	0.197713	0.167367	"Pglyrp1/Il18rap/Itgam/Lgals3/Spi1/Ager/Coro1a/Ptprc/Ncf1/Vav1/Rab27a/Tyrobp/Cxcl13"	13
GO:0002706	"GO:0002706"	"regulation of lymphocyte mediated immunity"	"13/675"	"49/4329"	0.0332766	0.197713	0.167367	"Il18rap/Hpx/Arid5a/Il1b/Lilrb4b/Ager/Slc15a4/Ptprc/Malt1/Vav1/Lilrb4a/Spn/Prkcz"	13
GO:0042326	"GO:0042326"	"negative regulation of phosphorylation"	"27/675"	"122/4329"	0.0333044	0.197713	0.167367	"Ddit4/Nlrp12/Irs2/Ppp1r15a/Agt/Cdkn1a/Gadd45g/Il1b/Lilrb4b/Ppargc1a/Ager/Myog/Pik3cb/Ptprc/Igfbp3/Akt1/Ptpn22/Lilrb4a/Errfi1/Gprc5a/Adipoq/Hspb1/Trib3/Prkcd/Mtor/Ggnbp2/Prkcz"	27
GO:0031099	"GO:0031099"	"regeneration"	"15/675"	"59/4329"	0.0334191	0.198143	0.167731	"Ifrd1/Cdkn1a/Mustn1/Cebpb/Fas/Igf1r/Bex1/Ninj1/Ezh1/Serpine1/Bin3/Bdnf/Ulk1/Ptprf/Hmox1"	15
GO:0006836	"GO:0006836"	"neurotransmitter transport"	"14/675"	"54/4329"	0.0334858	0.198287	0.167853	"Doc2b/Bcl2l1/Slc6a12/Sphk1/Slc6a17/Per2/Napb/Gdnf/Chrna4/Chrnb2/Chrnb3/Chrna3/Chrna5/Prkcb"	14
GO:0050764	"GO:0050764"	"regulation of phagocytosis"	"9/675"	"30/4329"	0.0342683	0.200646	0.16985	"Cd300lf/Hck/Siglece/Il1b/Ager/Sphk1/Ptprc/Adipoq/Rab27a"	9
GO:0010677	"GO:0010677"	"negative regulation of cellular carbohydrate metabolic process"	"7/675"	"21/4329"	0.0344259	0.200646	0.16985	"Ddit4/Sik1/Ppargc1a/Myog/Adipoq/Plek/Erfe"	7
GO:0010828	"GO:0010828"	"positive regulation of glucose transmembrane transport"	"7/675"	"21/4329"	0.0344259	0.200646	0.16985	"Irs2/Klf15/Akt1/Adipoq/Nr4a3/Erfe/Prkcd"	7
GO:0030216	"GO:0030216"	"keratinocyte differentiation"	"7/675"	"21/4329"	0.0344259	0.200646	0.16985	"Exph5/Zfp36/Grhl1/Errfi1/Fosl2/Txnip/Pou3f1"	7
GO:0034121	"GO:0034121"	"regulation of toll-like receptor signaling pathway"	"7/675"	"21/4329"	0.0344259	0.200646	0.16985	"Cd300lf/Slc15a4/Ptpn22/Gramd4/Mfhas1/Tlr1/Ninj1"	7
GO:0045646	"GO:0045646"	"regulation of erythrocyte differentiation"	"7/675"	"21/4329"	0.0344259	0.200646	0.16985	"Tal1/Hmgb2/Spi1/Zfp36/Acvr1b/Foxo3/Hbb-b2"	7
GO:0045912	"GO:0045912"	"negative regulation of carbohydrate metabolic process"	"7/675"	"21/4329"	0.0344259	0.200646	0.16985	"Ddit4/Sik1/Ppargc1a/Myog/Adipoq/Plek/Erfe"	7
GO:0051781	"GO:0051781"	"positive regulation of cell division"	"7/675"	"21/4329"	0.0344259	0.200646	0.16985	"Tal1/Pgf/Il1b/Igf1r/Vegfd/Garem1/Cspp1"	7
GO:0060688	"GO:0060688"	"regulation of morphogenesis of a branching structure"	"7/675"	"21/4329"	0.0344259	0.200646	0.16985	"Agt/Agtr1a/Pgf/Il1b/Mecp2/Fkbpl/Gdnf"	7
GO:0060986	"GO:0060986"	"endocrine hormone secretion"	"7/675"	"21/4329"	0.0344259	0.200646	0.16985	"Runx1/Rab11fip1/Cry2/Agt/Agtr1a/Il1b/Inhbb"	7
GO:1902622	"GO:1902622"	"regulation of neutrophil migration"	"7/675"	"21/4329"	0.0344259	0.200646	0.16985	"Cxcr2/Sell/Rac2/Adam8/Il1b/C5ar1/Edn1"	7
GO:1905330	"GO:1905330"	"regulation of morphogenesis of an epithelium"	"7/675"	"21/4329"	0.0344259	0.200646	0.16985	"Lcn2/Agt/Agtr1a/Rnf207/Fkbpl/Gdnf/Foxp1"	7
GO:0043085	"GO:0043085"	"positive regulation of catalytic activity"	"58/675"	"297/4329"	0.0344419	0.200646	0.16985	"S100a8/S100a9/Il6ra/Chil1/Pim1/Adam8/Itgam/Hmgb2/Ppp1r15a/Agt/Agtr1a/Cdkn1a/Myo5a/Il1b/Musk/Ager/Cd33/Aph1c/Aph1b/Pik3cb/Ptprc/Tbc1d15/Arrdc3/Akt1/Malt1/Wnt11/Ern2/Ern1/Vav1/Gpr65/Fas/Pik3r5/Gclm/Sdc4/Igf1r/Gdnf/Gramd4/Arhgap45/Pmaip1/Tnnt2/Tlr1/Ptk2b/Gna13/Adipoq/Chrna3/Hip1r/Edn1/Daxx/Por/Myc/Cyfip2/Rgcc/Plek/Trib3/Prkcd/Arrdc4/Cxcl13/Prkcz"	58
GO:0009410	"GO:0009410"	"response to xenobiotic stimulus"	"19/675"	"80/4329"	0.0354707	0.206383	0.174707	"Lcn2/Nr1h4/Mmp9/Cyp1b1/Il1b/Npc1/Aacs/Gclm/Fmo2/Rorc/Dpyd/Adipoq/Chrna3/Serpine1/Rora/Bdnf/Prkcb/Myc/Mgst1"	19
GO:0035295	"GO:0035295"	"tube development"	"68/675"	"356/4329"	0.0360974	0.209768	0.177572	"Cxcr2/Lcn2/Mmp9/Chil1/Ap3b1/Tal1/Runx1/Junb/Adamts2/Sox4/Adam8/Ppp1r15a/Glul/Tgif1/Ubb/Agt/Agtr1a/Aplnr/Pgf/Rnf207/Lgals3/Cyp1b1/Il1b/Spi1/Sphk1/Hgs/Itgb2/Ltbp3/Pik3cb/Hectd1/Shroom3/Adamtsl2/Akt1/Mecp2/Wnt11/Foxh1/Fkbpl/Sdc4/C5ar1/Tbx6/Gdnf/Foxp1/Errfi1/Vegfd/Tbx1/Ptk2b/Ninj1/Zmiz1/Hif3a/Amotl2/Gna13/Lrg1/Serpine1/Hspb1/Nr4a3/Esrp1/Rora/Edn1/Bdnf/Prkcb/Myc/Rgcc/Otulin/Brip1/Man1a2/Chd7/Hoxa13/H…	68
GO:0046942	"GO:0046942"	"carboxylic acid transport"	"18/675"	"75/4329"	0.0363592	0.211028	0.178638	"Nr1h4/Slc10a6/Agt/Slc25a18/Il1b/Slc6a12/Slc15a4/Slc7a8/Slc6a17/Per2/Slc38a6/Pla2g12a/Edn1/Bdnf/Myc/Slco2a1/Slc26a1/Prkcd"	18
GO:0001909	"GO:0001909"	"leukocyte mediated cytotoxicity"	"10/675"	"35/4329"	0.0364291	0.211172	0.17876	"Il18rap/Itgam/Spi1/Ager/Coro1a/Ptprc/Ncf1/Vav1/Rab27a/Tyrobp"	10
GO:0048609	"GO:0048609"	"multicellular organismal reproductive process"	"38/675"	"184/4329"	0.037077	0.213131	0.180419	"Osbp2/Ap3b1/Runx1/Junb/Adamts2/Ctsl/Ggn/Hmgb2/Ubb/Agt/Bcl2l1/Phc2/Dmxl2/Spata24/Akt1/Armc2/Hsf2bp/Acox1/Zbtb16/Igf1r/Odf2/Ptk2b/Zmiz1/Inhbb/Crebrf/Acr/Map7/Edn1/Arntl/Foxo3/Brip1/Adig/Siah1a/Catsper4/Spata5/Ccdc136/Mtor/Ggnbp2"	38
GO:0001912	"GO:0001912"	"positive regulation of leukocyte mediated cytotoxicity"	"6/675"	"17/4329"	0.0374979	0.213131	0.180419	"Il18rap/Itgam/Spi1/Ptprc/Vav1/Tyrobp"	6
GO:0002534	"GO:0002534"	"cytokine production involved in inflammatory response"	"6/675"	"17/4329"	0.0374979	0.213131	0.180419	"Il1r2/Lilrb4b/Per1/Ticam1/Lilrb4a/Il17ra"	6
GO:0046854	"GO:0046854"	"phosphatidylinositol phosphate biosynthetic process"	"6/675"	"17/4329"	0.0374979	0.213131	0.180419	"Itpkc/Pik3cb/Pi4k2a/Pik3r1/Smg1/Ip6k3"	6
GO:0060761	"GO:0060761"	"negative regulation of response to cytokine stimulus"	"6/675"	"17/4329"	0.0374979	0.213131	0.180419	"Il1r2/Nr1h4/Ptprc/Adipoq/Pias4/Ptprf"	6
GO:0090199	"GO:0090199"	"regulation of release of cytochrome c from mitochondria"	"6/675"	"17/4329"	0.0374979	0.213131	0.180419	"Mmp9/Plaur/Akt1/Bnip3/Fas/Pmaip1"	6
GO:1900015	"GO:1900015"	"regulation of cytokine production involved in inflammatory response"	"6/675"	"17/4329"	0.0374979	0.213131	0.180419	"Il1r2/Lilrb4b/Per1/Ticam1/Lilrb4a/Il17ra"	6
GO:2000249	"GO:2000249"	"regulation of actin cytoskeleton reorganization"	"6/675"	"17/4329"	0.0374979	0.213131	0.180419	"Hck/Ctsl/Trpm2/Baiap2l1/Gmfg/Ptk2b"	6
GO:0051270	"GO:0051270"	"regulation of cellular component movement"	"66/675"	"345/4329"	0.0375012	0.213131	0.180419	"Cxcr2/Lcn2/Wdr62/Ifitm1/Ccr1/Mmp9/Sell/Irs2/Gpnmb/Trp53inp1/Scn5a/Rac2/Adam8/Glul/Agt/Pgf/Myo5a/Lgals3/Cyp1b1/Il1b/Ppargc1a/Spi1/Cd200r1/Ager/Sphk1/Fam107a/Pik3cb/Gab2/Coro1a/Ptprc/Igfbp3/Akt1/Mecp2/Wnt11/Fas/Idh2/Sdc4/Ptpn22/C5ar1/Igf1r/Foxp1/Tnnt2/Vegfd/Ptk2b/Ninj1/Stc1/Amotl2/Gna13/Kank1/Adipoq/Serpine1/Pik3r1/Spn/Hspb1/Nr4a3/Sema6b/Edn1/Acvr1b/Myc/Rgcc/Foxo3/Plvap/Cxcl13/Hmox1/Mtor/Adgrg3"	66
GO:0014743	"GO:0014743"	"regulation of muscle hypertrophy"	"11/675"	"40/4329"	0.0377816	0.213131	0.180419	"Trim63/Fbxo32/Agt/Foxo1/Ctdp1/Foxp1/Errfi1/Nr4a3/Pde9a/Edn1/Mtor"	11
GO:0071322	"GO:0071322"	"cellular response to carbohydrate stimulus"	"11/675"	"40/4329"	0.0377816	0.213131	0.180419	"Nr1h4/Slc39a14/Sox4/Pim3/Ager/Aacs/Ern1/Igf1r/Sidt2/Prkcb/Ucp2"	11
GO:0050679	"GO:0050679"	"positive regulation of epithelial cell proliferation"	"16/675"	"65/4329"	0.0378558	0.213131	0.180419	"Scn5a/Hmgb2/Glul/Agtr1a/Aplnr/Pgf/Akt1/Foxp1/Vegfd/Tbx1/Lrg1/Nr4a3/Esrp1/Myc/Hmox1/Mtor"	16
GO:0010558	"GO:0010558"	"negative regulation of macromolecule biosynthetic process"	"76/675"	"404/4329"	0.0380308	0.213131	0.180419	"Mafk/Nr1h4/Sik1/Btg2/Cebpd/Tal1/Glis3/Runx1/Rasd1/Cry2/Tfdp2/Nfil3/Hmgb2/Ppp1r15a/Arid5a/Tgif1/Eif4ebp1/Bach2/Cdkn1a/Il1b/Lilrb4b/Atf3/Spi1/Zfp36/Phc2/Sap30/Ciart/Sorbs3/Eif2ak4/Mecp2/Per1/Wnt11/Cebpb/Ern2/Foxh1/Zbtb16/Tbx6/Per2/Tspyl2/Klf10/Lilrb4a/Foxp1/Tbx1/Rorc/Sqstm1/Elk4/Ikzf1/Ezh1/Crebrf/Sbno2/Adipoq/Mnt/Mier1/Zbtb10/Nr4a3/Cbx2/Edn1/Zfp932/Noct/Mideas/Daxx/Txnip/Lpin1/Arntl/Myc/Mxd1/Zksca…	76
GO:0010557	"GO:0010557"	"positive regulation of macromolecule biosynthetic process"	"91/675"	"493/4329"	0.0380593	0.213131	0.180419	"Maff/Nr1h4/Nlrp12/Irs2/Plac8/Trp53inp1/Cebpd/Ap3b1/Tal1/Glis3/Runx1/Csrnp1/Junb/Tfdp2/Sox4/Pim1/Nfil3/Hmgb2/Ppp1r15a/Arid5a/Ifrd1/Agt/Cyp1b1/Klf15/Il1b/Ppargc1a/Atf3/Spi1/Myog/Foxo1/Mustn1/Tead4/Eif2ak4/Akt1/Mecp2/Per1/Wnt11/Cebpb/Foxh1/Zbtb16/Cirbp/Tbx6/Plagl1/Ell/Igf1r/Gdnf/Klf10/Tox2/Foxp1/Grhl1/Abra/Ing1/Tbx1/Rorc/Ptk2b/Zmiz1/Elk4/Hif3a/Ikzf1/Fosl2/Ezh1/Crebrf/Sbno2/Sertad2/Pik3r1/Zxdc/Tnip2…	91
GO:0003230	"GO:0003230"	"cardiac atrium development"	"4/675"	"9/4329"	0.0384262	0.213131	0.180419	"Myh6/Sox4/Wnt11/Tnnt2"	4
GO:0006925	"GO:0006925"	"inflammatory cell apoptotic process"	"4/675"	"9/4329"	0.0384262	0.213131	0.180419	"Cxcr2/Itgam/Pik3cb/Fas"	4
GO:0014850	"GO:0014850"	"response to muscle activity"	"4/675"	"9/4329"	0.0384262	0.213131	0.180419	"Agt/Ppargc1a/Myog/Tns2"	4
GO:0031953	"GO:0031953"	"negative regulation of protein autophosphorylation"	"4/675"	"9/4329"	0.0384262	0.213131	0.180419	"Nlrp12/Ptprc/Errfi1/Adipoq"	4
GO:0033238	"GO:0033238"	"regulation of cellular amine metabolic process"	"4/675"	"9/4329"	0.0384262	0.213131	0.180419	"Nr1h4/Itgam/Paox/Chrnb2"	4
GO:0034314	"GO:0034314"	"Arp2/3 complex-mediated actin nucleation"	"4/675"	"9/4329"	0.0384262	0.213131	0.180419	"Gmfg/Hip1r/Jmy/Whamm"	4
GO:0043302	"GO:0043302"	"positive regulation of leukocyte degranulation"	"4/675"	"9/4329"	0.0384262	0.213131	0.180419	"Itgam/Itgb2/Gab2/Il4ra"	4
GO:0043551	"GO:0043551"	"regulation of phosphatidylinositol 3-kinase activity"	"4/675"	"9/4329"	0.0384262	0.213131	0.180419	"Wdr81/Pik3r5/Ptk2b/Pik3r1"	4
GO:0045066	"GO:0045066"	"regulatory T cell differentiation"	"4/675"	"9/4329"	0.0384262	0.213131	0.180419	"Lilrb4b/Lilrb4a/Hspb1/Ctla2a"	4
GO:0045589	"GO:0045589"	"regulation of regulatory T cell differentiation"	"4/675"	"9/4329"	0.0384262	0.213131	0.180419	"Lilrb4b/Lilrb4a/Hspb1/Ctla2a"	4
GO:0046473	"GO:0046473"	"phosphatidic acid metabolic process"	"4/675"	"9/4329"	0.0384262	0.213131	0.180419	"Nr1h4/Dgkh/Lpin1/Abhd4"	4
GO:0050857	"GO:0050857"	"positive regulation of antigen receptor-mediated signaling pathway"	"4/675"	"9/4329"	0.0384262	0.213131	0.180419	"Nfam1/Ptprc/Foxp1/Prkcb"	4
GO:0070168	"GO:0070168"	"negative regulation of biomineral tissue development"	"4/675"	"9/4329"	0.0384262	0.213131	0.180419	"Nfe2/Ccr1/Ltbp3/Ptk2b"	4
GO:0070528	"GO:0070528"	"protein kinase C signaling"	"4/675"	"9/4329"	0.0384262	0.213131	0.180419	"Fibin/Wnt11/Plek/Prkcz"	4
GO:0071312	"GO:0071312"	"cellular response to alkaloid"	"4/675"	"9/4329"	0.0384262	0.213131	0.180419	"Spidr/Bcl2l1/Mecp2/Ppp1r9b"	4
GO:0090280	"GO:0090280"	"positive regulation of calcium ion import"	"4/675"	"9/4329"	0.0384262	0.213131	0.180419	"Agtr1a/Lgals3/Stc1/Serpine1"	4
GO:0110150	"GO:0110150"	"negative regulation of biomineralization"	"4/675"	"9/4329"	0.0384262	0.213131	0.180419	"Nfe2/Ccr1/Ltbp3/Ptk2b"	4
GO:2000831	"GO:2000831"	"regulation of steroid hormone secretion"	"4/675"	"9/4329"	0.0384262	0.213131	0.180419	"Runx1/Cry2/Agt/Agtr1a"	4
GO:0022411	"GO:0022411"	"cellular component disassembly"	"28/675"	"129/4329"	0.0384852	0.213131	0.180419	"Ddit4/Gabarapl1/Retreg1/Mmp13/Itgam/Cidea/Lmod2/Igfbp3/Bnip3/Ern2/Per2/Napb/Igf1r/Uvrag/Sqstm1/Lcp1/Bnip3l/Twf2/Pik3r1/Avil/Sptb/Sptbn1/Tex264/Kif24/Dedd2/Myc/Plek/Ulk1"	28
GO:0070372	"GO:0070372"	"regulation of ERK1 and ERK2 cascade"	"20/675"	"86/4329"	0.0386673	0.213131	0.180419	"Ccr1/Chil1/Nlrp12/Gpnmb/Ranbp9/Il1b/Atf3/Ager/Dusp9/Dusp4/Ptprc/Spred3/Eif3a/Ptpn22/Errfi1/Mfhas1/Ptk2b/Garem1/Adipoq/Prkcz"	20
GO:0008643	"GO:0008643"	"carbohydrate transport"	"14/675"	"55/4329"	0.0387326	0.213131	0.180419	"Irs2/Klf15/Il1b/Slc2a1/Akt1/Aspscr1/Adipoq/Nr4a3/Edn1/Prkcb/Myc/Erfe/Trib3/Prkcd"	14
GO:0034101	"GO:0034101"	"erythrocyte homeostasis"	"14/675"	"55/4329"	0.0387326	0.213131	0.180419	"Ampd3/Tal1/Hmgb2/Spi1/Zfp36/Mfhas1/Hba-a1/Ikzf1/Hbb-b1/Hba-a2/Acvr1b/Foxo3/Hmox1/Hbb-b2"	14
GO:0014888	"GO:0014888"	"striated muscle adaptation"	"8/675"	"26/4329"	0.0389143	0.213131	0.180419	"Myh6/Klf15/Myog/Foxo1/Errfi1/Tnni1/Mtor/Tnnt1"	8
GO:0016575	"GO:0016575"	"histone deacetylation"	"8/675"	"26/4329"	0.0389143	0.213131	0.180419	"Aplnr/Per1/Per2/Elk4/Mier1/Mideas/Lpin1/Sfpq"	8
GO:0032088	"GO:0032088"	"negative regulation of NF-kappaB transcription factor activity"	"8/675"	"26/4329"	0.0389143	0.213131	0.180419	"Nr1h4/Nlrp12/Cyp1b1/Spi1/Erbin/Nfkbib/Otulin/Pias4"	8
GO:0045428	"GO:0045428"	"regulation of nitric oxide biosynthetic process"	"8/675"	"26/4329"	0.0389143	0.213131	0.180419	"Agt/Il1b/Itgb2/Akt1/Ass1/Ticam1/Ptk2b/Mtor"	8
GO:0048662	"GO:0048662"	"negative regulation of smooth muscle cell proliferation"	"8/675"	"26/4329"	0.0389143	0.213131	0.180419	"Cdkn1a/Ppargc1a/Igfbp3/Gna13/Adipoq/Pik3r1/Sf1/Hmox1"	8
GO:0048844	"GO:0048844"	"artery morphogenesis"	"8/675"	"26/4329"	0.0389143	0.213131	0.180419	"Sox4/Wnt11/Foxh1/Tbx1/Zmiz1/Edn1/Chd7/Hoxa13"	8
GO:0070227	"GO:0070227"	"lymphocyte apoptotic process"	"8/675"	"26/4329"	0.0389143	0.213131	0.180419	"Irs2/Adam8/Lgals3/Akt1/Fas/Foxp1/Rorc/Myc"	8
GO:0040012	"GO:0040012"	"regulation of locomotion"	"65/675"	"340/4329"	0.0392848	0.213131	0.180419	"Cxcr2/Lcn2/Wdr62/Ifitm1/Ccr1/Mmp9/Sell/Irs2/Gpnmb/Trp53inp1/Rac2/Adam8/Glul/Agt/Pgf/Myo5a/Lgals3/Cyp1b1/Il1b/Ppargc1a/Spi1/Cd200r1/Ager/Sphk1/Fam107a/Pik3cb/Gab2/Coro1a/Ptprc/Igfbp3/Arrdc3/Akt1/Mecp2/Wnt11/Fas/Idh2/Sdc4/Ptpn22/C5ar1/Igf1r/Foxp1/Vegfd/Ptk2b/Ninj1/Stc1/Amotl2/Gna13/Kank1/Adipoq/Serpine1/Pik3r1/Spn/Hspb1/Nr4a3/Sema6b/Edn1/Acvr1b/Myc/Rgcc/Foxo3/Plvap/Cxcl13/Hmox1/Mtor/Adgrg3"	65
GO:0002639	"GO:0002639"	"positive regulation of immunoglobulin production"	"5/675"	"13/4329"	0.0394553	0.213131	0.180419	"Hpx/Cd37/Ptprc/Foxp1/Il4ra"	5
GO:0002753	"GO:0002753"	"cytoplasmic pattern recognition receptor signaling pathway"	"5/675"	"13/4329"	0.0394553	0.213131	0.180419	"Slc15a4/Ptpn22/Nploc4/Erbin/Otulin"	5
GO:0007622	"GO:0007622"	"rhythmic behavior"	"5/675"	"13/4329"	0.0394553	0.213131	0.180419	"Mtnr1b/Gpr157/Ciart/Chrnb2/Mtor"	5
GO:0010592	"GO:0010592"	"positive regulation of lamellipodium assembly"	"5/675"	"13/4329"	0.0394553	0.213131	0.180419	"Rac2/Twf2/Pik3r1/Avil/Mtor"	5
GO:0010803	"GO:0010803"	"regulation of tumor necrosis factor-mediated signaling pathway"	"5/675"	"13/4329"	0.0394553	0.213131	0.180419	"Nr1h4/Sphk1/Adipoq/Otulin/Pias4"	5
GO:0014823	"GO:0014823"	"response to activity"	"5/675"	"13/4329"	0.0394553	0.213131	0.180419	"Cry2/Agt/Ppargc1a/Myog/Tns2"	5
GO:0014912	"GO:0014912"	"negative regulation of smooth muscle cell migration"	"5/675"	"13/4329"	0.0394553	0.213131	0.180419	"Ppargc1a/Igfbp3/Gna13/Adipoq/Serpine1"	5
GO:0045604	"GO:0045604"	"regulation of epidermal cell differentiation"	"5/675"	"13/4329"	0.0394553	0.213131	0.180419	"Maff/Zfp36/Grhl1/Errfi1/Esrp1"	5
GO:0048147	"GO:0048147"	"negative regulation of fibroblast proliferation"	"5/675"	"13/4329"	0.0394553	0.213131	0.180419	"Mmp9/Ifi30/Trp53inp1/Pmaip1/Myc"	5
GO:0048512	"GO:0048512"	"circadian behavior"	"5/675"	"13/4329"	0.0394553	0.213131	0.180419	"Mtnr1b/Gpr157/Ciart/Chrnb2/Mtor"	5
GO:0048535	"GO:0048535"	"lymph node development"	"5/675"	"13/4329"	0.0394553	0.213131	0.180419	"Spns2/Ltb/Rorc/Ikzf1/Cxcl13"	5
GO:0048821	"GO:0048821"	"erythrocyte development"	"5/675"	"13/4329"	0.0394553	0.213131	0.180419	"Tal1/Hba-a1/Hbb-b1/Hba-a2/Hbb-b2"	5
GO:0051693	"GO:0051693"	"actin filament capping"	"5/675"	"13/4329"	0.0394553	0.213131	0.180419	"Lmod2/Twf2/Avil/Sptb/Sptbn1"	5
GO:1904752	"GO:1904752"	"regulation of vascular associated smooth muscle cell migration"	"5/675"	"13/4329"	0.0394553	0.213131	0.180419	"Agt/Myo5a/Gna13/Adipoq/Nr4a3"	5
GO:2000191	"GO:2000191"	"regulation of fatty acid transport"	"5/675"	"13/4329"	0.0394553	0.213131	0.180419	"Irs2/Il1b/Akt1/Edn1/Erfe"	5
GO:0050890	"GO:0050890"	"cognition"	"19/675"	"81/4329"	0.0398513	0.215022	0.18202	"Lcn2/Btg2/Agt/Il1b/Pirb/Musk/Ager/Fam107a/Aph1c/Aph1b/Eif2ak4/Mecp2/C5ar1/Chrna4/Chrnb2/Bdnf/Chd7/Mtor/Prkcz"	19
GO:0032504	"GO:0032504"	"multicellular organism reproduction"	"38/675"	"185/4329"	0.039956	0.215339	0.182288	"Osbp2/Ap3b1/Runx1/Junb/Adamts2/Ctsl/Ggn/Hmgb2/Ubb/Agt/Bcl2l1/Phc2/Dmxl2/Spata24/Akt1/Armc2/Hsf2bp/Acox1/Zbtb16/Igf1r/Odf2/Ptk2b/Zmiz1/Inhbb/Crebrf/Acr/Map7/Edn1/Arntl/Foxo3/Brip1/Adig/Siah1a/Catsper4/Spata5/Ccdc136/Mtor/Ggnbp2"	38
GO:0050801	"GO:0050801"	"ion homeostasis"	"44/675"	"219/4329"	0.0400426	0.215557	0.182473	"Cxcr2/Cacna1i/Mt2/Mtnr1b/Lcn2/Mt1/Ccr1/Slc39a14/Ap3b1/Hpx/Scn5a/Agt/Agtr1a/Aplnr/Myo5a/Il1b/Ager/Trpm2/Pik3cb/Gpr157/Dmxl2/Coro1a/Ptprc/Bnip3/Slc25a28/Cd52/Got1/Gpr65/Gclm/C5ar1/Ptk2b/Stc1/Gna13/Slc9a4/Car4/Mchr1/Edn1/Prkcb/Rab20/Myc/Erfe/Chd7/Cxcl13/Hmox1"	44
GO:0044262	"GO:0044262"	"cellular carbohydrate metabolic process"	"22/675"	"97/4329"	0.0402559	0.216376	0.183166	"Ddit4/Sik1/Irs2/Pygl/Ppargc1a/Myog/Foxo1/Igfbp3/Akt1/Mecp2/Got1/Idh2/Per2/Pmaip1/Rorc/Ptk2b/Gaa/Adipoq/Rora/Plek/Erfe/Mtor"	22
GO:0055074	"GO:0055074"	"calcium ion homeostasis"	"29/675"	"135/4329"	0.0402872	0.216376	0.183166	"Cxcr2/Cacna1i/Mtnr1b/Ccr1/Scn5a/Agt/Agtr1a/Aplnr/Myo5a/Il1b/Ager/Trpm2/Pik3cb/Gpr157/Coro1a/Ptprc/Bnip3/Cd52/Got1/Gpr65/C5ar1/Ptk2b/Stc1/Gna13/Mchr1/Edn1/Prkcb/Chd7/Cxcl13"	29
GO:0031327	"GO:0031327"	"negative regulation of cellular biosynthetic process"	"79/675"	"423/4329"	0.0405165	0.217358	0.183997	"Mafk/Nr1h4/Sik1/Btg2/Cebpd/Tal1/Glis3/Runx1/Rasd1/Cry2/Tfdp2/Nfil3/Hmgb2/Ppp1r15a/Arid5a/Tgif1/Eif4ebp1/Bach2/Cdkn1a/Il1b/Lilrb4b/Atf3/Spi1/Zfp36/Sphk1/Phc2/Sap30/Ciart/Sorbs3/Eif2ak4/Mecp2/Per1/Wnt11/Cebpb/Ern2/Foxh1/Zbtb16/Tbx6/Per2/Tspyl2/Klf10/Lilrb4a/Foxp1/Tbx1/Rorc/Sqstm1/Elk4/Ikzf1/Ezh1/Crebrf/Sbno2/Adipoq/Mnt/Mier1/Zbtb10/Nr4a3/Cbx2/Edn1/Zfp932/Noct/Mideas/Daxx/Txnip/Lpin1/Arntl/Myc/Plek…	79
GO:0051051	"GO:0051051"	"negative regulation of transport"	"32/675"	"152/4329"	0.0417254	0.222998	0.188772	"Mtnr1b/Cd300lf/Mmp9/Sln/Irs2/Rab11fip1/Cry2/Siglece/Myo5a/Lgals3/Pim3/Il1b/Spi1/Cd33/Coro1a/Igfbp3/Akt1/Rhbdf2/Idh2/Cd84/Hsd3b3/Ptk2b/Stc1/Inhbb/Adipoq/Sestd1/Edn1/Prkcb/Myc/Ucp2/Hmox1/Mtor"	32
GO:0015837	"GO:0015837"	"amine transport"	"9/675"	"31/4329"	0.0418539	0.222998	0.188772	"Agt/Myo5a/Il1b/Per2/Gdnf/Chrna4/Chrnb2/Chrna3/Prkcb"	9
GO:0035914	"GO:0035914"	"skeletal muscle cell differentiation"	"9/675"	"31/4329"	0.0418539	0.222998	0.188772	"Maff/Btg2/Atf3/Myog/Sap30/Plagl1/Tbx1/Arntl/Myc"	9
GO:0051952	"GO:0051952"	"regulation of amine transport"	"9/675"	"31/4329"	0.0418539	0.222998	0.188772	"Agt/Myo5a/Il1b/Per2/Gdnf/Chrna4/Chrnb2/Chrna3/Prkcb"	9
GO:1905477	"GO:1905477"	"positive regulation of protein localization to membrane"	"9/675"	"31/4329"	0.0418539	0.222998	0.188772	"Itgam/Myo5a/Lgals3/Musk/Akt1/Pmaip1/Sqstm1/Sptbn1/Ppp1r9b"	9
GO:2000106	"GO:2000106"	"regulation of leukocyte apoptotic process"	"9/675"	"31/4329"	0.0418539	0.222998	0.188772	"Cxcr2/Irs2/Adam8/Lgals3/Pik3cb/Foxp1/Rorc/Nr4a3/Myc"	9
GO:0010959	"GO:0010959"	"regulation of metal ion transport"	"30/675"	"141/4329"	0.0420093	0.223572	0.189257	"Mtnr1b/Lcn2/Sik1/Ccr1/Sln/Kcnip2/Scn5a/Agt/Agtr1a/Aplnr/Myo5a/Rnf207/Lgals3/Ager/Cd33/Fxyd7/Coro1a/Akt1/Per1/Kcnab2/Ptpn22/Cd84/Hsd3b3/Ptk2b/Stc1/Serpine1/Sestd1/Mchr1/Fxyd5/Chd7"	30
GO:0018108	"GO:0018108"	"peptidyl-tyrosine phosphorylation"	"23/675"	"103/4329"	0.0429194	0.227897	0.192918	"Il6ra/Hpx/Hck/Agt/Agtr1a/Lilrb4b/Zap70/Musk/Itgb2/Ptprc/Ptpn22/Igf1r/Gdnf/Lilrb4a/Errfi1/Gprc5a/Ptk2b/Adipoq/Bmx/Prkcd/Mtor/Ggnbp2/Prkcz"	23
GO:0110053	"GO:0110053"	"regulation of actin filament organization"	"23/675"	"103/4329"	0.0429194	0.227897	0.192918	"Baiap2l1/Lmod2/Coro1a/Sorbs3/Gmfg/Wnt11/Gpr65/Sdc4/Ptk2b/Kank1/Twf2/Pik3r1/Avil/Sptb/Sptbn1/Hip1r/Cyfip2/Rgcc/Jmy/Plek/Whamm/Prkcd/Mtor"	23
GO:0006629	"GO:0006629"	"lipid metabolic process"	"63/675"	"330/4329"	0.0431076	0.228637	0.193544	"Acot1/Nr1h4/Itpkc/Sik1/Irs2/Acss1/Hacl1/Dhrs9/Agt/Agtr1a/Aspg/Myo5a/Abca4/Cyp1b1/Il1b/Ppargc1a/Chka/Spns2/Soat2/Cidea/Sphk1/Npc1/A3galt2/Pik3cb/Aacs/Akt1/Mecp2/Acox1/Fdft1/Pi4k2a/Dgkh/Rdh12/Cyp27a1/Per2/Igf1r/Hsd3b3/Pnpla7/Pnpla2/Piga/Rorc/Ptk2b/Pla2g12a/Adipoq/Pik3r1/Avil/Smg1/Map7/Nr4a3/Rora/Edn1/Lpin1/Sf1/Por/Plek/Dio2/Acap1/Erfe/Trib3/Abhd4/Prkcd/Ip6k3/Mtor/Mtmr1"	63
GO:0052548	"GO:0052548"	"regulation of endopeptidase activity"	"20/675"	"87/4329"	0.0431662	0.228688	0.193588	"S100a8/S100a9/Mmp9/Nlrp12/Serpina3n/Agt/Plaur/Ager/Aph1c/Aph1b/Akt1/Malt1/Fas/Gramd4/Pmaip1/Serpine1/Hip1r/Por/Myc/Cyfip2"	20
GO:0051588	"GO:0051588"	"regulation of neurotransmitter transport"	"10/675"	"36/4329"	0.0436649	0.230116	0.194797	"Bcl2l1/Sphk1/Per2/Gdnf/Chrna4/Chrnb2/Chrnb3/Chrna3/Chrna5/Prkcb"	10
GO:0097305	"GO:0097305"	"response to alcohol"	"10/675"	"36/4329"	0.0436649	0.230116	0.194797	"Spidr/Trp53inp1/Bcl2l1/Aacs/Akt1/Igf1r/Hsd3b3/Inhbb/Chrnb2/Gramd1b"	10
GO:2001237	"GO:2001237"	"negative regulation of extrinsic apoptotic signaling pathway"	"10/675"	"36/4329"	0.0436649	0.230116	0.194797	"Tmbim1/Hmgb2/Lgals3/Bcl2l1/Il1b/Gclm/Sgk3/Gdnf/Serpine1/Hmox1"	10
GO:0006814	"GO:0006814"	"sodium ion transport"	"15/675"	"61/4329"	0.0438822	0.230116	0.194797	"Sik1/Scn5a/Slc10a6/Slc6a12/Trpm2/Fxyd7/Akt1/Asic3/Per1/Slc6a17/Slc20a1/Slc9a4/Edn1/Catsper4/Fxyd5"	15
GO:0046890	"GO:0046890"	"regulation of lipid biosynthetic process"	"15/675"	"61/4329"	0.0438822	0.230116	0.194797	"Nr1h4/Sik1/Agt/Il1b/Ppargc1a/Sphk1/Akt1/Igf1r/Avil/Lpin1/Sf1/Por/Trib3/Prkcd/Mtor"	15
GO:0010876	"GO:0010876"	"lipid localization"	"27/675"	"125/4329"	0.0439245	0.230116	0.194797	"Osbp2/Osbpl5/Nr1h4/Irs2/Runx1/Slc10a6/Cry2/Agt/Agtr1a/Abca4/Il1b/Spns2/Soat2/Cidea/Npc1/Slc2a1/Igfbp3/Akt1/Pnpla2/Pla2g12a/Adipoq/Zfyve1/Edn1/Gramd1b/Slco2a1/Erfe/Prkcd"	27
GO:0030888	"GO:0030888"	"regulation of B cell proliferation"	"7/675"	"22/4329"	0.0439276	0.230116	0.194797	"Irs2/Cdkn1a/Ptprc/Ticam1/Chrnb2/Btla/Tyrobp"	7
GO:0046173	"GO:0046173"	"polyol biosynthetic process"	"7/675"	"22/4329"	0.0439276	0.230116	0.194797	"Itpkc/Sphk1/Got1/Cyp27a1/Ptk2b/Plek/Ip6k3"	7
GO:0070555	"GO:0070555"	"response to interleukin-1"	"7/675"	"22/4329"	0.0439276	0.230116	0.194797	"Il1r2/Il1b/Cebpb/Serpine1/Tnip2/Rora/Tollip"	7
GO:2000300	"GO:2000300"	"regulation of synaptic vesicle exocytosis"	"7/675"	"22/4329"	0.0439276	0.230116	0.194797	"Bcl2l1/Chrna4/Chrnb2/Chrnb3/Chrna3/Chrna5/Prkcb"	7
GO:0003205	"GO:0003205"	"cardiac chamber development"	"14/675"	"56/4329"	0.0445408	0.232337	0.196677	"Scn5a/Myh6/Sox4/Aplnr/Ltbp1/Hectd1/Wnt11/Foxh1/Tbx6/Tnnt2/Tbx1/Tnni1/Chd7/Hoxa13"	14
GO:0071900	"GO:0071900"	"regulation of protein serine/threonine kinase activity"	"22/675"	"98/4329"	0.0445971	0.232337	0.196677	"Pim1/Adam8/Agt/Cdkn1a/Il1b/Ager/Hgs/Pik3cb/Ptprc/Akt1/Ern2/Ern1/Pik3r5/Ptpn22/Uvrag/Ptk2b/Cnppd1/Adipoq/Edn1/Rgcc/Trib3/Prkcd"	22
GO:0001776	"GO:0001776"	"leukocyte homeostasis"	"11/675"	"41/4329"	0.0446497	0.232337	0.196677	"Cxcr2/Itgam/Pirb/Spns2/Slc15a4/Pik3cb/Coro1a/Akt1/Fas/Lilrb4a/Pmaip1"	11
GO:0002367	"GO:0002367"	"cytokine production involved in immune response"	"11/675"	"41/4329"	0.0446497	0.232337	0.196677	"Il18rap/Arid5a/Il1b/Lilrb4b/Malt1/Ticam1/Lilrb4a/Nr4a3/Ddx21/Hmox1/Prkcz"	11
GO:0014910	"GO:0014910"	"regulation of smooth muscle cell migration"	"11/675"	"41/4329"	0.0446497	0.232337	0.196677	"Agt/Myo5a/Cyp1b1/Ppargc1a/Ager/Igfbp3/Gna13/Adipoq/Serpine1/Nr4a3/Myc"	11
GO:0046474	"GO:0046474"	"glycerophospholipid biosynthetic process"	"11/675"	"41/4329"	0.0446497	0.232337	0.196677	"Nr1h4/Itpkc/Chka/Pik3cb/Pi4k2a/Dgkh/Piga/Pik3r1/Smg1/Abhd4/Ip6k3"	11
GO:0050851	"GO:0050851"	"antigen receptor-mediated signaling pathway"	"13/675"	"51/4329"	0.0449507	0.233644	0.197783	"Lgals3/Lilrb4b/Zap70/Lcp2/Nfam1/Ptprc/Malt1/Ptpn22/Lilrb4a/Foxp1/Lat2/Prkcb/Bmx"	13
GO:0051302	"GO:0051302"	"regulation of cell division"	"12/675"	"46/4329"	0.0450257	0.233774	0.197893	"Tal1/Pgf/Bcl2l1/Il1b/Igf1r/Klhl21/Uvrag/Vegfd/Garem1/Cspp1/Txnip/Myc"	12
GO:0050804	"GO:0050804"	"modulation of chemical synaptic transmission"	"28/675"	"131/4329"	0.0458984	0.237777	0.201282	"Mmp9/Glul/Agt/Myo5a/Bcl2l1/Il1b/Pirb/Musk/Ager/Sphk1/Fam107a/Eif2ak4/Mecp2/Ptk2b/Sqstm1/Chrna4/Chrnb2/Adipoq/Chrnb3/Chrna3/Chrna5/Ppp1r9b/Tyrobp/Edn1/Bdnf/Prkcb/Mtor/Prkcz"	28
GO:0099177	"GO:0099177"	"regulation of trans-synaptic signaling"	"28/675"	"131/4329"	0.0458984	0.237777	0.201282	"Mmp9/Glul/Agt/Myo5a/Bcl2l1/Il1b/Pirb/Musk/Ager/Sphk1/Fam107a/Eif2ak4/Mecp2/Ptk2b/Sqstm1/Chrna4/Chrnb2/Adipoq/Chrnb3/Chrna3/Chrna5/Ppp1r9b/Tyrobp/Edn1/Bdnf/Prkcb/Mtor/Prkcz"	28
GO:0007088	"GO:0007088"	"regulation of mitotic nuclear division"	"8/675"	"27/4329"	0.048024	0.247147	0.209213	"Il1b/Sphk1/Dync1li1/Zwint/Igf1r/Edn1/Rgcc/Hoxa13"	8
GO:0038034	"GO:0038034"	"signal transduction in absence of ligand"	"8/675"	"27/4329"	0.048024	0.247147	0.209213	"Lcn2/Bcl2l1/Il1b/Fas/Sgk3/Gdnf/Mknk2/Foxo3"	8
GO:0042100	"GO:0042100"	"B cell proliferation"	"8/675"	"27/4329"	0.048024	0.247147	0.209213	"Irs2/Cdkn1a/Ptprc/Ticam1/Chrnb2/Btla/Tyrobp/Prkcd"	8
GO:0051341	"GO:0051341"	"regulation of oxidoreductase activity"	"8/675"	"27/4329"	0.048024	0.247147	0.209213	"Myo5a/Il1b/Pik3cb/Akt1/Gdnf/Ptk2b/Edn1/Por"	8
GO:0080164	"GO:0080164"	"regulation of nitric oxide metabolic process"	"8/675"	"27/4329"	0.048024	0.247147	0.209213	"Agt/Il1b/Itgb2/Akt1/Ass1/Ticam1/Ptk2b/Mtor"	8
GO:0097192	"GO:0097192"	"extrinsic apoptotic signaling pathway in absence of ligand"	"8/675"	"27/4329"	0.048024	0.247147	0.209213	"Lcn2/Bcl2l1/Il1b/Fas/Sgk3/Gdnf/Mknk2/Foxo3"	8
GO:0002637	"GO:0002637"	"regulation of immunoglobulin production"	"6/675"	"18/4329"	0.0490712	0.251155	0.212606	"Hpx/Cd37/Slc15a4/Ptprc/Foxp1/Il4ra"	6
GO:0006739	"GO:0006739"	"NADP metabolic process"	"6/675"	"18/4329"	0.0490712	0.251155	0.212606	"Ncf1/Idh2/Kcnab2/Fmo2/Ncf2/Noct"	6
GO:0007588	"GO:0007588"	"excretion"	"6/675"	"18/4329"	0.0490712	0.251155	0.212606	"Agt/Stc1/Chrnb2/Chrnb4/Chrna3/Edn1"	6
GO:0051785	"GO:0051785"	"positive regulation of nuclear division"	"6/675"	"18/4329"	0.0490712	0.251155	0.212606	"Il1b/Sphk1/Igf1r/Edn1/Rgcc/Hoxa13"	6
GO:0070228	"GO:0070228"	"regulation of lymphocyte apoptotic process"	"6/675"	"18/4329"	0.0490712	0.251155	0.212606	"Irs2/Adam8/Lgals3/Foxp1/Rorc/Myc"	6
GO:0010001	"GO:0010001"	"glial cell differentiation"	"15/675"	"62/4329"	0.0499025	0.25495	0.215819	"S100a8/S100a9/Tal1/Sox4/Itgam/Agt/Klf15/Il1b/Ager/Gpr157/Akt1/Mecp2/C5ar1/Pou3f1/Mtor"	15
GO:0006869	"GO:0006869"	"lipid transport"	"24/675"	"110/4329"	0.0499218	0.25495	0.215819	"Osbp2/Osbpl5/Nr1h4/Irs2/Runx1/Slc10a6/Cry2/Agt/Agtr1a/Abca4/Il1b/Spns2/Soat2/Npc1/Slc2a1/Igfbp3/Akt1/Pla2g12a/Adipoq/Edn1/Gramd1b/Slco2a1/Erfe/Prkcd"	24
GO:0072359	"GO:0072359"	"circulatory system development"	"71/675"	"380/4329"	0.0501966	0.254984	0.215848	"Cxcr2/Nfe2/Il6ra/Sik1/Mmp9/Chil1/Tal1/Runx1/Junb/Scn5a/Myh6/Sox4/Pim1/Mmp13/Adam8/Ppp1r15a/Glul/Agt/Agtr1a/Aplnr/Cdkn1a/Pgf/Rnf207/Lgals3/Cyp1b1/Il1b/Spi1/Sphk1/Hgs/Itgb2/Ltbp1/Foxo1/Pik3cb/Hectd1/Dusp9/Akt1/Mecp2/Wnt11/Foxh1/Fkbpl/Ctdp1/C5ar1/Tbx6/Foxp1/Tnnt2/Errfi1/Vegfd/Tbx1/Ptk2b/Ninj1/Zmiz1/Hif3a/Amotl2/Gna13/Cth/Gaa/Lrg1/Serpine1/Xirp1/Hspb1/Rora/Edn1/Prkcb/Rgcc/Tnni1/Otulin/Chd7/Hoxa13/Hm…	71
GO:0002793	"GO:0002793"	"positive regulation of peptide secretion"	"9/675"	"32/4329"	0.0504937	0.254984	0.215848	"S100a8/S100a9/Doc2b/Nr1h4/Irs2/Sox4/Glul/Trpm2/Aacs"	9
GO:0022603	"GO:0022603"	"regulation of anatomical structure morphogenesis"	"56/675"	"292/4329"	0.0505793	0.254984	0.215848	"Cxcr2/Lcn2/Mmp9/Chil1/Tmbim1/Runx1/Hck/Rac2/Ppp1r15a/Glul/Tgif1/Ifrd1/Agt/Agtr1a/Aplnr/Pgf/Rnf207/Lgals3/Cyp1b1/Il1b/Ppargc1a/Sphk1/Hgs/Itgb2/Pik3cb/Shroom3/Coro1a/Mecp2/Bnip3/Wnt11/Fkbpl/C5ar1/Gdnf/Foxp1/Vegfd/Tbx1/Ptk2b/Ninj1/Gna13/Lrg1/Rnd1/Kank1/Chrnb2/Chrna3/Twf2/Serpine1/Myh14/Hspb1/Sema6b/Edn1/Bdnf/Prkcb/Rgcc/Ulk1/Ptprf/Hmox1"	56
GO:0098655	"GO:0098655"	"cation transmembrane transport"	"39/675"	"194/4329"	0.0507209	0.254984	0.215848	"Mtnr1b/Lcn2/Mmp9/Slc39a14/Sln/Kcnip2/Kcnk5/Scn5a/Agt/Agtr1a/Aplnr/Myo5a/Rnf207/Slc6a12/Ppargc1a/Kcnh6/Ager/Trpm2/Slc15a4/Tmem37/Slc7a8/Fxyd7/Coro1a/Ptprc/Akt1/Slc25a28/Asic3/Slc6a17/Kcnab2/Ptpn22/Ptk2b/Slc9a4/Chrna4/Atp6v1h/Sestd1/Edn1/Catsper4/Fxyd5/Chd7"	39
GO:0048729	"GO:0048729"	"tissue morphogenesis"	"36/675"	"177/4329"	0.0507914	0.254984	0.215848	"Cxcr2/Lcn2/Tal1/Runx1/Ctsl/Myh6/Sox4/Adam8/Tgif1/Agt/Agtr1a/Aplnr/Pgf/Rnf207/Hectd1/Shroom3/Wnt11/Foxh1/Fkbpl/Sdc4/Tbx6/Igf1r/Gdnf/Foxp1/Tnnt2/Tbx1/Stc1/Gna13/Nr4a3/Esrp1/Edn1/Myc/Tnni1/Chd7/Hoxa13/Mtor"	36
GO:0048167	"GO:0048167"	"regulation of synaptic plasticity"	"14/675"	"57/4329"	0.0509349	0.254984	0.215848	"Mmp9/Agt/Bcl2l1/Pirb/Musk/Ager/Fam107a/Eif2ak4/Mecp2/Ptk2b/Sqstm1/Tyrobp/Bdnf/Prkcz"	14
GO:0002718	"GO:0002718"	"regulation of cytokine production involved in immune response"	"10/675"	"37/4329"	0.0518182	0.254984	0.215848	"Arid5a/Il1b/Lilrb4b/Malt1/Ticam1/Lilrb4a/Nr4a3/Ddx21/Hmox1/Prkcz"	10
GO:0071333	"GO:0071333"	"cellular response to glucose stimulus"	"10/675"	"37/4329"	0.0518182	0.254984	0.215848	"Nr1h4/Slc39a14/Sox4/Pim3/Ager/Aacs/Ern1/Igf1r/Sidt2/Ucp2"	10
GO:0098660	"GO:0098660"	"inorganic ion transmembrane transport"	"37/675"	"183/4329"	0.0520201	0.254984	0.215848	"Mtnr1b/Lcn2/Slc39a14/Sln/Kcnip2/Kcnk5/Scn5a/Agtr1a/Aplnr/Myo5a/Rnf207/Slc6a12/Kcnh6/Ager/Trpm2/Tmem37/Fxyd7/Coro1a/Ptprc/Akt1/Slc25a28/Asic3/Slc6a17/Kcnab2/Ptpn22/Gabrr1/Ptk2b/Slc20a1/Slc9a4/Atp6v1h/Sestd1/Gabrr2/Edn1/Catsper4/Fxyd5/Chd7/Mtor"	37
GO:0018212	"GO:0018212"	"peptidyl-tyrosine modification"	"23/675"	"105/4329"	0.0520671	0.254984	0.215848	"Il6ra/Hpx/Hck/Agt/Agtr1a/Lilrb4b/Zap70/Musk/Itgb2/Ptprc/Ptpn22/Igf1r/Gdnf/Lilrb4a/Errfi1/Gprc5a/Ptk2b/Adipoq/Bmx/Prkcd/Mtor/Ggnbp2/Prkcz"	23
GO:0050728	"GO:0050728"	"negative regulation of inflammatory response"	"12/675"	"47/4329"	0.0522484	0.254984	0.215848	"Pglyrp1/Nr1h4/Nlrp12/Siglece/Cd200r1/Zfp36/Mfhas1/Adipoq/Spn/Rora/Otulin/Ctla2a"	12
GO:0051092	"GO:0051092"	"positive regulation of NF-kappaB transcription factor activity"	"12/675"	"47/4329"	0.0522484	0.254984	0.215848	"Il18rap/Adam8/Il1b/Ager/Sphk1/Itgb2/Malt1/Ticam1/Cd84/Cth/Prkcb/Prkcz"	12
GO:0070665	"GO:0070665"	"positive regulation of leukocyte proliferation"	"12/675"	"47/4329"	0.0522484	0.254984	0.215848	"Irs2/Cdkn1a/Il1b/Zap70/Ager/Coro1a/Ptprc/Ptpn22/Ticam1/Chrnb2/Spn/Itgal"	12
GO:0002281	"GO:0002281"	"macrophage activation involved in immune response"	"3/675"	"6/4329"	0.05227	0.254984	0.215848	"Ticam1/Sbno2/Tyrobp"	3
GO:0003209	"GO:0003209"	"cardiac atrium morphogenesis"	"3/675"	"6/4329"	0.05227	0.254984	0.215848	"Myh6/Sox4/Tnnt2"	3
GO:0003376	"GO:0003376"	"sphingosine-1-phosphate receptor signaling pathway"	"3/675"	"6/4329"	0.05227	0.254984	0.215848	"Spns2/Pik3cb/Akt1"	3
GO:0010917	"GO:0010917"	"negative regulation of mitochondrial membrane potential"	"3/675"	"6/4329"	0.05227	0.254984	0.215848	"Bnip3/Pmaip1/Bnip3l"	3
GO:0015911	"GO:0015911"	"long-chain fatty acid import across plasma membrane"	"3/675"	"6/4329"	0.05227	0.254984	0.215848	"Irs2/Slc2a1/Akt1"	3
GO:0030852	"GO:0030852"	"regulation of granulocyte differentiation"	"3/675"	"6/4329"	0.05227	0.254984	0.215848	"Runx1/Ikzf1/Adipoq"	3
GO:0032515	"GO:0032515"	"negative regulation of phosphoprotein phosphatase activity"	"3/675"	"6/4329"	0.05227	0.254984	0.215848	"Cry2/Ppp1r15a/Ppp1r9b"	3
GO:0034114	"GO:0034114"	"regulation of heterotypic cell-cell adhesion"	"3/675"	"6/4329"	0.05227	0.254984	0.215848	"Il1b/Ager/Adipoq"	3
GO:0036035	"GO:0036035"	"osteoclast development"	"3/675"	"6/4329"	0.05227	0.254984	0.215848	"Foxp1/Ninj1/Tyrobp"	3
GO:0043301	"GO:0043301"	"negative regulation of leukocyte degranulation"	"3/675"	"6/4329"	0.05227	0.254984	0.215848	"Spi1/Cd84/Hmox1"	3
GO:0043312	"GO:0043312"	"neutrophil degranulation"	"3/675"	"6/4329"	0.05227	0.254984	0.215848	"Itgam/Spi1/Itgb2"	3
GO:0043374	"GO:0043374"	"CD8-positive	alpha-beta T cell differentiation"	"3/675"	"6/4329"	0.05227	0.254984	0.215848	"Runx1/Lilrb4b/Lilrb4a"	3
GO:0046496	"GO:0046496"	"nicotinamide nucleotide metabolic process"	"3/675"	"6/4329"	0.05227	0.254984	0.215848	"Ncf1/Idh2/Ncf2"	3
GO:0046641	"GO:0046641"	"positive regulation of alpha-beta T cell proliferation"	"3/675"	"6/4329"	0.05227	0.254984	0.215848	"Zap70/Ptprc/Ptpn22"	3
GO:0048102	"GO:0048102"	"autophagic cell death"	"3/675"	"6/4329"	0.05227	0.254984	0.215848	"Trp53inp1/Eif2ak4/Bnip3"	3
GO:0050765	"GO:0050765"	"negative regulation of phagocytosis"	"3/675"	"6/4329"	0.05227	0.254984	0.215848	"Cd300lf/Siglece/Adipoq"	3
GO:0051547	"GO:0051547"	"regulation of keratinocyte migration"	"3/675"	"6/4329"	0.05227	0.254984	0.215848	"Mmp9/Serpine1/Mtor"	3
GO:0051549	"GO:0051549"	"positive regulation of keratinocyte migration"	"3/675"	"6/4329"	0.05227	0.254984	0.215848	"Mmp9/Serpine1/Mtor"	3
GO:0090189	"GO:0090189"	"regulation of branching involved in ureteric bud morphogenesis"	"3/675"	"6/4329"	0.05227	0.254984	0.215848	"Agt/Agtr1a/Gdnf"	3
GO:0090209	"GO:0090209"	"negative regulation of triglyceride metabolic process"	"3/675"	"6/4329"	0.05227	0.254984	0.215848	"Nr1h4/Sik1/Lpin1"	3
GO:0097284	"GO:0097284"	"hepatocyte apoptotic process"	"3/675"	"6/4329"	0.05227	0.254984	0.215848	"Bcl2l1/Fas/Igf1r"	3
GO:0097734	"GO:0097734"	"extracellular exosome biogenesis"	"3/675"	"6/4329"	0.05227	0.254984	0.215848	"Hgs/Sdc4/Rab27a"	3
GO:1900272	"GO:1900272"	"negative regulation of long-term synaptic potentiation"	"3/675"	"6/4329"	0.05227	0.254984	0.215848	"Ager/Fam107a/Tyrobp"	3
GO:1901857	"GO:1901857"	"positive regulation of cellular respiration"	"3/675"	"6/4329"	0.05227	0.254984	0.215848	"Ppargc1a/Myog/Myc"	3
GO:1903306	"GO:1903306"	"negative regulation of regulated secretory pathway"	"3/675"	"6/4329"	0.05227	0.254984	0.215848	"Spi1/Cd84/Hmox1"	3
GO:1903587	"GO:1903587"	"regulation of blood vessel endothelial cell proliferation involved in sprouting angiogenesis"	"3/675"	"6/4329"	0.05227	0.254984	0.215848	"Agtr1a/Aplnr/Hmox1"	3
GO:1905269	"GO:1905269"	"positive regulation of chromatin organization"	"3/675"	"6/4329"	0.05227	0.254984	0.215848	"Tal1/Setdb2/Resf1"	3
GO:1990182	"GO:1990182"	"exosomal secretion"	"3/675"	"6/4329"	0.05227	0.254984	0.215848	"Hgs/Sdc4/Rab27a"	3
GO:0006874	"GO:0006874"	"cellular calcium ion homeostasis"	"27/675"	"127/4329"	0.0522767	0.254984	0.215848	"Cxcr2/Cacna1i/Mtnr1b/Ccr1/Agt/Agtr1a/Aplnr/Myo5a/Il1b/Trpm2/Pik3cb/Gpr157/Coro1a/Ptprc/Bnip3/Cd52/Got1/Gpr65/C5ar1/Ptk2b/Stc1/Gna13/Mchr1/Edn1/Prkcb/Chd7/Cxcl13"	27
GO:0006986	"GO:0006986"	"response to unfolded protein"	"11/675"	"42/4329"	0.0523267	0.254984	0.215848	"Ppp1r15a/Atf3/Eif2ak4/Ern2/Ern1/Edem1/Crebrf/Pik3r1/Ubxn4/Hspb1/Daxx"	11
GO:1904375	"GO:1904375"	"regulation of protein localization to cell periphery"	"11/675"	"42/4329"	0.0523267	0.254984	0.215848	"Tmbim1/Myo5a/Lgals3/Bcl2l1/Hectd1/Akt1/Sqstm1/Pik3r1/Sptbn1/Ppp1r9b/Prkcz"	11
GO:0007276	"GO:0007276"	"gamete generation"	"32/675"	"155/4329"	0.0528622	0.255981	0.216692	"Osbp2/Ap3b1/Adamts2/Ggn/Hmgb2/Ubb/Agt/Bcl2l1/Phc2/Dmxl2/Spata24/Akt1/Armc2/Hsf2bp/Acox1/Zbtb16/Odf2/Ptk2b/Zmiz1/Inhbb/Map7/Edn1/Arntl/Foxo3/Brip1/Adig/Siah1a/Catsper4/Spata5/Ccdc136/Mtor/Ggnbp2"	32
GO:0032880	"GO:0032880"	"regulation of protein localization"	"50/675"	"258/4329"	0.0532633	0.255981	0.216692	"Mtnr1b/Doc2b/Nr1h4/Irs2/Spidr/Tmbim1/Exph5/Rab11fip1/Sox4/Mmp13/Itgam/Glul/Myo5a/Lgals3/Pim3/Bcl2l1/Il1b/Lilrb4b/Spi1/Musk/Trpm2/Cd33/Hectd1/Aacs/Akt1/Rhbdf2/Idh2/Kcnab2/Ptpn22/Per2/Lilrb4a/Pmaip1/Mfhas1/Edem1/Sqstm1/Inhbb/Crebrf/Sidt2/Lcp1/Bnip3l/Adipoq/Pik3r1/Sptbn1/Ppp1r9b/Tyrobp/Gcc2/Arntl/Ucp2/Prkcd/Prkcz"	50
GO:0051258	"GO:0051258"	"protein polymerization"	"20/675"	"89/4329"	0.0532819	0.255981	0.216692	"Baiap2l1/Fam107a/Lmod2/Coro1a/Gmfg/Mecp2/Gda/Ptk2b/Kank1/Twf2/Avil/Sptb/Sptbn1/Map7d3/Hip1r/Cyfip2/Jmy/Whamm/Prkcd/Mtor"	20
GO:0001774	"GO:0001774"	"microglial cell activation"	"5/675"	"14/4329"	0.0537351	0.255981	0.216692	"Itgam/Ager/Sphk1/C5ar1/Tyrobp"	5
GO:0002437	"GO:0002437"	"inflammatory response to antigenic stimulus"	"5/675"	"14/4329"	0.0537351	0.255981	0.216692	"Cxcr2/Cd68/Hmgb2/Lilrb4a/Spn"	5
GO:0007616	"GO:0007616"	"long-term memory"	"5/675"	"14/4329"	0.0537351	0.255981	0.216692	"Lcn2/Eif2ak4/Mecp2/Mtor/Prkcz"	5
GO:0010464	"GO:0010464"	"regulation of mesenchymal cell proliferation"	"5/675"	"14/4329"	0.0537351	0.255981	0.216692	"Irs2/Wnt11/Foxp1/Tbx1/Myc"	5
GO:0010661	"GO:0010661"	"positive regulation of muscle cell apoptotic process"	"5/675"	"14/4329"	0.0537351	0.255981	0.216692	"Cxcr2/Fbxo32/Agt/Igfbp3/Bnip3"	5
GO:0033144	"GO:0033144"	"negative regulation of intracellular steroid hormone receptor signaling pathway"	"5/675"	"14/4329"	0.0537351	0.255981	0.216692	"Cry2/Per1/Foxh1/Foxp1/Arntl"	5
GO:0034142	"GO:0034142"	"toll-like receptor 4 signaling pathway"	"5/675"	"14/4329"	0.0537351	0.255981	0.216692	"Nr1h4/Cd14/Ptpn22/Mfhas1/Ninj1"	5
GO:0043304	"GO:0043304"	"regulation of mast cell degranulation"	"5/675"	"14/4329"	0.0537351	0.255981	0.216692	"Rac2/Gab2/Cd84/Il4ra/Hmox1"	5
GO:0045581	"GO:0045581"	"negative regulation of T cell differentiation"	"5/675"	"14/4329"	0.0537351	0.255981	0.216692	"Runx1/Lilrb4b/Lilrb4a/Il4ra/Hspb1"	5
GO:0045682	"GO:0045682"	"regulation of epidermis development"	"5/675"	"14/4329"	0.0537351	0.255981	0.216692	"Maff/Zfp36/Grhl1/Errfi1/Esrp1"	5
GO:0046189	"GO:0046189"	"phenol-containing compound biosynthetic process"	"5/675"	"14/4329"	0.0537351	0.255981	0.216692	"Agtr1a/Pnmt/Myo5a/Hdc/Ddt"	5
GO:0046633	"GO:0046633"	"alpha-beta T cell proliferation"	"5/675"	"14/4329"	0.0537351	0.255981	0.216692	"Zap70/Ptprc/Ptpn22/Lilrb4a/Btla"	5
GO:0048255	"GO:0048255"	"mRNA stabilization"	"5/675"	"14/4329"	0.0537351	0.255981	0.216692	"Zfp36/Cirbp/Gdnf/Noct/Mtor"	5
GO:0055010	"GO:0055010"	"ventricular cardiac muscle tissue morphogenesis"	"5/675"	"14/4329"	0.0537351	0.255981	0.216692	"Myh6/Foxh1/Tnnt2/Tnni1/Chd7"	5
GO:0060142	"GO:0060142"	"regulation of syncytium formation by plasma membrane fusion"	"5/675"	"14/4329"	0.0537351	0.255981	0.216692	"Nfe2/Scgb3a1/Myog/Tyrobp/Il4ra"	5
GO:0060251	"GO:0060251"	"regulation of glial cell proliferation"	"5/675"	"14/4329"	0.0537351	0.255981	0.216692	"Il1b/Fas/Idh2/Myc/Mtor"	5
GO:0070098	"GO:0070098"	"chemokine-mediated signaling pathway"	"5/675"	"14/4329"	0.0537351	0.255981	0.216692	"Ccr1/Ptk2b/Ackr1/Edn1/Cxcl13"	5
GO:1902745	"GO:1902745"	"positive regulation of lamellipodium organization"	"5/675"	"14/4329"	0.0537351	0.255981	0.216692	"Rac2/Twf2/Pik3r1/Avil/Mtor"	5
GO:1904738	"GO:1904738"	"vascular associated smooth muscle cell migration"	"5/675"	"14/4329"	0.0537351	0.255981	0.216692	"Agt/Myo5a/Gna13/Adipoq/Nr4a3"	5
GO:0043588	"GO:0043588"	"skin development"	"16/675"	"68/4329"	0.0548899	0.259467	0.219643	"Exph5/Ap3b1/Runx1/Adamts2/Ctsl/Myo5a/Zfp36/Ltb/Arrdc3/Akt1/Grhl1/Errfi1/Fosl2/Txnip/Acvr1b/Pou3f1"	16
GO:0000041	"GO:0000041"	"transition metal ion transport"	"7/675"	"23/4329"	0.0549661	0.259467	0.219643	"Lcn2/Slc39a14/Ap3b1/Hpx/Trpm2/Slc25a28/Hsd3b3"	7
GO:0002704	"GO:0002704"	"negative regulation of leukocyte mediated immunity"	"7/675"	"23/4329"	0.0549661	0.259467	0.219643	"Lilrb4b/Spi1/Ptprc/Cd84/Lilrb4a/Spn/Hmox1"	7
GO:0002720	"GO:0002720"	"positive regulation of cytokine production involved in immune response"	"7/675"	"23/4329"	0.0549661	0.259467	0.219643	"Arid5a/Il1b/Malt1/Ticam1/Nr4a3/Ddx21/Prkcz"	7
GO:0010822	"GO:0010822"	"positive regulation of mitochondrion organization"	"7/675"	"23/4329"	0.0549661	0.259467	0.219643	"Mmp9/Plaur/Ppargc1a/Bnip3/Fas/Pmaip1/Hip1r"	7
GO:0032024	"GO:0032024"	"positive regulation of insulin secretion"	"7/675"	"23/4329"	0.0549661	0.259467	0.219643	"Doc2b/Nr1h4/Irs2/Sox4/Glul/Trpm2/Aacs"	7
GO:0045600	"GO:0045600"	"positive regulation of fat cell differentiation"	"7/675"	"23/4329"	0.0549661	0.259467	0.219643	"Pim1/Zfp36/Akt1/Cebpb/Zbtb16/Noct/Adig"	7
GO:0098900	"GO:0098900"	"regulation of action potential"	"7/675"	"23/4329"	0.0549661	0.259467	0.219643	"Mtnr1b/Scn5a/Rnf207/Mecp2/Kcnab2/Foxp1/Chrnb2"	7
GO:1900077	"GO:1900077"	"negative regulation of cellular response to insulin stimulus"	"7/675"	"23/4329"	0.0549661	0.259467	0.219643	"Il1b/Kank1/Prkcb/Tns2/Prkcd/Ptprf/Prkcz"	7
GO:0015031	"GO:0015031"	"protein transport"	"78/675"	"424/4329"	0.0563184	0.260416	0.220446	"Mtnr1b/Doc2b/Arl4d/Nr1h4/Irs2/Exph5/Ap3b1/Hacl1/Phaf1/Rab11fip1/Cry2/Mlph/Sox4/Mmp13/Itgam/Glul/Ipo9/Agt/Agtr1a/Cdkn1a/Myo5a/Pim3/Sytl1/Arfgap3/Il1b/Hgs/Trpm2/Slc15a4/Cd33/Arrdc2/Tbc1d15/Aacs/Arrdc3/Tango2/Akt1/Rhbdf2/Pttg1ip/Selenbp2/Idh2/Ptpn22/Arl8a/Per2/Napb/Zdhhc23/Selenbp1/Pmaip1/Snx20/Abra/Ing1/Edem1/Nploc4/Sqstm1/Aspscr1/Inhbb/Crebrf/Sidt2/Lcp1/Bnip3l/Adipoq/Pik3r1/Rab27a/Sptbn1/Erbin/Zf…	78
GO:0001780	"GO:0001780"	"neutrophil homeostasis"	"4/675"	"10/4329"	0.0563363	0.260416	0.220446	"Cxcr2/Itgam/Pik3cb/Lilrb4a"	4
GO:0002053	"GO:0002053"	"positive regulation of mesenchymal cell proliferation"	"4/675"	"10/4329"	0.0563363	0.260416	0.220446	"Irs2/Foxp1/Tbx1/Myc"	4
GO:0009125	"GO:0009125"	"nucleoside monophosphate catabolic process"	"4/675"	"10/4329"	0.0563363	0.260416	0.220446	"Ampd3/Upp1/Gda/Dpyd"	4
GO:0009158	"GO:0009158"	"ribonucleoside monophosphate catabolic process"	"4/675"	"10/4329"	0.0563363	0.260416	0.220446	"Ampd3/Upp1/Gda/Dpyd"	4
GO:0009264	"GO:0009264"	"deoxyribonucleotide catabolic process"	"4/675"	"10/4329"	0.0563363	0.260416	0.220446	"Upp1/Gda/Dpyd/Nudt16"	4
GO:0014046	"GO:0014046"	"dopamine secretion"	"4/675"	"10/4329"	0.0563363	0.260416	0.220446	"Myo5a/Chrna4/Chrnb2/Prkcb"	4
GO:0014059	"GO:0014059"	"regulation of dopamine secretion"	"4/675"	"10/4329"	0.0563363	0.260416	0.220446	"Myo5a/Chrna4/Chrnb2/Prkcb"	4
GO:0032332	"GO:0032332"	"positive regulation of chondrocyte differentiation"	"4/675"	"10/4329"	0.0563363	0.260416	0.220446	"Gdf5/Mustn1/Zbtb16/Por"	4
GO:0032369	"GO:0032369"	"negative regulation of lipid transport"	"4/675"	"10/4329"	0.0563363	0.260416	0.220446	"Irs2/Cry2/Igfbp3/Akt1"	4
GO:0032691	"GO:0032691"	"negative regulation of interleukin-1 beta production"	"4/675"	"10/4329"	0.0563363	0.260416	0.220446	"Lilrb4b/Cd33/Lilrb4a/Errfi1"	4
GO:0032958	"GO:0032958"	"inositol phosphate biosynthetic process"	"4/675"	"10/4329"	0.0563363	0.260416	0.220446	"Itpkc/Ptk2b/Plek/Ip6k3"	4
GO:0035929	"GO:0035929"	"steroid hormone secretion"	"4/675"	"10/4329"	0.0563363	0.260416	0.220446	"Runx1/Cry2/Agt/Agtr1a"	4
GO:0044342	"GO:0044342"	"type B pancreatic cell proliferation"	"4/675"	"10/4329"	0.0563363	0.260416	0.220446	"Igfbp3/Errfi1/Sidt2/Nr4a3"	4
GO:0045063	"GO:0045063"	"T-helper 1 cell differentiation"	"4/675"	"10/4329"	0.0563363	0.260416	0.220446	"Gadd45g/Spn/Il4ra/Mtor"	4
GO:0046386	"GO:0046386"	"deoxyribose phosphate catabolic process"	"4/675"	"10/4329"	0.0563363	0.260416	0.220446	"Upp1/Gda/Dpyd/Nudt16"	4
GO:0046685	"GO:0046685"	"response to arsenic-containing substance"	"4/675"	"10/4329"	0.0563363	0.260416	0.220446	"Mknk2/Zfand2a/Daxx/Hmox1"	4
GO:0051125	"GO:0051125"	"regulation of actin nucleation"	"4/675"	"10/4329"	0.0563363	0.260416	0.220446	"Coro1a/Gmfg/Hip1r/Whamm"	4
GO:0072539	"GO:0072539"	"T-helper 17 cell differentiation"	"4/675"	"10/4329"	0.0563363	0.260416	0.220446	"Il6ra/Malt1/Rorc/Rora"	4
GO:1903725	"GO:1903725"	"regulation of phospholipid metabolic process"	"4/675"	"10/4329"	0.0563363	0.260416	0.220446	"Nr1h4/Lpin1/Prkcd/Mtmr1"	4
GO:1904706	"GO:1904706"	"negative regulation of vascular associated smooth muscle cell proliferation"	"4/675"	"10/4329"	0.0563363	0.260416	0.220446	"Cdkn1a/Gna13/Adipoq/Hmox1"	4
GO:0031348	"GO:0031348"	"negative regulation of defense response"	"15/675"	"63/4329"	0.0564759	0.260546	0.220557	"Pglyrp1/Nr1h4/Ccr1/Nlrp12/Siglece/Cd200r1/Zfp36/Trafd1/Mfhas1/Nploc4/Adipoq/Spn/Rora/Otulin/Ctla2a"	15
GO:0051170	"GO:0051170"	"import into nucleus"	"15/675"	"63/4329"	0.0564759	0.260546	0.220557	"Cry2/Ipo9/Bach2/Agt/Cdkn1a/Akt1/Pttg1ip/Ptpn22/Abra/Ing1/Sqstm1/Pik3r1/Txnip/Arntl/Prkcd"	15
GO:0007015	"GO:0007015"	"actin filament organization"	"33/675"	"162/4329"	0.0585505	0.269852	0.228434	"Rac2/Myo5a/Baiap2l1/Fam107a/Shroom3/Lmod2/Coro1a/Sorbs3/Gmfg/Wnt11/Gpr65/Sdc4/Tnnt2/Ptk2b/Rnd1/Kank1/Lcp1/Twf2/Pik3r1/Avil/Sptb/Sptbn1/Ppp1r9b/Xirp1/Hip1r/Cyfip2/Rgcc/Jmy/Plek/Whamm/Prkcd/Fscn2/Mtor"	33
GO:0019932	"GO:0019932"	"second-messenger-mediated signaling"	"20/675"	"90/4329"	0.0589243	0.271307	0.229665	"Cxcr2/Mt2/Mtnr1b/Mt1/Ccr1/Rasd1/Agtr1a/Aplnr/Zap70/Sphk1/Trpm2/Ptprc/Rasd2/Ptk2b/Lat2/Ppp1r9b/Pde9a/Edn1/Itgal/Mtor"	20
GO:0001935	"GO:0001935"	"endothelial cell proliferation"	"13/675"	"53/4329"	0.0592113	0.27236	0.230557	"Hmgb2/Agtr1a/Aplnr/Pgf/Ager/Pik3cb/Akt1/Ern1/Vegfd/Lrg1/Rgcc/Hmox1/Mtor"	13
GO:0007009	"GO:0007009"	"plasma membrane organization"	"11/675"	"43/4329"	0.0608422	0.278862	0.236061	"S100a9/Bin2/Baiap2l1/Sgip1/Ptprc/Akt1/Bin3/Sptb/Sptbn1/Whamm/Prkcd"	11
GO:0018107	"GO:0018107"	"peptidyl-threonine phosphorylation"	"10/675"	"38/4329"	0.0609228	0.278862	0.236061	"Ddit4/Chil1/Ppp1r15a/Sphk1/Akt1/Prkcb/Acvr1b/Ulk1/Prkcd/Mtor"	10
GO:0019217	"GO:0019217"	"regulation of fatty acid metabolic process"	"10/675"	"38/4329"	0.0609228	0.278862	0.236061	"Irs2/Agt/Il1b/Ppargc1a/Akt1/Adipoq/Nr4a3/Erfe/Trib3/Mtor"	10
GO:0071326	"GO:0071326"	"cellular response to monosaccharide stimulus"	"10/675"	"38/4329"	0.0609228	0.278862	0.236061	"Nr1h4/Slc39a14/Sox4/Pim3/Ager/Aacs/Ern1/Igf1r/Sidt2/Ucp2"	10
GO:0071331	"GO:0071331"	"cellular response to hexose stimulus"	"10/675"	"38/4329"	0.0609228	0.278862	0.236061	"Nr1h4/Slc39a14/Sox4/Pim3/Ager/Aacs/Ern1/Igf1r/Sidt2/Ucp2"	10
GO:0006650	"GO:0006650"	"glycerophospholipid metabolic process"	"16/675"	"69/4329"	0.0615905	0.281643	0.238415	"Nr1h4/Itpkc/Chka/Pik3cb/Mecp2/Pi4k2a/Dgkh/Pnpla7/Piga/Pik3r1/Smg1/Lpin1/Plek/Abhd4/Ip6k3/Mtmr1"	16
GO:0006584	"GO:0006584"	"catecholamine metabolic process"	"6/675"	"19/4329"	0.0626091	0.284355	0.240711	"Itgam/Agtr1a/Pnmt/Myo5a/Hdc/Chrnb2"	6
GO:0006879	"GO:0006879"	"cellular iron ion homeostasis"	"6/675"	"19/4329"	0.0626091	0.284355	0.240711	"Lcn2/Slc39a14/Hpx/Myc/Erfe/Hmox1"	6
GO:0009712	"GO:0009712"	"catechol-containing compound metabolic process"	"6/675"	"19/4329"	0.0626091	0.284355	0.240711	"Itgam/Agtr1a/Pnmt/Myo5a/Hdc/Chrnb2"	6
GO:0030042	"GO:0030042"	"actin filament depolymerization"	"6/675"	"19/4329"	0.0626091	0.284355	0.240711	"Lmod2/Twf2/Avil/Sptb/Sptbn1/Plek"	6
GO:0030834	"GO:0030834"	"regulation of actin filament depolymerization"	"6/675"	"19/4329"	0.0626091	0.284355	0.240711	"Lmod2/Twf2/Avil/Sptb/Sptbn1/Plek"	6
GO:0046326	"GO:0046326"	"positive regulation of glucose import"	"6/675"	"19/4329"	0.0626091	0.284355	0.240711	"Irs2/Klf15/Akt1/Adipoq/Erfe/Prkcd"	6
GO:2000401	"GO:2000401"	"regulation of lymphocyte migration"	"6/675"	"19/4329"	0.0626091	0.284355	0.240711	"Adam8/Cd200r1/Akt1/Ptk2b/Spn/Cxcl13"	6
GO:0048646	"GO:0048646"	"anatomical structure formation involved in morphogenesis"	"70/675"	"379/4329"	0.0636611	0.288852	0.244518	"Cxcr2/Nfe2/Ifitm1/Mmp9/Chil1/Tal1/Runx1/Scgb3a1/Junb/Myh6/Sox4/Pim1/Adam8/Ppp1r15a/Glul/Tgif1/Agt/Agtr1a/Aplnr/Pgf/Lgals3/Cyp1b1/Il1b/Sphk1/Hgs/Itgb2/Myog/Pik3cb/Hectd1/Shroom3/Dusp4/Lmod2/Tead4/Akt1/Mecp2/Wnt11/Foxh1/Fkbpl/Sdc4/C5ar1/Tbx6/Gdnf/Foxp1/Tnnt2/Vegfd/Tbx1/Ptk2b/Ninj1/Hif3a/Amotl2/Gna13/Lrg1/Sbno2/Serpine1/Tyrobp/Il4ra/Xirp1/Hspb1/Nr4a3/Rora/Edn1/Prkcb/Sf3b6/Sf3b1/Rgcc/Otulin/Ulk1/Ccd…	70
GO:0050730	"GO:0050730"	"regulation of peptidyl-tyrosine phosphorylation"	"18/675"	"80/4329"	0.063801	0.289206	0.244818	"Il6ra/Hpx/Agt/Lilrb4b/Musk/Itgb2/Ptprc/Ptpn22/Gdnf/Lilrb4a/Errfi1/Gprc5a/Ptk2b/Adipoq/Prkcd/Mtor/Ggnbp2/Prkcz"	18
GO:0043086	"GO:0043086"	"negative regulation of catalytic activity"	"34/675"	"169/4329"	0.0643857	0.291574	0.246822	"Mmp9/Slc39a14/Irs2/Tmbim1/Cry2/Serpina3n/Ppp1r15a/Agt/Cdkn1a/Gadd45g/Slpi/Plaur/Il1b/Lilrb4b/Zfp36/Pik3cb/Ptprc/Akt1/Dgkh/Ptpn22/Lilrb4a/Tnnt2/Errfi1/Gprc5a/Adipoq/Serpine1/Ppp1r9b/Hspb1/Lpin1/Por/Trib3/Prkcd/Ggnbp2/Prkcz"	34
GO:0045184	"GO:0045184"	"establishment of protein localization"	"82/675"	"451/4329"	0.0645624	0.292092	0.24726	"Mtnr1b/Doc2b/Arl4d/Nr1h4/Irs2/Spidr/Exph5/Ap3b1/Hacl1/Cd68/Phaf1/Rab11fip1/Cry2/Mlph/Sox4/Mmp13/Itgam/Glul/Ipo9/Agt/Agtr1a/Cdkn1a/Myo5a/Pim3/Sytl1/Arfgap3/Il1b/Hgs/Trpm2/Slc15a4/Cd33/Arrdc2/Npc1/Tbc1d15/Aacs/Arrdc3/Tango2/Akt1/Rhbdf2/Pttg1ip/Selenbp2/Idh2/Ptpn22/Arl8a/Per2/Napb/Zdhhc23/Selenbp1/Pmaip1/Snx20/Abra/Ing1/Edem1/Nploc4/Sqstm1/Aspscr1/Ikzf1/Inhbb/Crebrf/Sidt2/Lcp1/Bnip3l/Adipoq/Pik3r1/…	82
GO:0022412	"GO:0022412"	"cellular process involved in reproduction in multicellular organism"	"20/675"	"91/4329"	0.0649714	0.293658	0.248586	"Osbp2/Runx1/Hmgb2/Ubb/Bcl2l1/Akt1/Armc2/Hsf2bp/Zbtb16/Ptk2b/Zmiz1/Inhbb/Map7/Edn1/Foxo3/Brip1/Siah1a/Catsper4/Ccdc136/Mtor"	20
GO:0007186	"GO:0007186"	"G protein-coupled receptor signaling pathway"	"29/675"	"141/4329"	0.0657356	0.296825	0.251267	"Cxcr2/Mtnr1b/Ccr1/Slc39a14/Rac2/Agt/Agtr1a/Aplnr/Ltb4r1/Spns2/Pik3cb/Gpr157/Arrdc3/Akt1/Gpr160/Vav1/Gpr65/Pik3r5/Dgkh/C5ar1/Gprc5a/Ptk2b/Ackr1/Gna13/Ppp1r9b/Mchr1/Edn1/Plek/Adgrg3"	29
GO:0032872	"GO:0032872"	"regulation of stress-activated MAPK cascade"	"13/675"	"54/4329"	0.0673681	0.303123	0.256598	"Gadd45g/Il1b/Spi1/Ager/Sphk1/Foxo1/Akt1/Per1/Fas/Ptpn22/Igf1r/Mfhas1/Ptk2b"	13
GO:1901605	"GO:1901605"	"alpha-amino acid metabolic process"	"13/675"	"54/4329"	0.0673681	0.303123	0.256598	"Nr1h4/Fah/Hpd/Ctps2/Glul/Aspg/Hoga1/Mecp2/Got1/Gclm/Ass1/Prodh/Cth"	13
GO:0001910	"GO:0001910"	"regulation of leukocyte mediated cytotoxicity"	"7/675"	"24/4329"	0.0675838	0.303123	0.256598	"Il18rap/Itgam/Spi1/Ager/Ptprc/Vav1/Tyrobp"	7
GO:0002526	"GO:0002526"	"acute inflammatory response"	"7/675"	"24/4329"	0.0675838	0.303123	0.256598	"Cxcr2/Hp/Serpina3n/Adam8/Il1b/Orm1/Spn"	7
GO:0030032	"GO:0030032"	"lamellipodium assembly"	"7/675"	"24/4329"	0.0675838	0.303123	0.256598	"Rac2/Twf2/Bin3/Pik3r1/Avil/Whamm/Mtor"	7
GO:0035904	"GO:0035904"	"aorta development"	"7/675"	"24/4329"	0.0675838	0.303123	0.256598	"Sox4/Aplnr/Ltbp1/Hectd1/Foxh1/Tbx1/Chd7"	7
GO:0050994	"GO:0050994"	"regulation of lipid catabolic process"	"7/675"	"24/4329"	0.0675838	0.303123	0.256598	"Irs2/Il1b/Cidea/Akt1/Pnpla2/Prkcd/Mtor"	7
GO:1903320	"GO:1903320"	"regulation of protein modification by small protein conjugation or removal"	"21/675"	"97/4329"	0.0683477	0.306255	0.25925	"Sox4/Ubb/Rchy1/Sphk1/Fam107a/Arrdc3/Akt1/Pttg1ip/Ptpn22/Rasd2/Per2/Ticam1/Sqstm1/Zmiz1/Daxx/Tollip/Trib3/Pias4/Arrdc4/Ivns1abp/Mtor"	21
GO:0008544	"GO:0008544"	"epidermis development"	"16/675"	"70/4329"	0.0688279	0.3078	0.260558	"Maff/Exph5/Ap3b1/Runx1/Ctsl/Myo5a/Zfp36/Akt1/Igf1r/Grhl1/Errfi1/Fosl2/Esrp1/Txnip/Acvr1b/Pou3f1"	16
GO:0030036	"GO:0030036"	"actin cytoskeleton organization"	"47/675"	"245/4329"	0.0688983	0.3078	0.260558	"S100a9/Hck/Ctsl/Rac2/Myh6/Myo5a/Trpm2/Baiap2l1/Fam107a/Shroom3/Lmod2/Coro1a/Arhgap26/Sorbs3/Gmfg/Parvg/Wnt11/Gpr65/Sdc4/Foxp1/Tnnt2/Ptk2b/Amotl2/Rnd1/Kank1/Lcp1/Twf2/Pik3r1/Myh14/Avil/Sptb/Sptbn1/Ppp1r9b/Tyrobp/Xirp1/Hip1r/Edn1/Lpin1/Cyfip2/Rgcc/Jmy/Plek/Whamm/Prkcd/Fscn2/Mtor/Tnnt1"	47
GO:0010950	"GO:0010950"	"positive regulation of endopeptidase activity"	"12/675"	"49/4329"	0.0689557	0.3078	0.260558	"S100a8/S100a9/Ager/Aph1c/Aph1b/Malt1/Fas/Gramd4/Pmaip1/Hip1r/Myc/Cyfip2"	12
GO:0030218	"GO:0030218"	"erythrocyte differentiation"	"12/675"	"49/4329"	0.0689557	0.3078	0.260558	"Tal1/Hmgb2/Spi1/Zfp36/Mfhas1/Hba-a1/Ikzf1/Hbb-b1/Hba-a2/Acvr1b/Foxo3/Hbb-b2"	12
GO:0003012	"GO:0003012"	"muscle system process"	"31/675"	"153/4329"	0.0692807	0.308563	0.261204	"Sln/Trim63/Scn5a/Fbxo32/Myh6/Agt/Rnf207/Klf15/Sphk1/Myog/Foxo1/Lmod2/Ncf1/Ctdp1/Gdnf/Foxp1/Tnnt2/Errfi1/Stc1/Gaa/Chrnb2/Chrnb4/Chrna3/Myh14/Nr4a3/Pde9a/Edn1/Tnni1/Foxo3/Mtor/Tnnt1"	31
GO:0006476	"GO:0006476"	"protein deacetylation"	"8/675"	"29/4329"	0.0701219	0.308563	0.261204	"Aplnr/Per1/Per2/Elk4/Mier1/Mideas/Lpin1/Sfpq"	8
GO:0035304	"GO:0035304"	"regulation of protein dephosphorylation"	"8/675"	"29/4329"	0.0701219	0.308563	0.261204	"Cry2/Ppp1r15a/Pirb/Cd33/Ptprc/Mfhas1/Ppp1r9b/Prkcd"	8
GO:0035601	"GO:0035601"	"protein deacylation"	"8/675"	"29/4329"	0.0701219	0.308563	0.261204	"Aplnr/Per1/Per2/Elk4/Mier1/Mideas/Lpin1/Sfpq"	8
GO:0040014	"GO:0040014"	"regulation of multicellular organism growth"	"8/675"	"29/4329"	0.0701219	0.308563	0.261204	"Plac8/Gdf5/Agt/Sgip1/Ikzf1/Daxx/Siah1a/Chd7"	8
GO:0043123	"GO:0043123"	"positive regulation of I-kappaB kinase/NF-kappaB signaling"	"8/675"	"29/4329"	0.0701219	0.308563	0.261204	"Il1b/Ticam1/Cth/Adipoq/Tnip2/Map3k14/Prkcb/Ddx21"	8
GO:0072676	"GO:0072676"	"lymphocyte migration"	"8/675"	"29/4329"	0.0701219	0.308563	0.261204	"Adam8/Cd200r1/Spns2/Akt1/Ptk2b/Spn/Itgal/Cxcl13"	8
GO:0098732	"GO:0098732"	"macromolecule deacylation"	"8/675"	"29/4329"	0.0701219	0.308563	0.261204	"Aplnr/Per1/Per2/Elk4/Mier1/Mideas/Lpin1/Sfpq"	8
GO:1901292	"GO:1901292"	"nucleoside phosphate catabolic process"	"8/675"	"29/4329"	0.0701219	0.308563	0.261204	"Ampd3/Upp1/Ncf1/Ncf2/Gda/Dpyd/Nudt16/Pde9a"	8
GO:0006865	"GO:0006865"	"amino acid transport"	"11/675"	"44/4329"	0.070219	0.308563	0.261204	"Agt/Slc25a18/Il1b/Slc15a4/Slc7a8/Slc6a17/Per2/Slc38a6/Bdnf/Myc/Prkcd"	11
GO:0000079	"GO:0000079"	"regulation of cyclin-dependent protein serine/threonine kinase activity"	"5/675"	"15/4329"	0.0706228	0.308563	0.261204	"Pim1/Cdkn1a/Akt1/Cnppd1/Rgcc"	5
GO:0002920	"GO:0002920"	"regulation of humoral immune response"	"5/675"	"15/4329"	0.0706228	0.308563	0.261204	"Hpx/Il1b/Spns2/Cd37/Ptprc"	5
GO:0009309	"GO:0009309"	"amine biosynthetic process"	"5/675"	"15/4329"	0.0706228	0.308563	0.261204	"Agtr1a/Pnmt/Hdc/Paox/Sat1"	5
GO:0010596	"GO:0010596"	"negative regulation of endothelial cell migration"	"5/675"	"15/4329"	0.0706228	0.308563	0.261204	"Ager/Mecp2/Stc1/Rgcc/Cxcl13"	5
GO:0019228	"GO:0019228"	"neuronal action potential"	"5/675"	"15/4329"	0.0706228	0.308563	0.261204	"Cacna1i/Mtnr1b/Scn5a/Myh14/Mtor"	5
GO:0042401	"GO:0042401"	"cellular biogenic amine biosynthetic process"	"5/675"	"15/4329"	0.0706228	0.308563	0.261204	"Agtr1a/Pnmt/Hdc/Paox/Sat1"	5
GO:0042551	"GO:0042551"	"neuron maturation"	"5/675"	"15/4329"	0.0706228	0.308563	0.261204	"Kcnip2/Mecp2/Tbx6/Rnd1/Mtor"	5
GO:0042743	"GO:0042743"	"hydrogen peroxide metabolic process"	"5/675"	"15/4329"	0.0706228	0.308563	0.261204	"Ncf1/Acox1/Hba-a1/Hbb-b1/Hbb-b2"	5
GO:0050830	"GO:0050830"	"defense response to Gram-positive bacterium"	"5/675"	"15/4329"	0.0706228	0.308563	0.261204	"Pglyrp1/Hck/Hmgb2/Ncf1/C5ar1"	5
GO:1903715	"GO:1903715"	"regulation of aerobic respiration"	"5/675"	"15/4329"	0.0706228	0.308563	0.261204	"Slc25a33/Myog/Akt1/Bnip3/Myc"	5
GO:1904037	"GO:1904037"	"positive regulation of epithelial cell apoptotic process"	"5/675"	"15/4329"	0.0706228	0.308563	0.261204	"Ppargc1a/Ager/Rgcc/Foxo3/Pias4"	5
GO:1904707	"GO:1904707"	"positive regulation of vascular associated smooth muscle cell proliferation"	"5/675"	"15/4329"	0.0706228	0.308563	0.261204	"Mmp9/Agt/Ern1/Nr4a3/Edn1"	5
GO:0051222	"GO:0051222"	"positive regulation of protein transport"	"18/675"	"81/4329"	0.0706437	0.308563	0.261204	"Doc2b/Nr1h4/Irs2/Exph5/Sox4/Mmp13/Itgam/Glul/Trpm2/Cd33/Aacs/Ptpn22/Pmaip1/Edem1/Crebrf/Pik3r1/Prkcd/Prkcz"	18
GO:0009636	"GO:0009636"	"response to toxic substance"	"10/675"	"39/4329"	0.0710041	0.308984	0.261559	"Mt2/Lcn2/Mt1/Sesn1/Inmt/Pim1/Cyp1b1/Fas/Rdh12/Ass1"	10
GO:0010469	"GO:0010469"	"regulation of signaling receptor activity"	"10/675"	"39/4329"	0.0710041	0.308984	0.261559	"Lilrb4b/Ppargc1a/Ager/Lilrb4a/Errfi1/Gprc5a/Ptk2b/Chrna4/Serpine1/Edn1"	10
GO:0018210	"GO:0018210"	"peptidyl-threonine modification"	"10/675"	"39/4329"	0.0710041	0.308984	0.261559	"Ddit4/Chil1/Ppp1r15a/Sphk1/Akt1/Prkcb/Acvr1b/Ulk1/Prkcd/Mtor"	10
GO:0044706	"GO:0044706"	"multi-multicellular organism process"	"10/675"	"39/4329"	0.0710041	0.308984	0.261559	"Mmp9/Junb/Ctsl/Ggn/Tead4/Akt1/Acr/Acvr1b/Arntl/Mtor"	10
GO:0045089	"GO:0045089"	"positive regulation of innate immune response"	"9/675"	"34/4329"	0.0710852	0.309049	0.261615	"Il18rap/Hpx/Adam8/Hmgb2/Spi1/Slc15a4/Vav1/Tyrobp/Sfpq"	9
GO:0007568	"GO:0007568"	"aging"	"15/675"	"65/4329"	0.071349	0.30962	0.262098	"Mmp9/Cd68/Agtr1a/Cdkn1a/Spi1/Ager/Akt1/Zmiz1/Gna13/Serpine1/Mnt/Edn1/Arntl/Foxo3/Prkcd"	15
GO:0051403	"GO:0051403"	"stress-activated MAPK cascade"	"15/675"	"65/4329"	0.071349	0.30962	0.262098	"Agt/Gadd45g/Il1b/Spi1/Zfp36/Ager/Sphk1/Foxo1/Akt1/Per1/Fas/Ptpn22/Igf1r/Mfhas1/Ptk2b"	15
GO:1901361	"GO:1901361"	"organic cyclic compound catabolic process"	"25/675"	"120/4329"	0.0735206	0.318748	0.269825	"Ampd3/Fah/Btg2/Hpd/Zfp36/Cidea/Upp1/Igfbp3/Ncf1/Ern2/Cyp27a1/Cirbp/Gdnf/Ncf2/Gda/Dpyd/Nudt16/Sidt2/Smg1/Pde9a/Noct/Dio2/Mex3d/Hmox1/Mtor"	25
GO:0043542	"GO:0043542"	"endothelial cell migration"	"17/675"	"76/4329"	0.0735973	0.318785	0.269857	"Lcn2/Adam8/Glul/Agt/Cyp1b1/Ager/Itgb2/Pik3cb/Akt1/Mecp2/Foxp1/Ptk2b/Stc1/Hspb1/Rgcc/Cxcl13/Hmox1"	17
GO:0052547	"GO:0052547"	"regulation of peptidase activity"	"21/675"	"98/4329"	0.0748251	0.323804	0.274105	"S100a8/S100a9/Mmp9/Nlrp12/Serpina3n/Agt/Slpi/Plaur/Ager/Aph1c/Aph1b/Akt1/Malt1/Fas/Gramd4/Pmaip1/Serpine1/Hip1r/Por/Myc/Cyfip2"	21
GO:0050777	"GO:0050777"	"negative regulation of immune response"	"13/675"	"55/4329"	0.0762315	0.325648	0.275666	"Pglyrp1/Ccr1/Lgals3/Lilrb4b/Spi1/Ptprc/Cd84/Trafd1/Lilrb4a/Nploc4/Spn/Il4ra/Hmox1"	13
GO:0031331	"GO:0031331"	"positive regulation of cellular catabolic process"	"29/675"	"143/4329"	0.0763103	0.325648	0.275666	"Irs2/Btg2/Trp53inp1/Sesn1/Adam8/Il1b/Zfp36/Rchy1/Ager/Foxo1/Igfbp3/Eif2ak4/Akt1/Bnip3/Pttg1ip/Ticam1/Pnpla2/Ptk2b/Bnip3l/Zfand2a/Noct/Myc/Foxo3/Trib3/Nub1/Ulk1/Prkcd/Mex3d/Hmox1"	29
GO:0031098	"GO:0031098"	"stress-activated protein kinase signaling cascade"	"16/675"	"71/4329"	0.0766139	0.325648	0.275666	"Agt/Gadd45g/Il1b/Spi1/Zfp36/Ager/Sphk1/Foxo1/Akt1/Per1/Fas/Ptpn22/Igf1r/Errfi1/Mfhas1/Ptk2b"	16
GO:0019439	"GO:0019439"	"aromatic compound catabolic process"	"24/675"	"115/4329"	0.0771009	0.325648	0.275666	"Ampd3/Fah/Btg2/Hpd/Zfp36/Cidea/Upp1/Igfbp3/Ncf1/Ern2/Cirbp/Gdnf/Ncf2/Gda/Dpyd/Nudt16/Sidt2/Smg1/Pde9a/Noct/Dio2/Mex3d/Hmox1/Mtor"	24
GO:0002710	"GO:0002710"	"negative regulation of T cell mediated immunity"	"4/675"	"11/4329"	0.077947	0.325648	0.275666	"Lilrb4b/Ptprc/Lilrb4a/Spn"	4
GO:0003299	"GO:0003299"	"muscle hypertrophy in response to stress"	"4/675"	"11/4329"	0.077947	0.325648	0.275666	"Myh6/Klf15/Foxo1/Errfi1"	4
GO:0006953	"GO:0006953"	"acute-phase response"	"4/675"	"11/4329"	0.077947	0.325648	0.275666	"Hp/Serpina3n/Il1b/Orm1"	4
GO:0009112	"GO:0009112"	"nucleobase metabolic process"	"4/675"	"11/4329"	0.077947	0.325648	0.275666	"Ctps2/Gda/Dpyd/Mtor"	4
GO:0014898	"GO:0014898"	"cardiac muscle hypertrophy in response to stress"	"4/675"	"11/4329"	0.077947	0.325648	0.275666	"Myh6/Klf15/Foxo1/Errfi1"	4
GO:0030574	"GO:0030574"	"collagen catabolic process"	"4/675"	"11/4329"	0.077947	0.325648	0.275666	"Mmp9/Adamts2/Ctsl/Mmp13"	4
GO:0031640	"GO:0031640"	"killing of cells of other organism"	"4/675"	"11/4329"	0.077947	0.325648	0.275666	"Pglyrp1/Lgals3/Ncf1/Cxcl13"	4
GO:0033028	"GO:0033028"	"myeloid cell apoptotic process"	"4/675"	"11/4329"	0.077947	0.325648	0.275666	"Cxcr2/Itgam/Pik3cb/Adipoq"	4
GO:0035850	"GO:0035850"	"epithelial cell differentiation involved in kidney development"	"4/675"	"11/4329"	0.077947	0.325648	0.275666	"Mmp9/Klf15/Gdnf/Adipoq"	4
GO:0036037	"GO:0036037"	"CD8-positive	alpha-beta T cell activation"	"4/675"	"11/4329"	0.077947	0.325648	0.275666	"Runx1/Lilrb4b/Ptpn22/Lilrb4a"	4
GO:0045672	"GO:0045672"	"positive regulation of osteoclast differentiation"	"4/675"	"11/4329"	0.077947	0.325648	0.275666	"Ccr1/Klf10/Ninj1/Tyrobp"	4
GO:0046628	"GO:0046628"	"positive regulation of insulin receptor signaling pathway"	"4/675"	"11/4329"	0.077947	0.325648	0.275666	"Nr1h4/Agt/Erfe/Prkcz"	4
GO:0046640	"GO:0046640"	"regulation of alpha-beta T cell proliferation"	"4/675"	"11/4329"	0.077947	0.325648	0.275666	"Zap70/Ptprc/Ptpn22/Btla"	4
GO:0060716	"GO:0060716"	"labyrinthine layer blood vessel development"	"4/675"	"11/4329"	0.077947	0.325648	0.275666	"Nfe2/Junb/Akt1/Ggnbp2"	4
GO:0060914	"GO:0060914"	"heart formation"	"4/675"	"11/4329"	0.077947	0.325648	0.275666	"Pim1/Wnt11/Foxh1/Tbx1"	4
GO:0061844	"GO:0061844"	"antimicrobial humoral immune response mediated by antimicrobial peptide"	"4/675"	"11/4329"	0.077947	0.325648	0.275666	"S100a9/Pglyrp1/Lgals3/Cxcl13"	4
GO:0071300	"GO:0071300"	"cellular response to retinoic acid"	"4/675"	"11/4329"	0.077947	0.325648	0.275666	"Tbx1/Ptk2b/Twf2/Adnp2"	4
GO:0097320	"GO:0097320"	"plasma membrane tubulation"	"4/675"	"11/4329"	0.077947	0.325648	0.275666	"Bin2/Sgip1/Bin3/Whamm"	4
GO:0097345	"GO:0097345"	"mitochondrial outer membrane permeabilization"	"4/675"	"11/4329"	0.077947	0.325648	0.275666	"Bnip3/Pmaip1/Bnip3l/Hip1r"	4
GO:1905332	"GO:1905332"	"positive regulation of morphogenesis of an epithelium"	"4/675"	"11/4329"	0.077947	0.325648	0.275666	"Lcn2/Agt/Agtr1a/Gdnf"	4
GO:1990089	"GO:1990089"	"response to nerve growth factor"	"4/675"	"11/4329"	0.077947	0.325648	0.275666	"Coro1a/Dync1li1/Akt1/Bdnf"	4
GO:1990090	"GO:1990090"	"cellular response to nerve growth factor stimulus"	"4/675"	"11/4329"	0.077947	0.325648	0.275666	"Coro1a/Dync1li1/Akt1/Bdnf"	4
GO:2000108	"GO:2000108"	"positive regulation of leukocyte apoptotic process"	"4/675"	"11/4329"	0.077947	0.325648	0.275666	"Adam8/Pik3cb/Nr4a3/Myc"	4
GO:0031396	"GO:0031396"	"regulation of protein ubiquitination"	"18/675"	"82/4329"	0.0779647	0.325648	0.275666	"Sox4/Ubb/Rchy1/Sphk1/Fam107a/Arrdc3/Akt1/Pttg1ip/Ptpn22/Rasd2/Per2/Ticam1/Sqstm1/Daxx/Trib3/Arrdc4/Ivns1abp/Mtor"	18
GO:0003208	"GO:0003208"	"cardiac ventricle morphogenesis"	"6/675"	"20/4329"	0.0781301	0.325648	0.275666	"Myh6/Sox4/Foxh1/Tnnt2/Tnni1/Chd7"	6
GO:0007200	"GO:0007200"	"phospholipase C-activating G protein-coupled receptor signaling pathway"	"6/675"	"20/4329"	0.0781301	0.325648	0.275666	"Cxcr2/Agtr1a/Gpr157/Gpr65/C5ar1/Edn1"	6
GO:0014009	"GO:0014009"	"glial cell proliferation"	"6/675"	"20/4329"	0.0781301	0.325648	0.275666	"Sox4/Il1b/Fas/Idh2/Myc/Mtor"	6
GO:0021510	"GO:0021510"	"spinal cord development"	"6/675"	"20/4329"	0.0781301	0.325648	0.275666	"Tal1/Sox4/Akt1/Gdnf/Foxp1/Mtor"	6
GO:0031343	"GO:0031343"	"positive regulation of cell killing"	"6/675"	"20/4329"	0.0781301	0.325648	0.275666	"Il18rap/Itgam/Spi1/Ptprc/Vav1/Tyrobp"	6
GO:0035821	"GO:0035821"	"modulation of process of other organism"	"6/675"	"20/4329"	0.0781301	0.325648	0.275666	"S100a9/Slpi/Sap30/Eif2ak4/Ctdp1/Chd1"	6
GO:0045923	"GO:0045923"	"positive regulation of fatty acid metabolic process"	"6/675"	"20/4329"	0.0781301	0.325648	0.275666	"Irs2/Agt/Il1b/Ppargc1a/Adipoq/Nr4a3"	6
GO:0050853	"GO:0050853"	"B cell receptor signaling pathway"	"6/675"	"20/4329"	0.0781301	0.325648	0.275666	"Nfam1/Ptprc/Foxp1/Lat2/Prkcb/Bmx"	6
GO:1901224	"GO:1901224"	"positive regulation of NIK/NF-kappaB signaling"	"6/675"	"20/4329"	0.0781301	0.325648	0.275666	"Nlrp12/Il1b/Ager/Sphk1/Cd14/Edn1"	6
GO:0006644	"GO:0006644"	"phospholipid metabolic process"	"20/675"	"93/4329"	0.0783176	0.325648	0.275666	"Nr1h4/Itpkc/Aspg/Chka/Pik3cb/Mecp2/Fdft1/Pi4k2a/Dgkh/Pnpla7/Piga/Pla2g12a/Pik3r1/Smg1/Lpin1/Plek/Abhd4/Prkcd/Ip6k3/Mtmr1"	20
GO:0032269	"GO:0032269"	"negative regulation of cellular protein metabolic process"	"51/675"	"271/4329"	0.0792798	0.325648	0.275666	"Il1r2/Ddit4/Mmp9/Nlrp12/Btg2/Cry2/Serpina3n/Sox4/Ppp1r15a/Eif4ebp1/Agt/Cdkn1a/Gadd45g/Slpi/Klf15/Plaur/Il1b/Lilrb4b/Ppargc1a/Spi1/Zfp36/Ager/Pik3cb/Ptprc/Igfbp3/Eif2ak4/Akt1/Ptpn22/Rasd2/Per2/Lilrb4a/Errfi1/Mfhas1/Gprc5a/Sqstm1/Adipoq/Serpine1/Pik3r1/Ppp1r9b/Hspb1/Edn1/Noct/Por/Trib3/Ctla2a/Prkcd/Ivns1abp/Mex3d/Mtor/Ggnbp2/Prkcz"	51
GO:2001242	"GO:2001242"	"regulation of intrinsic apoptotic signaling pathway"	"15/675"	"66/4329"	0.0796751	0.325648	0.275666	"S100a8/S100a9/Mmp9/Ubb/Plaur/Bcl2l1/Pik3cb/Akt1/Pttg1ip/Pmaip1/Hspb1/Siah1a/Sfpq/Pias4/Ivns1abp"	15
GO:0014909	"GO:0014909"	"smooth muscle cell migration"	"11/675"	"45/4329"	0.0804734	0.325648	0.275666	"Agt/Myo5a/Cyp1b1/Ppargc1a/Ager/Igfbp3/Gna13/Adipoq/Serpine1/Nr4a3/Myc"	11
GO:0001976	"GO:0001976"	"nervous system process involved in regulation of systemic arterial blood pressure"	"3/675"	"7/4329"	0.0810987	0.325648	0.275666	"Agt/Agtr1a/Mecp2"	3
GO:0002043	"GO:0002043"	"blood vessel endothelial cell proliferation involved in sprouting angiogenesis"	"3/675"	"7/4329"	0.0810987	0.325648	0.275666	"Agtr1a/Aplnr/Hmox1"	3
GO:0002551	"GO:0002551"	"mast cell chemotaxis"	"3/675"	"7/4329"	0.0810987	0.325648	0.275666	"Rac2/Pgf/Vegfd"	3
GO:0002902	"GO:0002902"	"regulation of B cell apoptotic process"	"3/675"	"7/4329"	0.0810987	0.325648	0.275666	"Irs2/Foxp1/Myc"	3
GO:0002922	"GO:0002922"	"positive regulation of humoral immune response"	"3/675"	"7/4329"	0.0810987	0.325648	0.275666	"Hpx/Il1b/Ptprc"	3
GO:0003215	"GO:0003215"	"cardiac right ventricle morphogenesis"	"3/675"	"7/4329"	0.0810987	0.325648	0.275666	"Sox4/Foxh1/Chd7"	3
GO:0006206	"GO:0006206"	"pyrimidine nucleobase metabolic process"	"3/675"	"7/4329"	0.0810987	0.325648	0.275666	"Ctps2/Dpyd/Mtor"	3
GO:0006829	"GO:0006829"	"zinc ion transport"	"3/675"	"7/4329"	0.0810987	0.325648	0.275666	"Slc39a14/Ap3b1/Trpm2"	3
GO:0007131	"GO:0007131"	"reciprocal meiotic recombination"	"3/675"	"7/4329"	0.0810987	0.325648	0.275666	"Hsf2bp/Mnd1/Brip1"	3
GO:0007263	"GO:0007263"	"nitric oxide mediated signal transduction"	"3/675"	"7/4329"	0.0810987	0.325648	0.275666	"Mt2/Mt1/Rasd1"	3
GO:0010804	"GO:0010804"	"negative regulation of tumor necrosis factor-mediated signaling pathway"	"3/675"	"7/4329"	0.0810987	0.325648	0.275666	"Nr1h4/Adipoq/Pias4"	3
GO:0010998	"GO:0010998"	"regulation of translational initiation by eIF2 alpha phosphorylation"	"3/675"	"7/4329"	0.0810987	0.325648	0.275666	"Ppp1r15a/Eif2ak4/Hbb-b1"	3
GO:0019362	"GO:0019362"	"pyridine nucleotide metabolic process"	"3/675"	"7/4329"	0.0810987	0.325648	0.275666	"Ncf1/Idh2/Ncf2"	3
GO:0031294	"GO:0031294"	"lymphocyte costimulation"	"3/675"	"7/4329"	0.0810987	0.325648	0.275666	"Lilrb4b/Lilrb4a/Spn"	3
GO:0031295	"GO:0031295"	"T cell costimulation"	"3/675"	"7/4329"	0.0810987	0.325648	0.275666	"Lilrb4b/Lilrb4a/Spn"	3
GO:0034143	"GO:0034143"	"regulation of toll-like receptor 4 signaling pathway"	"3/675"	"7/4329"	0.0810987	0.325648	0.275666	"Ptpn22/Mfhas1/Ninj1"	3
GO:0035825	"GO:0035825"	"homologous recombination"	"3/675"	"7/4329"	0.0810987	0.325648	0.275666	"Hsf2bp/Mnd1/Brip1"	3
GO:0035930	"GO:0035930"	"corticosteroid hormone secretion"	"3/675"	"7/4329"	0.0810987	0.325648	0.275666	"Cry2/Agt/Agtr1a"	3
GO:0042492	"GO:0042492"	"gamma-delta T cell differentiation"	"3/675"	"7/4329"	0.0810987	0.325648	0.275666	"Sox4/Ptprc/Rorc"	3
GO:0045586	"GO:0045586"	"regulation of gamma-delta T cell differentiation"	"3/675"	"7/4329"	0.0810987	0.325648	0.275666	"Sox4/Ptprc/Rorc"	3
GO:0045837	"GO:0045837"	"negative regulation of membrane potential"	"3/675"	"7/4329"	0.0810987	0.325648	0.275666	"Bnip3/Pmaip1/Bnip3l"	3
GO:0046629	"GO:0046629"	"gamma-delta T cell activation"	"3/675"	"7/4329"	0.0810987	0.325648	0.275666	"Sox4/Ptprc/Rorc"	3
GO:0046643	"GO:0046643"	"regulation of gamma-delta T cell activation"	"3/675"	"7/4329"	0.0810987	0.325648	0.275666	"Sox4/Ptprc/Rorc"	3
GO:0046688	"GO:0046688"	"response to copper ion"	"3/675"	"7/4329"	0.0810987	0.325648	0.275666	"Mt2/Mt1/Daxx"	3
GO:0048266	"GO:0048266"	"behavioral response to pain"	"3/675"	"7/4329"	0.0810987	0.325648	0.275666	"Runx1/Akt1/Mtor"	3
GO:0050691	"GO:0050691"	"regulation of defense response to virus by host"	"3/675"	"7/4329"	0.0810987	0.325648	0.275666	"Il1b/Eif2ak4/Ptpn22"	3
GO:0050855	"GO:0050855"	"regulation of B cell receptor signaling pathway"	"3/675"	"7/4329"	0.0810987	0.325648	0.275666	"Nfam1/Foxp1/Prkcb"	3
GO:0050872	"GO:0050872"	"white fat cell differentiation"	"3/675"	"7/4329"	0.0810987	0.325648	0.275666	"Retreg1/Per2/Adig"	3
GO:0051546	"GO:0051546"	"keratinocyte migration"	"3/675"	"7/4329"	0.0810987	0.325648	0.275666	"Mmp9/Serpine1/Mtor"	3
GO:0051969	"GO:0051969"	"regulation of transmission of nerve impulse"	"3/675"	"7/4329"	0.0810987	0.325648	0.275666	"Mtnr1b/Agt/Chrnb4"	3
GO:0071447	"GO:0071447"	"cellular response to hydroperoxide"	"3/675"	"7/4329"	0.0810987	0.325648	0.275666	"Trp53inp1/Mgst1/Prkcd"	3
GO:0072524	"GO:0072524"	"pyridine-containing compound metabolic process"	"3/675"	"7/4329"	0.0810987	0.325648	0.275666	"Ncf1/Idh2/Ncf2"	3
GO:0090025	"GO:0090025"	"regulation of monocyte chemotaxis"	"3/675"	"7/4329"	0.0810987	0.325648	0.275666	"Ccr1/Ninj1/Serpine1"	3
GO:0097421	"GO:0097421"	"liver regeneration"	"3/675"	"7/4329"	0.0810987	0.325648	0.275666	"Cebpb/Ezh1/Hmox1"	3
GO:0097531	"GO:0097531"	"mast cell migration"	"3/675"	"7/4329"	0.0810987	0.325648	0.275666	"Rac2/Pgf/Vegfd"	3
GO:0140527	"GO:0140527"	"reciprocal homologous recombination"	"3/675"	"7/4329"	0.0810987	0.325648	0.275666	"Hsf2bp/Mnd1/Brip1"	3
GO:1900452	"GO:1900452"	"regulation of long-term synaptic depression"	"3/675"	"7/4329"	0.0810987	0.325648	0.275666	"Bcl2l1/Pirb/Ager"	3
GO:1904385	"GO:1904385"	"cellular response to angiotensin"	"3/675"	"7/4329"	0.0810987	0.325648	0.275666	"Agt/Agtr1a/Prkcd"	3
GO:1990253	"GO:1990253"	"cellular response to leucine starvation"	"3/675"	"7/4329"	0.0810987	0.325648	0.275666	"Sesn1/Eif2ak4/Mtor"	3
GO:2000353	"GO:2000353"	"positive regulation of endothelial cell apoptotic process"	"3/675"	"7/4329"	0.0810987	0.325648	0.275666	"Ager/Rgcc/Foxo3"	3
GO:2000846	"GO:2000846"	"regulation of corticosteroid hormone secretion"	"3/675"	"7/4329"	0.0810987	0.325648	0.275666	"Cry2/Agt/Agtr1a"	3
GO:2001171	"GO:2001171"	"positive regulation of ATP biosynthetic process"	"3/675"	"7/4329"	0.0810987	0.325648	0.275666	"Bcl2l1/Ppargc1a/Myc"	3
GO:2001267	"GO:2001267"	"regulation of cysteine-type endopeptidase activity involved in apoptotic signaling pathway"	"3/675"	"7/4329"	0.0810987	0.325648	0.275666	"Mmp9/Plaur/Fas"	3
GO:0010656	"GO:0010656"	"negative regulation of muscle cell apoptotic process"	"7/675"	"25/4329"	0.0817969	0.326706	0.276562	"Acot1/Agtr1a/Igf1r/Ptk2b/Pik3r1/Edn1/Hmox1"	7
GO:0015908	"GO:0015908"	"fatty acid transport"	"7/675"	"25/4329"	0.0817969	0.326706	0.276562	"Irs2/Il1b/Slc2a1/Akt1/Pla2g12a/Edn1/Erfe"	7
GO:0019226	"GO:0019226"	"transmission of nerve impulse"	"7/675"	"25/4329"	0.0817969	0.326706	0.276562	"Cacna1i/Mtnr1b/Scn5a/Agt/Chrnb4/Myh14/Mtor"	7
GO:0032890	"GO:0032890"	"regulation of organic acid transport"	"7/675"	"25/4329"	0.0817969	0.326706	0.276562	"Irs2/Agt/Il1b/Akt1/Per2/Edn1/Erfe"	7
GO:0055072	"GO:0055072"	"iron ion homeostasis"	"7/675"	"25/4329"	0.0817969	0.326706	0.276562	"Lcn2/Slc39a14/Hpx/Slc25a28/Myc/Erfe/Hmox1"	7
GO:0061097	"GO:0061097"	"regulation of protein tyrosine kinase activity"	"7/675"	"25/4329"	0.0817969	0.326706	0.276562	"Agt/Lilrb4b/Ptprc/Lilrb4a/Errfi1/Gprc5a/Ggnbp2"	7
GO:0060429	"GO:0060429"	"epithelium development"	"58/675"	"313/4329"	0.0818511	0.326706	0.276562	"Cxcr2/Lcn2/Maff/Ifitm1/Mmp9/Exph5/Ap3b1/Runx1/Ctsl/Sox4/Tgif1/Agt/Agtr1a/Aplnr/Pgf/Myo5a/Rnf207/Klf15/Plaur/Il1b/Zfp36/Zfas1/Hectd1/Shroom3/Spred3/Adamtsl2/Akt1/Wnt11/Cebpb/Foxh1/Fkbpl/Sdc4/Tbx6/Igf1r/Gdnf/Foxp1/Grhl1/Errfi1/Tbx1/Stc1/Fosl2/Gna13/Slc9a4/Sidt2/Adipoq/Serpine1/Map7/Esrp1/Edn1/Bdnf/Txnip/Acvr1b/Arntl/Myc/Pou3f1/Chd7/Hoxa13/Mtor"	58
GO:0034765	"GO:0034765"	"regulation of ion transmembrane transport"	"29/675"	"144/4329"	0.0820151	0.327082	0.27688	"Mtnr1b/Lcn2/Mmp9/Sln/Kcnip2/Scn5a/Agt/Agtr1a/Aplnr/Myo5a/Rnf207/Ppargc1a/Ager/Clcnkb/Tmem37/Fxyd7/Coro1a/Akt1/Kcnab2/Ptpn22/Per2/Ptk2b/Chrna4/Sestd1/Edn1/Catsper4/Fxyd5/Chd7/Mtor"	29
GO:0006606	"GO:0006606"	"protein import into nucleus"	"14/675"	"61/4329"	0.0827543	0.329121	0.278606	"Cry2/Ipo9/Agt/Cdkn1a/Akt1/Pttg1ip/Ptpn22/Abra/Ing1/Sqstm1/Pik3r1/Txnip/Arntl/Prkcd"	14
GO:1905475	"GO:1905475"	"regulation of protein localization to membrane"	"14/675"	"61/4329"	0.0827543	0.329121	0.278606	"Tmbim1/Itgam/Myo5a/Lgals3/Bcl2l1/Musk/Hectd1/Akt1/Pmaip1/Sqstm1/Pik3r1/Sptbn1/Ppp1r9b/Prkcz"	14
GO:0046488	"GO:0046488"	"phosphatidylinositol metabolic process"	"9/675"	"35/4329"	0.0830815	0.329121	0.278606	"Itpkc/Pik3cb/Pi4k2a/Piga/Pik3r1/Smg1/Plek/Ip6k3/Mtmr1"	9
GO:0071466	"GO:0071466"	"cellular response to xenobiotic stimulus"	"9/675"	"35/4329"	0.0830815	0.329121	0.278606	"Nr1h4/Cyp1b1/Il1b/Fmo2/Rorc/Adipoq/Serpine1/Rora/Myc"	9
GO:0002708	"GO:0002708"	"positive regulation of lymphocyte mediated immunity"	"8/675"	"30/4329"	0.0831596	0.329121	0.278606	"Il18rap/Hpx/Arid5a/Il1b/Ptprc/Malt1/Vav1/Prkcz"	8
GO:0009408	"GO:0009408"	"response to heat"	"8/675"	"30/4329"	0.0831596	0.329121	0.278606	"Trp53inp1/Trpm2/Akt1/Asic3/Rasa3/Daxx/Hmox1/Mtor"	8
GO:0042102	"GO:0042102"	"positive regulation of T cell proliferation"	"8/675"	"30/4329"	0.0831596	0.329121	0.278606	"Il1b/Zap70/Ager/Coro1a/Ptprc/Ptpn22/Spn/Itgal"	8
GO:0046324	"GO:0046324"	"regulation of glucose import"	"8/675"	"30/4329"	0.0831596	0.329121	0.278606	"Irs2/Klf15/Akt1/Aspscr1/Adipoq/Myc/Erfe/Prkcd"	8
GO:0097581	"GO:0097581"	"lamellipodium organization"	"8/675"	"30/4329"	0.0831596	0.329121	0.278606	"Rac2/Kank1/Twf2/Bin3/Pik3r1/Avil/Whamm/Mtor"	8
GO:0048232	"GO:0048232"	"male gamete generation"	"24/675"	"116/4329"	0.0835528	0.330397	0.279687	"Osbp2/Ap3b1/Adamts2/Ggn/Hmgb2/Ubb/Bcl2l1/Phc2/Dmxl2/Spata24/Armc2/Hsf2bp/Acox1/Zbtb16/Odf2/Map7/Arntl/Brip1/Adig/Siah1a/Catsper4/Spata5/Ccdc136/Ggnbp2"	24
GO:0043410	"GO:0043410"	"positive regulation of MAPK cascade"	"27/675"	"133/4329"	0.0841164	0.332345	0.281335	"Il6ra/Ccr1/Chil1/Gpnmb/Adam8/Agt/Gadd45g/Il1b/Spi1/Ager/Sphk1/Ptprc/Igfbp3/Sorbs3/Ern2/Ern1/Pik3r5/Ptpn22/Igf1r/Cd84/Tbx1/Mfhas1/Ptk2b/Garem1/Edn1/Prkcd/Prkcz"	27
GO:0051093	"GO:0051093"	"negative regulation of developmental process"	"53/675"	"284/4329"	0.084335	0.332928	0.281828	"Nfe2/Pglyrp1/Ccr1/Mmp9/Plac8/Trp53inp1/Runx1/Gdf5/Ifrd1/Agt/Cdkn1a/Il1b/Lilrb4b/Ppargc1a/Spi1/Zfp36/Hgs/Ltbp3/Foxo1/Pik3cb/Spred3/Eif2ak4/Mecp2/Bnip3/Wnt11/Fas/Idh2/Zbtb16/Ctdp1/Tbx6/Lilrb4a/Bex1/Foxp1/Tbx1/Ptk2b/Kank1/Adipoq/Serpine1/Pik3r1/Il4ra/Hspb1/Sema6b/Rora/Bdnf/Zfp932/Noct/Daxx/Arntl/Myc/Rgcc/Foxo3/Trib3/Ulk1"	53
GO:0009416	"GO:0009416"	"response to light stimulus"	"18/675"	"83/4329"	0.0857716	0.338189	0.286282	"Sik1/Mmp9/Trp53inp1/Cry2/Cdkn1a/Eif2ak4/Akt1/Mecp2/Per1/Cirbp/Per2/Pmaip1/Fbxl3/Chrnb2/Pik3r1/Rbm4b/Prkcd/Mtor"	18
GO:0070302	"GO:0070302"	"regulation of stress-activated protein kinase signaling cascade"	"13/675"	"56/4329"	0.0858125	0.338189	0.286282	"Gadd45g/Il1b/Spi1/Ager/Sphk1/Foxo1/Akt1/Per1/Fas/Ptpn22/Igf1r/Mfhas1/Ptk2b"	13
GO:0060341	"GO:0060341"	"regulation of cellular localization"	"48/675"	"255/4329"	0.0864627	0.340465	0.288209	"Lcn2/Nr1h4/Spidr/Tmbim1/Rac2/Itgam/Glul/Agtr1a/Aplnr/Myo5a/Lgals3/Pim3/Bcl2l1/Lilrb4b/Spi1/Musk/Zfp36/Hectd1/Gab2/Coro1a/Akt1/Mecp2/Kcnab2/Ptpn22/Cd84/Lilrb4a/Pmaip1/Tnnt2/Mfhas1/Edem1/Ptk2b/Sqstm1/Crebrf/Sidt2/Lcp1/Bnip3l/Adipoq/Pik3r1/Sptbn1/Ppp1r9b/Tyrobp/Il4ra/Gcc2/Ucp2/Chd7/Prkcd/Hmox1/Prkcz"	48
GO:0050678	"GO:0050678"	"regulation of epithelial cell proliferation"	"23/675"	"111/4329"	0.0877039	0.345062	0.292101	"Scn5a/Ctsl/Gdf5/Hmgb2/Glul/Agtr1a/Aplnr/Pgf/Zfp36/Ager/Zfas1/Akt1/Foxp1/Errfi1/Vegfd/Tbx1/Lrg1/Nr4a3/Esrp1/Myc/Rgcc/Hmox1/Mtor"	23
GO:1901615	"GO:1901615"	"organic hydroxy compound metabolic process"	"29/675"	"145/4329"	0.0880038	0.345951	0.292853	"Nr1h4/Itpkc/Fah/Ctsl/Itgam/Agtr1a/Pnmt/Myo5a/Cyp1b1/Chka/Soat2/Sphk1/Npc1/Hdc/Mecp2/Got1/Idh2/Fdft1/Rdh12/Cyp27a1/Per2/Ptk2b/Chrnb2/Por/Plek/Dio2/Ddt/Abhd4/Ip6k3"	29
GO:1901617	"GO:1901617"	"organic hydroxy compound biosynthetic process"	"15/675"	"67/4329"	0.0886068	0.348029	0.294612	"Itpkc/Agtr1a/Pnmt/Myo5a/Sphk1/Hdc/Got1/Fdft1/Cyp27a1/Per2/Ptk2b/Por/Plek/Ddt/Ip6k3"	15
GO:0003007	"GO:0003007"	"heart morphogenesis"	"17/675"	"78/4329"	0.0897384	0.349975	0.296259	"Myh6/Sox4/Pim1/Aplnr/Rnf207/Wnt11/Foxh1/Tbx6/Tnnt2/Tbx1/Zmiz1/Gaa/Xirp1/Edn1/Tnni1/Chd7/Mtor"	17
GO:0001658	"GO:0001658"	"branching involved in ureteric bud morphogenesis"	"5/675"	"16/4329"	0.0900748	0.349975	0.296259	"Agt/Agtr1a/Pgf/Gdnf/Myc"	5
GO:0002711	"GO:0002711"	"positive regulation of T cell mediated immunity"	"5/675"	"16/4329"	0.0900748	0.349975	0.296259	"Arid5a/Il1b/Ptprc/Malt1/Prkcz"	5
GO:0003229	"GO:0003229"	"ventricular cardiac muscle tissue development"	"5/675"	"16/4329"	0.0900748	0.349975	0.296259	"Myh6/Foxh1/Tnnt2/Tnni1/Chd7"	5
GO:0007032	"GO:0007032"	"endosome organization"	"5/675"	"16/4329"	0.0900748	0.349975	0.296259	"Pi4k2a/Sqstm1/Rab27a/Hook2/Arfgef2"	5
GO:0010463	"GO:0010463"	"mesenchymal cell proliferation"	"5/675"	"16/4329"	0.0900748	0.349975	0.296259	"Irs2/Wnt11/Foxp1/Tbx1/Myc"	5
GO:0030835	"GO:0030835"	"negative regulation of actin filament depolymerization"	"5/675"	"16/4329"	0.0900748	0.349975	0.296259	"Lmod2/Twf2/Avil/Sptb/Sptbn1"	5
GO:0030890	"GO:0030890"	"positive regulation of B cell proliferation"	"5/675"	"16/4329"	0.0900748	0.349975	0.296259	"Irs2/Cdkn1a/Ptprc/Ticam1/Chrnb2"	5
GO:0032729	"GO:0032729"	"positive regulation of interferon-gamma production"	"5/675"	"16/4329"	0.0900748	0.349975	0.296259	"Runx1/Arid5a/Il1b/Cd14/Ptpn22"	5
GO:0042149	"GO:0042149"	"cellular response to glucose starvation"	"5/675"	"16/4329"	0.0900748	0.349975	0.296259	"Sik1/Sesn1/Slc2a1/Pmaip1/Foxo3"	5
GO:1901031	"GO:1901031"	"regulation of response to reactive oxygen species"	"5/675"	"16/4329"	0.0900748	0.349975	0.296259	"Hk3/Sesn1/Foxp1/Nr4a3/Foxo3"	5
GO:1902373	"GO:1902373"	"negative regulation of mRNA catabolic process"	"5/675"	"16/4329"	0.0900748	0.349975	0.296259	"Zfp36/Cirbp/Gdnf/Noct/Mtor"	5
GO:1904029	"GO:1904029"	"regulation of cyclin-dependent protein kinase activity"	"5/675"	"16/4329"	0.0900748	0.349975	0.296259	"Pim1/Cdkn1a/Akt1/Cnppd1/Rgcc"	5
GO:0010906	"GO:0010906"	"regulation of glucose metabolic process"	"11/675"	"46/4329"	0.0916141	0.354777	0.300324	"Sik1/Irs2/Foxo1/Igfbp3/Akt1/Pmaip1/Rorc/Adipoq/Rora/Erfe/Mtor"	11
GO:0035303	"GO:0035303"	"regulation of dephosphorylation"	"11/675"	"46/4329"	0.0916141	0.354777	0.300324	"Cry2/Ppp1r15a/Pirb/Cd33/Ptprc/Mfhas1/Ppp1r9b/Lpin1/Plek/Prkcd/Mtmr1"	11
GO:1903825	"GO:1903825"	"organic acid transmembrane transport"	"11/675"	"46/4329"	0.0916141	0.354777	0.300324	"Irs2/Agt/Slc25a18/Slc15a4/Slc7a8/Slc2a1/Akt1/Per2/Slc38a6/Myc/Prkcd"	11
GO:1905039	"GO:1905039"	"carboxylic acid transmembrane transport"	"11/675"	"46/4329"	0.0916141	0.354777	0.300324	"Irs2/Agt/Slc25a18/Slc15a4/Slc7a8/Slc2a1/Akt1/Per2/Slc38a6/Myc/Prkcd"	11
GO:0006631	"GO:0006631"	"fatty acid metabolic process"	"22/675"	"106/4329"	0.0920804	0.356288	0.301603	"Acot1/Irs2/Acss1/Hacl1/Agt/Myo5a/Cyp1b1/Il1b/Ppargc1a/Sphk1/Aacs/Akt1/Acox1/Per2/Adipoq/Nr4a3/Edn1/Lpin1/Por/Erfe/Trib3/Mtor"	22
GO:1905952	"GO:1905952"	"regulation of lipid localization"	"14/675"	"62/4329"	0.0923361	0.356982	0.302191	"Irs2/Runx1/Cry2/Agt/Agtr1a/Il1b/Cidea/Igfbp3/Akt1/Pnpla2/Adipoq/Edn1/Erfe/Prkcd"	14
GO:0051248	"GO:0051248"	"negative regulation of protein metabolic process"	"55/675"	"298/4329"	0.0936955	0.361939	0.306387	"Il1r2/Ddit4/Mmp9/Nlrp12/Btg2/Cry2/Serpina3n/Sox4/Ppp1r15a/Eif4ebp1/Agt/Cdkn1a/Gadd45g/Slpi/Klf15/Plaur/Il1b/Lilrb4b/Ppargc1a/Pirb/Spi1/Zfp36/Ager/Pik3cb/Ptprc/Igfbp3/Eif2ak4/Akt1/Ptpn22/Rasd2/Per2/Cd84/Lilrb4a/Errfi1/Mfhas1/Gprc5a/Sqstm1/Inhbb/Adipoq/Serpine1/Pik3r1/Ppp1r9b/Hspb1/Edn1/Noct/Por/Trib3/Ctla2a/Prkcd/Ivns1abp/Mex3d/Aatf/Mtor/Ggnbp2/Prkcz"	55
GO:0002040	"GO:0002040"	"sprouting angiogenesis"	"10/675"	"41/4329"	0.0941521	0.362803	0.307119	"Glul/Agtr1a/Aplnr/Pgf/Pik3cb/Akt1/Vegfd/Ptk2b/Otulin/Hmox1"	10
GO:0002698	"GO:0002698"	"negative regulation of immune effector process"	"10/675"	"41/4329"	0.0941521	0.362803	0.307119	"Pglyrp1/Lgals3/Lilrb4b/Spi1/Ptprc/Cd84/Lilrb4a/Spn/Il4ra/Hmox1"	10
GO:0050714	"GO:0050714"	"positive regulation of protein secretion"	"10/675"	"41/4329"	0.0941521	0.362803	0.307119	"Doc2b/Nr1h4/Irs2/Exph5/Sox4/Mmp13/Glul/Trpm2/Cd33/Aacs"	10
GO:0098662	"GO:0098662"	"inorganic cation transmembrane transport"	"33/675"	"169/4329"	0.0942542	0.362898	0.307199	"Mtnr1b/Lcn2/Slc39a14/Sln/Kcnip2/Kcnk5/Scn5a/Agtr1a/Aplnr/Myo5a/Rnf207/Slc6a12/Kcnh6/Ager/Trpm2/Tmem37/Fxyd7/Coro1a/Ptprc/Akt1/Slc25a28/Asic3/Slc6a17/Kcnab2/Ptpn22/Ptk2b/Slc9a4/Atp6v1h/Sestd1/Edn1/Catsper4/Fxyd5/Chd7"	33
GO:0007040	"GO:0007040"	"lysosome organization"	"6/675"	"21/4329"	0.0956117	0.365717	0.309585	"Ap3b1/Coro1a/Gaa/Hook2/Rab20/Mtor"	6
GO:0007601	"GO:0007601"	"visual perception"	"6/675"	"21/4329"	0.0956117	0.365717	0.309585	"Myo5a/Abca4/Rdh12/Nyx/Chrnb2/Gabrr2"	6
GO:0010614	"GO:0010614"	"negative regulation of cardiac muscle hypertrophy"	"6/675"	"21/4329"	0.0956117	0.365717	0.309585	"Trim63/Fbxo32/Foxo1/Ctdp1/Foxp1/Errfi1"	6
GO:0043407	"GO:0043407"	"negative regulation of MAP kinase activity"	"6/675"	"21/4329"	0.0956117	0.365717	0.309585	"Agt/Il1b/Pik3cb/Ptpn22/Adipoq/Prkcd"	6
GO:0043457	"GO:0043457"	"regulation of cellular respiration"	"6/675"	"21/4329"	0.0956117	0.365717	0.309585	"Slc25a33/Ppargc1a/Myog/Akt1/Bnip3/Myc"	6
GO:0051937	"GO:0051937"	"catecholamine transport"	"6/675"	"21/4329"	0.0956117	0.365717	0.309585	"Agt/Myo5a/Gdnf/Chrna4/Chrnb2/Prkcb"	6
GO:0080171	"GO:0080171"	"lytic vacuole organization"	"6/675"	"21/4329"	0.0956117	0.365717	0.309585	"Ap3b1/Coro1a/Gaa/Hook2/Rab20/Mtor"	6
GO:1903317	"GO:1903317"	"regulation of protein maturation"	"6/675"	"21/4329"	0.0956117	0.365717	0.309585	"Il1r2/Sox4/Ppp1r15a/Ldlrad3/Serpine1/Ctla2a"	6
GO:0043281	"GO:0043281"	"regulation of cysteine-type endopeptidase activity involved in apoptotic process"	"13/675"	"57/4329"	0.0961172	0.366248	0.310035	"S100a8/S100a9/Mmp9/Nlrp12/Plaur/Akt1/Malt1/Fas/Gramd4/Pmaip1/Hip1r/Por/Myc"	13
GO:0062013	"GO:0062013"	"positive regulation of small molecule metabolic process"	"13/675"	"57/4329"	0.0961172	0.366248	0.310035	"Nr1h4/Irs2/Agt/Bcl2l1/Il1b/Ppargc1a/Foxo1/Akt1/Pmaip1/Adipoq/Nr4a3/Por/Myc"	13
GO:0002833	"GO:0002833"	"positive regulation of response to biotic stimulus"	"9/675"	"36/4329"	0.0962204	0.366248	0.310035	"Il18rap/Hpx/Adam8/Hmgb2/Spi1/Slc15a4/Vav1/Tyrobp/Sfpq"	9
GO:0016079	"GO:0016079"	"synaptic vesicle exocytosis"	"9/675"	"36/4329"	0.0962204	0.366248	0.310035	"Doc2b/Bcl2l1/Napb/Chrna4/Chrnb2/Chrnb3/Chrna3/Chrna5/Prkcb"	9
GO:0019395	"GO:0019395"	"fatty acid oxidation"	"9/675"	"36/4329"	0.0962204	0.366248	0.310035	"Irs2/Hacl1/Ppargc1a/Akt1/Acox1/Adipoq/Nr4a3/Por/Mtor"	9
GO:0046323	"GO:0046323"	"glucose import"	"9/675"	"36/4329"	0.0962204	0.366248	0.310035	"Irs2/Klf15/Slc2a1/Akt1/Aspscr1/Adipoq/Myc/Erfe/Prkcd"	9
GO:0030029	"GO:0030029"	"actin filament-based process"	"50/675"	"269/4329"	0.0967514	0.367929	0.311457	"S100a9/Hck/Scn5a/Ctsl/Rac2/Myh6/Myo5a/Rnf207/Trpm2/Baiap2l1/Fam107a/Shroom3/Lmod2/Coro1a/Arhgap26/Sorbs3/Gmfg/Parvg/Wnt11/Gpr65/Sdc4/Foxp1/Tnnt2/Ptk2b/Stc1/Amotl2/Rnd1/Kank1/Lcp1/Twf2/Pik3r1/Myh14/Avil/Sptb/Sptbn1/Ppp1r9b/Tyrobp/Xirp1/Hip1r/Edn1/Lpin1/Cyfip2/Rgcc/Jmy/Plek/Whamm/Prkcd/Fscn2/Mtor/Tnnt1"	50
GO:0007417	"GO:0007417"	"central nervous system development"	"41/675"	"216/4329"	0.0968192	0.367929	0.311457	"S100a8/S100a9/Wdr62/Ddit4/Irs2/Btg2/Tal1/Runx1/Sox4/Itgam/Ubb/Agt/Il1b/Ager/Sphk1/Coq8b/Slc2a1/Akt1/Mecp2/Slc6a17/Zbtb16/C5ar1/Tbx6/Igf1r/Gdnf/Hsd3b3/Foxp1/Tbx1/Zmiz1/Ikzf1/Chrnb2/Tyrobp/Nr4a3/Sema6b/Rora/Pou3f1/Foxo3/Spata5/Ulk1/Chd7/Mtor"	41
GO:1904062	"GO:1904062"	"regulation of cation transmembrane transport"	"24/675"	"118/4329"	0.0975168	0.369081	0.312433	"Mtnr1b/Lcn2/Mmp9/Sln/Kcnip2/Scn5a/Agt/Agtr1a/Aplnr/Myo5a/Rnf207/Ppargc1a/Ager/Fxyd7/Coro1a/Akt1/Kcnab2/Ptpn22/Ptk2b/Chrna4/Sestd1/Edn1/Fxyd5/Chd7"	24
GO:0015718	"GO:0015718"	"monocarboxylic acid transport"	"8/675"	"31/4329"	0.0975268	0.369081	0.312433	"Nr1h4/Slc10a6/Il1b/Slc6a12/Pla2g12a/Edn1/Myc/Slco2a1"	8
GO:0032272	"GO:0032272"	"negative regulation of protein polymerization"	"8/675"	"31/4329"	0.0975268	0.369081	0.312433	"Lmod2/Kank1/Twf2/Avil/Sptb/Sptbn1/Hip1r/Prkcd"	8
GO:0006661	"GO:0006661"	"phosphatidylinositol biosynthetic process"	"7/675"	"26/4329"	0.0975957	0.369081	0.312433	"Itpkc/Pik3cb/Pi4k2a/Piga/Pik3r1/Smg1/Ip6k3"	7
GO:0009063	"GO:0009063"	"cellular amino acid catabolic process"	"7/675"	"26/4329"	0.0975957	0.369081	0.312433	"Fah/Hpd/Hdc/Hoga1/Got1/Hal/Prodh"	7
GO:1901655	"GO:1901655"	"cellular response to ketone"	"7/675"	"26/4329"	0.0975957	0.369081	0.312433	"Ddit4/Trim63/Fbxo32/Eif4ebp1/Agtr1a/Akt1/Gdnf"	7
GO:0042063	"GO:0042063"	"gliogenesis"	"19/675"	"90/4329"	0.0980002	0.370311	0.313474	"S100a8/S100a9/Tal1/Sox4/Itgam/Agt/Klf15/Il1b/Ager/Gpr157/Akt1/Mecp2/Fas/Idh2/C5ar1/Zmiz1/Myc/Pou3f1/Mtor"	19
GO:0019637	"GO:0019637"	"organophosphate metabolic process"	"44/675"	"234/4329"	0.0988609	0.373262	0.315972	"Acot1/Ampd3/Nr1h4/Itpkc/Ddit4/Hk3/Acss1/Ctps2/Mocs1/Aspg/Pygl/Bcl2l1/Ppargc1a/Chka/Myog/Pik3cb/Upp1/Mecp2/Ncf1/Idh2/Mocos/Fdft1/Pi4k2a/Dgkh/Ncf2/Pnpla7/Gda/Piga/Ptk2b/Dpyd/Nudt16/Pla2g12a/Pik3r1/Smg1/Pank1/Pde9a/Rora/Lpin1/Myc/Plek/Abhd4/Prkcd/Ip6k3/Mtmr1"	44
GO:0032787	"GO:0032787"	"monocarboxylic acid metabolic process"	"32/675"	"164/4329"	0.0989948	0.373466	0.316145	"Acot1/Nr1h4/Ddit4/Fah/Hk3/Irs2/Acss1/Hacl1/Dhrs9/Agt/Myo5a/Cyp1b1/Il1b/Ppargc1a/Sphk1/Myog/Aacs/Hoga1/Akt1/Acox1/Idh2/Cyp27a1/Per2/Adipoq/Nr4a3/Edn1/Lpin1/Por/Myc/Erfe/Trib3/Mtor"	32
GO:0003006	"GO:0003006"	"developmental process involved in reproduction"	"45/675"	"240/4329"	0.0994364	0.374794	0.317269	"Nfe2/Osbp2/Ap3b1/Runx1/Junb/Adamts2/Ctsl/Ggn/Hmgb2/Ubb/Agt/Plaur/Bcl2l1/Il1b/Phc2/Hectd1/Dmxl2/Spata24/Akt1/Armc2/Cebpb/Hsf2bp/Acox1/Zbtb16/Igf1r/Odf2/Ptk2b/Inhbb/Serpine1/Map7/Cbx2/Edn1/Sf1/Arntl/Foxo3/Brip1/Adig/Siah1a/Catsper4/Spata5/Chd7/Hoxa13/Ccdc136/Mtor/Ggnbp2"	45
GO:0010631	"GO:0010631"	"epithelial cell migration"	"22/675"	"107/4329"	0.0997272	0.374794	0.317269	"Lcn2/Mmp9/Adam8/Glul/Agt/Cyp1b1/Ager/Itgb2/Pik3cb/Gab2/Akt1/Mecp2/Foxp1/Ptk2b/Stc1/Kank1/Serpine1/Hspb1/Rgcc/Cxcl13/Hmox1/Mtor"	22
GO:0090130	"GO:0090130"	"tissue migration"	"22/675"	"107/4329"	0.0997272	0.374794	0.317269	"Lcn2/Mmp9/Adam8/Glul/Agt/Cyp1b1/Ager/Itgb2/Pik3cb/Gab2/Akt1/Mecp2/Foxp1/Ptk2b/Stc1/Kank1/Serpine1/Hspb1/Rgcc/Cxcl13/Hmox1/Mtor"	22
GO:0090132	"GO:0090132"	"epithelium migration"	"22/675"	"107/4329"	0.0997272	0.374794	0.317269	"Lcn2/Mmp9/Adam8/Glul/Agt/Cyp1b1/Ager/Itgb2/Pik3cb/Gab2/Akt1/Mecp2/Foxp1/Ptk2b/Stc1/Kank1/Serpine1/Hspb1/Rgcc/Cxcl13/Hmox1/Mtor"	22
GO:0032368	"GO:0032368"	"regulation of lipid transport"	"12/675"	"52/4329"	0.0999076	0.374794	0.317269	"Irs2/Runx1/Cry2/Agt/Agtr1a/Il1b/Igfbp3/Akt1/Adipoq/Edn1/Erfe/Prkcd"	12
GO:0043271	"GO:0043271"	"negative regulation of ion transport"	"12/675"	"52/4329"	0.0999076	0.374794	0.317269	"Mtnr1b/Mmp9/Sln/Myo5a/Il1b/Cd33/Akt1/Hsd3b3/Ptk2b/Stc1/Sestd1/Mtor"	12
GO:0045088	"GO:0045088"	"regulation of innate immune response"	"12/675"	"52/4329"	0.0999076	0.374794	0.317269	"Il18rap/Ccr1/Hpx/Adam8/Hmgb2/Spi1/Slc15a4/Ncf1/Vav1/Trafd1/Tyrobp/Sfpq"	12
GO:0006936	"GO:0006936"	"muscle contraction"	"20/675"	"96/4329"	0.10157	0.379261	0.321051	"Trim63/Scn5a/Myh6/Agt/Rnf207/Sphk1/Lmod2/Ncf1/Gdnf/Tnnt2/Stc1/Gaa/Chrnb2/Chrnb4/Chrna3/Myh14/Edn1/Tnni1/Mtor/Tnnt1"	20
GO:0008610	"GO:0008610"	"lipid biosynthetic process"	"34/675"	"176/4329"	0.101581	0.379261	0.321051	"Nr1h4/Itpkc/Sik1/Acss1/Dhrs9/Agt/Myo5a/Il1b/Ppargc1a/Chka/Sphk1/A3galt2/Pik3cb/Akt1/Fdft1/Pi4k2a/Dgkh/Cyp27a1/Igf1r/Hsd3b3/Pnpla2/Piga/Pik3r1/Avil/Smg1/Edn1/Lpin1/Sf1/Por/Trib3/Abhd4/Prkcd/Ip6k3/Mtor"	34
GO:0090407	"GO:0090407"	"organophosphate biosynthetic process"	"26/675"	"130/4329"	0.102109	0.379261	0.321051	"Ampd3/Nr1h4/Itpkc/Acss1/Ctps2/Mocs1/Pygl/Bcl2l1/Ppargc1a/Chka/Pik3cb/Upp1/Idh2/Mocos/Pi4k2a/Dgkh/Piga/Ptk2b/Pik3r1/Smg1/Pank1/Lpin1/Myc/Plek/Abhd4/Ip6k3"	26
GO:0001667	"GO:0001667"	"ameboidal-type cell migration"	"30/675"	"153/4329"	0.102484	0.379261	0.321051	"Lcn2/Mmp9/Adam8/Glul/Agt/Cyp1b1/Ager/Itgb2/Pik3cb/Gab2/Akt1/Mecp2/Wnt11/Sdc4/Gdnf/Foxp1/Tbx1/Ptk2b/Stc1/Amotl2/Kank1/Serpine1/Hspb1/Sema6b/Edn1/Acvr1b/Rgcc/Cxcl13/Hmox1/Mtor"	30
GO:0010594	"GO:0010594"	"regulation of endothelial cell migration"	"14/675"	"63/4329"	0.102582	0.379261	0.321051	"Lcn2/Glul/Agt/Ager/Pik3cb/Akt1/Mecp2/Foxp1/Ptk2b/Stc1/Hspb1/Rgcc/Cxcl13/Hmox1"	14
GO:0016054	"GO:0016054"	"organic acid catabolic process"	"14/675"	"63/4329"	0.102582	0.379261	0.321051	"Fah/Irs2/Hpd/Hacl1/Hdc/Hoga1/Akt1/Got1/Acox1/Hal/Prodh/Adipoq/Lpin1/Mtor"	14
GO:0046395	"GO:0046395"	"carboxylic acid catabolic process"	"14/675"	"63/4329"	0.102582	0.379261	0.321051	"Fah/Irs2/Hpd/Hacl1/Hdc/Hoga1/Akt1/Got1/Acox1/Hal/Prodh/Adipoq/Lpin1/Mtor"	14
GO:0009620	"GO:0009620"	"response to fungus"	"4/675"	"12/4329"	0.103044	0.379261	0.321051	"Spi1/Malt1/Ncf1/Il17ra"	4
GO:0014887	"GO:0014887"	"cardiac muscle adaptation"	"4/675"	"12/4329"	0.103044	0.379261	0.321051	"Myh6/Klf15/Foxo1/Errfi1"	4
GO:0031018	"GO:0031018"	"endocrine pancreas development"	"4/675"	"12/4329"	0.103044	0.379261	0.321051	"Il6ra/Sox4/Sidt2/Arntl"	4
GO:0032620	"GO:0032620"	"interleukin-17 production"	"4/675"	"12/4329"	0.103044	0.379261	0.321051	"Nr1h4/Arid5a/Sphk1/Rorc"	4
GO:0032689	"GO:0032689"	"negative regulation of interferon-gamma production"	"4/675"	"12/4329"	0.103044	0.379261	0.321051	"Pglyrp1/Nr1h4/Lilrb4b/Lilrb4a"	4
GO:0033194	"GO:0033194"	"response to hydroperoxide"	"4/675"	"12/4329"	0.103044	0.379261	0.321051	"Trp53inp1/Trpm2/Mgst1/Prkcd"	4
GO:0040018	"GO:0040018"	"positive regulation of multicellular organism growth"	"4/675"	"12/4329"	0.103044	0.379261	0.321051	"Agt/Sgip1/Ikzf1/Chd7"	4
GO:0043550	"GO:0043550"	"regulation of lipid kinase activity"	"4/675"	"12/4329"	0.103044	0.379261	0.321051	"Wdr81/Pik3r5/Ptk2b/Pik3r1"	4
GO:0045730	"GO:0045730"	"respiratory burst"	"4/675"	"12/4329"	0.103044	0.379261	0.321051	"Rac2/Ncf4/Ncf1/Ncf2"	4
GO:0045742	"GO:0045742"	"positive regulation of epidermal growth factor receptor signaling pathway"	"4/675"	"12/4329"	0.103044	0.379261	0.321051	"Mmp9/Agt/Plaur/Hip1r"	4
GO:0048520	"GO:0048520"	"positive regulation of behavior"	"4/675"	"12/4329"	0.103044	0.379261	0.321051	"Mtnr1b/Sgip1/Nr4a3/Mtor"	4
GO:0050996	"GO:0050996"	"positive regulation of lipid catabolic process"	"4/675"	"12/4329"	0.103044	0.379261	0.321051	"Irs2/Il1b/Pnpla2/Prkcd"	4
GO:0050999	"GO:0050999"	"regulation of nitric-oxide synthase activity"	"4/675"	"12/4329"	0.103044	0.379261	0.321051	"Il1b/Pik3cb/Akt1/Ptk2b"	4
GO:0098751	"GO:0098751"	"bone cell development"	"4/675"	"12/4329"	0.103044	0.379261	0.321051	"Tal1/Foxp1/Ninj1/Tyrobp"	4
GO:0098801	"GO:0098801"	"regulation of renal system process"	"4/675"	"12/4329"	0.103044	0.379261	0.321051	"Agt/Stc1/Adipoq/Edn1"	4
GO:1902110	"GO:1902110"	"positive regulation of mitochondrial membrane permeability involved in apoptotic process"	"4/675"	"12/4329"	0.103044	0.379261	0.321051	"Bnip3/Pmaip1/Bnip3l/Hip1r"	4
GO:1902686	"GO:1902686"	"mitochondrial outer membrane permeabilization involved in programmed cell death"	"4/675"	"12/4329"	0.103044	0.379261	0.321051	"Bnip3/Pmaip1/Bnip3l/Hip1r"	4
GO:0050905	"GO:0050905"	"neuromuscular process"	"11/675"	"47/4329"	0.103643	0.381163	0.322661	"Myo5a/Aph1c/Aph1b/Mecp2/Kcnab2/Gaa/Myh14/Nr4a3/Tnni1/Mtor/Tnnt1"	11
GO:0051345	"GO:0051345"	"positive regulation of hydrolase activity"	"31/675"	"159/4329"	0.103996	0.382165	0.323508	"S100a8/S100a9/Hmgb2/Ppp1r15a/Agt/Agtr1a/Ager/Cd33/Aph1c/Aph1b/Ptprc/Tbc1d15/Akt1/Malt1/Wnt11/Vav1/Gpr65/Fas/Gramd4/Arhgap45/Pmaip1/Tnnt2/Ptk2b/Gna13/Hip1r/Myc/Cyfip2/Plek/Prkcd/Cxcl13/Prkcz"	31
GO:0007596	"GO:0007596"	"blood coagulation"	"10/675"	"42/4329"	0.107222	0.393093	0.332759	"S100a9/Il6ra/Ap3b1/Pik3cb/Lilrb4a/Gna13/Serpine1/Rab27a/Plek/Prkcd"	10
GO:0030534	"GO:0030534"	"adult behavior"	"10/675"	"42/4329"	0.107222	0.393093	0.332759	"Npc1/Mecp2/Chrna4/Chrnb2/Chrnb4/Chrna3/Chrna5/Nr4a3/Bdnf/Chd7"	10
GO:0034763	"GO:0034763"	"negative regulation of transmembrane transport"	"10/675"	"42/4329"	0.107222	0.393093	0.332759	"Mtnr1b/Mmp9/Sln/Irs2/Il1b/Akt1/Sestd1/Prkcb/Myc/Mtor"	10
GO:1902903	"GO:1902903"	"regulation of supramolecular fiber organization"	"26/675"	"131/4329"	0.109485	0.395906	0.335141	"Baiap2l1/Lmod2/Coro1a/Sorbs3/Gmfg/Mecp2/Wnt11/Gpr65/Sdc4/Gda/Ptk2b/Kank1/Twf2/Pik3r1/Avil/Sptb/Sptbn1/Hip1r/Edn1/Cyfip2/Rgcc/Jmy/Plek/Whamm/Prkcd/Mtor"	26
GO:0030336	"GO:0030336"	"negative regulation of cell migration"	"20/675"	"97/4329"	0.110199	0.395906	0.335141	"Ifitm1/Trp53inp1/Cyp1b1/Ppargc1a/Cd200r1/Ager/Igfbp3/Akt1/Mecp2/Wnt11/Fas/Idh2/Stc1/Gna13/Kank1/Adipoq/Serpine1/Rgcc/Foxo3/Cxcl13"	20
GO:0007283	"GO:0007283"	"spermatogenesis"	"23/675"	"114/4329"	0.110461	0.395906	0.335141	"Osbp2/Ap3b1/Adamts2/Ggn/Hmgb2/Bcl2l1/Phc2/Dmxl2/Spata24/Armc2/Hsf2bp/Acox1/Zbtb16/Odf2/Map7/Arntl/Brip1/Adig/Siah1a/Catsper4/Spata5/Ccdc136/Ggnbp2"	23
GO:0009913	"GO:0009913"	"epidermal cell differentiation"	"9/675"	"37/4329"	0.110493	0.395906	0.335141	"Maff/Exph5/Zfp36/Grhl1/Errfi1/Fosl2/Esrp1/Txnip/Pou3f1"	9
GO:0046328	"GO:0046328"	"regulation of JNK cascade"	"9/675"	"37/4329"	0.110493	0.395906	0.335141	"Gadd45g/Il1b/Ager/Akt1/Per1/Ptpn22/Igf1r/Mfhas1/Ptk2b"	9
GO:0046889	"GO:0046889"	"positive regulation of lipid biosynthetic process"	"9/675"	"37/4329"	0.110493	0.395906	0.335141	"Nr1h4/Agt/Il1b/Ppargc1a/Akt1/Igf1r/Por/Prkcd/Mtor"	9
GO:0072329	"GO:0072329"	"monocarboxylic acid catabolic process"	"9/675"	"37/4329"	0.110493	0.395906	0.335141	"Fah/Irs2/Hacl1/Hoga1/Akt1/Acox1/Adipoq/Lpin1/Mtor"	9
GO:0044093	"GO:0044093"	"positive regulation of molecular function"	"74/675"	"416/4329"	0.110948	0.395906	0.335141	"S100a8/S100a9/Il6ra/Il18rap/Mmp9/Chil1/Pim1/Adam8/Itgam/Hmgb2/Ppp1r15a/Ifrd1/Agt/Agtr1a/Cdkn1a/Myo5a/Rnf207/Plaur/Il1b/Ppargc1a/Musk/Ager/Sphk1/Itgb2/Cd33/Aph1c/Aph1b/Nfam1/Pik3cb/Ptprc/Tbc1d15/Arrdc3/Akt1/Malt1/Wnt11/Ern2/Ern1/Vav1/Gpr65/Fas/Pik3r5/Gclm/Sdc4/Ticam1/Igf1r/Gdnf/Cd84/Gramd4/Arhgap45/Pmaip1/Tnnt2/Abra/Tlr1/Ptk2b/Gna13/Cth/Adipoq/Chrna3/Hip1r/Edn1/Bdnf/Prkcb/Daxx/Por/Myc/Cyfip2/Rgcc…	74
GO:0044703	"GO:0044703"	"multi-organism reproductive process"	"38/675"	"201/4329"	0.111716	0.395906	0.335141	"Osbp2/Mmp9/Ap3b1/Junb/Adamts2/Ctsl/Ggn/Hmgb2/Ubb/Agt/Bcl2l1/Phc2/Dmxl2/Spata24/Tead4/Akt1/Armc2/Hsf2bp/Acox1/Zbtb16/Odf2/Ptk2b/Zmiz1/Inhbb/Acr/Map7/Edn1/Acvr1b/Arntl/Foxo3/Brip1/Adig/Siah1a/Catsper4/Spata5/Ccdc136/Mtor/Ggnbp2"	38
GO:0010952	"GO:0010952"	"positive regulation of peptidase activity"	"12/675"	"53/4329"	0.111819	0.395906	0.335141	"S100a8/S100a9/Ager/Aph1c/Aph1b/Malt1/Fas/Gramd4/Pmaip1/Hip1r/Myc/Cyfip2"	12
GO:0014812	"GO:0014812"	"muscle cell migration"	"12/675"	"53/4329"	0.111819	0.395906	0.335141	"Agt/Myo5a/Cyp1b1/Ppargc1a/Ager/Igfbp3/Gna13/Adipoq/Serpine1/Bin3/Nr4a3/Myc"	12
GO:0002820	"GO:0002820"	"negative regulation of adaptive immune response"	"5/675"	"17/4329"	0.111982	0.395906	0.335141	"Lilrb4b/Ptprc/Lilrb4a/Spn/Il4ra"	5
GO:0002823	"GO:0002823"	"negative regulation of adaptive immune response based on somatic recombination of immune receptors built from immunoglobulin superfamily domains"	"5/675"	"17/4329"	0.111982	0.395906	0.335141	"Lilrb4b/Ptprc/Lilrb4a/Spn/Il4ra"	5
GO:0006826	"GO:0006826"	"iron ion transport"	"5/675"	"17/4329"	0.111982	0.395906	0.335141	"Lcn2/Slc39a14/Hpx/Slc25a28/Hsd3b3"	5
GO:0010613	"GO:0010613"	"positive regulation of cardiac muscle hypertrophy"	"5/675"	"17/4329"	0.111982	0.395906	0.335141	"Agt/Nr4a3/Pde9a/Edn1/Mtor"	5
GO:0014742	"GO:0014742"	"positive regulation of muscle hypertrophy"	"5/675"	"17/4329"	0.111982	0.395906	0.335141	"Agt/Nr4a3/Pde9a/Edn1/Mtor"	5
GO:0044060	"GO:0044060"	"regulation of endocrine process"	"5/675"	"17/4329"	0.111982	0.395906	0.335141	"Runx1/Cry2/Agt/Agtr1a/Inhbb"	5
GO:1905517	"GO:1905517"	"macrophage migration"	"5/675"	"17/4329"	0.111982	0.395906	0.335141	"Lgals3/Cd200r1/C5ar1/Ptk2b/Ninj1"	5
GO:2000351	"GO:2000351"	"regulation of endothelial cell apoptotic process"	"5/675"	"17/4329"	0.111982	0.395906	0.335141	"Ager/Serpine1/Tnip2/Rgcc/Foxo3"	5
GO:0006939	"GO:0006939"	"smooth muscle contraction"	"8/675"	"32/4329"	0.113204	0.395906	0.335141	"Agt/Sphk1/Ncf1/Gdnf/Chrnb2/Chrnb4/Chrna3/Edn1"	8
GO:0034620	"GO:0034620"	"cellular response to unfolded protein"	"8/675"	"32/4329"	0.113204	0.395906	0.335141	"Ppp1r15a/Atf3/Eif2ak4/Ern2/Ern1/Crebrf/Pik3r1/Daxx"	8
GO:0046928	"GO:0046928"	"regulation of neurotransmitter secretion"	"8/675"	"32/4329"	0.113204	0.395906	0.335141	"Bcl2l1/Sphk1/Chrna4/Chrnb2/Chrnb3/Chrna3/Chrna5/Prkcb"	8
GO:0050886	"GO:0050886"	"endocrine process"	"8/675"	"32/4329"	0.113204	0.395906	0.335141	"Runx1/Rab11fip1/Cry2/Agt/Agtr1a/Il1b/Inhbb/Edn1"	8
GO:0051783	"GO:0051783"	"regulation of nuclear division"	"8/675"	"32/4329"	0.113204	0.395906	0.335141	"Il1b/Sphk1/Dync1li1/Zwint/Igf1r/Edn1/Rgcc/Hoxa13"	8
GO:0000768	"GO:0000768"	"syncytium formation by plasma membrane fusion"	"7/675"	"27/4329"	0.114946	0.395906	0.335141	"Nfe2/Scgb3a1/Adam8/Myog/Sbno2/Tyrobp/Il4ra"	7
GO:0030239	"GO:0030239"	"myofibril assembly"	"7/675"	"27/4329"	0.114946	0.395906	0.335141	"Myh6/Lmod2/Foxp1/Tnnt2/Xirp1/Edn1/Tnnt1"	7
GO:0032418	"GO:0032418"	"lysosome localization"	"7/675"	"27/4329"	0.114946	0.395906	0.335141	"Rac2/Gab2/Cd84/Lat2/Il4ra/Nr4a3/Hmox1"	7
GO:0055002	"GO:0055002"	"striated muscle cell development"	"7/675"	"27/4329"	0.114946	0.395906	0.335141	"Myh6/Lmod2/Foxp1/Tnnt2/Xirp1/Edn1/Tnnt1"	7
GO:0098659	"GO:0098659"	"inorganic cation import across plasma membrane"	"7/675"	"27/4329"	0.114946	0.395906	0.335141	"Lcn2/Slc39a14/Kcnk5/Scn5a/Agtr1a/Trpm2/Slc9a4"	7
GO:0099587	"GO:0099587"	"inorganic ion import across plasma membrane"	"7/675"	"27/4329"	0.114946	0.395906	0.335141	"Lcn2/Slc39a14/Kcnk5/Scn5a/Agtr1a/Trpm2/Slc9a4"	7
GO:0140253	"GO:0140253"	"cell-cell fusion"	"7/675"	"27/4329"	0.114946	0.395906	0.335141	"Nfe2/Scgb3a1/Adam8/Myog/Sbno2/Tyrobp/Il4ra"	7
GO:0008088	"GO:0008088"	"axo-dendritic transport"	"6/675"	"22/4329"	0.114993	0.395906	0.335141	"Ap3b1/Myo5a/Mecp2/Arl8a/Hspb1/Sfpq"	6
GO:0014741	"GO:0014741"	"negative regulation of muscle hypertrophy"	"6/675"	"22/4329"	0.114993	0.395906	0.335141	"Trim63/Fbxo32/Foxo1/Ctdp1/Foxp1/Errfi1"	6
GO:0048010	"GO:0048010"	"vascular endothelial growth factor receptor signaling pathway"	"6/675"	"22/4329"	0.114993	0.395906	0.335141	"Pgf/Hgs/Vegfd/Ptk2b/Hspb1/Prkcb"	6
GO:0050953	"GO:0050953"	"sensory perception of light stimulus"	"6/675"	"22/4329"	0.114993	0.395906	0.335141	"Myo5a/Abca4/Rdh12/Nyx/Chrnb2/Gabrr2"	6
GO:0071622	"GO:0071622"	"regulation of granulocyte chemotaxis"	"6/675"	"22/4329"	0.114993	0.395906	0.335141	"Cxcr2/Sell/Rac2/Il1b/C5ar1/Edn1"	6
GO:0001773	"GO:0001773"	"myeloid dendritic cell activation"	"3/675"	"8/4329"	0.115184	0.395906	0.335141	"Pirb/Spi1/Cd37"	3
GO:0001783	"GO:0001783"	"B cell apoptotic process"	"3/675"	"8/4329"	0.115184	0.395906	0.335141	"Irs2/Foxp1/Myc"	3
GO:0002693	"GO:0002693"	"positive regulation of cellular extravasation"	"3/675"	"8/4329"	0.115184	0.395906	0.335141	"Adam8/Ager/Plvap"	3
GO:0002825	"GO:0002825"	"regulation of T-helper 1 type immune response"	"3/675"	"8/4329"	0.115184	0.395906	0.335141	"Arid5a/Il1b/Il4ra"	3
GO:0006622	"GO:0006622"	"protein targeting to lysosome"	"3/675"	"8/4329"	0.115184	0.395906	0.335141	"Ap3b1/Hgs/Gcc2"	3
GO:0006654	"GO:0006654"	"phosphatidic acid biosynthetic process"	"3/675"	"8/4329"	0.115184	0.395906	0.335141	"Nr1h4/Dgkh/Abhd4"	3
GO:0007141	"GO:0007141"	"male meiosis I"	"3/675"	"8/4329"	0.115184	0.395906	0.335141	"Ubb/Hsf2bp/Siah1a"	3
GO:0007274	"GO:0007274"	"neuromuscular synaptic transmission"	"3/675"	"8/4329"	0.115184	0.395906	0.335141	"Chrnb2/Chrnb4/Chrna3"	3
GO:0009065	"GO:0009065"	"glutamine family amino acid catabolic process"	"3/675"	"8/4329"	0.115184	0.395906	0.335141	"Fah/Got1/Prodh"	3
GO:0009159	"GO:0009159"	"deoxyribonucleoside monophosphate catabolic process"	"3/675"	"8/4329"	0.115184	0.395906	0.335141	"Upp1/Gda/Dpyd"	3
GO:0009164	"GO:0009164"	"nucleoside catabolic process"	"3/675"	"8/4329"	0.115184	0.395906	0.335141	"Upp1/Gda/Dpyd"	3
GO:0009713	"GO:0009713"	"catechol-containing compound biosynthetic process"	"3/675"	"8/4329"	0.115184	0.395906	0.335141	"Agtr1a/Pnmt/Hdc"	3
GO:0014733	"GO:0014733"	"regulation of skeletal muscle adaptation"	"3/675"	"8/4329"	0.115184	0.395906	0.335141	"Tnni1/Mtor/Tnnt1"	3
GO:0015732	"GO:0015732"	"prostaglandin transport"	"3/675"	"8/4329"	0.115184	0.395906	0.335141	"Il1b/Edn1/Slco2a1"	3
GO:0019934	"GO:0019934"	"cGMP-mediated signaling"	"3/675"	"8/4329"	0.115184	0.395906	0.335141	"Mtnr1b/Ptk2b/Pde9a"	3
GO:0030431	"GO:0030431"	"sleep"	"3/675"	"8/4329"	0.115184	0.395906	0.335141	"Cacna1i/Mtnr1b/Chrnb2"	3
GO:0030728	"GO:0030728"	"ovulation"	"3/675"	"8/4329"	0.115184	0.395906	0.335141	"Agt/Inhbb/Foxo3"	3
GO:0030730	"GO:0030730"	"sequestering of triglyceride"	"3/675"	"8/4329"	0.115184	0.395906	0.335141	"Il1b/Cidea/Pnpla2"	3
GO:0030810	"GO:0030810"	"positive regulation of nucleotide biosynthetic process"	"3/675"	"8/4329"	0.115184	0.395906	0.335141	"Bcl2l1/Ppargc1a/Myc"	3
GO:0031338	"GO:0031338"	"regulation of vesicle fusion"	"3/675"	"8/4329"	0.115184	0.395906	0.335141	"Doc2b/Sphk1/Coro1a"	3
GO:0032400	"GO:0032400"	"melanosome localization"	"3/675"	"8/4329"	0.115184	0.395906	0.335141	"Mlph/Myo5a/Rab27a"	3
GO:0032891	"GO:0032891"	"negative regulation of organic acid transport"	"3/675"	"8/4329"	0.115184	0.395906	0.335141	"Irs2/Il1b/Akt1"	3
GO:0033235	"GO:0033235"	"positive regulation of protein sumoylation"	"3/675"	"8/4329"	0.115184	0.395906	0.335141	"Rasd2/Tollip/Pias4"	3
GO:0042423	"GO:0042423"	"catecholamine biosynthetic process"	"3/675"	"8/4329"	0.115184	0.395906	0.335141	"Agtr1a/Pnmt/Hdc"	3
GO:0042537	"GO:0042537"	"benzene-containing compound metabolic process"	"3/675"	"8/4329"	0.115184	0.395906	0.335141	"Fah/Cyp1b1/Cyp4b1"	3
GO:0043558	"GO:0043558"	"regulation of translational initiation in response to stress"	"3/675"	"8/4329"	0.115184	0.395906	0.335141	"Ppp1r15a/Eif2ak4/Hbb-b1"	3
GO:0044539	"GO:0044539"	"long-chain fatty acid import into cell"	"3/675"	"8/4329"	0.115184	0.395906	0.335141	"Irs2/Slc2a1/Akt1"	3
GO:0044851	"GO:0044851"	"hair cycle phase"	"3/675"	"8/4329"	0.115184	0.395906	0.335141	"Ctsl/Myo5a/Akt1"	3
GO:0045616	"GO:0045616"	"regulation of keratinocyte differentiation"	"3/675"	"8/4329"	0.115184	0.395906	0.335141	"Zfp36/Grhl1/Errfi1"	3
GO:0045624	"GO:0045624"	"positive regulation of T-helper cell differentiation"	"3/675"	"8/4329"	0.115184	0.395906	0.335141	"Malt1/Il4ra/Prkcz"	3
GO:0045721	"GO:0045721"	"negative regulation of gluconeogenesis"	"3/675"	"8/4329"	0.115184	0.395906	0.335141	"Sik1/Adipoq/Erfe"	3
GO:0046886	"GO:0046886"	"positive regulation of hormone biosynthetic process"	"3/675"	"8/4329"	0.115184	0.395906	0.335141	"Ppargc1a/Igf1r/Por"	3
GO:0050869	"GO:0050869"	"negative regulation of B cell activation"	"3/675"	"8/4329"	0.115184	0.395906	0.335141	"Fas/Btla/Tyrobp"	3
GO:0050974	"GO:0050974"	"detection of mechanical stimulus involved in sensory perception"	"3/675"	"8/4329"	0.115184	0.395906	0.335141	"Asic3/Tmem120a/Myc"	3
GO:0051000	"GO:0051000"	"positive regulation of nitric-oxide synthase activity"	"3/675"	"8/4329"	0.115184	0.395906	0.335141	"Pik3cb/Akt1/Ptk2b"	3
GO:0051875	"GO:0051875"	"pigment granule localization"	"3/675"	"8/4329"	0.115184	0.395906	0.335141	"Mlph/Myo5a/Rab27a"	3
GO:0060252	"GO:0060252"	"positive regulation of glial cell proliferation"	"3/675"	"8/4329"	0.115184	0.395906	0.335141	"Il1b/Myc/Mtor"	3
GO:0095500	"GO:0095500"	"acetylcholine receptor signaling pathway"	"3/675"	"8/4329"	0.115184	0.395906	0.335141	"Chrna4/Chrnb2/Chrna3"	3
GO:0097150	"GO:0097150"	"neuronal stem cell population maintenance"	"3/675"	"8/4329"	0.115184	0.395906	0.335141	"Wdr62/Foxo1/Foxo3"	3
GO:0140354	"GO:0140354"	"lipid import into cell"	"3/675"	"8/4329"	0.115184	0.395906	0.335141	"Irs2/Slc2a1/Akt1"	3
GO:1900373	"GO:1900373"	"positive regulation of purine nucleotide biosynthetic process"	"3/675"	"8/4329"	0.115184	0.395906	0.335141	"Bcl2l1/Ppargc1a/Myc"	3
GO:1902001	"GO:1902001"	"fatty acid transmembrane transport"	"3/675"	"8/4329"	0.115184	0.395906	0.335141	"Irs2/Slc2a1/Akt1"	3
GO:1903077	"GO:1903077"	"negative regulation of protein localization to plasma membrane"	"3/675"	"8/4329"	0.115184	0.395906	0.335141	"Tmbim1/Bcl2l1/Hectd1"	3
GO:1904376	"GO:1904376"	"negative regulation of protein localization to cell periphery"	"3/675"	"8/4329"	0.115184	0.395906	0.335141	"Tmbim1/Bcl2l1/Hectd1"	3
GO:1904754	"GO:1904754"	"positive regulation of vascular associated smooth muscle cell migration"	"3/675"	"8/4329"	0.115184	0.395906	0.335141	"Agt/Myo5a/Nr4a3"	3
GO:1905144	"GO:1905144"	"response to acetylcholine"	"3/675"	"8/4329"	0.115184	0.395906	0.335141	"Chrna4/Chrnb2/Chrna3"	3
GO:1905145	"GO:1905145"	"cellular response to acetylcholine"	"3/675"	"8/4329"	0.115184	0.395906	0.335141	"Chrna4/Chrnb2/Chrna3"	3
GO:1990776	"GO:1990776"	"response to angiotensin"	"3/675"	"8/4329"	0.115184	0.395906	0.335141	"Agt/Agtr1a/Prkcd"	3
GO:2000193	"GO:2000193"	"positive regulation of fatty acid transport"	"3/675"	"8/4329"	0.115184	0.395906	0.335141	"Il1b/Edn1/Erfe"	3
GO:0010508	"GO:0010508"	"positive regulation of autophagy"	"11/675"	"48/4329"	0.116553	0.399731	0.338378	"Trp53inp1/Sesn1/Ager/Foxo1/Eif2ak4/Bnip3/Ticam1/Bnip3l/Foxo3/Ulk1/Hmox1"	11
GO:0048469	"GO:0048469"	"cell maturation"	"11/675"	"48/4329"	0.116553	0.399731	0.338378	"Kcnip2/Tal1/Runx1/Mecp2/Tbx6/Ptk2b/Rnd1/Edn1/Foxo3/Catsper4/Mtor"	11
GO:1901136	"GO:1901136"	"carbohydrate derivative catabolic process"	"11/675"	"48/4329"	0.116553	0.399731	0.338378	"Ampd3/Pglyrp1/Chil1/Ctsl/Upp1/Gda/Edem1/Dpyd/Nudt16/Pde9a/Prkcd"	11
GO:0030855	"GO:0030855"	"epithelial cell differentiation"	"31/675"	"161/4329"	0.117722	0.403447	0.341524	"Maff/Mmp9/Exph5/Sox4/Agt/Klf15/Plaur/Il1b/Zfp36/Zfas1/Shroom3/Spred3/Wnt11/Cebpb/Gdnf/Foxp1/Grhl1/Errfi1/Tbx1/Stc1/Fosl2/Slc9a4/Sidt2/Adipoq/Serpine1/Map7/Esrp1/Txnip/Arntl/Pou3f1/Hoxa13"	31
GO:0051704	"GO:0051704"	"multi-organism process"	"38/675"	"202/4329"	0.117983	0.404043	0.342029	"Osbp2/Mmp9/Ap3b1/Junb/Adamts2/Ctsl/Ggn/Hmgb2/Ubb/Agt/Bcl2l1/Phc2/Dmxl2/Spata24/Tead4/Akt1/Armc2/Hsf2bp/Acox1/Zbtb16/Odf2/Ptk2b/Zmiz1/Inhbb/Acr/Map7/Edn1/Acvr1b/Arntl/Foxo3/Brip1/Adig/Siah1a/Catsper4/Spata5/Ccdc136/Mtor/Ggnbp2"	38
GO:1903322	"GO:1903322"	"positive regulation of protein modification by small protein conjugation or removal"	"13/675"	"59/4329"	0.118899	0.406877	0.344427	"Ubb/Rchy1/Sphk1/Fam107a/Arrdc3/Pttg1ip/Ptpn22/Rasd2/Ticam1/Tollip/Trib3/Pias4/Arrdc4"	13
GO:0007281	"GO:0007281"	"germ cell development"	"15/675"	"70/4329"	0.119071	0.406877	0.344427	"Osbp2/Hmgb2/Bcl2l1/Akt1/Armc2/Zbtb16/Ptk2b/Inhbb/Map7/Edn1/Foxo3/Brip1/Catsper4/Ccdc136/Mtor"	15
GO:0071695	"GO:0071695"	"anatomical structure maturation"	"15/675"	"70/4329"	0.119071	0.406877	0.344427	"Kcnip2/Tal1/Runx1/Ctsl/Myo5a/Akt1/Mecp2/Zbtb16/Tbx6/Ptk2b/Rnd1/Edn1/Foxo3/Catsper4/Mtor"	15
GO:2000146	"GO:2000146"	"negative regulation of cell motility"	"20/675"	"98/4329"	0.119269	0.407175	0.34468	"Ifitm1/Trp53inp1/Cyp1b1/Ppargc1a/Cd200r1/Ager/Igfbp3/Akt1/Mecp2/Wnt11/Fas/Idh2/Stc1/Gna13/Kank1/Adipoq/Serpine1/Rgcc/Foxo3/Cxcl13"	20
GO:0045596	"GO:0045596"	"negative regulation of cell differentiation"	"40/675"	"214/4329"	0.119332	0.407175	0.34468	"Pglyrp1/Mmp9/Trp53inp1/Runx1/Gdf5/Ifrd1/Il1b/Lilrb4b/Zfp36/Ltbp3/Foxo1/Spred3/Eif2ak4/Mecp2/Fas/Idh2/Zbtb16/Ctdp1/Tbx6/Lilrb4a/Bex1/Foxp1/Tbx1/Ptk2b/Kank1/Adipoq/Pik3r1/Il4ra/Hspb1/Sema6b/Rora/Bdnf/Zfp932/Noct/Daxx/Arntl/Myc/Foxo3/Trib3/Ulk1"	40
GO:0062012	"GO:0062012"	"regulation of small molecule metabolic process"	"24/675"	"121/4329"	0.121153	0.412786	0.34943	"Nr1h4/Ddit4/Sik1/Irs2/Agt/Bcl2l1/Il1b/Ppargc1a/Myog/Foxo1/Igfbp3/Akt1/Pmaip1/Rorc/Ptk2b/Adipoq/Nr4a3/Rora/Por/Myc/Plek/Erfe/Trib3/Mtor"	24
GO:0072594	"GO:0072594"	"establishment of protein localization to organelle"	"24/675"	"121/4329"	0.121153	0.412786	0.34943	"Spidr/Ap3b1/Hacl1/Cd68/Cry2/Ipo9/Agt/Cdkn1a/Hgs/Akt1/Pttg1ip/Ptpn22/Pmaip1/Abra/Ing1/Edem1/Sqstm1/Bnip3l/Pik3r1/Zfand2a/Txnip/Gcc2/Arntl/Prkcd"	24
GO:0046887	"GO:0046887"	"positive regulation of hormone secretion"	"10/675"	"43/4329"	0.121277	0.412907	0.349532	"Doc2b/Nr1h4/Irs2/Runx1/Sox4/Glul/Trpm2/Aacs/Inhbb/Edn1"	10
GO:0019752	"GO:0019752"	"carboxylic acid metabolic process"	"45/675"	"244/4329"	0.121682	0.413983	0.350443	"Acot1/Nr1h4/Ddit4/Fah/Hk3/Irs2/Acss1/Hpd/Hacl1/Ctps2/Dhrs9/Glul/Agt/Aspg/Myo5a/Cyp1b1/Il1b/Ppargc1a/Sphk1/Myog/Hdc/Aacs/Hoga1/Akt1/Mecp2/Ncf1/Got1/Acox1/Idh2/Gclm/Cyp27a1/Ass1/Per2/Hal/Prodh/Cth/Adipoq/Nr4a3/Edn1/Lpin1/Por/Myc/Erfe/Trib3/Mtor"	45
GO:0032102	"GO:0032102"	"negative regulation of response to external stimulus"	"21/675"	"104/4329"	0.122306	0.415804	0.351984	"Pglyrp1/Nr1h4/Ccr1/Nlrp12/Siglece/Cd200r1/Zfp36/Aph1c/Aph1b/Trafd1/Mfhas1/Nploc4/Adipoq/Serpine1/Spn/Sema6b/Rora/Otulin/Ctla2a/Prkcd/Cxcl13"	21
GO:0044270	"GO:0044270"	"cellular nitrogen compound catabolic process"	"22/675"	"110/4329"	0.125045	0.423934	0.358867	"Ampd3/Btg2/Zfp36/Cidea/Upp1/Igfbp3/Ncf1/Ern2/Cirbp/Gdnf/Ncf2/Gda/Dpyd/Nudt16/Sidt2/Smg1/Pde9a/Noct/Por/Mex3d/Hmox1/Mtor"	22
GO:0060562	"GO:0060562"	"epithelial tube morphogenesis"	"22/675"	"110/4329"	0.125045	0.423934	0.358867	"Cxcr2/Lcn2/Sox4/Tgif1/Agt/Agtr1a/Aplnr/Pgf/Rnf207/Hectd1/Shroom3/Foxh1/Fkbpl/Sdc4/Tbx6/Gdnf/Foxp1/Tbx1/Gna13/Esrp1/Edn1/Myc"	22
GO:0032984	"GO:0032984"	"protein-containing complex disassembly"	"14/675"	"65/4329"	0.12506	0.423934	0.358867	"Ddit4/Lmod2/Bnip3/Per2/Napb/Igf1r/Uvrag/Twf2/Avil/Sptb/Sptbn1/Kif24/Myc/Plek"	14
GO:2000116	"GO:2000116"	"regulation of cysteine-type endopeptidase activity"	"14/675"	"65/4329"	0.12506	0.423934	0.358867	"S100a8/S100a9/Mmp9/Nlrp12/Plaur/Akt1/Malt1/Fas/Gramd4/Pmaip1/Hip1r/Por/Myc/Cyfip2"	14
GO:0001938	"GO:0001938"	"positive regulation of endothelial cell proliferation"	"9/675"	"38/4329"	0.125876	0.425777	0.360426	"Hmgb2/Agtr1a/Aplnr/Pgf/Akt1/Vegfd/Lrg1/Hmox1/Mtor"	9
GO:0003206	"GO:0003206"	"cardiac chamber morphogenesis"	"9/675"	"38/4329"	0.125876	0.425777	0.360426	"Myh6/Sox4/Aplnr/Wnt11/Foxh1/Tnnt2/Tbx1/Tnni1/Chd7"	9
GO:0034440	"GO:0034440"	"lipid oxidation"	"9/675"	"38/4329"	0.125876	0.425777	0.360426	"Irs2/Hacl1/Ppargc1a/Akt1/Acox1/Adipoq/Nr4a3/Por/Mtor"	9
GO:0005975	"GO:0005975"	"carbohydrate metabolic process"	"33/675"	"174/4329"	0.127225	0.430029	0.364026	"Nr1h4/Ddit4/Sik1/Hk3/Slc39a14/Chil1/Irs2/Pygl/Ppargc1a/Atf3/Pmm1/Myog/Foxo1/A3galt2/Igfbp3/Akt1/Mecp2/Got1/Idh2/Per2/Pmaip1/Rorc/Edem1/Ptk2b/Gaa/Adipoq/Pik3r1/Rora/Myc/Plek/Man1a2/Erfe/Mtor"	33
GO:0050920	"GO:0050920"	"regulation of chemotaxis"	"17/675"	"82/4329"	0.128354	0.433066	0.366597	"Cxcr2/Ccr1/Sell/Rac2/Pgf/Il1b/Spi1/Ager/C5ar1/Vegfd/Ptk2b/Ninj1/Serpine1/Hspb1/Sema6b/Edn1/Cxcl13"	17
GO:0051271	"GO:0051271"	"negative regulation of cellular component movement"	"20/675"	"99/4329"	0.128779	0.433066	0.366597	"Ifitm1/Trp53inp1/Cyp1b1/Ppargc1a/Cd200r1/Ager/Igfbp3/Akt1/Mecp2/Wnt11/Fas/Idh2/Stc1/Gna13/Kank1/Adipoq/Serpine1/Rgcc/Foxo3/Cxcl13"	20
GO:0002377	"GO:0002377"	"immunoglobulin production"	"8/675"	"33/4329"	0.130157	0.433066	0.366597	"Hpx/Cd37/Slc15a4/Ptprc/Fas/Cyren/Foxp1/Il4ra"	8
GO:0007565	"GO:0007565"	"female pregnancy"	"8/675"	"33/4329"	0.130157	0.433066	0.366597	"Mmp9/Junb/Ctsl/Ggn/Tead4/Akt1/Acvr1b/Mtor"	8
GO:0019218	"GO:0019218"	"regulation of steroid metabolic process"	"8/675"	"33/4329"	0.130157	0.433066	0.366597	"Agt/Agtr1a/Ppargc1a/Igf1r/Rorc/Rora/Sf1/Por"	8
GO:0051899	"GO:0051899"	"membrane depolarization"	"8/675"	"33/4329"	0.130157	0.433066	0.366597	"Cacna1i/Scn5a/Got1/Gclm/Chrna4/Chrnb2/Edn1/Prkcz"	8
GO:1903201	"GO:1903201"	"regulation of oxidative stress-induced cell death"	"8/675"	"33/4329"	0.130157	0.433066	0.366597	"Hk3/Itgam/Trpm2/Foxp1/Hspb1/Nr4a3/Foxo3/Sfpq"	8
GO:0007611	"GO:0007611"	"learning or memory"	"15/675"	"71/4329"	0.130443	0.433066	0.366597	"Lcn2/Btg2/Agt/Il1b/Pirb/Musk/Ager/Aph1c/Aph1b/Eif2ak4/Mecp2/Chrnb2/Bdnf/Mtor/Prkcz"	15
GO:0001523	"GO:0001523"	"retinoid metabolic process"	"4/675"	"13/4329"	0.131306	0.433066	0.366597	"Dhrs9/Abca4/Cyp1b1/Rdh12"	4
GO:0001961	"GO:0001961"	"positive regulation of cytokine-mediated signaling pathway"	"4/675"	"13/4329"	0.131306	0.433066	0.366597	"Cd300lf/Hpx/Crebrf/Edn1"	4
GO:0002548	"GO:0002548"	"monocyte chemotaxis"	"4/675"	"13/4329"	0.131306	0.433066	0.366597	"Ccr1/Lgals3/Ninj1/Serpine1"	4
GO:0010518	"GO:0010518"	"positive regulation of phospholipase activity"	"4/675"	"13/4329"	0.131306	0.433066	0.366597	"Agt/Agtr1a/Gna13/Prkcz"	4
GO:0010955	"GO:0010955"	"negative regulation of protein processing"	"4/675"	"13/4329"	0.131306	0.433066	0.366597	"Il1r2/Ppp1r15a/Serpine1/Ctla2a"	4
GO:0016572	"GO:0016572"	"histone phosphorylation"	"4/675"	"13/4329"	0.131306	0.433066	0.366597	"Pim3/Prkcb/Daxx/Prkcd"	4
GO:0031529	"GO:0031529"	"ruffle organization"	"4/675"	"13/4329"	0.131306	0.433066	0.366597	"Kank1/Lpin1/Plek/Mtor"	4
GO:0032892	"GO:0032892"	"positive regulation of organic acid transport"	"4/675"	"13/4329"	0.131306	0.433066	0.366597	"Agt/Il1b/Edn1/Erfe"	4
GO:0033233	"GO:0033233"	"regulation of protein sumoylation"	"4/675"	"13/4329"	0.131306	0.433066	0.366597	"Rasd2/Zmiz1/Tollip/Pias4"	4
GO:0035794	"GO:0035794"	"positive regulation of mitochondrial membrane permeability"	"4/675"	"13/4329"	0.131306	0.433066	0.366597	"Bnip3/Pmaip1/Bnip3l/Hip1r"	4
GO:0036474	"GO:0036474"	"cell death in response to hydrogen peroxide"	"4/675"	"13/4329"	0.131306	0.433066	0.366597	"Hk3/Foxp1/Nr4a3/Foxo3"	4
GO:0042059	"GO:0042059"	"negative regulation of epidermal growth factor receptor signaling pathway"	"4/675"	"13/4329"	0.131306	0.433066	0.366597	"Rnf115/Errfi1/Gprc5a/Ptprf"	4
GO:0042417	"GO:0042417"	"dopamine metabolic process"	"4/675"	"13/4329"	0.131306	0.433066	0.366597	"Itgam/Agtr1a/Myo5a/Chrnb2"	4
GO:0042440	"GO:0042440"	"pigment metabolic process"	"4/675"	"13/4329"	0.131306	0.433066	0.366597	"Hpx/Myo5a/Ddt/Hmox1"	4
GO:0048246	"GO:0048246"	"macrophage chemotaxis"	"4/675"	"13/4329"	0.131306	0.433066	0.366597	"Lgals3/C5ar1/Ptk2b/Ninj1"	4
GO:0050860	"GO:0050860"	"negative regulation of T cell receptor signaling pathway"	"4/675"	"13/4329"	0.131306	0.433066	0.366597	"Lgals3/Lilrb4b/Ptpn22/Lilrb4a"	4
GO:0060135	"GO:0060135"	"maternal process involved in female pregnancy"	"4/675"	"13/4329"	0.131306	0.433066	0.366597	"Junb/Ctsl/Akt1/Mtor"	4
GO:0060292	"GO:0060292"	"long-term synaptic depression"	"4/675"	"13/4329"	0.131306	0.433066	0.366597	"Bcl2l1/Pirb/Ager/Ptk2b"	4
GO:0060760	"GO:0060760"	"positive regulation of response to cytokine stimulus"	"4/675"	"13/4329"	0.131306	0.433066	0.366597	"Cd300lf/Hpx/Crebrf/Edn1"	4
GO:0061036	"GO:0061036"	"positive regulation of cartilage development"	"4/675"	"13/4329"	0.131306	0.433066	0.366597	"Gdf5/Mustn1/Zbtb16/Por"	4
GO:0097242	"GO:0097242"	"amyloid-beta clearance"	"4/675"	"13/4329"	0.131306	0.433066	0.366597	"Itgam/Itgb2/C5ar1/Igf1r"	4
GO:1901185	"GO:1901185"	"negative regulation of ERBB signaling pathway"	"4/675"	"13/4329"	0.131306	0.433066	0.366597	"Rnf115/Errfi1/Gprc5a/Ptprf"	4
GO:1901186	"GO:1901186"	"positive regulation of ERBB signaling pathway"	"4/675"	"13/4329"	0.131306	0.433066	0.366597	"Mmp9/Agt/Plaur/Hip1r"	4
GO:1903205	"GO:1903205"	"regulation of hydrogen peroxide-induced cell death"	"4/675"	"13/4329"	0.131306	0.433066	0.366597	"Hk3/Foxp1/Nr4a3/Foxo3"	4
GO:1903318	"GO:1903318"	"negative regulation of protein maturation"	"4/675"	"13/4329"	0.131306	0.433066	0.366597	"Il1r2/Ppp1r15a/Serpine1/Ctla2a"	4
GO:2000403	"GO:2000403"	"positive regulation of lymphocyte migration"	"4/675"	"13/4329"	0.131306	0.433066	0.366597	"Adam8/Ptk2b/Spn/Cxcl13"	4
GO:0002819	"GO:0002819"	"regulation of adaptive immune response"	"13/675"	"60/4329"	0.131364	0.433066	0.366597	"Hpx/Arid5a/Il1b/Lilrb4b/Ager/Slc15a4/Ptprc/Eif2ak4/Malt1/Lilrb4a/Spn/Il4ra/Prkcz"	13
GO:0010632	"GO:0010632"	"regulation of epithelial cell migration"	"18/675"	"88/4329"	0.132222	0.434668	0.367953	"Lcn2/Mmp9/Glul/Agt/Ager/Pik3cb/Gab2/Akt1/Mecp2/Foxp1/Ptk2b/Stc1/Serpine1/Hspb1/Rgcc/Cxcl13/Hmox1/Mtor"	18
GO:0016042	"GO:0016042"	"lipid catabolic process"	"18/675"	"88/4329"	0.132222	0.434668	0.367953	"Irs2/Hacl1/Aspg/Cyp1b1/Il1b/Cidea/Akt1/Acox1/Cyp27a1/Pnpla7/Pnpla2/Pla2g12a/Adipoq/Lpin1/Acap1/Abhd4/Prkcd/Mtor"	18
GO:0051924	"GO:0051924"	"regulation of calcium ion transport"	"18/675"	"88/4329"	0.132222	0.434668	0.367953	"Ccr1/Sln/Agt/Agtr1a/Aplnr/Myo5a/Lgals3/Cd33/Coro1a/Akt1/Ptpn22/Cd84/Ptk2b/Stc1/Serpine1/Sestd1/Mchr1/Chd7"	18
GO:1904951	"GO:1904951"	"positive regulation of establishment of protein localization"	"18/675"	"88/4329"	0.132222	0.434668	0.367953	"Doc2b/Nr1h4/Irs2/Exph5/Sox4/Mmp13/Itgam/Glul/Trpm2/Cd33/Aacs/Ptpn22/Pmaip1/Edem1/Crebrf/Pik3r1/Prkcd/Prkcz"	18
GO:0003333	"GO:0003333"	"amino acid transmembrane transport"	"7/675"	"28/4329"	0.133789	0.439204	0.371793	"Agt/Slc25a18/Slc15a4/Slc7a8/Per2/Slc38a6/Prkcd"	7
GO:0030968	"GO:0030968"	"endoplasmic reticulum unfolded protein response"	"7/675"	"28/4329"	0.133789	0.439204	0.371793	"Ppp1r15a/Atf3/Eif2ak4/Ern2/Ern1/Crebrf/Pik3r1"	7
GO:0006721	"GO:0006721"	"terpenoid metabolic process"	"5/675"	"18/4329"	0.136178	0.439646	0.372167	"Dhrs9/Abca4/Cyp1b1/Fdft1/Rdh12"	5
GO:0009261	"GO:0009261"	"ribonucleotide catabolic process"	"5/675"	"18/4329"	0.136178	0.439646	0.372167	"Ampd3/Upp1/Gda/Dpyd/Pde9a"	5
GO:0035305	"GO:0035305"	"negative regulation of dephosphorylation"	"5/675"	"18/4329"	0.136178	0.439646	0.372167	"Cry2/Ppp1r15a/Mfhas1/Ppp1r9b/Lpin1"	5
GO:0043489	"GO:0043489"	"RNA stabilization"	"5/675"	"18/4329"	0.136178	0.439646	0.372167	"Zfp36/Cirbp/Gdnf/Noct/Mtor"	5
GO:0043666	"GO:0043666"	"regulation of phosphoprotein phosphatase activity"	"5/675"	"18/4329"	0.136178	0.439646	0.372167	"Cry2/Ppp1r15a/Cd33/Ptprc/Ppp1r9b"	5
GO:0050433	"GO:0050433"	"regulation of catecholamine secretion"	"5/675"	"18/4329"	0.136178	0.439646	0.372167	"Agt/Myo5a/Chrna4/Chrnb2/Prkcb"	5
GO:0051055	"GO:0051055"	"negative regulation of lipid biosynthetic process"	"5/675"	"18/4329"	0.136178	0.439646	0.372167	"Nr1h4/Sik1/Sphk1/Lpin1/Trib3"	5
GO:0072523	"GO:0072523"	"purine-containing compound catabolic process"	"5/675"	"18/4329"	0.136178	0.439646	0.372167	"Ampd3/Gda/Dpyd/Nudt16/Pde9a"	5
GO:0072577	"GO:0072577"	"endothelial cell apoptotic process"	"5/675"	"18/4329"	0.136178	0.439646	0.372167	"Ager/Serpine1/Tnip2/Rgcc/Foxo3"	5
GO:0072678	"GO:0072678"	"T cell migration"	"5/675"	"18/4329"	0.136178	0.439646	0.372167	"Adam8/Cd200r1/Spn/Itgal/Cxcl13"	5
GO:0097306	"GO:0097306"	"cellular response to alcohol"	"5/675"	"18/4329"	0.136178	0.439646	0.372167	"Spidr/Trp53inp1/Akt1/Inhbb/Gramd1b"	5
GO:1901606	"GO:1901606"	"alpha-amino acid catabolic process"	"5/675"	"18/4329"	0.136178	0.439646	0.372167	"Fah/Hpd/Hoga1/Got1/Prodh"	5
GO:1902475	"GO:1902475"	"L-alpha-amino acid transmembrane transport"	"5/675"	"18/4329"	0.136178	0.439646	0.372167	"Agt/Slc25a18/Slc15a4/Slc7a8/Per2"	5
GO:1904036	"GO:1904036"	"negative regulation of epithelial cell apoptotic process"	"5/675"	"18/4329"	0.136178	0.439646	0.372167	"Igf1r/Serpine1/Tnip2/Hmox1/Mtor"	5
GO:1905953	"GO:1905953"	"negative regulation of lipid localization"	"5/675"	"18/4329"	0.136178	0.439646	0.372167	"Irs2/Cry2/Igfbp3/Akt1/Pnpla2"	5
GO:1990868	"GO:1990868"	"response to chemokine"	"5/675"	"18/4329"	0.136178	0.439646	0.372167	"Ccr1/Ptk2b/Ackr1/Edn1/Cxcl13"	5
GO:1990869	"GO:1990869"	"cellular response to chemokine"	"5/675"	"18/4329"	0.136178	0.439646	0.372167	"Ccr1/Ptk2b/Ackr1/Edn1/Cxcl13"	5
GO:0006885	"GO:0006885"	"regulation of pH"	"6/675"	"23/4329"	0.136179	0.439646	0.372167	"Agtr1a/Dmxl2/Slc9a4/Car4/Edn1/Rab20"	6
GO:0007368	"GO:0007368"	"determination of left/right symmetry"	"6/675"	"23/4329"	0.136179	0.439646	0.372167	"Tgif1/Aplnr/Rnf207/Foxh1/Tbx6/Tbx1"	6
GO:0008306	"GO:0008306"	"associative learning"	"6/675"	"23/4329"	0.136179	0.439646	0.372167	"Btg2/Agt/Mecp2/Chrnb2/Bdnf/Mtor"	6
GO:0010665	"GO:0010665"	"regulation of cardiac muscle cell apoptotic process"	"6/675"	"23/4329"	0.136179	0.439646	0.372167	"Cxcr2/Acot1/Fbxo32/Agt/Igfbp3/Bnip3"	6
GO:0032526	"GO:0032526"	"response to retinoic acid"	"6/675"	"23/4329"	0.136179	0.439646	0.372167	"Runx1/Tbx1/Ptk2b/Twf2/Map7/Adnp2"	6
GO:0043620	"GO:0043620"	"regulation of DNA-templated transcription in response to stress"	"6/675"	"23/4329"	0.136179	0.439646	0.372167	"Ppp1r15a/Atf3/Cebpb/Jmy/Bach1/Hmox1"	6
GO:0060612	"GO:0060612"	"adipose tissue development"	"6/675"	"23/4329"	0.136179	0.439646	0.372167	"Nr1h4/Ubb/Ppargc1a/Spi1/Arrdc3/Rorc"	6
GO:0002822	"GO:0002822"	"regulation of adaptive immune response based on somatic recombination of immune receptors built from immunoglobulin superfamily domains"	"12/675"	"55/4329"	0.137995	0.445199	0.376868	"Hpx/Arid5a/Il1b/Lilrb4b/Ager/Slc15a4/Ptprc/Malt1/Lilrb4a/Spn/Il4ra/Prkcz"	12
GO:0016236	"GO:0016236"	"macroautophagy"	"17/675"	"83/4329"	0.139322	0.449171	0.380231	"Gabarapl1/Trp53inp1/Retreg1/Sesn1/Myo5a/Npc1/Bnip3/Wdr81/Uvrag/Sqstm1/Bnip3l/Tex264/Smg1/Zfyve1/Ulk1/Hmox1/Mtor"	17
GO:0043436	"GO:0043436"	"oxoacid metabolic process"	"45/675"	"247/4329"	0.140314	0.45206	0.382676	"Acot1/Nr1h4/Ddit4/Fah/Hk3/Irs2/Acss1/Hpd/Hacl1/Ctps2/Dhrs9/Glul/Agt/Aspg/Myo5a/Cyp1b1/Il1b/Ppargc1a/Sphk1/Myog/Hdc/Aacs/Hoga1/Akt1/Mecp2/Ncf1/Got1/Acox1/Idh2/Gclm/Cyp27a1/Ass1/Per2/Hal/Prodh/Cth/Adipoq/Nr4a3/Edn1/Lpin1/Por/Myc/Erfe/Trib3/Mtor"	45
GO:0006082	"GO:0006082"	"organic acid metabolic process"	"46/675"	"253/4329"	0.140438	0.452148	0.38275	"Acot1/Nr1h4/Ddit4/Fah/Hk3/Irs2/Acss1/Hpd/Hacl1/Ctps2/Dhrs9/Glul/Agt/Aspg/Myo5a/Cyp1b1/Il1b/Ppargc1a/Sphk1/Myog/Hdc/Aacs/Hoga1/Akt1/Mecp2/Ncf1/Got1/Acox1/Idh2/Gclm/Fmo2/Cyp27a1/Ass1/Per2/Hal/Prodh/Cth/Adipoq/Nr4a3/Edn1/Lpin1/Por/Myc/Erfe/Trib3/Mtor"	46
GO:0051336	"GO:0051336"	"regulation of hydrolase activity"	"48/675"	"265/4329"	0.140572	0.452266	0.38285	"S100a8/S100a9/Mmp9/Slc39a14/Nlrp12/Myh6/Cry2/Serpina3n/Hmgb2/Ppp1r15a/Agt/Agtr1a/Slpi/Arhgap9/Plaur/Ager/Cd33/Aph1c/Aph1b/Ptprc/Tbc1d15/Akt1/Malt1/Wnt11/Vav1/Gpr65/Fas/Napb/Gramd4/Arhgap45/Pmaip1/Tnnt2/Ptk2b/Gna13/Serpine1/Ppp1r9b/Hip1r/Rasa3/Lpin1/Por/Myc/Cyfip2/Plek/Prkcd/Cxcl13/Mtor/Prkcz/Sbf2"	48
GO:0071559	"GO:0071559"	"response to transforming growth factor beta"	"15/675"	"72/4329"	0.142413	0.457562	0.387333	"Runx1/Ppargc1a/Spi1/Cidea/Ltbp3/Ltbp1/Spred3/Adamtsl2/Got1/Foxh1/Igf1r/Gdnf/Zmiz1/Lrg1/Serpine1"	15
GO:0071560	"GO:0071560"	"cellular response to transforming growth factor beta stimulus"	"15/675"	"72/4329"	0.142413	0.457562	0.387333	"Runx1/Ppargc1a/Spi1/Cidea/Ltbp3/Ltbp1/Spred3/Adamtsl2/Got1/Foxh1/Igf1r/Gdnf/Zmiz1/Lrg1/Serpine1"	15
GO:0044282	"GO:0044282"	"small molecule catabolic process"	"18/675"	"89/4329"	0.142989	0.459095	0.388631	"Fah/Irs2/Hpd/Hacl1/Hdc/Upp1/Hoga1/Akt1/Got1/Acox1/Cyp27a1/Gda/Hal/Prodh/Dpyd/Adipoq/Lpin1/Mtor"	18
GO:0001936	"GO:0001936"	"regulation of endothelial cell proliferation"	"11/675"	"50/4329"	0.144956	0.464137	0.392899	"Hmgb2/Agtr1a/Aplnr/Pgf/Ager/Akt1/Vegfd/Lrg1/Rgcc/Hmox1/Mtor"	11
GO:0010565	"GO:0010565"	"regulation of cellular ketone metabolic process"	"11/675"	"50/4329"	0.144956	0.464137	0.392899	"Nr1h4/Irs2/Agt/Il1b/Ppargc1a/Akt1/Adipoq/Nr4a3/Erfe/Trib3/Mtor"	11
GO:0070374	"GO:0070374"	"positive regulation of ERK1 and ERK2 cascade"	"11/675"	"50/4329"	0.144956	0.464137	0.392899	"Ccr1/Chil1/Gpnmb/Il1b/Ager/Ptprc/Ptpn22/Mfhas1/Ptk2b/Garem1/Prkcz"	11
GO:0098656	"GO:0098656"	"anion transmembrane transport"	"11/675"	"50/4329"	0.144956	0.464137	0.392899	"Agt/Slc25a18/Slc15a4/Slc7a8/Per2/Gabrr1/Slc20a1/Gabrr2/Myc/Prkcd/Mtor"	11
GO:0007155	"GO:0007155"	"cell adhesion"	"71/675"	"405/4329"	0.145431	0.46534	0.393918	"S100a8/S100a9/Il6ra/Csf3r/Sell/Gpnmb/Ap3b1/Runx1/Rac2/Siglece/Sox4/Adam8/Itgam/Selplg/Agt/Mpzl2/Lgals3/Cyp1b1/Plaur/Il1b/Lilrb4b/Zap70/Spi1/Cd200r1/Ager/Itgb2/Cd33/Fam107a/Pik3cb/Coro1a/Ptprc/Sorbs3/Spock2/Akt1/Parvg/Malt1/Cebpb/Vav1/Zbtb16/Sdc4/Ptpn22/Ass1/Cd84/Lilrb4a/Cytip/Ptk2b/Ninj1/Zmiz1/Ikzf1/Rnd1/Kank1/Adipoq/Serpine1/Pik3r1/Btla/Plekha7/Spn/Il4ra/Hspb1/Nr4a3/Cyfip2/Rgcc/Bmx/Plek/Whamm/I…	71
GO:0051235	"GO:0051235"	"maintenance of location"	"19/675"	"95/4329"	0.146231	0.467579	0.395813	"Lcn2/Cry2/Aplnr/Myo5a/Il1b/Cidea/Trpm2/Ltbp1/Coro1a/Ptprc/Akt1/Uvrag/Pnpla2/Ptk2b/Gaa/Twf2/Zfyve1/Nfkbib/Chd7"	19
GO:0034655	"GO:0034655"	"nucleobase-containing compound catabolic process"	"20/675"	"101/4329"	0.149102	0.476434	0.403309	"Ampd3/Btg2/Zfp36/Cidea/Upp1/Igfbp3/Ncf1/Ern2/Cirbp/Gdnf/Ncf2/Gda/Dpyd/Nudt16/Sidt2/Smg1/Pde9a/Noct/Mex3d/Mtor"	20
GO:0045165	"GO:0045165"	"cell fate commitment"	"14/675"	"67/4329"	0.150135	0.47724	0.403991	"Il6ra/Tal1/Runx1/Ctsl/Epop/Tead4/Wnt11/Tbx6/Tbx1/Spn/Esrp1/Edn1/Hoxa13/Mtor"	14
GO:0048639	"GO:0048639"	"positive regulation of developmental growth"	"14/675"	"67/4329"	0.150135	0.47724	0.403991	"Pim1/Agt/Musk/Sgip1/Akt1/Mecp2/Igf1r/Ikzf1/Twf2/Serpine1/Edn1/Bdnf/Chd7/Mtor"	14
GO:0022610	"GO:0022610"	"biological adhesion"	"71/675"	"406/4329"	0.150737	0.47724	0.403991	"S100a8/S100a9/Il6ra/Csf3r/Sell/Gpnmb/Ap3b1/Runx1/Rac2/Siglece/Sox4/Adam8/Itgam/Selplg/Agt/Mpzl2/Lgals3/Cyp1b1/Plaur/Il1b/Lilrb4b/Zap70/Spi1/Cd200r1/Ager/Itgb2/Cd33/Fam107a/Pik3cb/Coro1a/Ptprc/Sorbs3/Spock2/Akt1/Parvg/Malt1/Cebpb/Vav1/Zbtb16/Sdc4/Ptpn22/Ass1/Cd84/Lilrb4a/Cytip/Ptk2b/Ninj1/Zmiz1/Ikzf1/Rnd1/Kank1/Adipoq/Serpine1/Pik3r1/Btla/Plekha7/Spn/Il4ra/Hspb1/Nr4a3/Cyfip2/Rgcc/Bmx/Plek/Whamm/I…	71
GO:0033043	"GO:0033043"	"regulation of organelle organization"	"56/675"	"315/4329"	0.15172	0.47724	0.403991	"Doc2b/Mmp9/Tal1/Hck/Ctsl/Rac2/Plaur/Il1b/Ppargc1a/Sphk1/Trpm2/Baiap2l1/Fam107a/Lmod2/Coro1a/Sorbs3/Dync1li1/Gmfg/Akt1/Setdb2/Mecp2/Bnip3/Wnt11/Gpr65/Fas/Resf1/Sdc4/Zwint/Igf1r/Odf2/Pmaip1/Gda/Ptk2b/Rnd1/Kank1/Lcp1/Bnip3l/Twf2/Pik3r1/Avil/Sptb/Sptbn1/Smg1/Hip1r/Edn1/Myc/Cyfip2/Rgcc/Jmy/Plek/Whamm/Sfpq/Ulk1/Hoxa13/Prkcd/Mtor"	56
GO:0007599	"GO:0007599"	"hemostasis"	"10/675"	"45/4329"	0.152243	0.47724	0.403991	"S100a9/Il6ra/Ap3b1/Pik3cb/Lilrb4a/Gna13/Serpine1/Rab27a/Plek/Prkcd"	10
GO:0050817	"GO:0050817"	"coagulation"	"10/675"	"45/4329"	0.152243	0.47724	0.403991	"S100a9/Il6ra/Ap3b1/Pik3cb/Lilrb4a/Gna13/Serpine1/Rab27a/Plek/Prkcd"	10
GO:0001893	"GO:0001893"	"maternal placenta development"	"3/675"	"9/4329"	0.153562	0.47724	0.403991	"Junb/Ctsl/Akt1"	3
GO:0002673	"GO:0002673"	"regulation of acute inflammatory response"	"3/675"	"9/4329"	0.153562	0.47724	0.403991	"Adam8/Il1b/Spn"	3
GO:0003016	"GO:0003016"	"respiratory system process"	"3/675"	"9/4329"	0.153562	0.47724	0.403991	"Ap3b1/Mecp2/Gaa"	3
GO:0009218	"GO:0009218"	"pyrimidine ribonucleotide metabolic process"	"3/675"	"9/4329"	0.153562	0.47724	0.403991	"Ctps2/Upp1/Dpyd"	3
GO:0010043	"GO:0010043"	"response to zinc ion"	"3/675"	"9/4329"	0.153562	0.47724	0.403991	"Mt2/Mt1/Ass1"	3
GO:0010893	"GO:0010893"	"positive regulation of steroid biosynthetic process"	"3/675"	"9/4329"	0.153562	0.47724	0.403991	"Ppargc1a/Igf1r/Por"	3
GO:0014821	"GO:0014821"	"phasic smooth muscle contraction"	"3/675"	"9/4329"	0.153562	0.47724	0.403991	"Agt/Gdnf/Edn1"	3
GO:0030224	"GO:0030224"	"monocyte differentiation"	"3/675"	"9/4329"	0.153562	0.47724	0.403991	"Foxp1/Myc/Pir"	3
GO:0032352	"GO:0032352"	"positive regulation of hormone metabolic process"	"3/675"	"9/4329"	0.153562	0.47724	0.403991	"Ppargc1a/Igf1r/Por"	3
GO:0032728	"GO:0032728"	"positive regulation of interferon-beta production"	"3/675"	"9/4329"	0.153562	0.47724	0.403991	"Hmgb2/Ptpn22/Ticam1"	3
GO:0033005	"GO:0033005"	"positive regulation of mast cell activation"	"3/675"	"9/4329"	0.153562	0.47724	0.403991	"Gab2/Il4ra/Nr4a3"	3
GO:0034656	"GO:0034656"	"nucleobase-containing small molecule catabolic process"	"3/675"	"9/4329"	0.153562	0.47724	0.403991	"Upp1/Gda/Dpyd"	3
GO:0035136	"GO:0035136"	"forelimb morphogenesis"	"3/675"	"9/4329"	0.153562	0.47724	0.403991	"Gdf5/Zbtb16/Hoxa13"	3
GO:0036336	"GO:0036336"	"dendritic cell migration"	"3/675"	"9/4329"	0.153562	0.47724	0.403991	"Nlrp12/Spi1/Trpm2"	3
GO:0042754	"GO:0042754"	"negative regulation of circadian rhythm"	"3/675"	"9/4329"	0.153562	0.47724	0.403991	"Cry2/Per2/Sfpq"	3
GO:0043555	"GO:0043555"	"regulation of translation in response to stress"	"3/675"	"9/4329"	0.153562	0.47724	0.403991	"Ppp1r15a/Eif2ak4/Hbb-b1"	3
GO:0045671	"GO:0045671"	"negative regulation of osteoclast differentiation"	"3/675"	"9/4329"	0.153562	0.47724	0.403991	"Lilrb4b/Lilrb4a/Pik3r1"	3
GO:0045820	"GO:0045820"	"negative regulation of glycolytic process"	"3/675"	"9/4329"	0.153562	0.47724	0.403991	"Ddit4/Ppargc1a/Myog"	3
GO:0045920	"GO:0045920"	"negative regulation of exocytosis"	"3/675"	"9/4329"	0.153562	0.47724	0.403991	"Spi1/Cd84/Hmox1"	3
GO:0046006	"GO:0046006"	"regulation of activated T cell proliferation"	"3/675"	"9/4329"	0.153562	0.47724	0.403991	"Lilrb4b/Ager/Lilrb4a"	3
GO:0048265	"GO:0048265"	"response to pain"	"3/675"	"9/4329"	0.153562	0.47724	0.403991	"Runx1/Akt1/Mtor"	3
GO:0048820	"GO:0048820"	"hair follicle maturation"	"3/675"	"9/4329"	0.153562	0.47724	0.403991	"Ctsl/Myo5a/Akt1"	3
GO:0050832	"GO:0050832"	"defense response to fungus"	"3/675"	"9/4329"	0.153562	0.47724	0.403991	"Spi1/Ncf1/Il17ra"	3
GO:0051443	"GO:0051443"	"positive regulation of ubiquitin-protein transferase activity"	"3/675"	"9/4329"	0.153562	0.47724	0.403991	"Arrdc3/Trib3/Arrdc4"	3
GO:0061709	"GO:0061709"	"reticulophagy"	"3/675"	"9/4329"	0.153562	0.47724	0.403991	"Retreg1/Tex264/Ulk1"	3
GO:0070741	"GO:0070741"	"response to interleukin-6"	"3/675"	"9/4329"	0.153562	0.47724	0.403991	"Il6ra/Spi1/Sbno2"	3
GO:0071354	"GO:0071354"	"cellular response to interleukin-6"	"3/675"	"9/4329"	0.153562	0.47724	0.403991	"Il6ra/Spi1/Sbno2"	3
GO:0071800	"GO:0071800"	"podosome assembly"	"3/675"	"9/4329"	0.153562	0.47724	0.403991	"Hck/Bin2/Lcp1"	3
GO:1903428	"GO:1903428"	"positive regulation of reactive oxygen species biosynthetic process"	"3/675"	"9/4329"	0.153562	0.47724	0.403991	"Lcn2/Rab27a/Foxo3"	3
GO:1905476	"GO:1905476"	"negative regulation of protein localization to membrane"	"3/675"	"9/4329"	0.153562	0.47724	0.403991	"Tmbim1/Bcl2l1/Hectd1"	3
GO:0097435	"GO:0097435"	"supramolecular fiber organization"	"45/675"	"249/4329"	0.153663	0.47724	0.403991	"Adamts2/Rac2/Myh6/Myo5a/Cyp1b1/Baiap2l1/Ltbp3/Fam107a/Shroom3/Lmod2/Coro1a/Sorbs3/Gmfg/Mecp2/Wnt11/Gpr65/Sdc4/Foxp1/Tnnt2/Gda/Ptk2b/Rnd1/Kank1/Lcp1/Twf2/Pik3r1/Avil/Sptb/Sptbn1/Ppp1r9b/Map7d3/Xirp1/Hip1r/Hook2/Edn1/Kif24/Cyfip2/Rgcc/Jmy/Plek/Whamm/Prkcd/Fscn2/Mtor/Tnnt1"	45
GO:0002009	"GO:0002009"	"morphogenesis of an epithelium"	"28/675"	"148/4329"	0.153916	0.47724	0.403991	"Cxcr2/Lcn2/Runx1/Ctsl/Sox4/Tgif1/Agt/Agtr1a/Aplnr/Pgf/Rnf207/Hectd1/Shroom3/Wnt11/Foxh1/Fkbpl/Sdc4/Tbx6/Igf1r/Gdnf/Foxp1/Tbx1/Gna13/Esrp1/Edn1/Myc/Hoxa13/Mtor"	28
GO:0006949	"GO:0006949"	"syncytium formation"	"7/675"	"29/4329"	0.154047	0.47724	0.403991	"Nfe2/Scgb3a1/Adam8/Myog/Sbno2/Tyrobp/Il4ra"	7
GO:0007498	"GO:0007498"	"mesoderm development"	"7/675"	"29/4329"	0.154047	0.47724	0.403991	"Tal1/Wnt11/Foxh1/Tbx6/Tbx1/Nr4a3/Acvr1b"	7
GO:0035270	"GO:0035270"	"endocrine system development"	"7/675"	"29/4329"	0.154047	0.47724	0.403991	"Il6ra/Sox4/Igf1r/Tbx1/Sidt2/Edn1/Arntl"	7
GO:0035924	"GO:0035924"	"cellular response to vascular endothelial growth factor stimulus"	"7/675"	"29/4329"	0.154047	0.47724	0.403991	"Pgf/Sphk1/Pik3cb/Akt1/Ern1/Vegfd/Hspb1"	7
GO:0042632	"GO:0042632"	"cholesterol homeostasis"	"7/675"	"29/4329"	0.154047	0.47724	0.403991	"Nr1h4/Soat2/Npc1/Acox1/Rora/Mylip/Gramd1b"	7
GO:0072009	"GO:0072009"	"nephron epithelium development"	"7/675"	"29/4329"	0.154047	0.47724	0.403991	"Agt/Agtr1a/Pgf/Klf15/Gdnf/Adipoq/Myc"	7
GO:0090277	"GO:0090277"	"positive regulation of peptide hormone secretion"	"7/675"	"29/4329"	0.154047	0.47724	0.403991	"Doc2b/Nr1h4/Irs2/Sox4/Glul/Trpm2/Aacs"	7
GO:2001244	"GO:2001244"	"positive regulation of intrinsic apoptotic signaling pathway"	"7/675"	"29/4329"	0.154047	0.47724	0.403991	"S100a8/S100a9/Ubb/Pmaip1/Siah1a/Sfpq/Pias4"	7
GO:0045785	"GO:0045785"	"positive regulation of cell adhesion"	"30/675"	"160/4329"	0.155965	0.482863	0.408751	"Il6ra/Ap3b1/Runx1/Sox4/Adam8/Plaur/Il1b/Lilrb4b/Zap70/Ager/Itgb2/Coro1a/Ptprc/Spock2/Malt1/Vav1/Zbtb16/Sdc4/Ptpn22/Lilrb4a/Ptk2b/Ninj1/Zmiz1/Ikzf1/Spn/Il4ra/Nr4a3/Itgal/Cxcl13/Prkcz"	30
GO:0019722	"GO:0019722"	"calcium-mediated signaling"	"13/675"	"62/4329"	0.158376	0.484977	0.41054	"Cxcr2/Ccr1/Agtr1a/Zap70/Sphk1/Trpm2/Ptprc/Ptk2b/Lat2/Ppp1r9b/Edn1/Itgal/Mtor"	13
GO:0051017	"GO:0051017"	"actin filament bundle assembly"	"13/675"	"62/4329"	0.158376	0.484977	0.41054	"Baiap2l1/Fam107a/Sorbs3/Wnt11/Gpr65/Sdc4/Ptk2b/Lcp1/Pik3r1/Rgcc/Plek/Fscn2/Mtor"	13
GO:0001708	"GO:0001708"	"cell fate specification"	"6/675"	"24/4329"	0.159044	0.484977	0.41054	"Tead4/Wnt11/Tbx6/Tbx1/Esrp1/Hoxa13"	6
GO:0006835	"GO:0006835"	"dicarboxylic acid transport"	"6/675"	"24/4329"	0.159044	0.484977	0.41054	"Slc25a18/Il1b/Per2/Bdnf/Slc26a1/Prkcd"	6
GO:0009799	"GO:0009799"	"specification of symmetry"	"6/675"	"24/4329"	0.159044	0.484977	0.41054	"Tgif1/Aplnr/Rnf207/Foxh1/Tbx6/Tbx1"	6
GO:0009855	"GO:0009855"	"determination of bilateral symmetry"	"6/675"	"24/4329"	0.159044	0.484977	0.41054	"Tgif1/Aplnr/Rnf207/Foxh1/Tbx6/Tbx1"	6
GO:0010659	"GO:0010659"	"cardiac muscle cell apoptotic process"	"6/675"	"24/4329"	0.159044	0.484977	0.41054	"Cxcr2/Acot1/Fbxo32/Agt/Igfbp3/Bnip3"	6
GO:0036473	"GO:0036473"	"cell death in response to oxidative stress"	"9/675"	"40/4329"	0.159833	0.484977	0.41054	"Hk3/Itgam/Cyp1b1/Trpm2/Foxp1/Hspb1/Nr4a3/Foxo3/Sfpq"	9
GO:0043255	"GO:0043255"	"regulation of carbohydrate biosynthetic process"	"9/675"	"40/4329"	0.159833	0.484977	0.41054	"Sik1/Irs2/Foxo1/Akt1/Ptk2b/Adipoq/Plek/Erfe/Mtor"	9
GO:0062014	"GO:0062014"	"negative regulation of small molecule metabolic process"	"9/675"	"40/4329"	0.159833	0.484977	0.41054	"Ddit4/Sik1/Ppargc1a/Myog/Akt1/Adipoq/Plek/Erfe/Trib3"	9
GO:0001947	"GO:0001947"	"heart looping"	"4/675"	"14/4329"	0.162334	0.484977	0.41054	"Aplnr/Rnf207/Foxh1/Tbx6"	4
GO:0006195	"GO:0006195"	"purine nucleotide catabolic process"	"4/675"	"14/4329"	0.162334	0.484977	0.41054	"Ampd3/Gda/Nudt16/Pde9a"	4
GO:0006509	"GO:0006509"	"membrane protein ectodomain proteolysis"	"4/675"	"14/4329"	0.162334	0.484977	0.41054	"Adam8/Il1b/Aph1c/Aph1b"	4
GO:0008089	"GO:0008089"	"anterograde axonal transport"	"4/675"	"14/4329"	0.162334	0.484977	0.41054	"Ap3b1/Mecp2/Arl8a/Hspb1"	4
GO:0010799	"GO:0010799"	"regulation of peptidyl-threonine phosphorylation"	"4/675"	"14/4329"	0.162334	0.484977	0.41054	"Ddit4/Chil1/Ppp1r15a/Sphk1"	4
GO:0016101	"GO:0016101"	"diterpenoid metabolic process"	"4/675"	"14/4329"	0.162334	0.484977	0.41054	"Dhrs9/Abca4/Cyp1b1/Rdh12"	4
GO:0030279	"GO:0030279"	"negative regulation of ossification"	"4/675"	"14/4329"	0.162334	0.484977	0.41054	"Nfe2/Ccr1/Ltbp3/Ptk2b"	4
GO:0032481	"GO:0032481"	"positive regulation of type I interferon production"	"4/675"	"14/4329"	0.162334	0.484977	0.41054	"Hmgb2/Cd14/Ptpn22/Ticam1"	4
GO:0033059	"GO:0033059"	"cellular pigmentation"	"4/675"	"14/4329"	0.162334	0.484977	0.41054	"Ap3b1/Mlph/Myo5a/Rab27a"	4
GO:0033120	"GO:0033120"	"positive regulation of RNA splicing"	"4/675"	"14/4329"	0.162334	0.484977	0.41054	"Ern1/Cirbp/Pik3r1/Rbm3"	4
GO:0035909	"GO:0035909"	"aorta morphogenesis"	"4/675"	"14/4329"	0.162334	0.484977	0.41054	"Sox4/Foxh1/Tbx1/Chd7"	4
GO:0042220	"GO:0042220"	"response to cocaine"	"4/675"	"14/4329"	0.162334	0.484977	0.41054	"Mecp2/Chrnb2/Bdnf/Mtor"	4
GO:0046676	"GO:0046676"	"negative regulation of insulin secretion"	"4/675"	"14/4329"	0.162334	0.484977	0.41054	"Mtnr1b/Pim3/Inhbb/Ucp2"	4
GO:0060674	"GO:0060674"	"placenta blood vessel development"	"4/675"	"14/4329"	0.162334	0.484977	0.41054	"Nfe2/Junb/Akt1/Ggnbp2"	4
GO:0061371	"GO:0061371"	"determination of heart left/right asymmetry"	"4/675"	"14/4329"	0.162334	0.484977	0.41054	"Aplnr/Rnf207/Foxh1/Tbx6"	4
GO:0071715	"GO:0071715"	"icosanoid transport"	"4/675"	"14/4329"	0.162334	0.484977	0.41054	"Il1b/Pla2g12a/Edn1/Slco2a1"	4
GO:0099518	"GO:0099518"	"vesicle cytoskeletal trafficking"	"4/675"	"14/4329"	0.162334	0.484977	0.41054	"Ap3b1/Myo5a/Mecp2/Prkcz"	4
GO:1905710	"GO:1905710"	"positive regulation of membrane permeability"	"4/675"	"14/4329"	0.162334	0.484977	0.41054	"Bnip3/Pmaip1/Bnip3l/Hip1r"	4
GO:2000404	"GO:2000404"	"regulation of T cell migration"	"4/675"	"14/4329"	0.162334	0.484977	0.41054	"Adam8/Cd200r1/Spn/Cxcl13"	4
GO:0031952	"GO:0031952"	"regulation of protein autophosphorylation"	"5/675"	"19/4329"	0.162453	0.484977	0.41054	"Nlrp12/Gpnmb/Ptprc/Errfi1/Adipoq"	5
GO:0032465	"GO:0032465"	"regulation of cytokinesis"	"5/675"	"19/4329"	0.162453	0.484977	0.41054	"Bcl2l1/Igf1r/Klhl21/Uvrag/Cspp1"	5
GO:0033619	"GO:0033619"	"membrane protein proteolysis"	"5/675"	"19/4329"	0.162453	0.484977	0.41054	"Adam8/Il1b/Aph1c/Aph1b/Napsa"	5
GO:0042446	"GO:0042446"	"hormone biosynthetic process"	"5/675"	"19/4329"	0.162453	0.484977	0.41054	"Ppargc1a/Igf1r/Hsd3b3/Por/Dio2"	5
GO:0043618	"GO:0043618"	"regulation of transcription from RNA polymerase II promoter in response to stress"	"5/675"	"19/4329"	0.162453	0.484977	0.41054	"Ppp1r15a/Atf3/Cebpb/Bach1/Hmox1"	5
GO:0050432	"GO:0050432"	"catecholamine secretion"	"5/675"	"19/4329"	0.162453	0.484977	0.41054	"Agt/Myo5a/Chrna4/Chrnb2/Prkcb"	5
GO:0050856	"GO:0050856"	"regulation of T cell receptor signaling pathway"	"5/675"	"19/4329"	0.162453	0.484977	0.41054	"Lgals3/Lilrb4b/Malt1/Ptpn22/Lilrb4a"	5
GO:0050918	"GO:0050918"	"positive chemotaxis"	"5/675"	"19/4329"	0.162453	0.484977	0.41054	"Pgf/Lgals3/Ager/Coro1a/Vegfd"	5
GO:0051702	"GO:0051702"	"biological process involved in interaction with symbiont"	"5/675"	"19/4329"	0.162453	0.484977	0.41054	"Sap30/Eif2ak4/Ncf1/Ctdp1/Chd1"	5
GO:0055008	"GO:0055008"	"cardiac muscle tissue morphogenesis"	"5/675"	"19/4329"	0.162453	0.484977	0.41054	"Myh6/Foxh1/Tnnt2/Tnni1/Chd7"	5
GO:0060675	"GO:0060675"	"ureteric bud morphogenesis"	"5/675"	"19/4329"	0.162453	0.484977	0.41054	"Agt/Agtr1a/Pgf/Gdnf/Myc"	5
GO:0072171	"GO:0072171"	"mesonephric tubule morphogenesis"	"5/675"	"19/4329"	0.162453	0.484977	0.41054	"Agt/Agtr1a/Pgf/Gdnf/Myc"	5
GO:0090279	"GO:0090279"	"regulation of calcium ion import"	"5/675"	"19/4329"	0.162453	0.484977	0.41054	"Agtr1a/Lgals3/Akt1/Stc1/Serpine1"	5
GO:2001238	"GO:2001238"	"positive regulation of extrinsic apoptotic signaling pathway"	"5/675"	"19/4329"	0.162453	0.484977	0.41054	"Agt/Atf3/Ptprc/Pmaip1/Dedd2"	5
GO:0019953	"GO:0019953"	"sexual reproduction"	"33/675"	"179/4329"	0.166566	0.484977	0.41054	"Osbp2/Ap3b1/Adamts2/Ggn/Hmgb2/Ubb/Agt/Bcl2l1/Phc2/Dmxl2/Spata24/Akt1/Armc2/Hsf2bp/Acox1/Zbtb16/Odf2/Ptk2b/Zmiz1/Inhbb/Acr/Map7/Edn1/Arntl/Foxo3/Brip1/Adig/Siah1a/Catsper4/Spata5/Ccdc136/Mtor/Ggnbp2"	33
GO:0008654	"GO:0008654"	"phospholipid biosynthetic process"	"12/675"	"57/4329"	0.167188	0.484977	0.41054	"Nr1h4/Itpkc/Chka/Pik3cb/Pi4k2a/Dgkh/Piga/Pik3r1/Smg1/Lpin1/Abhd4/Ip6k3"	12
GO:0050852	"GO:0050852"	"T cell receptor signaling pathway"	"8/675"	"35/4329"	0.167667	0.484977	0.41054	"Lgals3/Lilrb4b/Zap70/Lcp2/Ptprc/Malt1/Ptpn22/Lilrb4a"	8
GO:0007269	"GO:0007269"	"neurotransmitter secretion"	"10/675"	"46/4329"	0.169084	0.484977	0.41054	"Doc2b/Bcl2l1/Sphk1/Napb/Chrna4/Chrnb2/Chrnb3/Chrna3/Chrna5/Prkcb"	10
GO:0043401	"GO:0043401"	"steroid hormone mediated signaling pathway"	"10/675"	"46/4329"	0.169084	0.484977	0.41054	"Cry2/Per1/Foxh1/Foxp1/Zmiz1/Crebrf/Bdnf/Daxx/Arntl/Calcoco1"	10
GO:0099643	"GO:0099643"	"signal release from synapse"	"10/675"	"46/4329"	0.169084	0.484977	0.41054	"Doc2b/Bcl2l1/Sphk1/Napb/Chrna4/Chrnb2/Chrnb3/Chrna3/Chrna5/Prkcb"	10
GO:0032535	"GO:0032535"	"regulation of cellular component size"	"25/675"	"132/4329"	0.169086	0.484977	0.41054	"Ppp1r15a/Ifrd1/Slc6a12/Baiap2l1/Lmod2/Coro1a/Gmfg/Akt1/Ptk2b/Kank1/Twf2/Avil/Sptb/Sptbn1/Hip1r/Sema6b/Edn1/Bdnf/Cyfip2/Jmy/Plek/Whamm/Ulk1/Prkcd/Mtor"	25
GO:0001505	"GO:0001505"	"regulation of neurotransmitter levels"	"13/675"	"63/4329"	0.172883	0.484977	0.41054	"Doc2b/Bcl2l1/Sphk1/Per2/Napb/Gdnf/Chrna4/Chrnb2/Chrnb3/Chrna3/Chrna5/Aldh9a1/Prkcb"	13
GO:0061572	"GO:0061572"	"actin filament bundle organization"	"13/675"	"63/4329"	0.172883	0.484977	0.41054	"Baiap2l1/Fam107a/Sorbs3/Wnt11/Gpr65/Sdc4/Ptk2b/Lcp1/Pik3r1/Rgcc/Plek/Fscn2/Mtor"	13
GO:0009896	"GO:0009896"	"positive regulation of catabolic process"	"31/675"	"168/4329"	0.174322	0.484977	0.41054	"Irs2/Btg2/Trp53inp1/Sesn1/Adam8/Il1b/Zfp36/Rchy1/Ager/Foxo1/Igfbp3/Eif2ak4/Akt1/Bnip3/Pttg1ip/Ticam1/Pnpla2/Ptk2b/Crebrf/Bnip3l/Zfand2a/Noct/Mylip/Myc/Foxo3/Trib3/Nub1/Ulk1/Prkcd/Mex3d/Hmox1"	31
GO:0015844	"GO:0015844"	"monoamine transport"	"7/675"	"30/4329"	0.175622	0.484977	0.41054	"Agt/Myo5a/Lgals3/Gdnf/Chrna4/Chrnb2/Prkcb"	7
GO:0031341	"GO:0031341"	"regulation of cell killing"	"7/675"	"30/4329"	0.175622	0.484977	0.41054	"Il18rap/Itgam/Spi1/Ager/Ptprc/Vav1/Tyrobp"	7
GO:0055092	"GO:0055092"	"sterol homeostasis"	"7/675"	"30/4329"	0.175622	0.484977	0.41054	"Nr1h4/Soat2/Npc1/Acox1/Rora/Mylip/Gramd1b"	7
GO:0000272	"GO:0000272"	"polysaccharide catabolic process"	"2/675"	"5/4329"	0.175724	0.484977	0.41054	"Pygl/Gaa"	2
GO:0001833	"GO:0001833"	"inner cell mass cell proliferation"	"2/675"	"5/4329"	0.175724	0.484977	0.41054	"Sbds/Gins1"	2
GO:0001845	"GO:0001845"	"phagolysosome assembly"	"2/675"	"5/4329"	0.175724	0.484977	0.41054	"Coro1a/Rab20"	2
GO:0001991	"GO:0001991"	"regulation of systemic arterial blood pressure by circulatory renin-angiotensin"	"2/675"	"5/4329"	0.175724	0.484977	0.41054	"Agt/Agtr1a"	2
GO:0002291	"GO:0002291"	"T cell activation via T cell receptor contact with antigen bound to MHC molecule on antigen presenting cell"	"2/675"	"5/4329"	0.175724	0.484977	0.41054	"Lgals3/Itgal"	2
GO:0002318	"GO:0002318"	"myeloid progenitor cell differentiation"	"2/675"	"5/4329"	0.175724	0.484977	0.41054	"Runx1/Spi1"	2
GO:0002371	"GO:0002371"	"dendritic cell cytokine production"	"2/675"	"5/4329"	0.175724	0.484977	0.41054	"Ticam1/Ddx21"	2
GO:0002407	"GO:0002407"	"dendritic cell chemotaxis"	"2/675"	"5/4329"	0.175724	0.484977	0.41054	"Spi1/Trpm2"	2
GO:0002544	"GO:0002544"	"chronic inflammatory response"	"2/675"	"5/4329"	0.175724	0.484977	0.41054	"S100a9/Cebpb"	2
GO:0002725	"GO:0002725"	"negative regulation of T cell cytokine production"	"2/675"	"5/4329"	0.175724	0.484977	0.41054	"Lilrb4b/Lilrb4a"	2
GO:0002730	"GO:0002730"	"regulation of dendritic cell cytokine production"	"2/675"	"5/4329"	0.175724	0.484977	0.41054	"Ticam1/Ddx21"	2
GO:0002903	"GO:0002903"	"negative regulation of B cell apoptotic process"	"2/675"	"5/4329"	0.175724	0.484977	0.41054	"Irs2/Foxp1"	2
GO:0002925	"GO:0002925"	"positive regulation of humoral immune response mediated by circulating immunoglobulin"	"2/675"	"5/4329"	0.175724	0.484977	0.41054	"Hpx/Ptprc"	2
GO:0003128	"GO:0003128"	"heart field specification"	"2/675"	"5/4329"	0.175724	0.484977	0.41054	"Wnt11/Foxh1"	2
GO:0003139	"GO:0003139"	"secondary heart field specification"	"2/675"	"5/4329"	0.175724	0.484977	0.41054	"Wnt11/Foxh1"	2
GO:0003159	"GO:0003159"	"morphogenesis of an endothelium"	"2/675"	"5/4329"	0.175724	0.484977	0.41054	"Lcn2/Foxp1"	2
GO:0005980	"GO:0005980"	"glycogen catabolic process"	"2/675"	"5/4329"	0.175724	0.484977	0.41054	"Pygl/Gaa"	2
GO:0006144	"GO:0006144"	"purine nucleobase metabolic process"	"2/675"	"5/4329"	0.175724	0.484977	0.41054	"Gda/Dpyd"	2
GO:0006213	"GO:0006213"	"pyrimidine nucleoside metabolic process"	"2/675"	"5/4329"	0.175724	0.484977	0.41054	"Upp1/Dpyd"	2
GO:0006346	"GO:0006346"	"DNA methylation-dependent heterochromatin assembly"	"2/675"	"5/4329"	0.175724	0.484977	0.41054	"Setdb2/Resf1"	2
GO:0006359	"GO:0006359"	"regulation of transcription by RNA polymerase III"	"2/675"	"5/4329"	0.175724	0.484977	0.41054	"Ell/Mtor"	2
GO:0006390	"GO:0006390"	"mitochondrial transcription"	"2/675"	"5/4329"	0.175724	0.484977	0.41054	"Slc25a33/Foxo3"	2
GO:0006534	"GO:0006534"	"cysteine metabolic process"	"2/675"	"5/4329"	0.175724	0.484977	0.41054	"Gclm/Cth"	2
GO:0006582	"GO:0006582"	"melanin metabolic process"	"2/675"	"5/4329"	0.175724	0.484977	0.41054	"Myo5a/Ddt"	2
GO:0006590	"GO:0006590"	"thyroid hormone generation"	"2/675"	"5/4329"	0.175724	0.484977	0.41054	"Ctsl/Dio2"	2
GO:0007144	"GO:0007144"	"female meiosis I"	"2/675"	"5/4329"	0.175724	0.484977	0.41054	"Ubb/Hsf2bp"	2
GO:0007214	"GO:0007214"	"gamma-aminobutyric acid signaling pathway"	"2/675"	"5/4329"	0.175724	0.484977	0.41054	"Gabrr2/Bdnf"	2
GO:0009120	"GO:0009120"	"deoxyribonucleoside metabolic process"	"2/675"	"5/4329"	0.175724	0.484977	0.41054	"Gda/Dpyd"	2
GO:0009155	"GO:0009155"	"purine deoxyribonucleotide catabolic process"	"2/675"	"5/4329"	0.175724	0.484977	0.41054	"Gda/Nudt16"	2
GO:0009222	"GO:0009222"	"pyrimidine ribonucleotide catabolic process"	"2/675"	"5/4329"	0.175724	0.484977	0.41054	"Upp1/Dpyd"	2
GO:0009223	"GO:0009223"	"pyrimidine deoxyribonucleotide catabolic process"	"2/675"	"5/4329"	0.175724	0.484977	0.41054	"Upp1/Dpyd"	2
GO:0009251	"GO:0009251"	"glucan catabolic process"	"2/675"	"5/4329"	0.175724	0.484977	0.41054	"Pygl/Gaa"	2
GO:0009310	"GO:0009310"	"amine catabolic process"	"2/675"	"5/4329"	0.175724	0.484977	0.41054	"Paox/Sat1"	2
GO:0010421	"GO:0010421"	"hydrogen peroxide-mediated programmed cell death"	"2/675"	"5/4329"	0.175724	0.484977	0.41054	"Hk3/Foxo3"	2
GO:0010458	"GO:0010458"	"exit from mitosis"	"2/675"	"5/4329"	0.175724	0.484977	0.41054	"Ctdp1/Rgcc"	2
GO:0010752	"GO:0010752"	"regulation of cGMP-mediated signaling"	"2/675"	"5/4329"	0.175724	0.484977	0.41054	"Mtnr1b/Ptk2b"	2
GO:0010801	"GO:0010801"	"negative regulation of peptidyl-threonine phosphorylation"	"2/675"	"5/4329"	0.175724	0.484977	0.41054	"Ddit4/Ppp1r15a"	2
GO:0010988	"GO:0010988"	"regulation of low-density lipoprotein particle clearance"	"2/675"	"5/4329"	0.175724	0.484977	0.41054	"Nr1h4/Mylip"	2
GO:0015721	"GO:0015721"	"bile acid and bile salt transport"	"2/675"	"5/4329"	0.175724	0.484977	0.41054	"Nr1h4/Slc10a6"	2
GO:0015813	"GO:0015813"	"L-glutamate transmembrane transport"	"2/675"	"5/4329"	0.175724	0.484977	0.41054	"Slc25a18/Per2"	2
GO:0015820	"GO:0015820"	"leucine transport"	"2/675"	"5/4329"	0.175724	0.484977	0.41054	"Slc7a8/Slc6a17"	2
GO:0019731	"GO:0019731"	"antibacterial humoral response"	"2/675"	"5/4329"	0.175724	0.484977	0.41054	"Wfdc17/Slpi"	2
GO:0021534	"GO:0021534"	"cell proliferation in hindbrain"	"2/675"	"5/4329"	0.175724	0.484977	0.41054	"C5ar1/Rora"	2
GO:0021884	"GO:0021884"	"forebrain neuron development"	"2/675"	"5/4329"	0.175724	0.484977	0.41054	"Ubb/Zmiz1"	2
GO:0030194	"GO:0030194"	"positive regulation of blood coagulation"	"2/675"	"5/4329"	0.175724	0.484977	0.41054	"S100a9/Serpine1"	2
GO:0030889	"GO:0030889"	"negative regulation of B cell proliferation"	"2/675"	"5/4329"	0.175724	0.484977	0.41054	"Btla/Tyrobp"	2
GO:0031453	"GO:0031453"	"positive regulation of heterochromatin assembly"	"2/675"	"5/4329"	0.175724	0.484977	0.41054	"Setdb2/Resf1"	2
GO:0032252	"GO:0032252"	"secretory granule localization"	"2/675"	"5/4329"	0.175724	0.484977	0.41054	"Myo5a/Mecp2"	2
GO:0032306	"GO:0032306"	"regulation of prostaglandin secretion"	"2/675"	"5/4329"	0.175724	0.484977	0.41054	"Il1b/Edn1"	2
GO:0032308	"GO:0032308"	"positive regulation of prostaglandin secretion"	"2/675"	"5/4329"	0.175724	0.484977	0.41054	"Il1b/Edn1"	2
GO:0032495	"GO:0032495"	"response to muramyl dipeptide"	"2/675"	"5/4329"	0.175724	0.484977	0.41054	"Ptpn22/Erbin"	2
GO:0032762	"GO:0032762"	"mast cell cytokine production"	"2/675"	"5/4329"	0.175724	0.484977	0.41054	"Nr4a3/Hmox1"	2
GO:0032763	"GO:0032763"	"regulation of mast cell cytokine production"	"2/675"	"5/4329"	0.175724	0.484977	0.41054	"Nr4a3/Hmox1"	2
GO:0032816	"GO:0032816"	"positive regulation of natural killer cell activation"	"2/675"	"5/4329"	0.175724	0.484977	0.41054	"Ticam1/Tyrobp"	2
GO:0033034	"GO:0033034"	"positive regulation of myeloid cell apoptotic process"	"2/675"	"5/4329"	0.175724	0.484977	0.41054	"Pik3cb/Adipoq"	2
GO:0033212	"GO:0033212"	"iron import into cell"	"2/675"	"5/4329"	0.175724	0.484977	0.41054	"Lcn2/Slc39a14"	2
GO:0033623	"GO:0033623"	"regulation of integrin activation"	"2/675"	"5/4329"	0.175724	0.484977	0.41054	"Plek/Cxcl13"	2
GO:0033629	"GO:0033629"	"negative regulation of cell adhesion mediated by integrin"	"2/675"	"5/4329"	0.175724	0.484977	0.41054	"Cyp1b1/Serpine1"	2
GO:0034315	"GO:0034315"	"regulation of Arp2/3 complex-mediated actin nucleation"	"2/675"	"5/4329"	0.175724	0.484977	0.41054	"Gmfg/Hip1r"	2
GO:0042402	"GO:0042402"	"cellular biogenic amine catabolic process"	"2/675"	"5/4329"	0.175724	0.484977	0.41054	"Paox/Sat1"	2
GO:0042438	"GO:0042438"	"melanin biosynthetic process"	"2/675"	"5/4329"	0.175724	0.484977	0.41054	"Myo5a/Ddt"	2
GO:0042572	"GO:0042572"	"retinol metabolic process"	"2/675"	"5/4329"	0.175724	0.484977	0.41054	"Cyp1b1/Rdh12"	2
GO:0043923	"GO:0043923"	"positive regulation by host of viral transcription"	"2/675"	"5/4329"	0.175724	0.484977	0.41054	"Ctdp1/Chd1"	2
GO:0044247	"GO:0044247"	"cellular polysaccharide catabolic process"	"2/675"	"5/4329"	0.175724	0.484977	0.41054	"Pygl/Gaa"	2
GO:0044550	"GO:0044550"	"secondary metabolite biosynthetic process"	"2/675"	"5/4329"	0.175724	0.484977	0.41054	"Myo5a/Ddt"	2
GO:0045056	"GO:0045056"	"transcytosis"	"2/675"	"5/4329"	0.175724	0.484977	0.41054	"Ager/Igf1r"	2
GO:0045059	"GO:0045059"	"positive thymic T cell selection"	"2/675"	"5/4329"	0.175724	0.484977	0.41054	"Zap70/Ptprc"	2
GO:0045475	"GO:0045475"	"locomotor rhythm"	"2/675"	"5/4329"	0.175724	0.484977	0.41054	"Ciart/Mtor"	2
GO:0045655	"GO:0045655"	"regulation of monocyte differentiation"	"2/675"	"5/4329"	0.175724	0.484977	0.41054	"Foxp1/Myc"	2
GO:0045792	"GO:0045792"	"negative regulation of cell size"	"2/675"	"5/4329"	0.175724	0.484977	0.41054	"Akt1/Mtor"	2
GO:0045947	"GO:0045947"	"negative regulation of translational initiation"	"2/675"	"5/4329"	0.175724	0.484977	0.41054	"Eif4ebp1/Eif2ak4"	2
GO:0046073	"GO:0046073"	"dTMP metabolic process"	"2/675"	"5/4329"	0.175724	0.484977	0.41054	"Upp1/Dpyd"	2
GO:0046078	"GO:0046078"	"dUMP metabolic process"	"2/675"	"5/4329"	0.175724	0.484977	0.41054	"Upp1/Dpyd"	2
GO:0048485	"GO:0048485"	"sympathetic nervous system development"	"2/675"	"5/4329"	0.175724	0.484977	0.41054	"Sox4/Gdnf"	2
GO:0051014	"GO:0051014"	"actin filament severing"	"2/675"	"5/4329"	0.175724	0.484977	0.41054	"Gmfg/Avil"	2
GO:0051481	"GO:0051481"	"negative regulation of cytosolic calcium ion concentration"	"2/675"	"5/4329"	0.175724	0.484977	0.41054	"Mtnr1b/Got1"	2
GO:0051580	"GO:0051580"	"regulation of neurotransmitter uptake"	"2/675"	"5/4329"	0.175724	0.484977	0.41054	"Per2/Gdnf"	2
GO:0051782	"GO:0051782"	"negative regulation of cell division"	"2/675"	"5/4329"	0.175724	0.484977	0.41054	"Txnip/Myc"	2
GO:0051971	"GO:0051971"	"positive regulation of transmission of nerve impulse"	"2/675"	"5/4329"	0.175724	0.484977	0.41054	"Mtnr1b/Chrnb4"	2
GO:0055093	"GO:0055093"	"response to hyperoxia"	"2/675"	"5/4329"	0.175724	0.484977	0.41054	"Foxo1/Fas"	2
GO:0060033	"GO:0060033"	"anatomical structure regression"	"2/675"	"5/4329"	0.175724	0.484977	0.41054	"Spi1/Ninj1"	2
GO:0060080	"GO:0060080"	"inhibitory postsynaptic potential"	"2/675"	"5/4329"	0.175724	0.484977	0.41054	"Chrna4/Bdnf"	2
GO:0060253	"GO:0060253"	"negative regulation of glial cell proliferation"	"2/675"	"5/4329"	0.175724	0.484977	0.41054	"Fas/Idh2"	2
GO:0060613	"GO:0060613"	"fat pad development"	"2/675"	"5/4329"	0.175724	0.484977	0.41054	"Ubb/Arrdc3"	2
GO:0060644	"GO:0060644"	"mammary gland epithelial cell differentiation"	"2/675"	"5/4329"	0.175724	0.484977	0.41054	"Zfas1/Cebpb"	2
GO:0060766	"GO:0060766"	"negative regulation of androgen receptor signaling pathway"	"2/675"	"5/4329"	0.175724	0.484977	0.41054	"Foxh1/Foxp1"	2
GO:0061154	"GO:0061154"	"endothelial tube morphogenesis"	"2/675"	"5/4329"	0.175724	0.484977	0.41054	"Lcn2/Foxp1"	2
GO:0070141	"GO:0070141"	"response to UV-A"	"2/675"	"5/4329"	0.175724	0.484977	0.41054	"Mmp9/Akt1"	2
GO:0070230	"GO:0070230"	"positive regulation of lymphocyte apoptotic process"	"2/675"	"5/4329"	0.175724	0.484977	0.41054	"Adam8/Myc"	2
GO:0070723	"GO:0070723"	"response to cholesterol"	"2/675"	"5/4329"	0.175724	0.484977	0.41054	"Inhbb/Gramd1b"	2
GO:0071397	"GO:0071397"	"cellular response to cholesterol"	"2/675"	"5/4329"	0.175724	0.484977	0.41054	"Inhbb/Gramd1b"	2
GO:0071398	"GO:0071398"	"cellular response to fatty acid"	"2/675"	"5/4329"	0.175724	0.484977	0.41054	"Nr1h4/Foxp1"	2
GO:0072202	"GO:0072202"	"cell differentiation involved in metanephros development"	"2/675"	"5/4329"	0.175724	0.484977	0.41054	"Gdnf/Adipoq"	2
GO:0072350	"GO:0072350"	"tricarboxylic acid metabolic process"	"2/675"	"5/4329"	0.175724	0.484977	0.41054	"Idh2/Ass1"	2
GO:0072674	"GO:0072674"	"multinuclear osteoclast differentiation"	"2/675"	"5/4329"	0.175724	0.484977	0.41054	"Adam8/Sbno2"	2
GO:0072675	"GO:0072675"	"osteoclast fusion"	"2/675"	"5/4329"	0.175724	0.484977	0.41054	"Adam8/Sbno2"	2
GO:0072677	"GO:0072677"	"eosinophil migration"	"2/675"	"5/4329"	0.175724	0.484977	0.41054	"Adam8/Lgals3"	2
GO:0086100	"GO:0086100"	"endothelin receptor signaling pathway"	"2/675"	"5/4329"	0.175724	0.484977	0.41054	"Ptk2b/Edn1"	2
GO:0090026	"GO:0090026"	"positive regulation of monocyte chemotaxis"	"2/675"	"5/4329"	0.175724	0.484977	0.41054	"Ccr1/Serpine1"	2
GO:0090153	"GO:0090153"	"regulation of sphingolipid biosynthetic process"	"2/675"	"5/4329"	0.175724	0.484977	0.41054	"Sphk1/Prkcd"	2
GO:0090382	"GO:0090382"	"phagosome maturation"	"2/675"	"5/4329"	0.175724	0.484977	0.41054	"Coro1a/Rab20"	2
GO:0097283	"GO:0097283"	"keratinocyte apoptotic process"	"2/675"	"5/4329"	0.175724	0.484977	0.41054	"Zfp36/Pias4"	2
GO:0097468	"GO:0097468"	"programmed cell death in response to reactive oxygen species"	"2/675"	"5/4329"	0.175724	0.484977	0.41054	"Hk3/Foxo3"	2
GO:0110154	"GO:0110154"	"RNA decapping"	"2/675"	"5/4329"	0.175724	0.484977	0.41054	"Zfp36/Noct"	2
GO:0110156	"GO:0110156"	"methylguanosine-cap decapping"	"2/675"	"5/4329"	0.175724	0.484977	0.41054	"Zfp36/Noct"	2
GO:0120033	"GO:0120033"	"negative regulation of plasma membrane bounded cell projection assembly"	"2/675"	"5/4329"	0.175724	0.484977	0.41054	"Kank1/Prkcd"	2
GO:0120263	"GO:0120263"	"positive regulation of heterochromatin organization"	"2/675"	"5/4329"	0.175724	0.484977	0.41054	"Setdb2/Resf1"	2
GO:0140131	"GO:0140131"	"positive regulation of lymphocyte chemotaxis"	"2/675"	"5/4329"	0.175724	0.484977	0.41054	"Ptk2b/Cxcl13"	2
GO:1900048	"GO:1900048"	"positive regulation of hemostasis"	"2/675"	"5/4329"	0.175724	0.484977	0.41054	"S100a9/Serpine1"	2
GO:1900273	"GO:1900273"	"positive regulation of long-term synaptic potentiation"	"2/675"	"5/4329"	0.175724	0.484977	0.41054	"Eif2ak4/Sqstm1"	2
GO:1901298	"GO:1901298"	"regulation of hydrogen peroxide-mediated programmed cell death"	"2/675"	"5/4329"	0.175724	0.484977	0.41054	"Hk3/Foxo3"	2
GO:1902043	"GO:1902043"	"positive regulation of extrinsic apoptotic signaling pathway via death domain receptors"	"2/675"	"5/4329"	0.175724	0.484977	0.41054	"Atf3/Pmaip1"	2
GO:1902172	"GO:1902172"	"regulation of keratinocyte apoptotic process"	"2/675"	"5/4329"	0.175724	0.484977	0.41054	"Zfp36/Pias4"	2
GO:1902259	"GO:1902259"	"regulation of delayed rectifier potassium channel activity"	"2/675"	"5/4329"	0.175724	0.484977	0.41054	"Mtnr1b/Rnf207"	2
GO:1902510	"GO:1902510"	"regulation of apoptotic DNA fragmentation"	"2/675"	"5/4329"	0.175724	0.484977	0.41054	"Cidea/Igfbp3"	2
GO:1903223	"GO:1903223"	"positive regulation of oxidative stress-induced neuron death"	"2/675"	"5/4329"	0.175724	0.484977	0.41054	"Itgam/Trpm2"	2
GO:1903243	"GO:1903243"	"negative regulation of cardiac muscle hypertrophy in response to stress"	"2/675"	"5/4329"	0.175724	0.484977	0.41054	"Foxo1/Errfi1"	2
GO:1903431	"GO:1903431"	"positive regulation of cell maturation"	"2/675"	"5/4329"	0.175724	0.484977	0.41054	"Runx1/Mtor"	2
GO:1903523	"GO:1903523"	"negative regulation of blood circulation"	"2/675"	"5/4329"	0.175724	0.484977	0.41054	"Ager/Pik3r1"	2
GO:1903624	"GO:1903624"	"regulation of DNA catabolic process"	"2/675"	"5/4329"	0.175724	0.484977	0.41054	"Cidea/Igfbp3"	2
GO:1903747	"GO:1903747"	"regulation of establishment of protein localization to mitochondrion"	"2/675"	"5/4329"	0.175724	0.484977	0.41054	"Pmaip1/Bnip3l"	2
GO:1903998	"GO:1903998"	"regulation of eating behavior"	"2/675"	"5/4329"	0.175724	0.484977	0.41054	"Sgip1/Mtor"	2
GO:1904753	"GO:1904753"	"negative regulation of vascular associated smooth muscle cell migration"	"2/675"	"5/4329"	0.175724	0.484977	0.41054	"Gna13/Adipoq"	2
GO:1905038	"GO:1905038"	"regulation of membrane lipid metabolic process"	"2/675"	"5/4329"	0.175724	0.484977	0.41054	"Sphk1/Prkcd"	2
GO:2000172	"GO:2000172"	"regulation of branching morphogenesis of a nerve"	"2/675"	"5/4329"	0.175724	0.484977	0.41054	"Il1b/Mecp2"	2
GO:2000310	"GO:2000310"	"regulation of NMDA receptor activity"	"2/675"	"5/4329"	0.175724	0.484977	0.41054	"Ppargc1a/Ptk2b"	2
GO:2001016	"GO:2001016"	"positive regulation of skeletal muscle cell differentiation"	"2/675"	"5/4329"	0.175724	0.484977	0.41054	"Tbx1/Arntl"	2
GO:2001204	"GO:2001204"	"regulation of osteoclast development"	"2/675"	"5/4329"	0.175724	0.484977	0.41054	"Ninj1/Tyrobp"	2
GO:0045664	"GO:0045664"	"regulation of neuron differentiation"	"11/675"	"52/4329"	0.17663	0.486905	0.412172	"Wdr62/Gdf5/Tgif1/Il1b/Eif2ak4/Tbx6/Bex1/Esrp1/Bdnf/Foxo3/Mtor"	11
GO:0072330	"GO:0072330"	"monocarboxylic acid biosynthetic process"	"11/675"	"52/4329"	0.17663	0.486905	0.412172	"Acss1/Dhrs9/Agt/Myo5a/Il1b/Sphk1/Hoga1/Cyp27a1/Per2/Edn1/Trib3"	11
GO:0007254	"GO:0007254"	"JNK cascade"	"9/675"	"41/4329"	0.178305	0.490943	0.415591	"Gadd45g/Il1b/Ager/Akt1/Per1/Ptpn22/Igf1r/Mfhas1/Ptk2b"	9
GO:1902882	"GO:1902882"	"regulation of response to oxidative stress"	"9/675"	"41/4329"	0.178305	0.490943	0.415591	"Hk3/Sesn1/Itgam/Trpm2/Foxp1/Hspb1/Nr4a3/Foxo3/Sfpq"	9
GO:0006520	"GO:0006520"	"cellular amino acid metabolic process"	"15/675"	"75/4329"	0.181772	0.500194	0.423422	"Nr1h4/Fah/Hpd/Ctps2/Glul/Aspg/Hdc/Hoga1/Mecp2/Got1/Gclm/Ass1/Hal/Prodh/Cth"	15
GO:0031214	"GO:0031214"	"biomineral tissue development"	"12/675"	"58/4329"	0.182851	0.502868	0.425685	"Nfe2/Ccr1/Mmp13/Ltbp3/Wnt11/Cebpb/Sbds/Klf10/Tbx1/Ptk2b/Slc20a1/Sbno2"	12
GO:0010662	"GO:0010662"	"regulation of striated muscle cell apoptotic process"	"6/675"	"25/4329"	0.183438	0.503299	0.426051	"Cxcr2/Acot1/Fbxo32/Agt/Igfbp3/Bnip3"	6
GO:0060993	"GO:0060993"	"kidney morphogenesis"	"6/675"	"25/4329"	0.183438	0.503299	0.426051	"Sox4/Agt/Agtr1a/Pgf/Gdnf/Myc"	6
GO:0070059	"GO:0070059"	"intrinsic apoptotic signaling pathway in response to endoplasmic reticulum stress"	"6/675"	"25/4329"	0.183438	0.503299	0.426051	"Bcl2l1/Cebpb/Ern2/Ern1/Pmaip1/Trib3"	6
GO:1903409	"GO:1903409"	"reactive oxygen species biosynthetic process"	"6/675"	"25/4329"	0.183438	0.503299	0.426051	"Lcn2/Slc25a33/Ncf1/Acox1/Rab27a/Foxo3"	6
GO:0046700	"GO:0046700"	"heterocycle catabolic process"	"21/675"	"110/4329"	0.184591	0.506164	0.428476	"Ampd3/Btg2/Zfp36/Cidea/Upp1/Igfbp3/Ncf1/Ern2/Cirbp/Gdnf/Ncf2/Gda/Dpyd/Nudt16/Sidt2/Smg1/Pde9a/Noct/Mex3d/Hmox1/Mtor"	21
GO:0031032	"GO:0031032"	"actomyosin structure organization"	"16/675"	"81/4329"	0.185247	0.507665	0.429747	"Myh6/Lmod2/Sorbs3/Wnt11/Gpr65/Sdc4/Foxp1/Tnnt2/Ptk2b/Pik3r1/Myh14/Xirp1/Edn1/Rgcc/Mtor/Tnnt1"	16
GO:0040013	"GO:0040013"	"negative regulation of locomotion"	"22/675"	"116/4329"	0.186182	0.50993	0.431664	"Ifitm1/Trp53inp1/Cyp1b1/Ppargc1a/Cd200r1/Ager/Igfbp3/Arrdc3/Akt1/Mecp2/Wnt11/Fas/Idh2/Stc1/Gna13/Kank1/Adipoq/Serpine1/Sema6b/Rgcc/Foxo3/Cxcl13"	22
GO:0019751	"GO:0019751"	"polyol metabolic process"	"8/675"	"36/4329"	0.18808	0.514525	0.435553	"Itpkc/Sphk1/Mecp2/Got1/Cyp27a1/Ptk2b/Plek/Ip6k3"	8
GO:2001243	"GO:2001243"	"negative regulation of intrinsic apoptotic signaling pathway"	"8/675"	"36/4329"	0.18808	0.514525	0.435553	"Mmp9/Plaur/Bcl2l1/Pik3cb/Akt1/Pttg1ip/Hspb1/Ivns1abp"	8
GO:0006081	"GO:0006081"	"cellular aldehyde metabolic process"	"5/675"	"20/4329"	0.190561	0.515724	0.436569	"Abca4/Cyp1b1/Hoga1/Idh2/Aldh9a1"	5
GO:0007422	"GO:0007422"	"peripheral nervous system development"	"5/675"	"20/4329"	0.190561	0.515724	0.436569	"Agt/Akt1/Gdnf/Bdnf/Pou3f1"	5
GO:0010633	"GO:0010633"	"negative regulation of epithelial cell migration"	"5/675"	"20/4329"	0.190561	0.515724	0.436569	"Ager/Mecp2/Stc1/Rgcc/Cxcl13"	5
GO:0034394	"GO:0034394"	"protein localization to cell surface"	"5/675"	"20/4329"	0.190561	0.515724	0.436569	"Ap3b1/Akt1/Wnt11/Kcnab2/Tyrobp"	5
GO:0046902	"GO:0046902"	"regulation of mitochondrial membrane permeability"	"5/675"	"20/4329"	0.190561	0.515724	0.436569	"Bcl2l1/Bnip3/Pmaip1/Bnip3l/Hip1r"	5
GO:0061756	"GO:0061756"	"leukocyte adhesion to vascular endothelial cell"	"5/675"	"20/4329"	0.190561	0.515724	0.436569	"Sell/Itgam/Selplg/Itgb2/Spn"	5
GO:0070231	"GO:0070231"	"T cell apoptotic process"	"5/675"	"20/4329"	0.190561	0.515724	0.436569	"Adam8/Lgals3/Akt1/Fas/Rorc"	5
GO:0070613	"GO:0070613"	"regulation of protein processing"	"5/675"	"20/4329"	0.190561	0.515724	0.436569	"Il1r2/Ppp1r15a/Ldlrad3/Serpine1/Ctla2a"	5
GO:0072028	"GO:0072028"	"nephron morphogenesis"	"5/675"	"20/4329"	0.190561	0.515724	0.436569	"Agt/Agtr1a/Pgf/Gdnf/Myc"	5
GO:0072078	"GO:0072078"	"nephron tubule morphogenesis"	"5/675"	"20/4329"	0.190561	0.515724	0.436569	"Agt/Agtr1a/Pgf/Gdnf/Myc"	5
GO:0072088	"GO:0072088"	"nephron epithelium morphogenesis"	"5/675"	"20/4329"	0.190561	0.515724	0.436569	"Agt/Agtr1a/Pgf/Gdnf/Myc"	5
GO:0098754	"GO:0098754"	"detoxification"	"5/675"	"20/4329"	0.190561	0.515724	0.436569	"Mt2/Mt1/Sesn1/Pim1/Rdh12"	5
GO:1902369	"GO:1902369"	"negative regulation of RNA catabolic process"	"5/675"	"20/4329"	0.190561	0.515724	0.436569	"Zfp36/Cirbp/Gdnf/Noct/Mtor"	5
GO:1903036	"GO:1903036"	"positive regulation of response to wounding"	"5/675"	"20/4329"	0.190561	0.515724	0.436569	"S100a9/Igf1r/Kank1/Serpine1/Mtor"	5
GO:0010506	"GO:0010506"	"regulation of autophagy"	"18/675"	"93/4329"	0.190747	0.515724	0.436569	"Depp1/Trp53inp1/Sesn1/Ager/Foxo1/Npc1/Eif2ak4/Akt1/Bnip3/Ptpn22/Ticam1/Bnip3l/Smg1/Foxo3/Trib3/Ulk1/Hmox1/Mtor"	18
GO:0051493	"GO:0051493"	"regulation of cytoskeleton organization"	"32/675"	"176/4329"	0.193035	0.515724	0.436569	"Hck/Ctsl/Rac2/Trpm2/Baiap2l1/Fam107a/Lmod2/Coro1a/Sorbs3/Gmfg/Mecp2/Wnt11/Gpr65/Sdc4/Gda/Ptk2b/Rnd1/Kank1/Twf2/Pik3r1/Avil/Sptb/Sptbn1/Hip1r/Edn1/Cyfip2/Rgcc/Jmy/Plek/Whamm/Prkcd/Mtor"	32
GO:0006937	"GO:0006937"	"regulation of muscle contraction"	"11/675"	"53/4329"	0.193605	0.515724	0.436569	"Scn5a/Rnf207/Sphk1/Ncf1/Tnnt2/Stc1/Chrnb4/Chrna3/Edn1/Tnni1/Tnnt1"	11
GO:0031333	"GO:0031333"	"negative regulation of protein-containing complex assembly"	"11/675"	"53/4329"	0.193605	0.515724	0.436569	"Eif4ebp1/Lmod2/Kank1/Twf2/Avil/Sptb/Sptbn1/Hip1r/Ulk1/Prkcd/Prkcz"	11
GO:0035966	"GO:0035966"	"response to topologically incorrect protein"	"11/675"	"53/4329"	0.193605	0.515724	0.436569	"Ppp1r15a/Atf3/Eif2ak4/Ern2/Ern1/Edem1/Crebrf/Pik3r1/Ubxn4/Hspb1/Daxx"	11
GO:0000423	"GO:0000423"	"mitophagy"	"3/675"	"10/4329"	0.195231	0.515724	0.436569	"Retreg1/Sqstm1/Ulk1"	3
GO:0001556	"GO:0001556"	"oocyte maturation"	"3/675"	"10/4329"	0.195231	0.515724	0.436569	"Ptk2b/Edn1/Foxo3"	3
GO:0002066	"GO:0002066"	"columnar/cuboidal epithelial cell development"	"3/675"	"10/4329"	0.195231	0.515724	0.436569	"Shroom3/Sidt2/Arntl"	3
GO:0006623	"GO:0006623"	"protein targeting to vacuole"	"3/675"	"10/4329"	0.195231	0.515724	0.436569	"Ap3b1/Hgs/Gcc2"	3
GO:0006778	"GO:0006778"	"porphyrin-containing compound metabolic process"	"3/675"	"10/4329"	0.195231	0.515724	0.436569	"Hpx/Sptb/Hmox1"	3
GO:0007140	"GO:0007140"	"male meiotic nuclear division"	"3/675"	"10/4329"	0.195231	0.515724	0.436569	"Ubb/Hsf2bp/Siah1a"	3
GO:0010831	"GO:0010831"	"positive regulation of myotube differentiation"	"3/675"	"10/4329"	0.195231	0.515724	0.436569	"Myog/Tbx1/Mtor"	3
GO:0030318	"GO:0030318"	"melanocyte differentiation"	"3/675"	"10/4329"	0.195231	0.515724	0.436569	"Mlph/Myo5a/Rab27a"	3
GO:0031100	"GO:0031100"	"animal organ regeneration"	"3/675"	"10/4329"	0.195231	0.515724	0.436569	"Cebpb/Ezh1/Hmox1"	3
GO:0032069	"GO:0032069"	"regulation of nuclease activity"	"3/675"	"10/4329"	0.195231	0.515724	0.436569	"Hmgb2/Akt1/Prkcd"	3
GO:0032660	"GO:0032660"	"regulation of interleukin-17 production"	"3/675"	"10/4329"	0.195231	0.515724	0.436569	"Nr1h4/Arid5a/Sphk1"	3
GO:0032967	"GO:0032967"	"positive regulation of collagen biosynthetic process"	"3/675"	"10/4329"	0.195231	0.515724	0.436569	"Ltbp1/Serpine1/Rgcc"	3
GO:0033032	"GO:0033032"	"regulation of myeloid cell apoptotic process"	"3/675"	"10/4329"	0.195231	0.515724	0.436569	"Cxcr2/Pik3cb/Adipoq"	3
GO:0034122	"GO:0034122"	"negative regulation of toll-like receptor signaling pathway"	"3/675"	"10/4329"	0.195231	0.515724	0.436569	"Cd300lf/Gramd4/Mfhas1"	3
GO:0034383	"GO:0034383"	"low-density lipoprotein particle clearance"	"3/675"	"10/4329"	0.195231	0.515724	0.436569	"Nr1h4/Adipoq/Mylip"	3
GO:0034755	"GO:0034755"	"iron ion transmembrane transport"	"3/675"	"10/4329"	0.195231	0.515724	0.436569	"Lcn2/Slc39a14/Slc25a28"	3
GO:0043331	"GO:0043331"	"response to dsRNA"	"3/675"	"10/4329"	0.195231	0.515724	0.436569	"Ticam1/Pmaip1/Ddx21"	3
GO:0046339	"GO:0046339"	"diacylglycerol metabolic process"	"3/675"	"10/4329"	0.195231	0.515724	0.436569	"Dgkh/Pnpla2/Avil"	3
GO:0050926	"GO:0050926"	"regulation of positive chemotaxis"	"3/675"	"10/4329"	0.195231	0.515724	0.436569	"Pgf/Ager/Vegfd"	3
GO:0050927	"GO:0050927"	"positive regulation of positive chemotaxis"	"3/675"	"10/4329"	0.195231	0.515724	0.436569	"Pgf/Ager/Vegfd"	3
GO:0050982	"GO:0050982"	"detection of mechanical stimulus"	"3/675"	"10/4329"	0.195231	0.515724	0.436569	"Asic3/Tmem120a/Myc"	3
GO:0050995	"GO:0050995"	"negative regulation of lipid catabolic process"	"3/675"	"10/4329"	0.195231	0.515724	0.436569	"Il1b/Cidea/Akt1"	3
GO:0071985	"GO:0071985"	"multivesicular body sorting pathway"	"3/675"	"10/4329"	0.195231	0.515724	0.436569	"Exph5/Tmem50a/Rab27a"	3
GO:1901739	"GO:1901739"	"regulation of myoblast fusion"	"3/675"	"10/4329"	0.195231	0.515724	0.436569	"Scgb3a1/Myog/Il4ra"	3
GO:2000036	"GO:2000036"	"regulation of stem cell population maintenance"	"3/675"	"10/4329"	0.195231	0.515724	0.436569	"Tal1/Tead4/Myc"	3
GO:2000178	"GO:2000178"	"negative regulation of neural precursor cell proliferation"	"3/675"	"10/4329"	0.195231	0.515724	0.436569	"Btg2/Il1b/Bdnf"	3
GO:2000406	"GO:2000406"	"positive regulation of T cell migration"	"3/675"	"10/4329"	0.195231	0.515724	0.436569	"Adam8/Spn/Cxcl13"	3
GO:0009394	"GO:0009394"	"2'-deoxyribonucleotide metabolic process"	"4/675"	"15/4329"	0.195684	0.515724	0.436569	"Upp1/Gda/Dpyd/Nudt16"	4
GO:0010923	"GO:0010923"	"negative regulation of phosphatase activity"	"4/675"	"15/4329"	0.195684	0.515724	0.436569	"Cry2/Ppp1r15a/Ppp1r9b/Lpin1"	4
GO:0019692	"GO:0019692"	"deoxyribose phosphate metabolic process"	"4/675"	"15/4329"	0.195684	0.515724	0.436569	"Upp1/Gda/Dpyd/Nudt16"	4
GO:0019748	"GO:0019748"	"secondary metabolic process"	"4/675"	"15/4329"	0.195684	0.515724	0.436569	"Myo5a/Cyp1b1/Fmo2/Ddt"	4
GO:0021766	"GO:0021766"	"hippocampus development"	"4/675"	"15/4329"	0.195684	0.515724	0.436569	"Btg2/Hsd3b3/Nr4a3/Sema6b"	4
GO:0030521	"GO:0030521"	"androgen receptor signaling pathway"	"4/675"	"15/4329"	0.195684	0.515724	0.436569	"Foxh1/Foxp1/Zmiz1/Daxx"	4
GO:0032615	"GO:0032615"	"interleukin-12 production"	"4/675"	"15/4329"	0.195684	0.515724	0.436569	"Ager/Ltb/Foxp1/Prkcd"	4
GO:0032731	"GO:0032731"	"positive regulation of interleukin-1 beta production"	"4/675"	"15/4329"	0.195684	0.515724	0.436569	"Ager/Malt1/Tyrobp/Hspb1"	4
GO:0045648	"GO:0045648"	"positive regulation of erythrocyte differentiation"	"4/675"	"15/4329"	0.195684	0.515724	0.436569	"Tal1/Hmgb2/Acvr1b/Foxo3"	4
GO:0045665	"GO:0045665"	"negative regulation of neuron differentiation"	"4/675"	"15/4329"	0.195684	0.515724	0.436569	"Il1b/Eif2ak4/Bex1/Foxo3"	4
GO:0048599	"GO:0048599"	"oocyte development"	"4/675"	"15/4329"	0.195684	0.515724	0.436569	"Ptk2b/Inhbb/Edn1/Foxo3"	4
GO:0050858	"GO:0050858"	"negative regulation of antigen receptor-mediated signaling pathway"	"4/675"	"15/4329"	0.195684	0.515724	0.436569	"Lgals3/Lilrb4b/Ptpn22/Lilrb4a"	4
GO:0051851	"GO:0051851"	"modulation by host of symbiont process"	"4/675"	"15/4329"	0.195684	0.515724	0.436569	"Sap30/Eif2ak4/Ctdp1/Chd1"	4
GO:0061005	"GO:0061005"	"cell differentiation involved in kidney development"	"4/675"	"15/4329"	0.195684	0.515724	0.436569	"Mmp9/Klf15/Gdnf/Adipoq"	4
GO:0061178	"GO:0061178"	"regulation of insulin secretion involved in cellular response to glucose stimulus"	"4/675"	"15/4329"	0.195684	0.515724	0.436569	"Nr1h4/Pim3/Sidt2/Ucp2"	4
GO:0070265	"GO:0070265"	"necrotic cell death"	"4/675"	"15/4329"	0.195684	0.515724	0.436569	"Pygl/Bnip3/Fas/Ninj1"	4
GO:0071277	"GO:0071277"	"cellular response to calcium ion"	"4/675"	"15/4329"	0.195684	0.515724	0.436569	"Junb/Scn5a/Trpm2/Fosb"	4
GO:0071604	"GO:0071604"	"transforming growth factor beta production"	"4/675"	"15/4329"	0.195684	0.515724	0.436569	"Ltbp3/Ltbp1/Wnt11/Tyrobp"	4
GO:1902108	"GO:1902108"	"regulation of mitochondrial membrane permeability involved in apoptotic process"	"4/675"	"15/4329"	0.195684	0.515724	0.436569	"Bnip3/Pmaip1/Bnip3l/Hip1r"	4
GO:0015850	"GO:0015850"	"organic hydroxy compound transport"	"15/675"	"76/4329"	0.195979	0.516211	0.436981	"Nr1h4/Slc10a6/Agt/Agtr1a/Myo5a/Lgals3/Soat2/Npc1/Igfbp3/Gdnf/Chrna4/Chrnb2/Adipoq/Prkcb/Myc"	15
GO:0046165	"GO:0046165"	"alcohol biosynthetic process"	"9/675"	"42/4329"	0.197691	0.51995	0.440146	"Itpkc/Sphk1/Got1/Fdft1/Cyp27a1/Ptk2b/Por/Plek/Ip6k3"	9
GO:0009062	"GO:0009062"	"fatty acid catabolic process"	"7/675"	"31/4329"	0.198399	0.51995	0.440146	"Irs2/Hacl1/Akt1/Acox1/Adipoq/Lpin1/Mtor"	7
GO:0010324	"GO:0010324"	"membrane invagination"	"7/675"	"31/4329"	0.198399	0.51995	0.440146	"Rac2/Siglece/Bin2/Itgam/Ager/Hgs/Itgb2"	7
GO:0031397	"GO:0031397"	"negative regulation of protein ubiquitination"	"7/675"	"31/4329"	0.198399	0.51995	0.440146	"Sox4/Akt1/Rasd2/Per2/Sqstm1/Ivns1abp/Mtor"	7
GO:0032233	"GO:0032233"	"positive regulation of actin filament bundle assembly"	"7/675"	"31/4329"	0.198399	0.51995	0.440146	"Sorbs3/Wnt11/Gpr65/Sdc4/Rgcc/Plek/Mtor"	7
GO:0042303	"GO:0042303"	"molting cycle"	"7/675"	"31/4329"	0.198399	0.51995	0.440146	"Runx1/Ctsl/Myo5a/Akt1/Per1/Acvr1b/Arntl"	7
GO:0042633	"GO:0042633"	"hair cycle"	"7/675"	"31/4329"	0.198399	0.51995	0.440146	"Runx1/Ctsl/Myo5a/Akt1/Per1/Acvr1b/Arntl"	7
GO:0043648	"GO:0043648"	"dicarboxylic acid metabolic process"	"7/675"	"31/4329"	0.198399	0.51995	0.440146	"Nr1h4/Glul/Hoga1/Got1/Gclm/Ass1/Prodh"	7
GO:0070509	"GO:0070509"	"calcium ion import"	"7/675"	"31/4329"	0.198399	0.51995	0.440146	"Cacna1i/Agtr1a/Lgals3/Trpm2/Akt1/Stc1/Serpine1"	7
GO:0030308	"GO:0030308"	"negative regulation of cell growth"	"16/675"	"82/4329"	0.199039	0.521335	0.441319	"Sesn1/Ifrd1/Agt/Cdkn1a/Mecp2/Wnt11/Ctdp1/Cirbp/Tspyl2/Foxp1/Cth/Sertad2/Ppp1r9b/Sema6b/Acvr1b/Ulk1"	16
GO:0110148	"GO:0110148"	"biomineralization"	"12/675"	"59/4329"	0.199179	0.521411	0.441383	"Nfe2/Ccr1/Mmp13/Ltbp3/Wnt11/Cebpb/Sbds/Klf10/Tbx1/Ptk2b/Slc20a1/Sbno2"	12
GO:0048638	"GO:0048638"	"regulation of developmental growth"	"26/675"	"141/4329"	0.201106	0.52616	0.445402	"Plac8/Myh6/Gdf5/Pim1/Ifrd1/Agt/Cdkn1a/Musk/Dusp9/Sgip1/Akt1/Mecp2/Ctdp1/Igf1r/Foxp1/Ikzf1/Twf2/Serpine1/Sema6b/Edn1/Bdnf/Daxx/Siah1a/Ulk1/Chd7/Mtor"	26
GO:0008202	"GO:0008202"	"steroid metabolic process"	"17/675"	"88/4329"	0.201619	0.527208	0.44629	"Nr1h4/Dhrs9/Agt/Agtr1a/Cyp1b1/Ppargc1a/Soat2/Npc1/Mecp2/Fdft1/Cyp27a1/Igf1r/Hsd3b3/Rorc/Rora/Sf1/Por"	17
GO:0044283	"GO:0044283"	"small molecule biosynthetic process"	"29/675"	"159/4329"	0.202241	0.528539	0.447416	"Itpkc/Sik1/Slc39a14/Acss1/Dhrs9/Glul/Agt/Myo5a/Il1b/Ppargc1a/Atf3/Sphk1/Coq8b/Foxo1/Hoga1/Got1/Fdft1/Cyp27a1/Ass1/Per2/Ptk2b/Cth/Adipoq/Edn1/Por/Plek/Erfe/Trib3/Ip6k3"	29
GO:0045927	"GO:0045927"	"positive regulation of growth"	"18/675"	"94/4329"	0.203794	0.5323	0.4506	"Pim1/Slc25a33/Agt/Musk/Sphk1/Sgip1/Akt1/Mecp2/Igf1r/Ptk2b/Ikzf1/Twf2/Serpine1/Edn1/Bdnf/Adnp2/Chd7/Mtor"	18
GO:0002244	"GO:0002244"	"hematopoietic progenitor cell differentiation"	"10/675"	"48/4329"	0.20525	0.535206	0.45306	"Rbm47/Cebpd/Ap3b1/Tal1/Runx1/Sox4/Spi1/Ptprc/Sbds/Kcnab2"	10
GO:0031398	"GO:0031398"	"positive regulation of protein ubiquitination"	"10/675"	"48/4329"	0.20525	0.535206	0.45306	"Ubb/Rchy1/Sphk1/Fam107a/Arrdc3/Pttg1ip/Ptpn22/Ticam1/Trib3/Arrdc4"	10
GO:0120032	"GO:0120032"	"regulation of plasma membrane bounded cell projection assembly"	"10/675"	"48/4329"	0.20525	0.535206	0.45306	"Rac2/Trpm2/Odf2/Kank1/Twf2/Bin3/Pik3r1/Avil/Prkcd/Mtor"	10
GO:0040008	"GO:0040008"	"regulation of growth"	"43/675"	"244/4329"	0.20735	0.54038	0.45744	"Plac8/Sesn1/Myh6/Gdf5/Pim1/Slc25a33/Ifrd1/Agt/Cdkn1a/Bcl2l1/Musk/Sphk1/Fam107a/Csf2rb/Dusp9/Sgip1/Igfbp3/Akt1/Mecp2/Wnt11/Ctdp1/Cirbp/Tspyl2/Igf1r/Foxp1/Ptk2b/Ikzf1/Cth/Sertad2/Twf2/Serpine1/Ppp1r9b/Sema6b/Edn1/Bdnf/Prkcb/Daxx/Acvr1b/Adnp2/Siah1a/Ulk1/Chd7/Mtor"	43
GO:0051130	"GO:0051130"	"positive regulation of cellular component organization"	"60/675"	"348/4329"	0.2083	0.541715	0.45857	"S100a9/Doc2b/Lcn2/Mmp9/Spidr/Tal1/Scgb3a1/Hck/Rac2/Ppp1r15a/Agt/Lgals3/Plaur/Bcl2l1/Il1b/Ppargc1a/Musk/Ager/Sphk1/Baiap2l1/Lmod2/Sgip1/Coro1a/Sorbs3/Gmfg/Setdb2/Mecp2/Bnip3/Wnt11/Gpr65/Fas/Resf1/Sdc4/Cd14/Igf1r/Pmaip1/Gda/Ptk2b/Ikzf1/Lcp1/Twf2/Serpine1/Pik3r1/Avil/Tyrobp/Il4ra/Hspb1/Hip1r/Edn1/Bdnf/Rgcc/Jmy/Plek/Whamm/Sfpq/Ulk1/Hoxa13/Cxcl13/Ptprf/Mtor"	60
GO:0000422	"GO:0000422"	"autophagy of mitochondrion"	"6/675"	"26/4329"	0.209191	0.541715	0.45857	"Gabarapl1/Retreg1/Bnip3/Sqstm1/Bnip3l/Ulk1"	6
GO:0003281	"GO:0003281"	"ventricular septum development"	"6/675"	"26/4329"	0.209191	0.541715	0.45857	"Sox4/Aplnr/Ltbp1/Hectd1/Wnt11/Hoxa13"	6
GO:0006911	"GO:0006911"	"phagocytosis	engulfment"	"6/675"	"26/4329"	0.209191	0.541715	0.45857	"Rac2/Siglece/Bin2/Itgam/Ager/Itgb2"	6
GO:0010658	"GO:0010658"	"striated muscle cell apoptotic process"	"6/675"	"26/4329"	0.209191	0.541715	0.45857	"Cxcr2/Acot1/Fbxo32/Agt/Igfbp3/Bnip3"	6
GO:0014911	"GO:0014911"	"positive regulation of smooth muscle cell migration"	"6/675"	"26/4329"	0.209191	0.541715	0.45857	"Agt/Myo5a/Cyp1b1/Ager/Nr4a3/Myc"	6
GO:0043242	"GO:0043242"	"negative regulation of protein-containing complex disassembly"	"6/675"	"26/4329"	0.209191	0.541715	0.45857	"Lmod2/Per2/Twf2/Avil/Sptb/Sptbn1"	6
GO:0050871	"GO:0050871"	"positive regulation of B cell activation"	"6/675"	"26/4329"	0.209191	0.541715	0.45857	"Irs2/Cdkn1a/Ptprc/Ticam1/Chrnb2/Tnip2"	6
GO:0060415	"GO:0060415"	"muscle tissue morphogenesis"	"6/675"	"26/4329"	0.209191	0.541715	0.45857	"Myh6/Foxh1/Tnnt2/Tbx1/Tnni1/Chd7"	6
GO:0061726	"GO:0061726"	"mitochondrion disassembly"	"6/675"	"26/4329"	0.209191	0.541715	0.45857	"Gabarapl1/Retreg1/Bnip3/Sqstm1/Bnip3l/Ulk1"	6
GO:0007292	"GO:0007292"	"female gamete generation"	"8/675"	"37/4329"	0.209483	0.541715	0.45857	"Ubb/Agt/Hsf2bp/Ptk2b/Zmiz1/Inhbb/Edn1/Foxo3"	8
GO:0032091	"GO:0032091"	"negative regulation of protein binding"	"8/675"	"37/4329"	0.209483	0.541715	0.45857	"Cdkn1a/Slpi/Akt1/Mecp2/Adipoq/Xirp1/Myc/Ptprf"	8
GO:0043280	"GO:0043280"	"positive regulation of cysteine-type endopeptidase activity involved in apoptotic process"	"8/675"	"37/4329"	0.209483	0.541715	0.45857	"S100a8/S100a9/Malt1/Fas/Gramd4/Pmaip1/Hip1r/Myc"	8
GO:0045833	"GO:0045833"	"negative regulation of lipid metabolic process"	"8/675"	"37/4329"	0.209483	0.541715	0.45857	"Nr1h4/Sik1/Il1b/Cidea/Sphk1/Akt1/Lpin1/Trib3"	8
GO:0016053	"GO:0016053"	"organic acid biosynthetic process"	"15/675"	"77/4329"	0.210692	0.54424	0.460708	"Acss1/Dhrs9/Glul/Agt/Myo5a/Il1b/Sphk1/Hoga1/Got1/Cyp27a1/Ass1/Per2/Cth/Edn1/Trib3"	15
GO:0046394	"GO:0046394"	"carboxylic acid biosynthetic process"	"15/675"	"77/4329"	0.210692	0.54424	0.460708	"Acss1/Dhrs9/Glul/Agt/Myo5a/Il1b/Sphk1/Hoga1/Got1/Cyp27a1/Ass1/Per2/Cth/Edn1/Trib3"	15
GO:0044403	"GO:0044403"	"biological process involved in symbiotic interaction"	"11/675"	"54/4329"	0.211278	0.545452	0.461733	"Pglyrp1/Ifitm1/Ctsl/Agtr1a/Npc1/Sap30/Eif2ak4/Ncf1/Ctdp1/Uvrag/Chd1"	11
GO:0045787	"GO:0045787"	"positive regulation of cell cycle"	"16/675"	"83/4329"	0.2133	0.550368	0.465895	"Tal1/Pim1/Eif4ebp1/Il1b/Sphk1/Dync1li1/Akt1/Mecp2/Igf1r/Nr4a3/Cspp1/Edn1/Myc/Rgcc/Sfpq/Hoxa13"	16
GO:0022414	"GO:0022414"	"reproductive process"	"53/675"	"306/4329"	0.215127	0.553977	0.46895	"Nfe2/Osbp2/Mmp9/Ap3b1/Runx1/Junb/Adamts2/Ctsl/Ggn/Hmgb2/Ubb/Agt/Plaur/Bcl2l1/Il1b/Phc2/Hectd1/Dmxl2/Spata24/Tead4/Akt1/Armc2/Cebpb/Hsf2bp/Acox1/Zbtb16/Igf1r/Odf2/Ptk2b/Zmiz1/Inhbb/Crebrf/Acr/Serpine1/Mnd1/Map7/Cbx2/Edn1/Acvr1b/Sf1/Arntl/Foxo3/Brip1/Adig/Siah1a/Catsper4/Spata5/Chd7/Hoxa13/Ccdc136/Mapk1ip1/Mtor/Ggnbp2"	53
GO:0044087	"GO:0044087"	"regulation of cellular component biogenesis"	"53/675"	"306/4329"	0.215127	0.553977	0.46895	"Spidr/Tal1/Hck/Rac2/Eif4ebp1/Agt/Aplnr/Lgals3/Il1b/Musk/Sphk1/Hgs/Trpm2/Baiap2l1/Fam107a/Lmod2/Coro1a/Sorbs3/Gmfg/Setdb2/Mecp2/Wnt11/Gpr65/Fas/Resf1/Sdc4/Ticam1/Napb/Odf2/Gda/Ptk2b/Ikzf1/Kank1/Lcp1/Chrnb2/Twf2/Bin3/Pik3r1/Avil/Sptb/Sptbn1/Hip1r/Bdnf/Cyfip2/Rgcc/Jmy/Plek/Whamm/Ulk1/Prkcd/Cxcl13/Mtor/Prkcz"	53
GO:0061448	"GO:0061448"	"connective tissue development"	"18/675"	"95/4329"	0.21725	0.553977	0.46895	"Il6ra/Nr1h4/Slc39a14/Runx1/Gdf5/Mmp13/Arid5a/Ubb/Ppargc1a/Spi1/Ltbp3/Mustn1/Arrdc3/Zbtb16/Rorc/Stc1/Edn1/Por"	18
GO:0030518	"GO:0030518"	"intracellular steroid hormone receptor signaling pathway"	"9/675"	"43/4329"	0.217919	0.553977	0.46895	"Cry2/Per1/Foxh1/Foxp1/Zmiz1/Bdnf/Daxx/Arntl/Calcoco1"	9
GO:0046620	"GO:0046620"	"regulation of organ growth"	"9/675"	"43/4329"	0.217919	0.553977	0.46895	"Myh6/Pim1/Agt/Dusp9/Akt1/Ctdp1/Foxp1/Edn1/Mtor"	9
GO:2001056	"GO:2001056"	"positive regulation of cysteine-type endopeptidase activity"	"9/675"	"43/4329"	0.217919	0.553977	0.46895	"S100a8/S100a9/Malt1/Fas/Gramd4/Pmaip1/Hip1r/Myc/Cyfip2"	9
GO:0007018	"GO:0007018"	"microtubule-based movement"	"13/675"	"66/4329"	0.22007	0.553977	0.46895	"Ap3b1/Ubb/Myo5a/Dync1li1/Mecp2/Armc2/Arl8a/Kif21b/Hspb1/Kif24/Sfpq/Catsper4/Prkcz"	13
GO:0003298	"GO:0003298"	"physiological muscle hypertrophy"	"5/675"	"21/4329"	0.220232	0.553977	0.46895	"Agt/Ctdp1/Foxp1/Edn1/Mtor"	5
GO:0003301	"GO:0003301"	"physiological cardiac muscle hypertrophy"	"5/675"	"21/4329"	0.220232	0.553977	0.46895	"Agt/Ctdp1/Foxp1/Edn1/Mtor"	5
GO:0007584	"GO:0007584"	"response to nutrient"	"5/675"	"21/4329"	0.220232	0.553977	0.46895	"Nr1h4/Pim1/Aacs/Dpyd/Mtor"	5
GO:0021761	"GO:0021761"	"limbic system development"	"5/675"	"21/4329"	0.220232	0.553977	0.46895	"Btg2/Ubb/Hsd3b3/Nr4a3/Sema6b"	5
GO:0031016	"GO:0031016"	"pancreas development"	"5/675"	"21/4329"	0.220232	0.553977	0.46895	"Il6ra/Sox4/Igf1r/Sidt2/Arntl"	5
GO:0032330	"GO:0032330"	"regulation of chondrocyte differentiation"	"5/675"	"21/4329"	0.220232	0.553977	0.46895	"Gdf5/Ltbp3/Mustn1/Zbtb16/Por"	5
GO:0035307	"GO:0035307"	"positive regulation of protein dephosphorylation"	"5/675"	"21/4329"	0.220232	0.553977	0.46895	"Ppp1r15a/Pirb/Cd33/Ptprc/Prkcd"	5
GO:0046460	"GO:0046460"	"neutral lipid biosynthetic process"	"5/675"	"21/4329"	0.220232	0.553977	0.46895	"Nr1h4/Sik1/Pnpla2/Avil/Lpin1"	5
GO:0046463	"GO:0046463"	"acylglycerol biosynthetic process"	"5/675"	"21/4329"	0.220232	0.553977	0.46895	"Nr1h4/Sik1/Pnpla2/Avil/Lpin1"	5
GO:0048645	"GO:0048645"	"animal organ formation"	"5/675"	"21/4329"	0.220232	0.553977	0.46895	"Pim1/Wnt11/Foxh1/Gdnf/Tbx1"	5
GO:0050766	"GO:0050766"	"positive regulation of phagocytosis"	"5/675"	"21/4329"	0.220232	0.553977	0.46895	"Cd300lf/Il1b/Ager/Ptprc/Rab27a"	5
GO:0061049	"GO:0061049"	"cell growth involved in cardiac muscle cell development"	"5/675"	"21/4329"	0.220232	0.553977	0.46895	"Agt/Ctdp1/Foxp1/Edn1/Mtor"	5
GO:2000134	"GO:2000134"	"negative regulation of G1/S transition of mitotic cell cycle"	"5/675"	"21/4329"	0.220232	0.553977	0.46895	"Gpnmb/Sox4/Cdkn1a/Fam107a/Zfp655"	5
GO:0009314	"GO:0009314"	"response to radiation"	"22/675"	"119/4329"	0.221635	0.553977	0.46895	"Sik1/Mmp9/Spidr/Trp53inp1/Cry2/Cdkn1a/Bcl2l1/Ptprc/Eif2ak4/Akt1/Mecp2/Per1/Cirbp/Per2/Pmaip1/Fbxl3/Chrnb2/Pik3r1/Rbm4b/Myc/Prkcd/Mtor"	22
GO:0006094	"GO:0006094"	"gluconeogenesis"	"7/675"	"32/4329"	0.222254	0.553977	0.46895	"Sik1/Slc39a14/Atf3/Foxo1/Per2/Adipoq/Erfe"	7
GO:0010921	"GO:0010921"	"regulation of phosphatase activity"	"7/675"	"32/4329"	0.222254	0.553977	0.46895	"Cry2/Ppp1r15a/Cd33/Ptprc/Ppp1r9b/Lpin1/Plek"	7
GO:0019319	"GO:0019319"	"hexose biosynthetic process"	"7/675"	"32/4329"	0.222254	0.553977	0.46895	"Sik1/Slc39a14/Atf3/Foxo1/Per2/Adipoq/Erfe"	7
GO:0032874	"GO:0032874"	"positive regulation of stress-activated MAPK cascade"	"7/675"	"32/4329"	0.222254	0.553977	0.46895	"Gadd45g/Il1b/Spi1/Ager/Sphk1/Mfhas1/Ptk2b"	7
GO:0000003	"GO:0000003"	"reproduction"	"53/675"	"307/4329"	0.222808	0.553977	0.46895	"Nfe2/Osbp2/Mmp9/Ap3b1/Runx1/Junb/Adamts2/Ctsl/Ggn/Hmgb2/Ubb/Agt/Plaur/Bcl2l1/Il1b/Phc2/Hectd1/Dmxl2/Spata24/Tead4/Akt1/Armc2/Cebpb/Hsf2bp/Acox1/Zbtb16/Igf1r/Odf2/Ptk2b/Zmiz1/Inhbb/Crebrf/Acr/Serpine1/Mnd1/Map7/Cbx2/Edn1/Acvr1b/Sf1/Arntl/Foxo3/Brip1/Adig/Siah1a/Catsper4/Spata5/Chd7/Hoxa13/Ccdc136/Mapk1ip1/Mtor/Ggnbp2"	53
GO:0001558	"GO:0001558"	"regulation of cell growth"	"28/675"	"155/4329"	0.223104	0.553977	0.46895	"Sesn1/Slc25a33/Ifrd1/Agt/Cdkn1a/Sphk1/Fam107a/Csf2rb/Igfbp3/Akt1/Mecp2/Wnt11/Ctdp1/Cirbp/Tspyl2/Foxp1/Ptk2b/Cth/Sertad2/Twf2/Ppp1r9b/Sema6b/Edn1/Bdnf/Acvr1b/Adnp2/Ulk1/Mtor"	28
GO:0017038	"GO:0017038"	"protein import"	"14/675"	"72/4329"	0.223274	0.553977	0.46895	"Cry2/Ipo9/Agt/Cdkn1a/Akt1/Pttg1ip/Ptpn22/Abra/Ing1/Sqstm1/Pik3r1/Txnip/Arntl/Prkcd"	14
GO:0043467	"GO:0043467"	"regulation of generation of precursor metabolites and energy"	"10/675"	"49/4329"	0.22446	0.553977	0.46895	"Ddit4/Irs2/Slc25a33/Myo5a/Ppargc1a/Myog/Akt1/Bnip3/Myc/Mtor"	10
GO:0060491	"GO:0060491"	"regulation of cell projection assembly"	"10/675"	"49/4329"	0.22446	0.553977	0.46895	"Rac2/Trpm2/Odf2/Kank1/Twf2/Bin3/Pik3r1/Avil/Prkcd/Mtor"	10
GO:0070588	"GO:0070588"	"calcium ion transmembrane transport"	"15/675"	"78/4329"	0.225883	0.553977	0.46895	"Sln/Agtr1a/Aplnr/Myo5a/Trpm2/Tmem37/Coro1a/Ptprc/Akt1/Ptpn22/Ptk2b/Sestd1/Edn1/Catsper4/Chd7"	15
GO:0006006	"GO:0006006"	"glucose metabolic process"	"16/675"	"84/4329"	0.228005	0.553977	0.46895	"Sik1/Slc39a14/Irs2/Atf3/Foxo1/Igfbp3/Akt1/Per2/Pmaip1/Rorc/Adipoq/Pik3r1/Rora/Myc/Erfe/Mtor"	16
GO:0061024	"GO:0061024"	"membrane organization"	"37/675"	"210/4329"	0.229116	0.553977	0.46895	"S100a9/Doc2b/Kcnip2/Ap3b1/Ctsl/Rac2/Siglece/Adam8/Bin2/Itgam/Abca4/Arfgap3/Bcl2l1/Musk/Ager/Sphk1/Hgs/Itgb2/Baiap2l1/Npc1/Sgip1/Coro1a/Ptprc/Akt1/Bnip3/Gdnf/Uvrag/Pmaip1/Bnip3l/Bin3/Sptb/Sptbn1/Hip1r/Rab20/Myc/Whamm/Prkcd"	37
GO:0048771	"GO:0048771"	"tissue remodeling"	"11/675"	"55/4329"	0.229599	0.553977	0.46895	"Mmp9/Gpnmb/Tmbim1/Rac2/Adam8/Agt/Ager/Ltbp3/Tbx1/Ptk2b/Chd7"	11
GO:0001569	"GO:0001569"	"branching involved in blood vessel morphogenesis"	"4/675"	"16/4329"	0.230887	0.553977	0.46895	"Fkbpl/Tbx1/Gna13/Edn1"	4
GO:0001825	"GO:0001825"	"blastocyst formation"	"4/675"	"16/4329"	0.230887	0.553977	0.46895	"Junb/Tead4/Sf3b6/Sf3b1"	4
GO:0003009	"GO:0003009"	"skeletal muscle contraction"	"4/675"	"16/4329"	0.230887	0.553977	0.46895	"Gaa/Myh14/Tnni1/Tnnt1"	4
GO:0003143	"GO:0003143"	"embryonic heart tube morphogenesis"	"4/675"	"16/4329"	0.230887	0.553977	0.46895	"Aplnr/Rnf207/Foxh1/Tbx6"	4
GO:0007566	"GO:0007566"	"embryo implantation"	"4/675"	"16/4329"	0.230887	0.553977	0.46895	"Mmp9/Ggn/Tead4/Acvr1b"	4
GO:0009994	"GO:0009994"	"oocyte differentiation"	"4/675"	"16/4329"	0.230887	0.553977	0.46895	"Ptk2b/Inhbb/Edn1/Foxo3"	4
GO:0010718	"GO:0010718"	"positive regulation of epithelial to mesenchymal transition"	"4/675"	"16/4329"	0.230887	0.553977	0.46895	"Il1b/Ager/Rgcc/Mtor"	4
GO:0015909	"GO:0015909"	"long-chain fatty acid transport"	"4/675"	"16/4329"	0.230887	0.553977	0.46895	"Irs2/Slc2a1/Akt1/Pla2g12a"	4
GO:0016925	"GO:0016925"	"protein sumoylation"	"4/675"	"16/4329"	0.230887	0.553977	0.46895	"Rasd2/Zmiz1/Tollip/Pias4"	4
GO:0032732	"GO:0032732"	"positive regulation of interleukin-1 production"	"4/675"	"16/4329"	0.230887	0.553977	0.46895	"Ager/Malt1/Tyrobp/Hspb1"	4
GO:0032873	"GO:0032873"	"negative regulation of stress-activated MAPK cascade"	"4/675"	"16/4329"	0.230887	0.553977	0.46895	"Foxo1/Akt1/Per1/Ptpn22"	4
GO:0043647	"GO:0043647"	"inositol phosphate metabolic process"	"4/675"	"16/4329"	0.230887	0.553977	0.46895	"Itpkc/Ptk2b/Plek/Ip6k3"	4
GO:0045471	"GO:0045471"	"response to ethanol"	"4/675"	"16/4329"	0.230887	0.553977	0.46895	"Trp53inp1/Aacs/Igf1r/Chrnb2"	4
GO:0045814	"GO:0045814"	"negative regulation of gene expression	epigenetic"	"4/675"	"16/4329"	0.230887	0.553977	0.46895	"Spi1/Setdb2/Resf1/Ezh1"	4
GO:0070303	"GO:0070303"	"negative regulation of stress-activated protein kinase signaling cascade"	"4/675"	"16/4329"	0.230887	0.553977	0.46895	"Foxo1/Akt1/Per1/Ptpn22"	4
GO:0072091	"GO:0072091"	"regulation of stem cell proliferation"	"4/675"	"16/4329"	0.230887	0.553977	0.46895	"Pim1/Hmgb2/Ltbp3/Ptprc"	4
GO:0089718	"GO:0089718"	"amino acid import across plasma membrane"	"4/675"	"16/4329"	0.230887	0.553977	0.46895	"Agt/Slc7a8/Per2/Prkcd"	4
GO:0090278	"GO:0090278"	"negative regulation of peptide hormone secretion"	"4/675"	"16/4329"	0.230887	0.553977	0.46895	"Mtnr1b/Pim3/Inhbb/Ucp2"	4
GO:0090303	"GO:0090303"	"positive regulation of wound healing"	"4/675"	"16/4329"	0.230887	0.553977	0.46895	"S100a9/Kank1/Serpine1/Mtor"	4
GO:0098661	"GO:0098661"	"inorganic anion transmembrane transport"	"4/675"	"16/4329"	0.230887	0.553977	0.46895	"Gabrr1/Slc20a1/Gabrr2/Mtor"	4
GO:0120163	"GO:0120163"	"negative regulation of cold-induced thermogenesis"	"4/675"	"16/4329"	0.230887	0.553977	0.46895	"Cidea/Arrdc3/Adipoq/Arntl"	4
GO:1903793	"GO:1903793"	"positive regulation of anion transport"	"4/675"	"16/4329"	0.230887	0.553977	0.46895	"Agt/Il1b/Cebpb/Edn1"	4
GO:0000910	"GO:0000910"	"cytokinesis"	"8/675"	"38/4329"	0.231779	0.553977	0.46895	"Bcl2l1/Igf1r/Klhl21/Uvrag/Bin3/Sptbn1/Cspp1/Daxx"	8
GO:0019233	"GO:0019233"	"sensory perception of pain"	"8/675"	"38/4329"	0.231779	0.553977	0.46895	"Retreg1/Mecp2/Asic3/Chrna4/Chrnb2/Tmem120a/Edn1/Mtor"	8
GO:0021953	"GO:0021953"	"central nervous system neuron differentiation"	"8/675"	"38/4329"	0.231779	0.553977	0.46895	"Btg2/Tal1/Sox4/Ubb/Zmiz1/Chrnb2/Rora/Ulk1"	8
GO:0016049	"GO:0016049"	"cell growth"	"32/675"	"180/4329"	0.232332	0.553977	0.46895	"Sesn1/Slc25a33/Ifrd1/Agt/Cdkn1a/Sphk1/Fam107a/Csf2rb/Igfbp3/Eif2ak4/Akt1/Mecp2/Wnt11/Ctdp1/Cirbp/Tspyl2/Foxp1/Ptk2b/Cth/Sertad2/Twf2/Bin3/Ppp1r9b/Sema6b/Edn1/Bdnf/Acvr1b/Cyfip2/Adnp2/Ulk1/Mtor/Prkcz"	32
GO:0051052	"GO:0051052"	"regulation of DNA metabolic process"	"20/675"	"108/4329"	0.233025	0.553977	0.46895	"Spidr/Cdkn1a/Cyp1b1/Ppargc1a/Spi1/Cidea/Slc15a4/Ptprc/Igfbp3/Akt1/Mecp2/Cyren/Igf1r/Ptk2b/Adipoq/Smg1/Parp4/Myc/Rgcc/Prkcd"	20
GO:0051054	"GO:0051054"	"positive regulation of DNA metabolic process"	"12/675"	"61/4329"	0.233669	0.553977	0.46895	"Spidr/Cyp1b1/Ppargc1a/Ptprc/Igfbp3/Akt1/Mecp2/Igf1r/Ptk2b/Myc/Rgcc/Prkcd"	12
GO:0014013	"GO:0014013"	"regulation of gliogenesis"	"6/675"	"27/4329"	0.236119	0.553977	0.46895	"Il1b/Mecp2/Fas/Idh2/Myc/Mtor"	6
GO:0033143	"GO:0033143"	"regulation of intracellular steroid hormone receptor signaling pathway"	"6/675"	"27/4329"	0.236119	0.553977	0.46895	"Cry2/Per1/Foxh1/Foxp1/Bdnf/Arntl"	6
GO:0034103	"GO:0034103"	"regulation of tissue remodeling"	"6/675"	"27/4329"	0.236119	0.553977	0.46895	"Gpnmb/Tmbim1/Adam8/Agt/Ager/Ltbp3"	6
GO:0035306	"GO:0035306"	"positive regulation of dephosphorylation"	"6/675"	"27/4329"	0.236119	0.553977	0.46895	"Ppp1r15a/Pirb/Cd33/Ptprc/Plek/Prkcd"	6
GO:0048644	"GO:0048644"	"muscle organ morphogenesis"	"6/675"	"27/4329"	0.236119	0.553977	0.46895	"Myh6/Foxh1/Tnnt2/Tbx1/Tnni1/Chd7"	6
GO:0090559	"GO:0090559"	"regulation of membrane permeability"	"6/675"	"27/4329"	0.236119	0.553977	0.46895	"Bcl2l1/Bnip3/Pmaip1/Bnip3l/Hip1r/Mtor"	6
GO:1901879	"GO:1901879"	"regulation of protein depolymerization"	"6/675"	"27/4329"	0.236119	0.553977	0.46895	"Lmod2/Twf2/Avil/Sptb/Sptbn1/Plek"	6
GO:1903313	"GO:1903313"	"positive regulation of mRNA metabolic process"	"6/675"	"27/4329"	0.236119	0.553977	0.46895	"Btg2/Zfp36/Cirbp/Rbm3/Noct/Mex3d"	6
GO:0080135	"GO:0080135"	"regulation of cellular response to stress"	"39/675"	"223/4329"	0.236855	0.553977	0.46895	"Hk3/Spidr/Itgam/Ppp1r15a/Gadd45g/Bcl2l1/Il1b/Spi1/Ager/Sphk1/Trpm2/Foxo1/Pik3cb/Akt1/Pttg1ip/Per1/Ern1/Fas/Ptpn22/Cyren/Igf1r/Pmaip1/Foxp1/Mfhas1/Ptk2b/Crebrf/Hbb-b1/Pik3r1/Smg1/Hspb1/Nr4a3/Nsmce1/Arntl/Myc/Foxo3/Sfpq/Pias4/Prkcd/Ptprf"	39
GO:0000289	"GO:0000289"	"nuclear-transcribed mRNA poly(A) tail shortening"	"2/675"	"6/4329"	0.237451	0.553977	0.46895	"Btg2/Zfp36"	2
GO:0000413	"GO:0000413"	"protein peptidyl-prolyl isomerization"	"2/675"	"6/4329"	0.237451	0.553977	0.46895	"Fkbp5/Ppig"	2
GO:0002052	"GO:0002052"	"positive regulation of neuroblast proliferation"	"2/675"	"6/4329"	0.237451	0.553977	0.46895	"Wdr62/Bex1"	2
GO:0002830	"GO:0002830"	"positive regulation of type 2 immune response"	"2/675"	"6/4329"	0.237451	0.553977	0.46895	"Il4ra/Prkcz"	2
GO:0002923	"GO:0002923"	"regulation of humoral immune response mediated by circulating immunoglobulin"	"2/675"	"6/4329"	0.237451	0.553977	0.46895	"Hpx/Ptprc"	2
GO:0003309	"GO:0003309"	"type B pancreatic cell differentiation"	"2/675"	"6/4329"	0.237451	0.553977	0.46895	"Sidt2/Arntl"	2
GO:0003323	"GO:0003323"	"type B pancreatic cell development"	"2/675"	"6/4329"	0.237451	0.553977	0.46895	"Sidt2/Arntl"	2
GO:0006026	"GO:0006026"	"aminoglycan catabolic process"	"2/675"	"6/4329"	0.237451	0.553977	0.46895	"Pglyrp1/Chil1"	2
GO:0006244	"GO:0006244"	"pyrimidine nucleotide catabolic process"	"2/675"	"6/4329"	0.237451	0.553977	0.46895	"Upp1/Dpyd"	2
GO:0006309	"GO:0006309"	"apoptotic DNA fragmentation"	"2/675"	"6/4329"	0.237451	0.553977	0.46895	"Cidea/Igfbp3"	2
GO:0006857	"GO:0006857"	"oligopeptide transport"	"2/675"	"6/4329"	0.237451	0.553977	0.46895	"Slc15a4/Mgst1"	2
GO:0007175	"GO:0007175"	"negative regulation of epidermal growth factor-activated receptor activity"	"2/675"	"6/4329"	0.237451	0.553977	0.46895	"Errfi1/Gprc5a"	2
GO:0008215	"GO:0008215"	"spermine metabolic process"	"2/675"	"6/4329"	0.237451	0.553977	0.46895	"Paox/Sat1"	2
GO:0009084	"GO:0009084"	"glutamine family amino acid biosynthetic process"	"2/675"	"6/4329"	0.237451	0.553977	0.46895	"Glul/Ass1"	2
GO:0009128	"GO:0009128"	"purine nucleoside monophosphate catabolic process"	"2/675"	"6/4329"	0.237451	0.553977	0.46895	"Ampd3/Gda"	2
GO:0009169	"GO:0009169"	"purine ribonucleoside monophosphate catabolic process"	"2/675"	"6/4329"	0.237451	0.553977	0.46895	"Ampd3/Gda"	2
GO:0009176	"GO:0009176"	"pyrimidine deoxyribonucleoside monophosphate metabolic process"	"2/675"	"6/4329"	0.237451	0.553977	0.46895	"Upp1/Dpyd"	2
GO:0009187	"GO:0009187"	"cyclic nucleotide metabolic process"	"2/675"	"6/4329"	0.237451	0.553977	0.46895	"Pde9a/Rora"	2
GO:0009220	"GO:0009220"	"pyrimidine ribonucleotide biosynthetic process"	"2/675"	"6/4329"	0.237451	0.553977	0.46895	"Ctps2/Upp1"	2
GO:0009404	"GO:0009404"	"toxin metabolic process"	"2/675"	"6/4329"	0.237451	0.553977	0.46895	"Cyp1b1/Fmo2"	2
GO:0010616	"GO:0010616"	"negative regulation of cardiac muscle adaptation"	"2/675"	"6/4329"	0.237451	0.553977	0.46895	"Foxo1/Errfi1"	2
GO:0010763	"GO:0010763"	"positive regulation of fibroblast migration"	"2/675"	"6/4329"	0.237451	0.553977	0.46895	"Ager/Akt1"	2
GO:0010889	"GO:0010889"	"regulation of sequestering of triglyceride"	"2/675"	"6/4329"	0.237451	0.553977	0.46895	"Cidea/Pnpla2"	2
GO:0010918	"GO:0010918"	"positive regulation of mitochondrial membrane potential"	"2/675"	"6/4329"	0.237451	0.553977	0.46895	"Akt1/Myc"	2
GO:0010919	"GO:0010919"	"regulation of inositol phosphate biosynthetic process"	"2/675"	"6/4329"	0.237451	0.553977	0.46895	"Ptk2b/Plek"	2
GO:0010984	"GO:0010984"	"regulation of lipoprotein particle clearance"	"2/675"	"6/4329"	0.237451	0.553977	0.46895	"Nr1h4/Mylip"	2
GO:0015816	"GO:0015816"	"glycine transport"	"2/675"	"6/4329"	0.237451	0.553977	0.46895	"Slc7a8/Slc6a17"	2
GO:0016578	"GO:0016578"	"histone deubiquitination"	"2/675"	"6/4329"	0.237451	0.553977	0.46895	"Epop/Usp3"	2
GO:0018119	"GO:0018119"	"peptidyl-cysteine S-nitrosylation"	"2/675"	"6/4329"	0.237451	0.553977	0.46895	"S100a8/S100a9"	2
GO:0021533	"GO:0021533"	"cell differentiation in hindbrain"	"2/675"	"6/4329"	0.237451	0.553977	0.46895	"Rora/Ulk1"	2
GO:0021692	"GO:0021692"	"cerebellar Purkinje cell layer morphogenesis"	"2/675"	"6/4329"	0.237451	0.553977	0.46895	"Coq8b/Rora"	2
GO:0030238	"GO:0030238"	"male sex determination"	"2/675"	"6/4329"	0.237451	0.553977	0.46895	"Igf1r/Sf1"	2
GO:0030878	"GO:0030878"	"thyroid gland development"	"2/675"	"6/4329"	0.237451	0.553977	0.46895	"Tbx1/Edn1"	2
GO:0031069	"GO:0031069"	"hair follicle morphogenesis"	"2/675"	"6/4329"	0.237451	0.553977	0.46895	"Runx1/Ctsl"	2
GO:0031445	"GO:0031445"	"regulation of heterochromatin assembly"	"2/675"	"6/4329"	0.237451	0.553977	0.46895	"Setdb2/Resf1"	2
GO:0031649	"GO:0031649"	"heat generation"	"2/675"	"6/4329"	0.237451	0.553977	0.46895	"Il1b/Arrdc3"	2
GO:0031650	"GO:0031650"	"regulation of heat generation"	"2/675"	"6/4329"	0.237451	0.553977	0.46895	"Il1b/Arrdc3"	2
GO:0032070	"GO:0032070"	"regulation of deoxyribonuclease activity"	"2/675"	"6/4329"	0.237451	0.553977	0.46895	"Akt1/Prkcd"	2
GO:0032094	"GO:0032094"	"response to food"	"2/675"	"6/4329"	0.237451	0.553977	0.46895	"Akt1/Mtor"	2
GO:0032222	"GO:0032222"	"regulation of synaptic transmission	cholinergic"	"2/675"	"6/4329"	0.237451	0.553977	0.46895	"Musk/Chrna3"	2
GO:0032305	"GO:0032305"	"positive regulation of icosanoid secretion"	"2/675"	"6/4329"	0.237451	0.553977	0.46895	"Il1b/Edn1"	2
GO:0032310	"GO:0032310"	"prostaglandin secretion"	"2/675"	"6/4329"	0.237451	0.553977	0.46895	"Il1b/Edn1"	2
GO:0032328	"GO:0032328"	"alanine transport"	"2/675"	"6/4329"	0.237451	0.553977	0.46895	"Slc7a8/Slc6a17"	2
GO:0032402	"GO:0032402"	"melanosome transport"	"2/675"	"6/4329"	0.237451	0.553977	0.46895	"Myo5a/Rab27a"	2
GO:0032467	"GO:0032467"	"positive regulation of cytokinesis"	"2/675"	"6/4329"	0.237451	0.553977	0.46895	"Igf1r/Cspp1"	2
GO:0032633	"GO:0032633"	"interleukin-4 production"	"2/675"	"6/4329"	0.237451	0.553977	0.46895	"Cebpb/Prkcz"	2
GO:0032673	"GO:0032673"	"regulation of interleukin-4 production"	"2/675"	"6/4329"	0.237451	0.553977	0.46895	"Cebpb/Prkcz"	2
GO:0032753	"GO:0032753"	"positive regulation of interleukin-4 production"	"2/675"	"6/4329"	0.237451	0.553977	0.46895	"Cebpb/Prkcz"	2
GO:0033152	"GO:0033152"	"immunoglobulin V(D)J recombination"	"2/675"	"6/4329"	0.237451	0.553977	0.46895	"Cyren/Foxp1"	2
GO:0033327	"GO:0033327"	"Leydig cell differentiation"	"2/675"	"6/4329"	0.237451	0.553977	0.46895	"Map7/Sf1"	2
GO:0034112	"GO:0034112"	"positive regulation of homotypic cell-cell adhesion"	"2/675"	"6/4329"	0.237451	0.553977	0.46895	"Il6ra/Plaur"	2
GO:0034138	"GO:0034138"	"toll-like receptor 3 signaling pathway"	"2/675"	"6/4329"	0.237451	0.553977	0.46895	"Ptpn22/Tnip2"	2
GO:0035634	"GO:0035634"	"response to stilbenoid"	"2/675"	"6/4329"	0.237451	0.553977	0.46895	"Cidea/Hba-a1"	2
GO:0036296	"GO:0036296"	"response to increased oxygen levels"	"2/675"	"6/4329"	0.237451	0.553977	0.46895	"Foxo1/Fas"	2
GO:0042053	"GO:0042053"	"regulation of dopamine metabolic process"	"2/675"	"6/4329"	0.237451	0.553977	0.46895	"Itgam/Chrnb2"	2
GO:0042069	"GO:0042069"	"regulation of catecholamine metabolic process"	"2/675"	"6/4329"	0.237451	0.553977	0.46895	"Itgam/Chrnb2"	2
GO:0042403	"GO:0042403"	"thyroid hormone metabolic process"	"2/675"	"6/4329"	0.237451	0.553977	0.46895	"Ctsl/Dio2"	2
GO:0042640	"GO:0042640"	"anagen"	"2/675"	"6/4329"	0.237451	0.553977	0.46895	"Myo5a/Akt1"	2
GO:0042748	"GO:0042748"	"circadian sleep/wake cycle	non-REM sleep"	"2/675"	"6/4329"	0.237451	0.553977	0.46895	"Mtnr1b/Chrnb2"	2
GO:0043201	"GO:0043201"	"response to leucine"	"2/675"	"6/4329"	0.237451	0.553977	0.46895	"Sesn1/Mtor"	2
GO:0043586	"GO:0043586"	"tongue development"	"2/675"	"6/4329"	0.237451	0.553977	0.46895	"Tbx1/Bdnf"	2
[truncated: 2,733 more rows]
[truncated: 1 more columns]
