# Supplementary material for: A role of arginase-1-expressing myeloid cells in cachexia
Source: Cancer Metab. 2025 Jun 5;13:27. doi: 10.1186/s40170-025-00396-0 (PMC12142917; doi:10.1186/s40170-025-00396-0)
Supplement: Supplementary file 7 — Supplementary Material 7 [file 40170_2025_396_MOESM7_ESM.xlsx]

## Sheet: Differentially expressed genes 
Differentially expressed genes in muscles from C26m2-bearing mice vs. healthy mice
	ï..Gene	value_1	value_2	log2FoldChange	padj	q_value	Sample
Fam65c	Fam65c	0.11398	22.5121	7.62578	5e-05	0.000318783	upregulated
Mt2	Mt2	13.1521	1283.88	6.60907	5e-05	0.000318783	upregulated
Doc2b	Doc2b	0.158844	13.2207	6.37904	5e-05	0.000318783	upregulated
Clcnkb	Clcnkb	0.0337908	2.24889	6.05644	0.01335	0.0385213	upregulated
Acot1	Acot1	0.28849	17.6343	5.93372	5e-05	0.000318783	upregulated
Armc2	Armc2	0.0191145	1.14068	5.89909	0.00095	0.00424782	upregulated
Mt1	Mt1	26.6308	1507.39	5.82281	5e-05	0.000318783	upregulated
Hamp2	Hamp2	9.6717	491.732	5.66796	5e-05	0.000318783	upregulated
Il6ra	Il6ra	1.72734	67.5736	5.28983	5e-05	0.000318783	upregulated
Slc39a14	Slc39a14	5.16775	198.471	5.26324	5e-05	0.000318783	upregulated
5330437I02Rik	5330437I02Rik	0.352145	13.36	5.24561	5e-05	0.000318783	upregulated
Ampd3	Ampd3	2.60848	94.9246	5.1855	5e-05	0.000318783	upregulated
8430408G22Rik	8430408G22Rik	3.22623	114.392	5.14799	5e-05	0.000318783	upregulated
Cbx8	Cbx8	0.759511	25.5085	5.06976	0.0001	0.000596656	upregulated
Cdkn1a	Cdkn1a	6.60237	212.434	5.00789	5e-05	0.000318783	upregulated
Pnmt	Pnmt	0.915845	28.6592	4.96775	5e-05	0.000318783	upregulated
Fah	Fah	1.91078	59.2513	4.95461	5e-05	0.000318783	upregulated
Serpine1	Serpine1	1.01341	30.4572	4.9095	5e-05	0.000318783	upregulated
Ddit4	Ddit4	9.72729	279.306	4.84367	5e-05	0.000318783	upregulated
Serpina3e-ps	Serpina3e-ps	0.0342683	0.978573	4.83573	0.0167	0.0462182	upregulated
2410006H16Rik	2410006H16Rik	17.4765	467.785	4.74236	5e-05	0.000318783	upregulated
Trim63	Trim63	77.4472	2053.77	4.72891	5e-05	0.000318783	upregulated
Serpina3n	Serpina3n	2.29273	59.4561	4.69669	5e-05	0.000318783	upregulated
Wdr62	Wdr62	1.16741	28.1992	4.59427	5e-05	0.000318783	upregulated
Maff	Maff	1.47822	35.5488	4.58787	5e-05	0.000318783	upregulated
Cdhr3	Cdhr3	0.0514371	1.2339	4.58428	0.00265	0.010107	upregulated
Sesn1	Sesn1	10.7787	250.891	4.54081	5e-05	0.000318783	upregulated
Tmem82	Tmem82	0.204615	4.73195	4.53145	5e-05	0.000318783	upregulated
Neil2	Neil2	0.164334	3.77024	4.51995	0.0001	0.000596656	upregulated
1200007C13Rik	1200007C13Rik	0.0203552	0.45984	4.49766	0.0167	0.0462182	upregulated
Inhbb	Inhbb	0.16526	3.68714	4.47969	5e-05	0.000318783	upregulated
Fkbp5	Fkbp5	7.73338	166.699	4.43001	5e-05	0.000318783	upregulated
Fam134b	Fam134b	56.4818	1216.77	4.42913	5e-05	0.000318783	upregulated
Myo1a	Myo1a	0.0498883	1.06962	4.42225	0.00025	0.00135287	upregulated
Acox2	Acox2	0.140232	2.98178	4.41028	0.001	0.00444579	upregulated
Pdk4	Pdk4	89.6537	1819.91	4.34336	5e-05	0.000318783	upregulated
Acss1	Acss1	6.10592	123.908	4.34291	5e-05	0.000318783	upregulated
Gdf5	Gdf5	0.0941599	1.90769	4.34057	0.00115	0.00499987	upregulated
Lcn2	Lcn2	2.38728	48.0945	4.33243	5e-05	0.000318783	upregulated
Wbscr27	Wbscr27	0.548327	10.9147	4.31509	5e-05	0.000318783	upregulated
Sphk1	Sphk1	0.283384	5.50227	4.27919	5e-05	0.000318783	upregulated
Ggn	Ggn	0.0798446	1.50701	4.23835	0.0003	0.00157943	upregulated
Sik1	Sik1	2.5384	47.2232	4.2175	5e-05	0.000318783	upregulated
Adamts2	Adamts2	3.23326	58.3607	4.17393	5e-05	0.000318783	upregulated
Cebpd	Cebpd	10.0904	179.992	4.15688	5e-05	0.000318783	upregulated
Map3k6	Map3k6	2.3362	41.6497	4.15607	5e-05	0.000318783	upregulated
Gm11827	Gm11827	0.784018	13.8194	4.13967	5e-05	0.000318783	upregulated
Spsb1	Spsb1	2.72286	45.9324	4.07632	5e-05	0.000318783	upregulated
Stc1	Stc1	0.0633029	1.05308	4.0562	0.0003	0.00157943	upregulated
Mlph	Mlph	0.0653267	1.07185	4.03628	0.0003	0.00157943	upregulated
Ctsl	Ctsl	57.0558	900.001	3.97948	5e-05	0.000318783	upregulated
Fbxo32	Fbxo32	64.0364	1006.14	3.9738	5e-05	0.000318783	upregulated
Tmc4	Tmc4	0.0762204	1.08423	3.83035	0.00715	0.0230941	upregulated
4930511M06Rik	4930511M06Rik	0.233094	3.30335	3.82495	0.01695	0.046763	upregulated
2310008H04Rik	2310008H04Rik	0.545098	7.57852	3.79733	5e-05	0.000318783	upregulated
Zap70	Zap70	0.0389548	0.529982	3.76607	0.0141	0.0402457	upregulated
Osbp2	Osbp2	0.147779	1.97461	3.74005	5e-05	0.000318783	upregulated
Aacs	Aacs	1.28161	16.9378	3.72422	5e-05	0.000318783	upregulated
D230025D16Rik	D230025D16Rik	11.8852	155.79	3.71236	5e-05	0.000318783	upregulated
Gm12725	Gm12725	0.131031	1.68947	3.68859	0.0005	0.00244428	upregulated
Eif4ebp1	Eif4ebp1	34.2679	439.209	3.67998	5e-05	0.000318783	upregulated
E230001N04Rik	E230001N04Rik	0.211082	2.68253	3.66771	5e-05	0.000318783	upregulated
Gm3129	Gm3129	0.0976678	1.22418	3.64779	0.00955	0.029373	upregulated
Cnksr1	Cnksr1	17.111	214.185	3.64586	5e-05	0.000318783	upregulated
S100a8	S100a8	3.71354	46.2174	3.63757	5e-05	0.000318783	upregulated
Gm15943	Gm15943	2.52006	31.3607	3.63743	0.0086	0.0268895	upregulated
Gm6907	Gm6907	0.171469	2.13327	3.63705	5e-05	0.000318783	upregulated
Cd101	Cd101	0.136048	1.67873	3.62518	5e-05	0.000318783	upregulated
D17H6S56E-5	D17H6S56E-5	0.495905	6.11396	3.62397	0.0016	0.00662893	upregulated
Arhgap26	Arhgap26	1.72509	20.992	3.6051	5e-05	0.000318783	upregulated
Lrrc58	Lrrc58	6.93607	84.1516	3.6008	5e-05	0.000318783	upregulated
Arl4d	Arl4d	3.56783	42.5939	3.57753	5e-05	0.000318783	upregulated
Ctxn3	Ctxn3	9.18153	109.372	3.57437	5e-05	0.000318783	upregulated
Mafk	Mafk	6.33607	75.4504	3.57387	5e-05	0.000318783	upregulated
Hspb7	Hspb7	57.1206	679.251	3.57186	5e-05	0.000318783	upregulated
Mocs1	Mocs1	6.77677	80.5653	3.57149	5e-05	0.000318783	upregulated
Hgs	Hgs	5.87667	68.8589	3.55057	5e-05	0.000318783	upregulated
Runx1	Runx1	0.413167	4.82056	3.54441	5e-05	0.000318783	upregulated
Ppp1r15a	Ppp1r15a	8.12953	94.5954	3.54053	5e-05	0.000318783	upregulated
Rassf4	Rassf4	0.622466	7.23443	3.53881	5e-05	0.000318783	upregulated
Aspg	Aspg	0.0565301	0.655894	3.53637	0.00515	0.0176076	upregulated
Krt80	Krt80	0.551285	6.35119	3.52616	5e-05	0.000318783	upregulated
Taf1d	Taf1d	3.36282	37.3868	3.47479	5e-05	0.000318783	upregulated
Arntl	Arntl	1.7583	19.0916	3.44069	5e-05	0.000318783	upregulated
Snhg12	Snhg12	10.7851	116.624	3.43475	5e-05	0.000318783	upregulated
Gabarapl1	Gabarapl1	27.115	291.236	3.42503	5e-05	0.000318783	upregulated
Sytl1	Sytl1	0.0376703	0.399923	3.40822	0.012	0.0353048	upregulated
Tmbim1	Tmbim1	21.5819	227.456	3.39769	5e-05	0.000318783	upregulated
Tgif1	Tgif1	3.48239	36.18	3.37704	5e-05	0.000318783	upregulated
Clec18a	Clec18a	0.122059	1.26612	3.37476	0.0013	0.00553895	upregulated
Gm4511	Gm4511	0.954643	9.84525	3.36639	5e-05	0.000318783	upregulated
Btg2	Btg2	6.85416	70.5083	3.36274	5e-05	0.000318783	upregulated
Ctps2	Ctps2	7.25371	74.2083	3.35479	5e-05	0.000318783	upregulated
Cd300lf	Cd300lf	0.0716849	0.731682	3.35148	0.00255	0.009785	upregulated
Ifi30	Ifi30	11.474	114.802	3.32271	5e-05	0.000318783	upregulated
Gm826	Gm826	2.17835	21.7161	3.31745	5e-05	0.000318783	upregulated
Egln3	Egln3	12.2211	120.009	3.29569	5e-05	0.000318783	upregulated
Cyp1b1	Cyp1b1	0.129975	1.27153	3.29026	5e-05	0.000318783	upregulated
Figf	Figf	1.75527	17.1182	3.28577	5e-05	0.000318783	upregulated
Irs2	Irs2	2.29134	22.1462	3.2728	5e-05	0.000318783	upregulated
Npas2	Npas2	0.0562643	0.54298	3.27061	0.0045	0.0157066	upregulated
Clca1	Clca1	0.0787561	0.756978	3.26479	0.0005	0.00244428	upregulated
Gpnmb	Gpnmb	0.795444	7.6432	3.26434	5e-05	0.000318783	upregulated
Tfdp2	Tfdp2	10.443	99.8499	3.25722	5e-05	0.000318783	upregulated
Hmgb2	Hmgb2	1.41112	13.3956	3.24685	5e-05	0.000318783	upregulated
Ankrd55	Ankrd55	0.0434265	0.411825	3.24539	0.00365	0.0131535	upregulated
Npc1	Npc1	10.5157	99.3895	3.24055	5e-05	0.000318783	upregulated
Lmod2	Lmod2	31.6299	297.687	3.23443	5e-05	0.000318783	upregulated
Csrnp1	Csrnp1	0.866842	8.14915	3.23281	5e-05	0.000318783	upregulated
Ranbp9	Ranbp9	19.6709	180.409	3.19713	5e-05	0.000318783	upregulated
Slc15a4	Slc15a4	6.76	61.9292	3.19552	5e-05	0.000318783	upregulated
Fibin	Fibin	6.65404	60.1456	3.17616	5e-05	0.000318783	upregulated
Shroom3	Shroom3	0.231647	2.08389	3.16928	0.00025	0.00135287	upregulated
Gm11730	Gm11730	0.814156	7.3217	3.1688	0.00045	0.00223797	upregulated
Gm9864	Gm9864	0.710314	6.38149	3.16736	5e-05	0.000318783	upregulated
2900079G21Rik	2900079G21Rik	0.965987	8.61463	3.15671	0.0023	0.00899029	upregulated
Arid5a	Arid5a	2.02689	18.0468	3.1544	5e-05	0.000318783	upregulated
Sap30	Sap30	1.99227	17.6906	3.1505	5e-05	0.000318783	upregulated
Odf3l2	Odf3l2	4.41926	38.9728	3.14059	5e-05	0.000318783	upregulated
Tuba1c	Tuba1c	0.732116	6.44223	3.13742	5e-05	0.000318783	upregulated
Tmem140	Tmem140	2.27757	20.0307	3.13664	5e-05	0.000318783	upregulated
Slc25a34	Slc25a34	4.77205	41.8005	3.13084	5e-05	0.000318783	upregulated
Serpina3m	Serpina3m	0.295824	2.59091	3.13065	5e-05	0.000318783	upregulated
Csf2rb	Csf2rb	0.300184	2.61531	3.12306	5e-05	0.000318783	upregulated
3110062M04Rik	3110062M04Rik	7.51207	65.0103	3.11338	5e-05	0.000318783	upregulated
Slc10a6	Slc10a6	1.29714	11.0392	3.08922	5e-05	0.000318783	upregulated
Acot2	Acot2	4.89432	41.6138	3.08788	5e-05	0.000318783	upregulated
Sgip1	Sgip1	5.81419	48.611	3.06363	5e-05	0.000318783	upregulated
Aph1c	Aph1c	0.721188	6.02514	3.06255	0.0001	0.000596656	upregulated
Junb	Junb	3.13376	25.8844	3.04611	5e-05	0.000318783	upregulated
Slc7a8	Slc7a8	2.55675	21.103	3.04507	5e-05	0.000318783	upregulated
Foxo1	Foxo1	4.81242	39.3776	3.03254	5e-05	0.000318783	upregulated
Gm12240	Gm12240	6.14628	50.1922	3.02968	0.00055	0.00265723	upregulated
Gas5	Gas5	37.7421	307.143	3.02466	5e-05	0.000318783	upregulated
Mocos	Mocos	1.96802	15.9525	3.01897	5e-05	0.000318783	upregulated
B3gnt9-ps	B3gnt9-ps	1.80814	14.5841	3.01181	5e-05	0.000318783	upregulated
Gm2783	Gm2783	2.0449	16.3735	3.00127	5e-05	0.000318783	upregulated
Plin4	Plin4	46.4304	369.061	2.99072	5e-05	0.000318783	upregulated
Cxcl13	Cxcl13	0.392846	3.11581	2.98757	0.0005	0.00244428	upregulated
Arrdc5	Arrdc5	0.321009	2.52925	2.97803	0.0006	0.00286214	upregulated
Kcnk5	Kcnk5	0.357388	2.79104	2.96524	5e-05	0.000318783	upregulated
Arrdc2	Arrdc2	21.4694	165.475	2.94626	5e-05	0.000318783	upregulated
D16H22S680E	D16H22S680E	31.9001	243.39	2.93163	5e-05	0.000318783	upregulated
Hivep3	Hivep3	0.223113	1.68486	2.91678	0.00115	0.00499987	upregulated
Fam55c	Fam55c	0.377822	2.84054	2.91038	5e-05	0.000318783	upregulated
Atf3	Atf3	0.906915	6.79804	2.90608	5e-05	0.000318783	upregulated
Zwint	Zwint	35.0231	261.934	2.90283	5e-05	0.000318783	upregulated
E030010A14Rik	E030010A14Rik	1.03931	7.69954	2.88914	5e-05	0.000318783	upregulated
Slc1a1	Slc1a1	0.956858	7.08267	2.88792	5e-05	0.000318783	upregulated
Klf15	Klf15	14.6347	107.715	2.87976	5e-05	0.000318783	upregulated
Nr1h4	Nr1h4	0.121263	0.892285	2.87936	0.00175	0.00715387	upregulated
Itpkc	Itpkc	2.26036	16.5988	2.87645	5e-05	0.000318783	upregulated
Mknk2	Mknk2	85.3722	624.32	2.87045	5e-05	0.000318783	upregulated
Bdnf	Bdnf	0.134474	0.980083	2.86557	5e-05	0.000318783	upregulated
Ppp1r27	Ppp1r27	21.2571	153.314	2.85048	5e-05	0.000318783	upregulated
2410004N09Rik	2410004N09Rik	7.26828	52.2174	2.84484	5e-05	0.000318783	upregulated
Hif3a	Hif3a	0.387271	2.77762	2.84243	5e-05	0.000318783	upregulated
Kcnh6	Kcnh6	0.25316	1.80667	2.83521	5e-05	0.000318783	upregulated
2210406O10Rik	2210406O10Rik	0.0805466	0.570335	2.82391	0.00725	0.0233599	upregulated
Gm11974	Gm11974	0.93437	6.60718	2.82197	0.0002	0.00111051	upregulated
Gprc5a	Gprc5a	0.296258	2.09219	2.82009	5e-05	0.000318783	upregulated
Bnip3	Bnip3	122.993	860.593	2.80675	5e-05	0.000318783	upregulated
Gm9992	Gm9992	0.183263	1.27276	2.79598	0.00185	0.00749077	upregulated
Setdb2	Setdb2	1.87451	12.9457	2.78789	5e-05	0.000318783	upregulated
Errfi1	Errfi1	12.8261	88.3171	2.78361	5e-05	0.000318783	upregulated
Gm3662	Gm3662	0.471143	3.24339	2.78327	5e-05	0.000318783	upregulated
Gm16439	Gm16439	5.99157	41.2281	2.78262	5e-05	0.000318783	upregulated
Tbc1d15	Tbc1d15	11.3666	77.98	2.77831	5e-05	0.000318783	upregulated
Sim2	Sim2	2.9841	20.4221	2.77476	5e-05	0.000318783	upregulated
Rasd1	Rasd1	0.480062	3.27636	2.7708	5e-05	0.000318783	upregulated
Bbox1	Bbox1	0.0917647	0.625888	2.76989	0.01175	0.0347085	upregulated
Akt1	Akt1	24.1296	164.403	2.76836	5e-05	0.000318783	upregulated
1810032O08Rik	1810032O08Rik	1.84061	12.5384	2.7681	5e-05	0.000318783	upregulated
Trp53inp1	Trp53inp1	3.80205	25.6291	2.75293	5e-05	0.000318783	upregulated
Ctla2a	Ctla2a	5.81609	39.1939	2.75251	5e-05	0.000318783	upregulated
Igfbp3	Igfbp3	4.65559	31.1968	2.74436	5e-05	0.000318783	upregulated
Apold1	Apold1	0.336688	2.25529	2.74383	5e-05	0.000318783	upregulated
Arl8a	Arl8a	9.05539	60.6041	2.74257	5e-05	0.000318783	upregulated
Kcnip2	Kcnip2	0.490384	3.28046	2.74191	5e-05	0.000318783	upregulated
1190002H23Rik	1190002H23Rik	17.5583	116.844	2.73437	5e-05	0.000318783	upregulated
Map3k14	Map3k14	1.67943	11.1437	2.73018	5e-05	0.000318783	upregulated
Fdft1	Fdft1	35.2043	233.513	2.72968	5e-05	0.000318783	upregulated
Pank1	Pank1	6.258	41.5086	2.72963	5e-05	0.000318783	upregulated
Gm10032	Gm10032	0.157137	1.03573	2.72055	0.00295	0.0110408	upregulated
Slc25a22	Slc25a22	7.78915	51.1299	2.71463	5e-05	0.000318783	upregulated
Tmem37	Tmem37	65.0139	426.438	2.71352	5e-05	0.000318783	upregulated
Gm17251	Gm17251	1.91111	12.5353	2.71351	0.01475	0.0417848	upregulated
S100a9	S100a9	2.05568	13.4388	2.70872	5e-05	0.000318783	upregulated
Ccdc136	Ccdc136	3.76777	24.5893	2.70625	5e-05	0.000318783	upregulated
Gabrr1	Gabrr1	0.122	0.795502	2.70498	0.0016	0.00662893	upregulated
Plaur	Plaur	0.5209	3.36174	2.69013	5e-05	0.000318783	upregulated
Mrpl41	Mrpl41	19.3825	123.994	2.67745	5e-05	0.000318783	upregulated
Ddx56	Ddx56	9.35184	59.5823	2.67156	5e-05	0.000318783	upregulated
Fam132b	Fam132b	0.146354	0.93222	2.67121	0.0004	0.0020306	upregulated
Angptl4	Angptl4	0.387972	2.46723	2.66887	5e-05	0.000318783	upregulated
Nploc4	Nploc4	31.7385	201.693	2.66786	5e-05	0.000318783	upregulated
Slc38a6	Slc38a6	32.742	207.785	2.66587	5e-05	0.000318783	upregulated
Bcl2l1	Bcl2l1	6.81678	43.2529	2.66563	5e-05	0.000318783	upregulated
Pla2g12a	Pla2g12a	35.6582	225.275	2.65938	5e-05	0.000318783	upregulated
Scgb3a1	Scgb3a1	0.506138	3.187	2.6546	0.0152	0.0428573	upregulated
Igfn1	Igfn1	5.08219	31.9393	2.65181	5e-05	0.000318783	upregulated
Napb	Napb	6.80305	42.6397	2.64794	5e-05	0.000318783	upregulated
Gm16600	Gm16600	2.47132	15.4501	2.64426	0.0099	0.0301823	upregulated
Tcta	Tcta	23.9881	149.966	2.64424	5e-05	0.000318783	upregulated
Enc1	Enc1	0.310869	1.9358	2.63855	5e-05	0.000318783	upregulated
4931428F04Rik	4931428F04Rik	3.82477	23.7098	2.63204	5e-05	0.000318783	upregulated
Zbtb16	Zbtb16	6.78568	42.0385	2.63115	5e-05	0.000318783	upregulated
Rgs16	Rgs16	0.0761101	0.469493	2.62494	0.0069	0.0224292	upregulated
Psg23	Psg23	0.113513	0.697497	2.61932	0.0092	0.0284889	upregulated
RP23-344J14.1	RP23-344J14.1	11.4106	70.0972	2.61898	5e-05	0.000318783	upregulated
Armcx5	Armcx5	2.26838	13.8916	2.61448	5e-05	0.000318783	upregulated
Spag5	Spag5	0.731953	4.47359	2.61161	5e-05	0.000318783	upregulated
Dio2	Dio2	0.510725	3.11037	2.60647	5e-05	0.000318783	upregulated
Plin5	Plin5	6.878	41.8423	2.6049	5e-05	0.000318783	upregulated
Tacc2	Tacc2	69.5261	418.975	2.59124	5e-05	0.000318783	upregulated
Ubxn4	Ubxn4	13.075	78.714	2.58981	5e-05	0.000318783	upregulated
Usp3	Usp3	8.45673	50.8239	2.58733	5e-05	0.000318783	upregulated
Pnpla2	Pnpla2	153.329	912.924	2.57386	5e-05	0.000318783	upregulated
Msh5	Msh5	0.247122	1.46826	2.57082	0.00495	0.0170474	upregulated
Tnfrsf12a	Tnfrsf12a	4.39201	26.0557	2.56865	0.0009	0.00405861	upregulated
Dmxl2	Dmxl2	1.02857	6.06168	2.55908	5e-05	0.000318783	upregulated
Catsper2	Catsper2	1.71997	10.1091	2.5552	0.009	0.0279483	upregulated
Gm17435	Gm17435	0.194697	1.1406	2.55049	0.0112	0.0333299	upregulated
Elk4	Elk4	12.4171	72.5111	2.54588	5e-05	0.000318783	upregulated
Pim3	Pim3	14.9015	86.3055	2.534	5e-05	0.000318783	upregulated
Myh14	Myh14	6.14749	35.5706	2.53262	5e-05	0.000318783	upregulated
Anapc16	Anapc16	21.7053	124.509	2.52013	5e-05	0.000318783	upregulated
Rnf125	Rnf125	1.65739	9.47617	2.51539	5e-05	0.000318783	upregulated
Gm14634	Gm14634	0.333921	1.90305	2.51073	0.0009	0.00405861	upregulated
Ccrn4l	Ccrn4l	15.1756	85.9817	2.50227	5e-05	0.000318783	upregulated
Dync1li1	Dync1li1	17.9044	101	2.49597	5e-05	0.000318783	upregulated
Gpr157	Gpr157	10.0704	56.6599	2.4922	5e-05	0.000318783	upregulated
Ppig	Ppig	6.47116	36.2325	2.48519	5e-05	0.000318783	upregulated
Lgals4	Lgals4	3.06278	17.1026	2.4813	5e-05	0.000318783	upregulated
Nfil3	Nfil3	7.01673	39.0177	2.47526	5e-05	0.000318783	upregulated
Gclm	Gclm	15.4287	85.7249	2.4741	0.0006	0.00286214	upregulated
Mustn1	Mustn1	27.9846	155.183	2.47126	5e-05	0.000318783	upregulated
Atp6v1h	Atp6v1h	6.98509	38.585	2.46569	5e-05	0.000318783	upregulated
Anubl1	Anubl1	0.290301	1.58711	2.45078	5e-05	0.000318783	upregulated
Slc35f5	Slc35f5	11.7694	63.842	2.43946	5e-05	0.000318783	upregulated
Ankrd2	Ankrd2	11.967	64.752	2.43587	5e-05	0.000318783	upregulated
Ifrd1	Ifrd1	53.8605	291.179	2.43461	5e-05	0.000318783	upregulated
Il4ra	Il4ra	2.53021	13.6729	2.434	5e-05	0.000318783	upregulated
Slc20a1	Slc20a1	9.33375	50.1906	2.42689	5e-05	0.000318783	upregulated
BC027231	BC027231	1.70238	9.15288	2.42667	5e-05	0.000318783	upregulated
9230111E07Rik	9230111E07Rik	0.231179	1.24021	2.4235	0.0141	0.0402457	upregulated
Csf3r	Csf3r	0.296843	1.58834	2.41975	0.0001	0.000596656	upregulated
Gm7008	Gm7008	2.88667	15.4108	2.41647	0.0025	0.0096183	upregulated
4931406P16Rik	4931406P16Rik	10.3596	55.2654	2.41541	5e-05	0.000318783	upregulated
Gm9889	Gm9889	0.114913	0.613023	2.4154	0.0144	0.040925	upregulated
1110038D17Rik	1110038D17Rik	30.3563	161.466	2.41116	5e-05	0.000318783	upregulated
Fam63a	Fam63a	13.0691	69.2085	2.40479	5e-05	0.000318783	upregulated
Galntl2	Galntl2	4.63016	24.4453	2.40042	5e-05	0.000318783	upregulated
Pnpla7	Pnpla7	22.8252	120.435	2.39955	5e-05	0.000318783	upregulated
Zfp189	Zfp189	1.46163	7.69633	2.39659	5e-05	0.000318783	upregulated
Arrdc3	Arrdc3	35.4229	186.125	2.39352	5e-05	0.000318783	upregulated
Csf2rb2	Csf2rb2	0.419008	2.19787	2.39106	5e-05	0.000318783	upregulated
Psma7	Psma7	104.225	546.457	2.3904	5e-05	0.000318783	upregulated
Zfp36	Zfp36	7.18457	37.6621	2.39014	5e-05	0.000318783	upregulated
Tcp11l2	Tcp11l2	17.5277	91.8111	2.38903	5e-05	0.000318783	upregulated
Ednrb	Ednrb	2.68096	13.9945	2.38404	5e-05	0.000318783	upregulated
Mmp9	Mmp9	0.0906295	0.472592	2.38254	0.01075	0.0322232	upregulated
Lrrc30	Lrrc30	50.6717	262.808	2.37476	5e-05	0.000318783	upregulated
Psmd4	Psmd4	79.14	409.151	2.37015	5e-05	0.000318783	upregulated
Paox	Paox	2.22184	11.466	2.36753	5e-05	0.000318783	upregulated
Adamts9	Adamts9	0.732066	3.7555	2.35896	5e-05	0.000318783	upregulated
Elovl3	Elovl3	0.299781	1.53708	2.35821	0.0176	0.0482138	upregulated
Avil	Avil	0.748458	3.82073	2.35186	0.00065	0.0030751	upregulated
Slc43a2	Slc43a2	5.1058	25.9668	2.34646	5e-05	0.000318783	upregulated
Cldn5	Cldn5	5.63178	28.6317	2.34595	5e-05	0.000318783	upregulated
Snhg1	Snhg1	1.67077	8.44122	2.33694	5e-05	0.000318783	upregulated
Ubb	Ubb	310.577	1561.98	2.33035	5e-05	0.000318783	upregulated
Psmc4	Psmc4	48.9082	244.448	2.32138	5e-05	0.000318783	upregulated
Cidea	Cidea	0.307627	1.53429	2.31832	0.00895	0.0278126	upregulated
Adamtsl2	Adamtsl2	1.18273	5.88636	2.31525	0.0006	0.00286214	upregulated
Prom1	Prom1	2.34644	11.6633	2.31343	5e-05	0.000318783	upregulated
Ldlrad3	Ldlrad3	2.06498	10.2549	2.31212	5e-05	0.000318783	upregulated
Whamm	Whamm	3.65463	18.1024	2.30838	5e-05	0.000318783	upregulated
Dgat2	Dgat2	15.324	75.7837	2.3061	5e-05	0.000318783	upregulated
Gm1821	Gm1821	0.684081	3.37008	2.30054	0.00335	0.01227	upregulated
Sertad2	Sertad2	5.59382	27.5197	2.29856	5e-05	0.000318783	upregulated
Sctr	Sctr	3.44386	16.9358	2.29798	5e-05	0.000318783	upregulated
Adig	Adig	3.07133	15.0487	2.29271	0.0001	0.000596656	upregulated
Car4	Car4	7.56764	37.0628	2.29206	5e-05	0.000318783	upregulated
2310014L17Rik	2310014L17Rik	0.12101	0.591813	2.29002	0.00145	0.00609933	upregulated
Cdkal1	Cdkal1	6.38639	31.0767	2.28276	5e-05	0.000318783	upregulated
RP24-201C14.6	RP24-201C14.6	0.298194	1.44941	2.28114	0.0093	0.0287111	upregulated
Nos1	Nos1	13.7947	67.0363	2.28083	5e-05	0.000318783	upregulated
Cry2	Cry2	14.0462	68.1263	2.27803	5e-05	0.000318783	upregulated
Fam83h	Fam83h	0.106824	0.517738	2.27699	0.0003	0.00157943	upregulated
Acer2	Acer2	2.35261	11.401	2.27683	5e-05	0.000318783	upregulated
Greb1	Greb1	0.125525	0.607638	2.27523	0.00545	0.018447	upregulated
RP24-201C14.5	RP24-201C14.5	0.629477	3.04087	2.27226	5e-05	0.000318783	upregulated
Abcc8	Abcc8	0.633012	3.04721	2.26718	5e-05	0.000318783	upregulated
Ankrd33b	Ankrd33b	9.75467	46.9479	2.2669	5e-05	0.000318783	upregulated
Tsr1	Tsr1	12.8263	61.6678	2.26541	5e-05	0.000318783	upregulated
Nt5dc1	Nt5dc1	3.90375	18.7363	2.2629	5e-05	0.000318783	upregulated
Got1	Got1	245.474	1172.72	2.25621	5e-05	0.000318783	upregulated
Zfp346	Zfp346	7.66367	36.5893	2.25532	5e-05	0.000318783	upregulated
Mnt	Mnt	2.16762	10.3428	2.25444	5e-05	0.000318783	upregulated
Gm12840	Gm12840	13.6012	64.8033	2.25234	5e-05	0.000318783	upregulated
Trafd1	Trafd1	19.2878	91.8781	2.25203	5e-05	0.000318783	upregulated
Litaf	Litaf	3.50231	16.6221	2.24673	5e-05	0.000318783	upregulated
Ddx21	Ddx21	8.88475	41.9933	2.24075	5e-05	0.000318783	upregulated
Grrp1	Grrp1	1.53394	7.24082	2.23891	5e-05	0.000318783	upregulated
Ticam1	Ticam1	1.29522	6.10731	2.23734	5e-05	0.000318783	upregulated
Cobll1	Cobll1	1.74069	8.15278	2.22764	5e-05	0.000318783	upregulated
Per1	Per1	16.3672	76.5109	2.22486	5e-05	0.000318783	upregulated
Mllt10	Mllt10	9.11042	42.5828	2.22468	5e-05	0.000318783	upregulated
Tex264	Tex264	13.0817	61.1136	2.22395	5e-05	0.000318783	upregulated
Ern1	Ern1	3.01644	14.0678	2.22147	5e-05	0.000318783	upregulated
Taf7	Taf7	4.86006	22.623	2.21874	5e-05	0.000318783	upregulated
Flnc	Flnc	56.5916	263.054	2.2167	5e-05	0.000318783	upregulated
Gaa	Gaa	52.7723	244.484	2.21189	5e-05	0.000318783	upregulated
Sbds	Sbds	10.4709	48.5085	2.21185	5e-05	0.000318783	upregulated
Med15	Med15	8.07115	37.344	2.21003	5e-05	0.000318783	upregulated
2310028H24Rik	2310028H24Rik	10.1815	47.0916	2.20951	5e-05	0.000318783	upregulated
Gck	Gck	2.81496	13.0192	2.20946	5e-05	0.000318783	upregulated
Mnd1	Mnd1	0.216542	0.998248	2.20475	0.01195	0.0351969	upregulated
Hspb1	Hspb1	64.133	295.479	2.20391	5e-05	0.000318783	upregulated
A930001N09Rik	A930001N09Rik	3.32329	15.2665	2.19969	5e-05	0.000318783	upregulated
Naa25	Naa25	12.895	59.2108	2.19904	0.0003	0.00157943	upregulated
Pnrc1	Pnrc1	31.0325	142.365	2.19775	5e-05	0.000318783	upregulated
Twf2	Twf2	54.9182	251.929	2.19766	5e-05	0.000318783	upregulated
Hist2h4	Hist2h4	0.263166	1.2049	2.19487	0.002	0.00798549	upregulated
Rhbdf2	Rhbdf2	6.86229	31.2634	2.18771	5e-05	0.000318783	upregulated
Inca1	Inca1	2.31627	10.5518	2.18762	5e-05	0.000318783	upregulated
Tnfsf13b	Tnfsf13b	0.19868	0.903013	2.1843	0.01205	0.0354203	upregulated
Klf10	Klf10	7.19439	32.6491	2.1821	5e-05	0.000318783	upregulated
Foxo3	Foxo3	4.72522	21.4023	2.17931	5e-05	0.000318783	upregulated
Pir	Pir	2.50604	11.3104	2.17416	5e-05	0.000318783	upregulated
Tspyl2	Tspyl2	4.09753	18.4892	2.17386	5e-05	0.000318783	upregulated
Sbno2	Sbno2	1.77656	8.01369	2.17338	5e-05	0.000318783	upregulated
Tenc1	Tenc1	11.5124	51.9295	2.17336	5e-05	0.000318783	upregulated
Malt1	Malt1	1.93489	8.72544	2.17298	5e-05	0.000318783	upregulated
Xirp1	Xirp1	10.4172	46.807	2.16776	5e-05	0.000318783	upregulated
Card14	Card14	0.196293	0.880243	2.16489	0.01325	0.0382913	upregulated
3230401D17Rik	3230401D17Rik	14.5934	65.4123	2.16425	5e-05	0.000318783	upregulated
Arfgap3	Arfgap3	1.91249	8.56163	2.16244	5e-05	0.000318783	upregulated
Sema6b	Sema6b	1.26461	5.65492	2.16082	5e-05	0.000318783	upregulated
Gm129	Gm129	6.18617	27.6571	2.16053	5e-05	0.000318783	upregulated
Tmem71	Tmem71	0.584193	2.6051	2.15682	5e-05	0.000318783	upregulated
Acacb	Acacb	37.9993	169.437	2.15671	5e-05	0.000318783	upregulated
Mlycd	Mlycd	36.1787	161.25	2.15609	5e-05	0.000318783	upregulated
Spns2	Spns2	28.2457	125.823	2.15529	5e-05	0.000318783	upregulated
Ip6k3	Ip6k3	25.9127	115.374	2.15459	5e-05	0.000318783	upregulated
Plekhg1	Plekhg1	0.493585	2.19008	2.14961	5e-05	0.000318783	upregulated
Plk3	Plk3	0.460163	2.03757	2.14663	0.0001	0.000596656	upregulated
Mfap1a	Mfap1a	1.08515	4.80282	2.14599	5e-05	0.000318783	upregulated
Myo5a	Myo5a	1.53347	6.77953	2.14439	5e-05	0.000318783	upregulated
Zkscan6	Zkscan6	0.794362	3.50473	2.14144	5e-05	0.000318783	upregulated
Psmd11	Psmd11	53.8922	237.618	2.1405	5e-05	0.000318783	upregulated
Kdsr	Kdsr	1.49811	6.59731	2.13873	5e-05	0.000318783	upregulated
Wdr81	Wdr81	2.02846	8.91099	2.1352	5e-05	0.000318783	upregulated
Ivns1abp	Ivns1abp	62.1009	271.707	2.12936	5e-05	0.000318783	upregulated
Ubc	Ubc	116.993	510.099	2.12436	5e-05	0.000318783	upregulated
Sqstm1	Sqstm1	335.22	1461.1	2.12387	5e-05	0.000318783	upregulated
Heatr7a	Heatr7a	8.41203	36.6077	2.12162	5e-05	0.000318783	upregulated
4931408A02Rik	4931408A02Rik	0.108347	0.471137	2.12049	0.0052	0.0177602	upregulated
Ctdp1	Ctdp1	2.42503	10.5432	2.12024	5e-05	0.000318783	upregulated
Gda	Gda	2.60161	11.3099	2.12011	5e-05	0.000318783	upregulated
Uvrag	Uvrag	2.19433	9.50146	2.11437	5e-05	0.000318783	upregulated
Lrrc29	Lrrc29	0.452636	1.95909	2.11376	0.00015	0.000860382	upregulated
Sdc4	Sdc4	6.98414	30.2117	2.11295	5e-05	0.000318783	upregulated
Tmem87b	Tmem87b	10.1472	43.8581	2.11176	5e-05	0.000318783	upregulated
Map3k8	Map3k8	1.0119	4.36875	2.11016	5e-05	0.000318783	upregulated
Pik3r1	Pik3r1	6.94015	29.9538	2.1097	5e-05	0.000318783	upregulated
Gm15975	Gm15975	0.282422	1.21662	2.10695	0.0049	0.0169061	upregulated
Mex3d	Mex3d	1.28955	5.54904	2.10536	5e-05	0.000318783	upregulated
Fam164c	Fam164c	0.359573	1.54591	2.1041	5e-05	0.000318783	upregulated
Tbx1	Tbx1	30.1214	129.489	2.10397	5e-05	0.000318783	upregulated
Timm10	Timm10	11.4426	49.1311	2.10223	5e-05	0.000318783	upregulated
Gm16516	Gm16516	2.07922	8.92291	2.10147	5e-05	0.000318783	upregulated
Gpr160	Gpr160	0.22399	0.961108	2.10126	0.00175	0.00715387	upregulated
Snrnp48	Snrnp48	4.24945	18.2024	2.09878	5e-05	0.000318783	upregulated
Bex1	Bex1	3.16188	13.5422	2.09861	0.0009	0.00405861	upregulated
Ppapdc2	Ppapdc2	1.72023	7.35871	2.09685	5e-05	0.000318783	upregulated
Eif3a	Eif3a	19.9022	84.9658	2.09396	5e-05	0.000318783	upregulated
Filip1	Filip1	7.38464	31.4483	2.09038	5e-05	0.000318783	upregulated
Odf2	Odf2	5.47733	23.2525	2.08584	5e-05	0.000318783	upregulated
Fbxo30	Fbxo30	3.65393	15.5089	2.08557	5e-05	0.000318783	upregulated
Zfand2a	Zfand2a	6.75402	28.6082	2.08261	5e-05	0.000318783	upregulated
1500012F01Rik	1500012F01Rik	17.9085	75.6297	2.07831	0.0002	0.00111051	upregulated
Sox4	Sox4	0.615976	2.59136	2.07277	5e-05	0.000318783	upregulated
Psmd8	Psmd8	92.2266	386.203	2.0661	5e-05	0.000318783	upregulated
Bnip3l	Bnip3l	74.4157	311.024	2.06335	5e-05	0.000318783	upregulated
Cebpb	Cebpb	12.7261	53.1164	2.06136	5e-05	0.000318783	upregulated
Bach1	Bach1	6.9555	29.0206	2.06085	5e-05	0.000318783	upregulated
Ptp4a1	Ptp4a1	41.288	172.022	2.0588	5e-05	0.000318783	upregulated
Aspscr1	Aspscr1	19.1671	79.6756	2.05551	5e-05	0.000318783	upregulated
Zfp617	Zfp617	8.21111	34.125	2.05518	5e-05	0.000318783	upregulated
6230400D17Rik	6230400D17Rik	2.99871	12.4186	2.05009	0.0143	0.0406934	upregulated
Trp53i11	Trp53i11	3.23812	13.3802	2.04687	5e-05	0.000318783	upregulated
Asb11	Asb11	87.058	359.314	2.0452	5e-05	0.000318783	upregulated
Nfkbib	Nfkbib	14.3728	59.2048	2.04237	0.00045	0.00223797	upregulated
Gnl3	Gnl3	9.82402	40.4582	2.04205	5e-05	0.000318783	upregulated
Psmd3	Psmd3	51.2552	210.998	2.04146	5e-05	0.000318783	upregulated
Nudt16	Nudt16	1.93634	7.96606	2.04054	5e-05	0.000318783	upregulated
Zfp771	Zfp771	10.0501	41.3298	2.03998	5e-05	0.000318783	upregulated
Gtf3c4	Gtf3c4	4.57124	18.7299	2.03468	5e-05	0.000318783	upregulated
Idua	Idua	5.88535	24.1072	2.03426	5e-05	0.000318783	upregulated
4933406C10Rik	4933406C10Rik	0.350246	1.43265	2.03225	0.0008	0.00367799	upregulated
Fam105b	Fam105b	4.66619	19.0506	2.02952	5e-05	0.000318783	upregulated
Klhl38	Klhl38	20.3104	82.7867	2.02718	0.0169	0.0466934	upregulated
Abhd4	Abhd4	10.992	44.8029	2.02713	5e-05	0.000318783	upregulated
Edem1	Edem1	1.44617	5.8796	2.02348	5e-05	0.000318783	upregulated
Nsmce1	Nsmce1	7.63094	31.0027	2.02246	5e-05	0.000318783	upregulated
Slc9a1	Slc9a1	4.4951	18.2548	2.02185	5e-05	0.000318783	upregulated
Amotl2	Amotl2	4.58003	18.577	2.02009	5e-05	0.000318783	upregulated
Gm9774	Gm9774	0.336079	1.35638	2.01289	0.0064	0.021137	upregulated
Catsper4	Catsper4	0.918323	3.70053	2.01066	0.0005	0.00244428	upregulated
Rsc1a1	Rsc1a1	10.0713	40.4708	2.00663	0.00035	0.00180594	upregulated
Baiap2l1	Baiap2l1	0.754918	3.0294	2.00464	0.0087	0.02717	upregulated
Gtpbp4	Gtpbp4	10.9639	43.9817	2.00414	5e-05	0.000318783	upregulated
Sorbs3	Sorbs3	23.1852	92.9419	2.00313	5e-05	0.000318783	upregulated
Txlng	Txlng	3.84279	15.3814	2.00096	0.00035	0.00180594	upregulated
Gm17672	Gm17672	0.3385	1.35397	1.99997	0.0035	0.0127171	ns
Zxdc	Zxdc	5.84219	23.345	1.99853	5e-05	0.000318783	ns
Accn3	Accn3	0.170125	0.679128	1.99709	0.00515	0.0176076	ns
Zfyve1	Zfyve1	7.81038	31.1058	1.99372	5e-05	0.000318783	ns
Zc3h6	Zc3h6	3.73576	14.8716	1.99308	5e-05	0.000318783	ns
Cd68	Cd68	3.24156	12.8989	1.99249	5e-05	0.000318783	ns
Nmd3	Nmd3	13.3156	52.8326	1.98832	5e-05	0.000318783	ns
Osmr	Osmr	2.27042	8.99522	1.9862	5e-05	0.000318783	ns
Psmd2	Psmd2	95.7657	379.09	1.98496	5e-05	0.000318783	ns
Ulk1	Ulk1	24.4701	96.8563	1.98482	5e-05	0.000318783	ns
Gcc2	Gcc2	14.6713	58.0668	1.98471	5e-05	0.000318783	ns
Gm16854	Gm16854	13.8689	54.8752	1.9843	5e-05	0.000318783	ns
Tle1	Tle1	9.84031	38.8607	1.98154	5e-05	0.000318783	ns
Fosl2	Fosl2	2.83022	11.1455	1.97748	5e-05	0.000318783	ns
Plekhm2	Plekhm2	9.75007	38.3849	1.97705	5e-05	0.000318783	ns
Siah1a	Siah1a	7.71478	30.2643	1.97192	5e-05	0.000318783	ns
Zfp655	Zfp655	6.575	25.7706	1.97066	5e-05	0.000318783	ns
Gm4204	Gm4204	3.30759	12.9496	1.96906	5e-05	0.000318783	ns
AK129341	AK129341	0.228359	0.892714	1.96689	5e-05	0.000318783	ns
Plaa	Plaa	21.5446	84.1178	1.96508	5e-05	0.000318783	ns
Nap1l1	Nap1l1	31.4696	122.686	1.96294	5e-05	0.000318783	ns
Il1r2	Il1r2	0.370016	1.43411	1.95449	0.0068	0.0221752	ns
Sdad1	Sdad1	3.87731	15.0088	1.95268	5e-05	0.000318783	ns
Adamts15	Adamts15	0.475683	1.83565	1.94821	5e-05	0.000318783	ns
Snhg5	Snhg5	8.23064	31.7312	1.94683	5e-05	0.000318783	ns
Cwc22	Cwc22	3.98644	15.2894	1.93936	0.0001	0.000596656	ns
Chchd8	Chchd8	4.37534	16.7779	1.93909	5e-05	0.000318783	ns
Mapk6	Mapk6	7.33447	28.0997	1.93779	5e-05	0.000318783	ns
Arrdc4	Arrdc4	2.41279	9.2404	1.93725	5e-05	0.000318783	ns
Stc2	Stc2	1.27496	4.87981	1.93637	0.0001	0.000596656	ns
Ube4a	Ube4a	12.0222	45.9742	1.93513	5e-05	0.000318783	ns
Hist1h2al	Hist1h2al	8.86476	33.8886	1.93465	5e-05	0.000318783	ns
Smad7	Smad7	3.34354	12.768	1.93308	5e-05	0.000318783	ns
Pde6g	Pde6g	0.264928	1.00956	1.93005	0.01365	0.0392412	ns
Acr	Acr	0.209789	0.798861	1.92901	0.0105	0.0317041	ns
Abca4	Abca4	0.266821	1.01582	1.9287	0.0022	0.00865063	ns
Nufip1	Nufip1	1.91533	7.26184	1.92274	5e-05	0.000318783	ns
BC026585	BC026585	0.226486	0.858352	1.92214	0.00925	0.0285968	ns
1110038B12Rik	1110038B12Rik	10.841	40.9461	1.91722	5e-05	0.000318783	ns
Cd36	Cd36	114.426	431.704	1.91563	5e-05	0.000318783	ns
Hectd1	Hectd1	20.979	79.1353	1.91537	5e-05	0.000318783	ns
Hip1r	Hip1r	2.48599	9.35963	1.91263	0.00045	0.00223797	ns
Gm16624	Gm16624	0.944426	3.54374	1.90776	0.0038	0.0136087	ns
Pttg1ip	Pttg1ip	18.9362	71.0491	1.90767	5e-05	0.000318783	ns
Tmem38b	Tmem38b	31.7908	118.872	1.90273	5e-05	0.000318783	ns
Utp14a	Utp14a	2.6889	10.0473	1.90172	5e-05	0.000318783	ns
Psmc2	Psmc2	50.4024	188.311	1.90155	5e-05	0.000318783	ns
Zfp259	Zfp259	17.6526	65.8965	1.90032	0.0007	0.00328341	ns
Kcnt1	Kcnt1	0.257255	0.959801	1.89954	0.01255	0.036694	ns
Phyhipl	Phyhipl	1.28863	4.80728	1.89939	5e-05	0.000318783	ns
Sh3bp2	Sh3bp2	1.08836	4.05315	1.89689	5e-05	0.000318783	ns
Trmt1	Trmt1	20.2587	75.3275	1.89463	5e-05	0.000318783	ns
Psmb2	Psmb2	82.5417	306.891	1.89453	5e-05	0.000318783	ns
Psma4	Psma4	79.4874	295.522	1.89447	5e-05	0.000318783	ns
Zfp839	Zfp839	2.37374	8.82247	1.89402	5e-05	0.000318783	ns
Fam59a	Fam59a	1.51856	5.62394	1.88888	5e-05	0.000318783	ns
Ing1	Ing1	7.37411	27.2573	1.8861	5e-05	0.000318783	ns
Jup	Jup	25.788	95.2898	1.88562	5e-05	0.000318783	ns
Dido1	Dido1	5.1672	19.0906	1.88541	5e-05	0.000318783	ns
Sorbs1	Sorbs1	8.93131	32.997	1.88539	5e-05	0.000318783	ns
Bet1l	Bet1l	4.19841	15.5001	1.88436	5e-05	0.000318783	ns
1810031K17Rik	1810031K17Rik	8.81836	32.4816	1.88104	5e-05	0.000318783	ns
Ssh2	Ssh2	8.7184	32.1117	1.88097	5e-05	0.000318783	ns
Mtmr1	Mtmr1	18.6188	68.5675	1.88077	5e-05	0.000318783	ns
Ipo13	Ipo13	117.978	434.038	1.8793	5e-05	0.000318783	ns
Dapk1	Dapk1	0.399543	1.46784	1.87727	5e-05	0.000318783	ns
Phyhd1	Phyhd1	10.4631	38.3969	1.87568	0.00215	0.00848941	ns
Prosc	Prosc	12.511	45.9043	1.87543	5e-05	0.000318783	ns
C130022K22Rik	C130022K22Rik	3.71697	13.6346	1.87508	5e-05	0.000318783	ns
Rrs1	Rrs1	4.95948	18.1916	1.87501	5e-05	0.000318783	ns
Slc9a4	Slc9a4	0.301519	1.10413	1.87259	5e-05	0.000318783	ns
Rit1	Rit1	9.89641	36.2163	1.87166	5e-05	0.000318783	ns
Pqlc1	Pqlc1	4.86605	17.7827	1.86965	5e-05	0.000318783	ns
Ezh1	Ezh1	12.8233	46.8603	1.8696	5e-05	0.000318783	ns
Kcnq1	Kcnq1	0.229046	0.836936	1.86948	0.00105	0.00461832	ns
Mapk1ip1	Mapk1ip1	16.6576	60.8246	1.86847	5e-05	0.000318783	ns
Gm3629	Gm3629	0.325188	1.18483	1.86534	0.0013	0.00553895	ns
Daxx	Daxx	7.39617	26.9455	1.86519	0.0001	0.000596656	ns
Klhl2	Klhl2	1.78956	6.5079	1.86259	5e-05	0.000318783	ns
Farp2	Farp2	2.18359	7.94002	1.86244	0.00165	0.0068147	ns
Orai2	Orai2	0.160616	0.583601	1.86137	0.00245	0.0094452	ns
Tnfrsf10b	Tnfrsf10b	0.486352	1.7659	1.86033	5e-05	0.000318783	ns
BC031353	BC031353	10.769	39.0603	1.85882	5e-05	0.000318783	ns
Srfbp1	Srfbp1	2.88762	10.4714	1.8585	5e-05	0.000318783	ns
Fkbpl	Fkbpl	5.59375	20.2742	1.85776	0.0083	0.0261497	ns
2310075C17Rik	2310075C17Rik	6.69272	24.2481	1.85721	0.0165	0.045799	ns
Hnrnpf	Hnrnpf	14.7137	53.2712	1.85619	5e-05	0.000318783	ns
Ppp1r3c	Ppp1r3c	65.7217	237.706	1.85474	5e-05	0.000318783	ns
Cth	Cth	2.52186	9.12057	1.85464	5e-05	0.000318783	ns
Sidt2	Sidt2	36.1521	130.642	1.85347	5e-05	0.000318783	ns
Impact	Impact	6.04729	21.838	1.85248	5e-05	0.000318783	ns
Fip1l1	Fip1l1	7.77863	28.0414	1.84997	5e-05	0.000318783	ns
D6Wsu116e	D6Wsu116e	6.79729	24.487	1.84898	5e-05	0.000318783	ns
Adprhl2	Adprhl2	3.74835	13.4918	1.84776	5e-05	0.000318783	ns
D630042P16Rik	D630042P16Rik	0.240974	0.866564	1.84643	0.01025	0.03107	ns
Psmb4	Psmb4	153.61	552.179	1.84586	5e-05	0.000318783	ns
Ucp3	Ucp3	45.3628	162.613	1.84186	5e-05	0.000318783	ns
Slc43a1	Slc43a1	5.37183	19.2548	1.84174	5e-05	0.000318783	ns
Dennd3	Dennd3	1.13699	4.07474	1.84149	0.0005	0.00244428	ns
Gsr	Gsr	13.0114	46.6291	1.84145	5e-05	0.000318783	ns
Sepp1	Sepp1	108.319	387.841	1.84018	5e-05	0.000318783	ns
Psmb3	Psmb3	109.523	392.14	1.84013	5e-05	0.000318783	ns
Cyp4f17	Cyp4f17	0.799284	2.86108	1.83978	0.00015	0.000860382	ns
Vgll2	Vgll2	32.7186	116.937	1.83756	5e-05	0.000318783	ns
Spata24	Spata24	1.72434	6.16186	1.83732	5e-05	0.000318783	ns
Clip1	Clip1	77.0541	275.318	1.83716	5e-05	0.000318783	ns
Lrg1	Lrg1	11.3637	40.5692	1.83595	5e-05	0.000318783	ns
Rasa3	Rasa3	2.80284	9.9934	1.83409	5e-05	0.000318783	ns
Fam107a	Fam107a	1.40951	5.02146	1.83292	0.0001	0.000596656	ns
Ccdc162	Ccdc162	0.302466	1.07708	1.83228	0.00405	0.014356	ns
Snx10	Snx10	2.33173	8.29336	1.83055	5e-05	0.000318783	ns
Gabrr2	Gabrr2	0.534172	1.89754	1.82876	0.008	0.0253618	ns
Sdcbp2	Sdcbp2	0.25042	0.889115	1.82802	0.00865	0.0270266	ns
Olfm1	Olfm1	1.51487	5.37441	1.82691	5e-05	0.000318783	ns
Bri3	Bri3	37.1029	131.36	1.82392	5e-05	0.000318783	ns
Ppargc1a	Ppargc1a	7.74457	27.3962	1.82272	5e-05	0.000318783	ns
C130039O16Rik	C130039O16Rik	2.32394	8.21501	1.82169	5e-05	0.000318783	ns
E230016M11Rik	E230016M11Rik	5.45742	19.269	1.81999	0.0075	0.0240306	ns
Lnx1	Lnx1	1.89285	6.67409	1.81801	0.00565	0.0190119	ns
Rbm34	Rbm34	2.09505	7.38317	1.81725	5e-05	0.000318783	ns
Dnttip1	Dnttip1	6.58914	23.1956	1.81569	5e-05	0.000318783	ns
Cirbp	Cirbp	35.6391	125.299	1.81384	5e-05	0.000318783	ns
Eci2	Eci2	57.87	203.046	1.81092	5e-05	0.000318783	ns
Piga	Piga	0.953157	3.34334	1.8105	5e-05	0.000318783	ns
Scyl3	Scyl3	2.92415	10.2375	1.80777	5e-05	0.000318783	ns
Txnl1	Txnl1	27.4296	96.0188	1.80758	5e-05	0.000318783	ns
Gadd45a	Gadd45a	13.2548	46.3581	1.80631	5e-05	0.000318783	ns
Ttyh1	Ttyh1	0.702218	2.45039	1.80302	0.00545	0.018447	ns
Fam13c	Fam13c	1.50177	5.23603	1.80181	5e-05	0.000318783	ns
9530068E07Rik	9530068E07Rik	32.263	112.452	1.80135	5e-05	0.000318783	ns
Psma5	Psma5	42.303	147.436	1.80126	5e-05	0.000318783	ns
Gpr56	Gpr56	7.36893	25.6623	1.80012	5e-05	0.000318783	ns
Pgf	Pgf	0.848151	2.94862	1.79765	5e-05	0.000318783	ns
F2r	F2r	2.49129	8.65892	1.79729	5e-05	0.000318783	ns
Rbm3	Rbm3	62.0684	215.511	1.79583	5e-05	0.000318783	ns
Chpf2	Chpf2	4.2468	14.7384	1.79513	0.0128	0.0372353	ns
Pde8a	Pde8a	5.14181	17.8344	1.79431	5e-05	0.000318783	ns
Vars	Vars	12.2068	42.2941	1.79277	5e-05	0.000318783	ns
Zkscan17	Zkscan17	6.55115	22.6276	1.78826	5e-05	0.000318783	ns
Zfp593	Zfp593	0.536492	1.85275	1.78804	0.0023	0.00899029	ns
Grhl1	Grhl1	0.206133	0.708926	1.78206	0.0003	0.00157943	ns
Upp1	Upp1	0.381946	1.31305	1.78148	0.00675	0.0220557	ns
Rorc	Rorc	50.6583	173.665	1.77743	5e-05	0.000318783	ns
Als2	Als2	4.82416	16.5244	1.77625	5e-05	0.000318783	ns
Panx1	Panx1	9.73879	33.3578	1.77621	0.0001	0.000596656	ns
Dcaf10	Dcaf10	3.38382	11.5704	1.77371	5e-05	0.000318783	ns
Adarb1	Adarb1	3.82595	13.0814	1.77363	5e-05	0.000318783	ns
Sod1	Sod1	186.764	638.48	1.77342	5e-05	0.000318783	ns
Coasy	Coasy	4.03617	13.7764	1.77114	5e-05	0.000318783	ns
Tollip	Tollip	20.6196	70.3598	1.77073	5e-05	0.000318783	ns
Tbx6	Tbx6	0.427036	1.45405	1.76765	0.00135	0.00572428	ns
Ttll11	Ttll11	0.840778	2.86198	1.76722	0.0002	0.00111051	ns
Dpm1	Dpm1	94.9173	322.96	1.76661	5e-05	0.000318783	ns
Spred3	Spred3	0.802922	2.72814	1.76458	5e-05	0.000318783	ns
Tmem229b	Tmem229b	1.35561	4.6047	1.76416	5e-05	0.000318783	ns
Dnajb6	Dnajb6	44.2809	150.389	1.76395	5e-05	0.000318783	ns
Nt5c3	Nt5c3	32.0457	108.766	1.76302	5e-05	0.000318783	ns
Dedd2	Dedd2	4.01766	13.6241	1.76173	5e-05	0.000318783	ns
D19Wsu162e	D19Wsu162e	19.0057	64.4042	1.76073	5e-05	0.000318783	ns
Eda2r	Eda2r	2.70092	9.14576	1.75965	5e-05	0.000318783	ns
2210403K04Rik	2210403K04Rik	26.8727	90.7024	1.755	5e-05	0.000318783	ns
Tead4	Tead4	1.27352	4.29795	1.75483	5e-05	0.000318783	ns
E130012A19Rik	E130012A19Rik	0.591598	1.99526	1.75389	5e-05	0.000318783	ns
Psma1	Psma1	59.263	199.827	1.75355	5e-05	0.000318783	ns
Slc3a2	Slc3a2	11.374	38.2979	1.75153	5e-05	0.000318783	ns
Snhg7	Snhg7	1.87111	6.29509	1.75033	0.00025	0.00135287	ns
2210021J22Rik	2210021J22Rik	15.1427	50.9025	1.74911	5e-05	0.000318783	ns
Ccdc45	Ccdc45	2.69433	9.05569	1.7489	0.00135	0.00572428	ns
Abra	Abra	54.3372	182.442	1.74743	5e-05	0.000318783	ns
Nr4a3	Nr4a3	2.56069	8.59511	1.74698	5e-05	0.000318783	ns
Naglu	Naglu	3.32369	11.1363	1.74441	5e-05	0.000318783	ns
Opn1mw	Opn1mw	7.73123	25.8513	1.74147	5e-05	0.000318783	ns
Gpatch1	Gpatch1	2.03649	6.79116	1.73757	5e-05	0.000318783	ns
Elac1	Elac1	3.87303	12.911	1.73707	5e-05	0.000318783	ns
Phc3	Phc3	2.80971	9.36383	1.73668	5e-05	0.000318783	ns
Psma2	Psma2	37.7363	125.491	1.73356	5e-05	0.000318783	ns
Nol3	Nol3	9.29144	30.867	1.73209	5e-05	0.000318783	ns
Naca	Naca	75.5163	250.428	1.72954	5e-05	0.000318783	ns
Gramd3	Gramd3	2.61466	8.66616	1.72877	5e-05	0.000318783	ns
Rora	Rora	9.9904	33.1067	1.72851	5e-05	0.000318783	ns
Zbtb10	Zbtb10	1.32392	4.37924	1.72587	5e-05	0.000318783	ns
Sh2b2	Sh2b2	0.418752	1.38328	1.72392	5e-05	0.000318783	ns
Klf2	Klf2	3.93489	12.9933	1.72337	5e-05	0.000318783	ns
Gm9967	Gm9967	0.821748	2.7123	1.72275	0.00015	0.000860382	ns
Ppfibp1	Ppfibp1	7.06882	23.3159	1.72177	5e-05	0.000318783	ns
Dnttip2	Dnttip2	8.41024	27.7325	1.72136	5e-05	0.000318783	ns
2810474O19Rik	2810474O19Rik	1.79081	5.90129	1.72042	5e-05	0.000318783	ns
Nfkbia	Nfkbia	11.5062	37.9035	1.71992	5e-05	0.000318783	ns
Agfg2	Agfg2	1.84147	6.06588	1.71986	5e-05	0.000318783	ns
Prr14	Prr14	9.72512	32.0301	1.71964	5e-05	0.000318783	ns
Slc25a25	Slc25a25	13.9531	45.9518	1.71954	0.00035	0.00180594	ns
Bin3	Bin3	2.33504	7.68951	1.71945	0.0033	0.0121306	ns
Mllt11	Mllt11	54.81	180.485	1.71937	5e-05	0.000318783	ns
Sfpq	Sfpq	15.0961	49.6008	1.71619	5e-05	0.000318783	ns
Bsdc1	Bsdc1	17.3304	56.9266	1.7158	5e-05	0.000318783	ns
Lpl	Lpl	91.0008	298.81	1.71528	5e-05	0.000318783	ns
Ubfd1	Ubfd1	8.43212	27.6795	1.71485	5e-05	0.000318783	ns
Slc10a3	Slc10a3	1.8586	6.09934	1.71444	5e-05	0.000318783	ns
Erbb2ip	Erbb2ip	6.86527	22.526	1.71421	5e-05	0.000318783	ns
Cda	Cda	1.68812	5.5381	1.71398	0.00045	0.00223797	ns
Zfand5	Zfand5	129.716	425.051	1.71228	5e-05	0.000318783	ns
Tyro3	Tyro3	0.216658	0.709904	1.7122	0.0097	0.0297236	ns
Adcyap1r1	Adcyap1r1	0.557631	1.82628	1.71152	5e-05	0.000318783	ns
Samd4	Samd4	8.70828	28.5123	1.71113	5e-05	0.000318783	ns
2410003K15Rik	2410003K15Rik	30.5871	100.041	1.70959	5e-05	0.000318783	ns
Adrm1	Adrm1	48.8043	159.331	1.70695	5e-05	0.000318783	ns
Agap2	Agap2	1.0206	3.33064	1.70638	5e-05	0.000318783	ns
Tax1bp1	Tax1bp1	28.1859	91.9485	1.70585	5e-05	0.000318783	ns
4930429F24Rik	4930429F24Rik	14.9657	48.7963	1.70511	5e-05	0.000318783	ns
Gcn1l1	Gcn1l1	9.7891	31.8918	1.70394	0.01175	0.0347085	ns
Atf4	Atf4	107.535	350.21	1.70341	5e-05	0.000318783	ns
Hnrnpa1	Hnrnpa1	45.5048	148.02	1.7017	5e-05	0.000318783	ns
St8sia6	St8sia6	0.181581	0.59002	1.70015	0.00085	0.00386747	ns
Sec23ip	Sec23ip	5.98214	19.4346	1.69989	5e-05	0.000318783	ns
Prpf6	Prpf6	9.95729	32.295	1.69749	5e-05	0.000318783	ns
Sh2d3c	Sh2d3c	3.87133	12.5552	1.69739	5e-05	0.000318783	ns
Arnt	Arnt	18.5376	60.1147	1.69726	5e-05	0.000318783	ns
Spata5	Spata5	3.05759	9.87975	1.69208	0.00135	0.00572428	ns
Ubxn8	Ubxn8	1.76275	5.69335	1.69145	0.00175	0.00715387	ns
Pex16	Pex16	10.0761	32.5363	1.69111	5e-05	0.000318783	ns
Vsig2	Vsig2	2.5784	8.32012	1.69013	5e-05	0.000318783	ns
Mecp2	Mecp2	6.73016	21.6891	1.68826	5e-05	0.000318783	ns
Shb	Shb	1.04901	3.37979	1.6879	0.0003	0.00157943	ns
Cldn15	Cldn15	2.13361	6.86942	1.68689	0.00055	0.00265723	ns
B4galt1	B4galt1	10.4052	33.4981	1.68677	5e-05	0.000318783	ns
Ngfr	Ngfr	0.783433	2.52186	1.68661	5e-05	0.000318783	ns
Selenbp1	Selenbp1	5.35675	17.2296	1.68546	5e-05	0.000318783	ns
Rsl1d1	Rsl1d1	23.9816	77.0502	1.68387	5e-05	0.000318783	ns
Mak16	Mak16	3.78312	12.1535	1.68373	5e-05	0.000318783	ns
Ell	Ell	3.96829	12.7417	1.68297	5e-05	0.000318783	ns
Por	Por	12.3932	39.7434	1.68116	5e-05	0.000318783	ns
Prodh	Prodh	7.31045	23.4245	1.67999	0.0001	0.000596656	ns
Pitx3	Pitx3	5.89861	18.8639	1.67718	0.00315	0.0116539	ns
Slc25a33	Slc25a33	10.4977	33.5558	1.67649	5e-05	0.000318783	ns
Dnajb2	Dnajb2	20.0637	63.9874	1.6732	5e-05	0.000318783	ns
Nub1	Nub1	12.1202	38.6224	1.67203	5e-05	0.000318783	ns
Pi4k2a	Pi4k2a	4.71101	14.9998	1.67084	5e-05	0.000318783	ns
Hipk1	Hipk1	9.38372	29.8559	1.66979	5e-05	0.000318783	ns
Frrs1	Frrs1	0.222441	0.705394	1.665	0.00445	0.0155732	ns
Mgst1	Mgst1	62.7378	198.839	1.6642	5e-05	0.000318783	ns
Smcr8	Smcr8	5.07502	16.077	1.66351	5e-05	0.000318783	ns
Plin3	Plin3	13.9438	44.0731	1.66027	5e-05	0.000318783	ns
Agt	Agt	4.06035	12.83	1.65985	5e-05	0.000318783	ns
H3f3b	H3f3b	45.5462	143.841	1.65907	5e-05	0.000318783	ns
Zrsr1	Zrsr1	4.61195	14.5413	1.65671	5e-05	0.000318783	ns
Csnk2a2	Csnk2a2	4.7579	14.9999	1.65655	5e-05	0.000318783	ns
Arhgef37	Arhgef37	1.39985	4.40756	1.65471	5e-05	0.000318783	ns
Gm13068	Gm13068	6.12807	19.2946	1.65469	0.01205	0.0354203	ns
Slc25a38	Slc25a38	7.92096	24.922	1.65368	5e-05	0.000318783	ns
Mms19	Mms19	10.6754	33.5835	1.65347	5e-05	0.000318783	ns
Usp14	Usp14	24.6045	77.3638	1.65274	5e-05	0.000318783	ns
Zfp874b	Zfp874b	3.22942	10.1429	1.65113	5e-05	0.000318783	ns
Lpin1	Lpin1	42.5371	133.426	1.64924	5e-05	0.000318783	ns
C030046E11Rik	C030046E11Rik	9.00082	28.2292	1.64906	5e-05	0.000318783	ns
Abcb1b	Abcb1b	2.41885	7.53645	1.63956	5e-05	0.000318783	ns
Anxa4	Anxa4	6.31398	19.6708	1.63943	5e-05	0.000318783	ns
Stt3b	Stt3b	26.2698	81.8202	1.63905	5e-05	0.000318783	ns
Flcn	Flcn	23.8071	74.0502	1.63711	5e-05	0.000318783	ns
Clint1	Clint1	15.88	49.3758	1.6366	5e-05	0.000318783	ns
Sema7a	Sema7a	5.94337	18.4452	1.63389	5e-05	0.000318783	ns
Glns-ps1	Glns-ps1	3.48511	10.8097	1.63305	5e-05	0.000318783	ns
Pde7a	Pde7a	16.5216	51.2364	1.63282	5e-05	0.000318783	ns
Zdhhc23	Zdhhc23	0.950272	2.94622	1.63245	0.0003	0.00157943	ns
Vps54	Vps54	10.4433	32.3617	1.63171	5e-05	0.000318783	ns
Bcl7b	Bcl7b	11.4205	35.3322	1.62936	5e-05	0.000318783	ns
Csda	Csda	434.922	1344.61	1.62836	5e-05	0.000318783	ns
Slc25a28	Slc25a28	18.4415	57.011	1.62828	5e-05	0.000318783	ns
Ube2o	Ube2o	6.46957	19.995	1.6279	5e-05	0.000318783	ns
Tmem173	Tmem173	1.13111	3.49563	1.62781	0.0001	0.000596656	ns
Ctsd	Ctsd	343.35	1060.34	1.62678	5e-05	0.000318783	ns
Kat5	Kat5	6.25088	19.3021	1.62663	5e-05	0.000318783	ns
Synj2	Synj2	10.1778	31.4028	1.62547	5e-05	0.000318783	ns
Mfsd4	Mfsd4	22.0964	68.1769	1.62547	5e-05	0.000318783	ns
Ddx27	Ddx27	4.81075	14.8221	1.62341	0.0067	0.0219303	ns
Myo18b	Myo18b	26.1736	80.5264	1.62135	5e-05	0.000318783	ns
Lrrc2	Lrrc2	22.1294	68.0825	1.62132	5e-05	0.000318783	ns
Amn1	Amn1	3.61416	11.1192	1.62132	5e-05	0.000318783	ns
Insig1	Insig1	6.04665	18.5956	1.62076	5e-05	0.000318783	ns
Dusp4	Dusp4	0.220175	0.676581	1.61961	0.0037	0.0132866	ns
Pias4	Pias4	10.0885	30.9993	1.61952	0.0018	0.00733329	ns
Zfp869	Zfp869	5.83072	17.9105	1.61906	5e-05	0.000318783	ns
Fas	Fas	2.91319	8.93335	1.6166	5e-05	0.000318783	ns
Tpsab1	Tpsab1	0.34318	1.05171	1.61569	0.01425	0.0405861	ns
Clcc1	Clcc1	24.4009	74.6136	1.6125	0.0008	0.00367799	ns
Fam3a	Fam3a	11.3108	34.5778	1.61214	5e-05	0.000318783	ns
Net1	Net1	16.3626	50.0198	1.6121	5e-05	0.000318783	ns
Smg1	Smg1	3.25205	9.93694	1.61145	5e-05	0.000318783	ns
Fiz1	Fiz1	7.98106	24.3669	1.61027	5e-05	0.000318783	ns
Nop14	Nop14	11.023	33.635	1.60944	0.01175	0.0347085	ns
Taf8	Taf8	5.25147	16.0036	1.60761	5e-05	0.000318783	ns
Tceanc	Tceanc	0.940821	2.86681	1.60745	5e-05	0.000318783	ns
Hp1bp3	Hp1bp3	19.8094	60.3299	1.60669	5e-05	0.000318783	ns
Hsbp1l1	Hsbp1l1	0.669917	2.03973	1.60633	0.0013	0.00553895	ns
Stk11ip	Stk11ip	5.03009	15.3103	1.60585	5e-05	0.000318783	ns
Coro6	Coro6	95.5787	290.905	1.60579	5e-05	0.000318783	ns
Kank1	Kank1	9.11476	27.7382	1.6056	5e-05	0.000318783	ns
Pfkfb3	Pfkfb3	32.6288	99.22	1.60449	5e-05	0.000318783	ns
Gm17716	Gm17716	0.139478	0.42325	1.60147	0.01315	0.0380606	ns
Dusp2	Dusp2	0.394947	1.19822	1.60116	0.0047	0.0162884	ns
Ank3	Ank3	11.4844	34.8199	1.60023	5e-05	0.000318783	ns
Psmc1	Psmc1	56.0081	169.756	1.59975	5e-05	0.000318783	ns
Crtc2	Crtc2	12.2969	37.253	1.59906	5e-05	0.000318783	ns
BC005537	BC005537	34.7048	104.985	1.59698	5e-05	0.000318783	ns
Ypel4	Ypel4	0.19146	0.579041	1.59662	0.0159	0.0444607	ns
Cul4b	Cul4b	4.72507	14.2707	1.59465	5e-05	0.000318783	ns
Uhrf1bp1l	Uhrf1bp1l	2.57795	7.77847	1.59326	5e-05	0.000318783	ns
Med13l	Med13l	3.38249	10.1883	1.59076	5e-05	0.000318783	ns
Rabggtb	Rabggtb	37.8783	114.034	1.59002	5e-05	0.000318783	ns
Smtnl1	Smtnl1	7.51243	22.6072	1.58943	5e-05	0.000318783	ns
Idh2	Idh2	86.2474	259.513	1.58925	5e-05	0.000318783	ns
Dhtkd1	Dhtkd1	2.29312	6.89703	1.58867	0.0021	0.00832685	ns
Arfgef2	Arfgef2	5.96696	17.9409	1.58818	5e-05	0.000318783	ns
Optn	Optn	25.1015	75.4655	1.58804	5e-05	0.000318783	ns
Psmd14	Psmd14	51.8594	155.79	1.58693	5e-05	0.000318783	ns
Zfp498	Zfp498	3.11718	9.35665	1.58575	5e-05	0.000318783	ns
Tigd2	Tigd2	5.78034	17.3262	1.58373	5e-05	0.000318783	ns
Ubqln1	Ubqln1	21.8504	65.4696	1.58317	5e-05	0.000318783	ns
Ranbp2	Ranbp2	6.18985	18.5417	1.58279	5e-05	0.000318783	ns
Nsfl1c	Nsfl1c	37.0931	111.105	1.5827	5e-05	0.000318783	ns
Ggnbp2	Ggnbp2	19.4882	58.2898	1.58064	5e-05	0.000318783	ns
Mfhas1	Mfhas1	0.840279	2.51083	1.57922	0.0002	0.00111051	ns
Inadl	Inadl	0.645698	1.92819	1.57832	0.01045	0.0315676	ns
Mphosph10	Mphosph10	5.15745	15.3802	1.57634	5e-05	0.000318783	ns
9430038I01Rik	9430038I01Rik	1.86095	5.54768	1.57585	0.0001	0.000596656	ns
2310015A10Rik	2310015A10Rik	4.67166	13.9072	1.57382	5e-05	0.000318783	ns
Psmd6	Psmd6	70.0353	208.47	1.57369	5e-05	0.000318783	ns
Psmd13	Psmd13	68.8216	204.851	1.57364	0.00735	0.023636	ns
Cep120	Cep120	5.23922	15.591	1.57328	5e-05	0.000318783	ns
Chfr	Chfr	5.59671	16.6514	1.573	5e-05	0.000318783	ns
Zfyve27	Zfyve27	8.80761	26.2007	1.57278	0.00015	0.000860382	ns
Wdr43	Wdr43	8.78666	26.1329	1.57248	5e-05	0.000318783	ns
Lrrc47	Lrrc47	13.567	40.342	1.57219	0.0022	0.00865063	ns
Mier1	Mier1	7.503	22.1799	1.56371	5e-05	0.000318783	ns
Fbrs	Fbrs	6.28195	18.5575	1.56272	5e-05	0.000318783	ns
Fmo2	Fmo2	9.57731	28.2754	1.56185	5e-05	0.000318783	ns
Trim39	Trim39	4.18952	12.36	1.56082	5e-05	0.000318783	ns
Adcy2	Adcy2	10.9751	32.3626	1.5601	5e-05	0.000318783	ns
Larp4	Larp4	8.30115	24.4663	1.55941	5e-05	0.000318783	ns
Psmb1	Psmb1	87.9067	259.009	1.55896	5e-05	0.000318783	ns
Ufd1l	Ufd1l	35.6218	104.722	1.55574	5e-05	0.000318783	ns
Stat3	Stat3	13.9262	40.9171	1.5549	5e-05	0.000318783	ns
Psmd1	Psmd1	56.3594	165.493	1.55404	5e-05	0.000318783	ns
Gnl2	Gnl2	15.088	44.2958	1.55376	5e-05	0.000318783	ns
Dazap2	Dazap2	73.5303	215.745	1.55292	5e-05	0.000318783	ns
Ctla2b	Ctla2b	1.71325	5.02661	1.55284	5e-05	0.000318783	ns
Dync1h1	Dync1h1	46.5703	136.546	1.5519	0.0129	0.0374932	ns
Sema3g	Sema3g	2.98155	8.73557	1.55084	5e-05	0.000318783	ns
Rnf181	Rnf181	29.9536	87.6852	1.5496	5e-05	0.000318783	ns
Rad23b	Rad23b	45.2699	132.487	1.54923	5e-05	0.000318783	ns
Acvr1b	Acvr1b	27.926	81.6015	1.54699	5e-05	0.000318783	ns
Lrrc49	Lrrc49	0.791726	2.3119	1.546	0.0012	0.00517973	ns
Nrgn	Nrgn	0.363633	1.0608	1.5446	0.007	0.0227263	ns
Prpf40a	Prpf40a	7.72007	22.4979	1.54311	0.00025	0.00135287	ns
Mthfr	Mthfr	1.97419	5.74893	1.54203	0.0003	0.00157943	ns
Cables1	Cables1	0.564151	1.64258	1.54181	0.0002	0.00111051	ns
Gdap2	Gdap2	2.76087	8.03154	1.54056	0.0001	0.000596656	ns
Cc2d1b	Cc2d1b	11.8527	34.4762	1.54038	0.00245	0.0094452	ns
Notch4	Notch4	3.88101	11.287	1.54016	0.00085	0.00386747	ns
Herpud2	Herpud2	16.1347	46.8851	1.53896	5e-05	0.000318783	ns
Lrrc59	Lrrc59	13.8295	40.1652	1.5382	5e-05	0.000318783	ns
2810001G20Rik	2810001G20Rik	1.14485	3.32498	1.53818	0.00145	0.00609933	ns
Rlim	Rlim	3.35335	9.73648	1.5378	5e-05	0.000318783	ns
Ubap1	Ubap1	23.2133	67.3763	1.53729	0.0001	0.000596656	ns
Zscan21	Zscan21	4.95921	14.391	1.53699	5e-05	0.000318783	ns
Agpat9	Agpat9	2.01429	5.84144	1.53605	5e-05	0.000318783	ns
Foxk1	Foxk1	4.29307	12.4415	1.53507	5e-05	0.000318783	ns
Phax	Phax	8.07287	23.3888	1.53466	5e-05	0.000318783	ns
Calr3	Calr3	0.963895	2.79227	1.53449	0.0003	0.00157943	ns
Fubp1	Fubp1	7.60425	22.0161	1.53368	5e-05	0.000318783	ns
Echs1	Echs1	89.3957	258.772	1.5334	5e-05	0.000318783	ns
Clpx	Clpx	31.3094	90.4647	1.53076	5e-05	0.000318783	ns
Midn	Midn	7.95879	22.9955	1.53073	5e-05	0.000318783	ns
Cul1	Cul1	46.3696	133.973	1.53069	5e-05	0.000318783	ns
Adamts8	Adamts8	0.948182	2.73565	1.52865	5e-05	0.000318783	ns
Psmd12	Psmd12	58.9712	169.997	1.52743	5e-05	0.000318783	ns
Smad1	Smad1	3.64174	10.496	1.52714	5e-05	0.000318783	ns
Srxn1	Srxn1	15.1065	43.4901	1.52552	5e-05	0.000318783	ns
Klhl24	Klhl24	21.4435	61.7064	1.52488	5e-05	0.000318783	ns
Poldip3	Poldip3	6.33485	18.2282	1.52479	5e-05	0.000318783	ns
Rims4	Rims4	0.322179	0.926761	1.52433	0.00025	0.00135287	ns
Hrct1	Hrct1	1.01326	2.91449	1.52424	0.00045	0.00223797	ns
Cerk	Cerk	1.90971	5.49204	1.52399	5e-05	0.000318783	ns
Plb1	Plb1	0.992006	2.8484	1.52173	0.01065	0.0320252	ns
Wdr5	Wdr5	9.94262	28.5078	1.51966	5e-05	0.000318783	ns
Nrf1	Nrf1	3.90494	11.1957	1.51958	0.0001	0.000596656	ns
Aph1a	Aph1a	22.8932	65.595	1.51867	5e-05	0.000318783	ns
Dpyd	Dpyd	0.702539	2.01191	1.51791	5e-05	0.000318783	ns
2500002B13Rik	2500002B13Rik	1.80792	5.17731	1.51788	5e-05	0.000318783	ns
Tor1aip1	Tor1aip1	38.6903	110.568	1.51489	5e-05	0.000318783	ns
Sult1a1	Sult1a1	13.7689	39.3171	1.51374	5e-05	0.000318783	ns
BC031781	BC031781	3.51388	10.0205	1.51183	5e-05	0.000318783	ns
Ddi2	Ddi2	9.77914	27.8813	1.51152	5e-05	0.000318783	ns
Lrrc8a	Lrrc8a	3.61019	10.2929	1.5115	0.0005	0.00244428	ns
Gna13	Gna13	7.27056	20.7127	1.51038	5e-05	0.000318783	ns
Ap3b1	Ap3b1	5.28557	15.0555	1.51016	5e-05	0.000318783	ns
Rbm15	Rbm15	1.16869	3.32744	1.50953	5e-05	0.000318783	ns
Med10	Med10	2.49104	7.08827	1.50869	0.0017	0.00698842	ns
Gm9781	Gm9781	8.67663	24.6737	1.50776	5e-05	0.000318783	ns
Psma6	Psma6	108.61	308.733	1.5072	5e-05	0.000318783	ns
Trnau1ap	Trnau1ap	5.81215	16.5203	1.50709	5e-05	0.000318783	ns
Safb2	Safb2	20.4427	58.089	1.50668	5e-05	0.000318783	ns
Anapc7	Anapc7	6.46092	18.3578	1.50658	5e-05	0.000318783	ns
Utp11l	Utp11l	8.6825	24.6503	1.50542	5e-05	0.000318783	ns
Pawr	Pawr	0.619213	1.75714	1.50472	0.00025	0.00135287	ns
Zfp874a	Zfp874a	2.32358	6.58815	1.50353	0.00125	0.00536051	ns
2510006D16Rik	2510006D16Rik	33.4823	94.9146	1.50323	5e-05	0.000318783	ns
Strn4	Strn4	6.59678	18.6955	1.50285	5e-05	0.000318783	ns
Sema3f	Sema3f	1.77079	5.01748	1.50257	5e-05	0.000318783	ns
Sat1	Sat1	16.0766	45.5282	1.5018	5e-05	0.000318783	ns
Golga5	Golga5	6.98527	19.7748	1.50128	5e-05	0.000318783	ns
Trp63	Trp63	1.82694	5.16592	1.4996	5e-05	0.000318783	ns
Gm1614	Gm1614	10.6202	29.9947	1.4979	5e-05	0.000318783	ns
Eif2b4	Eif2b4	25.744	72.7012	1.49774	0.0001	0.000596656	ns
Slc7a6	Slc7a6	4.20622	11.8777	1.49766	5e-05	0.000318783	ns
Lrrc8d	Lrrc8d	2.02175	5.70469	1.49654	5e-05	0.000318783	ns
Fnbp1l	Fnbp1l	1.1841	3.3396	1.49588	0.00025	0.00135287	ns
Piwil2	Piwil2	0.334809	0.941507	1.49163	0.00015	0.000860382	ns
Luc7l	Luc7l	8.50928	23.9122	1.49064	5e-05	0.000318783	ns
Eif4a1	Eif4a1	47.3472	132.98	1.48986	5e-05	0.000318783	ns
Irak1bp1	Irak1bp1	1.72583	4.84658	1.48968	5e-05	0.000318783	ns
Tmcc3	Tmcc3	6.98692	19.6108	1.48892	5e-05	0.000318783	ns
Psmc3	Psmc3	88.608	248.575	1.48817	5e-05	0.000318783	ns
Secisbp2	Secisbp2	4.98062	13.9413	1.48497	5e-05	0.000318783	ns
Ercc1	Ercc1	13.2264	36.9033	1.48033	0.00035	0.00180594	ns
Ttc21b	Ttc21b	0.92667	2.58455	1.47979	0.00675	0.0220557	ns
Tnks	Tnks	1.69202	4.70473	1.47537	5e-05	0.000318783	ns
Cyp27a1	Cyp27a1	37.4692	104.183	1.47535	5e-05	0.000318783	ns
Tsc1	Tsc1	9.78604	27.1729	1.47337	5e-05	0.000318783	ns
Mta2	Mta2	13.0522	36.2225	1.47259	5e-05	0.000318783	ns
Calcoco1	Calcoco1	39.0245	108.185	1.47105	5e-05	0.000318783	ns
Cndp2	Cndp2	7.93294	21.9614	1.46904	5e-05	0.000318783	ns
Lrrc14b	Lrrc14b	59.6304	165.056	1.46884	5e-05	0.000318783	ns
Faf1	Faf1	23.7751	65.8046	1.46874	5e-05	0.000318783	ns
Fbxo44	Fbxo44	2.92803	8.1042	1.46874	5e-05	0.000318783	ns
Tnik	Tnik	6.09495	16.8682	1.46862	5e-05	0.000318783	ns
Lgals3	Lgals3	5.31418	14.7025	1.46815	5e-05	0.000318783	ns
Tmc6	Tmc6	2.71916	7.51381	1.46638	0.0013	0.00553895	ns
Zim1	Zim1	0.253475	0.700411	1.46636	0.00125	0.00536051	ns
Phf3	Phf3	3.76279	10.3941	1.46588	5e-05	0.000318783	ns
Ip6k1	Ip6k1	15.0275	41.5057	1.46571	0.017	0.0468716	ns
Myo18a	Myo18a	81.7979	225.864	1.46532	0.00085	0.00386747	ns
Sema5a	Sema5a	0.402198	1.11019	1.46483	5e-05	0.000318783	ns
Zc3h12a	Zc3h12a	0.977479	2.69604	1.4637	0.0001	0.000596656	ns
Rnpc3	Rnpc3	4.89779	13.5041	1.46319	0.00655	0.0215461	ns
BC029214	BC029214	10.4622	28.8405	1.46291	5e-05	0.000318783	ns
Pde2a	Pde2a	6.08277	16.7512	1.46147	5e-05	0.000318783	ns
Aoc2	Aoc2	0.262181	0.721747	1.46093	0.0064	0.021137	ns
Hba-a1	Hba-a1	49.0388	134.947	1.46039	5e-05	0.000318783	ns
Atf6b	Atf6b	3.14126	8.6422	1.46005	5e-05	0.000318783	ns
Hopx	Hopx	2.28887	6.29593	1.45979	0.0002	0.00111051	ns
4933421E11Rik	4933421E11Rik	6.88322	18.9262	1.45923	5e-05	0.000318783	ns
Flywch1	Flywch1	14.7685	40.6058	1.45916	5e-05	0.000318783	ns
7SK	7SK	5.13787	14.1243	1.45893	0.0064	0.021137	ns
Xab2	Xab2	5.37617	14.7754	1.45855	5e-05	0.000318783	ns
Nbr1	Nbr1	32.0412	87.939	1.45657	0.0002	0.00111051	ns
Abhd6	Abhd6	4.32714	11.8647	1.45519	5e-05	0.000318783	ns
Kctd20	Kctd20	13.1734	36.1161	1.45502	5e-05	0.000318783	ns
Actr8	Actr8	13.877	38.0409	1.45485	5e-05	0.000318783	ns
E130102H24Rik	E130102H24Rik	5.19336	14.2358	1.45478	0.0001	0.000596656	ns
Zbtb2	Zbtb2	1.63459	4.47833	1.45403	5e-05	0.000318783	ns
Psmc6	Psmc6	64.6587	176.91	1.4521	5e-05	0.000318783	ns
Tubb4b	Tubb4b	96.3398	263.522	1.45172	5e-05	0.000318783	ns
Gsto1	Gsto1	14.4881	39.6143	1.45115	5e-05	0.000318783	ns
Mospd2	Mospd2	3.54707	9.69	1.44987	5e-05	0.000318783	ns
Slc25a44	Slc25a44	10.3396	28.2419	1.44966	5e-05	0.000318783	ns
Ptpn4	Ptpn4	0.944306	2.57849	1.4492	0.016	0.0446741	ns
Bak1	Bak1	7.64829	20.8714	1.44832	0.00265	0.010107	ns
Zrsr2	Zrsr2	7.85583	21.435	1.44813	0.00075	0.0034882	ns
Syf2	Syf2	18.6301	50.828	1.44799	5e-05	0.000318783	ns
B930095G15Rik	B930095G15Rik	1.25821	3.43269	1.44797	0.0026	0.00995084	ns
Mks1	Mks1	1.33491	3.63948	1.44699	0.0006	0.00286214	ns
Socs2	Socs2	9.09317	24.7774	1.44617	5e-05	0.000318783	ns
Jmjd1c	Jmjd1c	4.47245	12.1847	1.44593	5e-05	0.000318783	ns
Micall1	Micall1	2.07279	5.64654	1.44579	5e-05	0.000318783	ns
Mettl6	Mettl6	2.20933	6.01775	1.44562	5e-05	0.000318783	ns
Mfap1b	Mfap1b	0.739832	2.01349	1.44443	5e-05	0.000318783	ns
Nol8	Nol8	1.86324	5.0688	1.44383	5e-05	0.000318783	ns
Pvr	Pvr	2.23611	6.082	1.44356	0.0005	0.00244428	ns
Ftsjd2	Ftsjd2	16.5507	45.0018	1.44309	0.0022	0.00865063	ns
1700019E19Rik	1700019E19Rik	5.99812	16.3074	1.44295	5e-05	0.000318783	ns
Arid3a	Arid3a	0.806799	2.19308	1.44268	5e-05	0.000318783	ns
Plekhm1	Plekhm1	4.33932	11.7902	1.44205	5e-05	0.000318783	ns
Trim54	Trim54	181.346	492.524	1.44145	5e-05	0.000318783	ns
Lin54	Lin54	2.05942	5.59056	1.44075	5e-05	0.000318783	ns
Mapre3	Mapre3	25.3002	68.6775	1.44069	5e-05	0.000318783	ns
Ythdc1	Ythdc1	12.3272	33.4512	1.44021	5e-05	0.000318783	ns
Glul	Glul	192.2	521.55	1.4402	0.0001	0.000596656	ns
Art3	Art3	264.284	717.151	1.44019	0.00045	0.00223797	ns
Gramd4	Gramd4	4.07682	11.0549	1.43917	5e-05	0.000318783	ns
Gm15469	Gm15469	49.259	133.444	1.43777	0.01425	0.0405861	ns
Tmem55b	Tmem55b	14.5237	39.3175	1.43676	0.0023	0.00899029	ns
Furin	Furin	9.32449	25.2421	1.43674	5e-05	0.000318783	ns
Hlx	Hlx	1.67712	4.53644	1.43557	5e-05	0.000318783	ns
Sh2d6	Sh2d6	1.61956	4.37682	1.43428	0.0104	0.0314453	ns
Sf3b1	Sf3b1	20.8992	56.4753	1.43417	5e-05	0.000318783	ns
Phc2	Phc2	5.88085	15.8701	1.43221	5e-05	0.000318783	ns
Jmy	Jmy	1.62442	4.37959	1.43087	5e-05	0.000318783	ns
Klf11	Klf11	1.26454	3.40792	1.43028	5e-05	0.000318783	ns
Mtmr4	Mtmr4	3.87792	10.4434	1.42923	5e-05	0.000318783	ns
Akirin2	Akirin2	14.9909	40.3645	1.429	5e-05	0.000318783	ns
Pex13	Pex13	9.58902	25.8087	1.4284	0.002	0.00798549	ns
Ngly1	Ngly1	17.7223	47.6172	1.42591	5e-05	0.000318783	ns
Zkscan1	Zkscan1	1.71761	4.61466	1.42582	5e-05	0.000318783	ns
Kank3	Kank3	21.5482	57.7159	1.4214	0.00975	0.0298352	ns
Zfp113	Zfp113	1.14277	3.06046	1.42122	0.00255	0.009785	ns
Fbxo6	Fbxo6	22.5539	60.3885	1.4209	5e-05	0.000318783	ns
Eapp	Eapp	9.17893	24.5397	1.41872	5e-05	0.000318783	ns
Polr3e	Polr3e	3.86904	10.3421	1.41848	5e-05	0.000318783	ns
C030017K20Rik	C030017K20Rik	0.512721	1.36841	1.41625	0.00055	0.00265723	ns
Cnst	Cnst	12.227	32.618	1.4156	5e-05	0.000318783	ns
Rin3	Rin3	1.6123	4.29656	1.41406	5e-05	0.000318783	ns
Qtrt1	Qtrt1	2.51129	6.69196	1.414	5e-05	0.000318783	ns
Dhx40	Dhx40	5.94106	15.8308	1.41394	5e-05	0.000318783	ns
Bclaf1	Bclaf1	9.45608	25.1849	1.41324	5e-05	0.000318783	ns
Peli3	Peli3	1.45203	3.86534	1.41252	0.01565	0.0438732	ns
Mospd1	Mospd1	65.9942	175.63	1.41213	5e-05	0.000318783	ns
Ugp2	Ugp2	387.629	1031.59	1.41212	5e-05	0.000318783	ns
Fabp3	Fabp3	213.882	569.128	1.41194	5e-05	0.000318783	ns
Dnajb9	Dnajb9	41.5297	110.471	1.41146	5e-05	0.000318783	ns
Ddx24	Ddx24	17.2337	45.7773	1.4094	5e-05	0.000318783	ns
Ptpn2	Ptpn2	6.23564	16.5512	1.40833	5e-05	0.000318783	ns
Pmepa1	Pmepa1	3.93257	10.4361	1.40804	0.00015	0.000860382	ns
Zscan12	Zscan12	4.00859	10.6359	1.40778	5e-05	0.000318783	ns
Dym	Dym	45.6668	121.146	1.40753	5e-05	0.000318783	ns
Tmem189	Tmem189	8.35781	22.1704	1.40744	0.00065	0.0030751	ns
Sh3tc1	Sh3tc1	1.23373	3.27145	1.4069	0.00775	0.0247117	ns
Zc3h4	Zc3h4	5.93201	15.7006	1.40422	5e-05	0.000318783	ns
Fbxo4	Fbxo4	2.62693	6.95256	1.40417	0.00455	0.0158518	ns
Rnf216	Rnf216	5.13732	13.5897	1.40342	5e-05	0.000318783	ns
Hbb-b1	Hbb-b1	43.6039	115.303	1.40289	5e-05	0.000318783	ns
Eif3j	Eif3j	15.4715	40.9094	1.40282	5e-05	0.000318783	ns
Tgm2	Tgm2	20.2043	53.4128	1.40252	0.0001	0.000596656	ns
Papd7	Papd7	2.16834	5.73218	1.40249	0.00885	0.0275667	ns
Npm1	Npm1	71.9927	190.205	1.40163	5e-05	0.000318783	ns
Pmm1	Pmm1	6.17404	16.3023	1.40079	5e-05	0.000318783	ns
1110007C09Rik	1110007C09Rik	38.4157	101.403	1.40033	5e-05	0.000318783	ns
Rnf4	Rnf4	8.80086	23.2073	1.39886	5e-05	0.000318783	ns
Gab1	Gab1	7.0434	18.5559	1.39753	5e-05	0.000318783	ns
Bod1l	Bod1l	3.2539	8.57235	1.39752	5e-05	0.000318783	ns
Ucp2	Ucp2	9.44022	24.8649	1.39722	0.0004	0.0020306	ns
Plagl1	Plagl1	0.178177	0.468598	1.39504	0.012	0.0353048	ns
Zfp280d	Zfp280d	3.69049	9.6997	1.39413	5e-05	0.000318783	ns
Grpel1	Grpel1	18.4281	48.4057	1.39327	5e-05	0.000318783	ns
Nop58	Nop58	3.40916	8.95084	1.39261	5e-05	0.000318783	ns
Gak	Gak	4.33236	11.3703	1.39204	5e-05	0.000318783	ns
Phlda3	Phlda3	102.151	267.656	1.38967	5e-05	0.000318783	ns
Cstf1	Cstf1	8.1976	21.4745	1.38935	5e-05	0.000318783	ns
Hs6st1	Hs6st1	9.12886	23.9004	1.38853	5e-05	0.000318783	ns
Acadl	Acadl	157.589	412.241	1.38732	5e-05	0.000318783	ns
Cltb	Cltb	45.2995	118.456	1.38678	5e-05	0.000318783	ns
Clock	Clock	2.23025	5.83009	1.38631	5e-05	0.000318783	ns
Wapal	Wapal	13.5273	35.3415	1.38549	0.00335	0.01227	ns
Tbc1d20	Tbc1d20	12.8631	33.5844	1.38455	5e-05	0.000318783	ns
Lrrc51	Lrrc51	2.87106	7.49603	1.38455	5e-05	0.000318783	ns
Atp6v0e	Atp6v0e	21.0384	54.87	1.38299	5e-05	0.000318783	ns
Prkch	Prkch	2.45078	6.39091	1.38278	5e-05	0.000318783	ns
Ttpal	Ttpal	2.0991	5.47363	1.38273	0.0005	0.00244428	ns
Igf1r	Igf1r	0.938874	2.44668	1.38182	5e-05	0.000318783	ns
Cir1	Cir1	4.50775	11.7465	1.38175	0.00335	0.01227	ns
Mgea5	Mgea5	14.2555	37.1242	1.38084	5e-05	0.000318783	ns
Vipr1	Vipr1	1.11621	2.90558	1.38022	0.0043	0.0151285	ns
Mcph1	Mcph1	1.07773	2.80512	1.38006	0.00015	0.000860382	ns
1110034G24Rik	1110034G24Rik	3.90805	10.1644	1.37901	0.0002	0.00111051	ns
Farp1	Farp1	2.26041	5.87855	1.37887	0.00815	0.0257693	ns
Tbc1d17	Tbc1d17	26.211	68.1355	1.37823	0.0032	0.0118091	ns
Cyp4b1	Cyp4b1	2.50625	6.50903	1.37691	5e-05	0.000318783	ns
Kcmf1	Kcmf1	88.0322	228.546	1.37638	5e-05	0.000318783	ns
Etv3	Etv3	3.32516	8.6308	1.37607	5e-05	0.000318783	ns
Scaf11	Scaf11	6.21331	16.1255	1.37591	5e-05	0.000318783	ns
Ranbp10	Ranbp10	9.906	25.695	1.37511	5e-05	0.000318783	ns
Usp13	Usp13	59.0968	153.224	1.3745	5e-05	0.000318783	ns
Slx4	Slx4	1.79497	4.652	1.37389	0.00675	0.0220557	ns
Eif3b	Eif3b	26.1841	67.851	1.37368	5e-05	0.000318783	ns
Ppp1r18	Ppp1r18	1.48641	3.85112	1.37345	5e-05	0.000318783	ns
Aebp2	Aebp2	13.7226	35.5275	1.37239	5e-05	0.000318783	ns
Trnt1	Trnt1	9.19577	23.8043	1.37218	0.0006	0.00286214	ns
Wipi2	Wipi2	11.5947	30.0055	1.37177	5e-05	0.000318783	ns
Ube4b	Ube4b	11.4346	29.5833	1.37138	0.00035	0.00180594	ns
Itga5	Itga5	1.60475	4.14921	1.37049	5e-05	0.000318783	ns
Lamp2	Lamp2	44.4097	114.781	1.36993	5e-05	0.000318783	ns
Serinc3	Serinc3	183.674	474.708	1.3699	5e-05	0.000318783	ns
Zfp60	Zfp60	2.07146	5.35327	1.36977	5e-05	0.000318783	ns
Rapgef1	Rapgef1	37.6078	97.0914	1.36831	5e-05	0.000318783	ns
Ftsj3	Ftsj3	7.04507	18.1861	1.36815	5e-05	0.000318783	ns
Qsox1	Qsox1	5.8503	15.0977	1.36774	5e-05	0.000318783	ns
Urb1	Urb1	1.3444	3.46791	1.3671	0.001	0.00444579	ns
4833403I15Rik	4833403I15Rik	0.579513	1.49478	1.36702	0.0007	0.00328341	ns
Smndc1	Smndc1	10.2877	26.5336	1.3669	5e-05	0.000318783	ns
Akap8l	Akap8l	10.3016	26.532	1.36486	5e-05	0.000318783	ns
Lemd2	Lemd2	7.38694	19.0228	1.36468	5e-05	0.000318783	ns
Txn1	Txn1	38.2421	98.4676	1.36449	5e-05	0.000318783	ns
Nuak1	Nuak1	3.42191	8.80945	1.36425	0.0029	0.0108969	ns
Ap1m1	Ap1m1	10.5461	27.1402	1.36372	5e-05	0.000318783	ns
Rbm4b	Rbm4b	1.45164	3.73458	1.36326	0.0001	0.000596656	ns
Zfp52	Zfp52	1.00253	2.57729	1.36221	5e-05	0.000318783	ns
Stk24	Stk24	7.99939	20.5556	1.36157	5e-05	0.000318783	ns
Ogdhl	Ogdhl	0.652152	1.67542	1.36124	0.0001	0.000596656	ns
Atf1	Atf1	21.9024	56.241	1.36053	5e-05	0.000318783	ns
Ptplad1	Ptplad1	6.07658	15.5946	1.35972	5e-05	0.000318783	ns
Zfp784	Zfp784	2.56809	6.57869	1.3571	5e-05	0.000318783	ns
Asb3	Asb3	1.98759	5.09025	1.35672	0.0029	0.0108969	ns
4933421O10Rik	4933421O10Rik	0.677025	1.73368	1.35655	0.0001	0.000596656	ns
Hey2	Hey2	0.260505	0.666866	1.35609	0.0097	0.0297236	ns
Rhoj	Rhoj	4.36801	11.1665	1.35413	5e-05	0.000318783	ns
Kdm4a	Kdm4a	5.20036	13.2871	1.35334	5e-05	0.000318783	ns
Ppm1d	Ppm1d	2.06215	5.26849	1.35324	5e-05	0.000318783	ns
Rusc1	Rusc1	7.43867	18.981	1.35144	5e-05	0.000318783	ns
Aatf	Aatf	3.80582	9.71028	1.35131	5e-05	0.000318783	ns
Gps2	Gps2	23.3423	59.5539	1.35125	5e-05	0.000318783	ns
Eif1	Eif1	639.844	1631.13	1.35008	5e-05	0.000318783	ns
Insr	Insr	10.0851	25.7015	1.34963	5e-05	0.000318783	ns
Cct2	Cct2	43.1308	109.668	1.34635	5e-05	0.000318783	ns
Rab33b	Rab33b	3.10776	7.89764	1.34555	5e-05	0.000318783	ns
Srm	Srm	4.37452	11.1131	1.34507	0.00035	0.00180594	ns
Phf13	Phf13	2.08799	5.30358	1.34485	5e-05	0.000318783	ns
Kdm3a	Kdm3a	3.64401	9.24744	1.34353	5e-05	0.000318783	ns
Osbpl11	Osbpl11	5.14619	13.0578	1.34333	5e-05	0.000318783	ns
Nmt1	Nmt1	17.8738	45.3331	1.34272	0.00235	0.00913974	ns
Acox1	Acox1	38.3403	97.2405	1.34269	5e-05	0.000318783	ns
Dnajb12	Dnajb12	19.3007	48.9408	1.34238	5e-05	0.000318783	ns
Ptcd1	Ptcd1	5.50279	13.9442	1.34144	5e-05	0.000318783	ns
Ssu72	Ssu72	21.9397	55.5556	1.34039	5e-05	0.000318783	ns
2310021P13Rik	2310021P13Rik	7.16899	18.1425	1.33953	5e-05	0.000318783	ns
Stab2	Stab2	4.01796	10.1607	1.33847	5e-05	0.000318783	ns
E130218I03Rik	E130218I03Rik	3.03277	7.66396	1.33745	0.00295	0.0110408	ns
Jak3	Jak3	1.52272	3.84506	1.33635	5e-05	0.000318783	ns
Ap3d1	Ap3d1	7.76375	19.5991	1.33596	5e-05	0.000318783	ns
4933407H18Rik	4933407H18Rik	0.957745	2.41706	1.33554	5e-05	0.000318783	ns
Fxr2	Fxr2	44.9148	113.268	1.33448	0.0001	0.000596656	ns
Pim1	Pim1	3.42434	8.6296	1.33347	5e-05	0.000318783	ns
Tmem52	Tmem52	94.5742	238.232	1.33285	5e-05	0.000318783	ns
Ndor1	Ndor1	5.0517	12.7175	1.33198	0.0096	0.0294718	ns
Trmt61a	Trmt61a	1.45156	3.65371	1.33176	5e-05	0.000318783	ns
Psmd7	Psmd7	63.7835	160.525	1.33154	5e-05	0.000318783	ns
Hba-a2	Hba-a2	13.3415	33.5616	1.33089	5e-05	0.000318783	ns
Pdpk1	Pdpk1	5.90589	14.85	1.33023	5e-05	0.000318783	ns
Wipi1	Wipi1	35.2458	88.6209	1.3302	5e-05	0.000318783	ns
Mtor	Mtor	10.7502	27.0273	1.33005	0.0065	0.0214083	ns
Utp3	Utp3	10.7882	27.1133	1.32955	5e-05	0.000318783	ns
Pcf11	Pcf11	4.38635	11.0156	1.32846	0.01095	0.0327335	ns
Rnf114	Rnf114	41.7382	104.818	1.32845	5e-05	0.000318783	ns
Zfand3	Zfand3	72.9663	183.162	1.32782	5e-05	0.000318783	ns
Trex1	Trex1	9.17564	23.0327	1.3278	0.0012	0.00517973	ns
Gm6712	Gm6712	1.84644	4.62995	1.32625	0.0107	0.0321316	ns
Cblb	Cblb	4.10734	10.2947	1.32563	5e-05	0.000318783	ns
Hsp90ab1	Hsp90ab1	364.927	914.453	1.3253	0.00025	0.00135287	ns
Ninj1	Ninj1	9.64546	24.169	1.32524	5e-05	0.000318783	ns
Rasl10b	Rasl10b	0.343335	0.859754	1.32431	0.00435	0.0152759	ns
Spata5l1	Spata5l1	4.78778	11.9877	1.32413	5e-05	0.000318783	ns
Spc24	Spc24	0.859039	2.15058	1.32393	0.0045	0.0157066	ns
Rab9	Rab9	10.9459	27.392	1.32337	5e-05	0.000318783	ns
Sp1	Sp1	3.7218	9.31181	1.32306	0.0004	0.0020306	ns
Dnalc4	Dnalc4	4.14307	10.3645	1.32288	5e-05	0.000318783	ns
Dhx15	Dhx15	17.2591	43.1653	1.32251	5e-05	0.000318783	ns
Ccbl2	Ccbl2	6.78956	16.9804	1.32248	5e-05	0.000318783	ns
Cstb	Cstb	8.72967	21.8278	1.32217	0.0001	0.000596656	ns
Eif3g	Eif3g	29.3223	73.2913	1.32164	5e-05	0.000318783	ns
Ncl	Ncl	19.7318	49.3054	1.32122	5e-05	0.000318783	ns
Gosr1	Gosr1	6.46812	16.1589	1.32091	0.0027	0.0102563	ns
Ugcg	Ugcg	4.16707	10.4073	1.32049	5e-05	0.000318783	ns
Eif4g3	Eif4g3	22.7108	56.7027	1.32004	5e-05	0.000318783	ns
Uggt1	Uggt1	9.0582	22.61	1.31967	5e-05	0.000318783	ns
Rundc1	Rundc1	3.1187	7.78431	1.31963	0.0077	0.024576	ns
Zfp275	Zfp275	1.5015	3.74756	1.31954	5e-05	0.000318783	ns
Bcl2l11	Bcl2l11	1.64215	4.09732	1.31909	5e-05	0.000318783	ns
Slc25a5	Slc25a5	33.0208	82.3353	1.31814	5e-05	0.000318783	ns
Trim62	Trim62	0.297181	0.740959	1.31805	0.00235	0.00913974	ns
Fli1	Fli1	2.66922	6.64653	1.31618	5e-05	0.000318783	ns
Zfp384	Zfp384	10.349	25.7642	1.31588	5e-05	0.000318783	ns
S1pr1	S1pr1	16.5173	41.0908	1.31484	5e-05	0.000318783	ns
Esam	Esam	18.5349	46.0611	1.3133	5e-05	0.000318783	ns
Pes1	Pes1	15.5713	38.6934	1.3132	0.00025	0.00135287	ns
Tom1	Tom1	20.9576	52.0531	1.31251	5e-05	0.000318783	ns
D830013O20Rik	D830013O20Rik	1.02439	2.54291	1.31172	0.01065	0.0320252	ns
Tbk1	Tbk1	5.74402	14.2346	1.30927	5e-05	0.000318783	ns
Ccnl2	Ccnl2	19.0062	47.0888	1.30891	5e-05	0.000318783	ns
Lzts2	Lzts2	7.18634	17.7863	1.30744	5e-05	0.000318783	ns
Bche	Bche	1.19714	2.96279	1.30736	5e-05	0.000318783	ns
Rprd1b	Rprd1b	11.7197	28.9966	1.30695	0.00125	0.00536051	ns
Dnajc2	Dnajc2	8.00513	19.8006	1.30655	5e-05	0.000318783	ns
Rc3h1	Rc3h1	3.1588	7.81236	1.30638	5e-05	0.000318783	ns
Myc	Myc	1.27838	3.16059	1.30588	0.0002	0.00111051	ns
Mtmr14	Mtmr14	15.7301	38.8741	1.30529	5e-05	0.000318783	ns
Tjap1	Tjap1	8.71416	21.5294	1.30488	5e-05	0.000318783	ns
C80913	C80913	12.2512	30.2667	1.30481	5e-05	0.000318783	ns
Irak2	Irak2	4.12794	10.1949	1.30435	5e-05	0.000318783	ns
Zranb2	Zranb2	29.808	73.6087	1.30418	5e-05	0.000318783	ns
Asxl1	Asxl1	3.57254	8.82018	1.30386	0.004	0.014194	ns
Sox9	Sox9	0.560279	1.38304	1.30363	0.00195	0.0078237	ns
Dctn4	Dctn4	13.9149	34.3252	1.30264	5e-05	0.000318783	ns
Phrf1	Phrf1	5.87474	14.4898	1.30244	0.0011	0.00480781	ns
Plbd2	Plbd2	19.753	48.717	1.30235	5e-05	0.000318783	ns
Hist2h3c1	Hist2h3c1	1.59896	3.94082	1.30136	0.0066	0.0216674	ns
Hsf4	Hsf4	4.43787	10.9355	1.30108	5e-05	0.000318783	ns
Zfp511	Zfp511	4.24242	10.4484	1.30032	5e-05	0.000318783	ns
Pold4	Pold4	11.3481	27.9383	1.29979	5e-05	0.000318783	ns
Mocs2	Mocs2	32.1247	79.0353	1.29882	5e-05	0.000318783	ns
Srp68	Srp68	34.7945	85.5937	1.29864	5e-05	0.000318783	ns
Rhob	Rhob	17.3185	42.5883	1.29815	5e-05	0.000318783	ns
Ccnl1	Ccnl1	9.67153	23.7834	1.29814	5e-05	0.000318783	ns
Trim25	Trim25	2.88245	7.0875	1.29798	5e-05	0.000318783	ns
BC005561	BC005561	0.441488	1.08519	1.2975	5e-05	0.000318783	ns
Col4a2	Col4a2	8.35442	20.5345	1.29744	5e-05	0.000318783	ns
Tekt1	Tekt1	0.703572	1.72753	1.29594	0.0015	0.00626772	ns
Spock2	Spock2	1.96457	4.82184	1.29537	5e-05	0.000318783	ns
Bcdin3d	Bcdin3d	2.91783	7.15725	1.29451	0.00035	0.00180594	ns
Rab27a	Rab27a	0.368609	0.904054	1.29432	0.0043	0.0151285	ns
Cirh1a	Cirh1a	12.3286	30.2288	1.29392	5e-05	0.000318783	ns
Kin	Kin	4.11751	10.0943	1.2937	0.00335	0.01227	ns
Tmem181a	Tmem181a	0.602533	1.47712	1.29367	0.00635	0.0210139	ns
Sugp1	Sugp1	6.79074	16.6465	1.29358	5e-05	0.000318783	ns
Dusp26	Dusp26	24.519	60.0422	1.29207	5e-05	0.000318783	ns
Tcea2	Tcea2	3.76063	9.2075	1.29184	0.0083	0.0261497	ns
Zbtb43	Zbtb43	5.66818	13.8761	1.29165	0.0009	0.00405861	ns
Ccdc141	Ccdc141	0.677395	1.65799	1.29137	0.0123	0.0360669	ns
Cpne8	Cpne8	1.79823	4.40057	1.29111	0.0005	0.00244428	ns
1500003O03Rik	1500003O03Rik	36.1836	88.3821	1.28842	5e-05	0.000318783	ns
Recql5	Recql5	2.31285	5.64471	1.28723	0.01705	0.0469604	ns
Aldh9a1	Aldh9a1	2.03887	4.97569	1.28713	5e-05	0.000318783	ns
Anks3	Anks3	4.1198	10.0529	1.28696	5e-05	0.000318783	ns
Slc40a1	Slc40a1	13.6836	33.3816	1.2866	5e-05	0.000318783	ns
Nat6	Nat6	7.55207	18.423	1.28657	5e-05	0.000318783	ns
Rbm6	Rbm6	5.92963	14.4541	1.28546	5e-05	0.000318783	ns
Rps27	Rps27	519.7	1265.86	1.28437	5e-05	0.000318783	ns
Dda1	Dda1	14.2075	34.5904	1.28372	0.0001	0.000596656	ns
Ing5	Ing5	1.56015	3.79609	1.28283	5e-05	0.000318783	ns
Gm15298	Gm15298	0.941246	2.28729	1.281	0.003	0.011174	ns
Nsmaf	Nsmaf	26.1561	63.5265	1.28021	0.00055	0.00265723	ns
Ddx49	Ddx49	12.243	29.7201	1.27948	0.00835	0.0262696	ns
Abca2	Abca2	9.89974	24.0186	1.27869	0.00135	0.00572428	ns
Lrrc8c	Lrrc8c	2.58506	6.2713	1.27857	5e-05	0.000318783	ns
Mafg	Mafg	27.3769	66.4066	1.27837	5e-05	0.000318783	ns
Scaf8	Scaf8	6.77106	16.4127	1.27736	5e-05	0.000318783	ns
Alg1	Alg1	9.72764	23.5611	1.27624	0.0024	0.00928769	ns
Dclre1c	Dclre1c	0.843038	2.04104	1.27564	0.00395	0.0140468	ns
Pa2g4	Pa2g4	18.9646	45.8873	1.27479	5e-05	0.000318783	ns
Eprs	Eprs	46.6768	112.742	1.27225	5e-05	0.000318783	ns
Nfkbil1	Nfkbil1	2.74263	6.62133	1.27156	0.0001	0.000596656	ns
Dna2	Dna2	0.25092	0.605614	1.27117	0.0117	0.034615	ns
Akirin1	Akirin1	11.5489	27.8626	1.27057	5e-05	0.000318783	ns
Tada2b	Tada2b	6.64029	16.0043	1.26914	0.00205	0.00814081	ns
Tbc1d5	Tbc1d5	1.92025	4.62771	1.269	5e-05	0.000318783	ns
Tet2	Tet2	1.43725	3.46306	1.26874	5e-05	0.000318783	ns
1810008A18Rik	1810008A18Rik	2.90401	6.99498	1.26827	5e-05	0.000318783	ns
Cd46	Cd46	0.825349	1.98607	1.26684	0.00835	0.0262696	ns
Brms1	Brms1	6.08719	14.6396	1.26603	5e-05	0.000318783	ns
Ppil4	Ppil4	4.68276	11.2563	1.2653	5e-05	0.000318783	ns
St3gal5	St3gal5	25.2531	60.6969	1.26516	5e-05	0.000318783	ns
Dscr3	Dscr3	5.52587	13.252	1.26193	0.00025	0.00135287	ns
Agpat3	Agpat3	42.1331	101.035	1.26183	5e-05	0.000318783	ns
Gtf2ird2	Gtf2ird2	2.21947	5.31777	1.26061	0.00065	0.0030751	ns
Naga	Naga	3.35542	8.03536	1.25987	5e-05	0.000318783	ns
Acsl6	Acsl6	13.7758	32.9835	1.25961	0.0005	0.00244428	ns
Plbd1	Plbd1	2.78931	6.67319	1.25847	0.0001	0.000596656	ns
Gigyf2	Gigyf2	11.4676	27.4338	1.25839	5e-05	0.000318783	ns
Ace2	Ace2	0.360578	0.862354	1.25797	0.0109	0.0326209	ns
Sox17	Sox17	3.09255	7.39314	1.25739	5e-05	0.000318783	ns
Klhl5	Klhl5	1.75568	4.19393	1.25628	5e-05	0.000318783	ns
Ssh3	Ssh3	1.27641	3.04788	1.25571	5e-05	0.000318783	ns
Psmb5	Psmb5	87.1095	207.965	1.25544	5e-05	0.000318783	ns
Apod	Apod	48.7951	116.47	1.25516	5e-05	0.000318783	ns
Bcl6b	Bcl6b	1.597	3.81043	1.25459	0.00105	0.00461832	ns
Sf1	Sf1	45.0272	107.288	1.25262	0.00015	0.000860382	ns
Btg1	Btg1	3.35972	8.0015	1.25193	5e-05	0.000318783	ns
Paip2b	Paip2b	48.8405	116.312	1.25185	5e-05	0.000318783	ns
Supt6h	Supt6h	9.72182	23.1494	1.25168	5e-05	0.000318783	ns
Ddt	Ddt	23.5044	55.956	1.25136	5e-05	0.000318783	ns
Cpsf1	Cpsf1	8.21375	19.515	1.24847	5e-05	0.000318783	ns
Sp4	Sp4	1.58918	3.77391	1.24778	5e-05	0.000318783	ns
A430110L20Rik	A430110L20Rik	0.420307	0.997649	1.24709	0.00855	0.0267839	ns
Birc6	Birc6	3.57679	8.48819	1.24679	5e-05	0.000318783	ns
Gm17254	Gm17254	0.241561	0.573054	1.24628	0.00475	0.0164487	ns
Otud5	Otud5	8.33333	19.7371	1.24395	0.0008	0.00367799	ns
Fcf1	Fcf1	13.875	32.8468	1.24326	0.015	0.0423567	ns
Arpp21	Arpp21	2.7605	6.53448	1.24314	0.0004	0.0020306	ns
N4bp3	N4bp3	1.7979	4.25511	1.24289	0.00085	0.00386747	ns
Papd4	Papd4	3.8604	9.13258	1.24227	5e-05	0.000318783	ns
Dmwd	Dmwd	11.8596	28.054	1.24215	5e-05	0.000318783	ns
Ahcy	Ahcy	7.7386	18.3053	1.24212	5e-05	0.000318783	ns
Gpi1	Gpi1	459.991	1087.71	1.24161	5e-05	0.000318783	ns
Rbm20	Rbm20	20.9409	49.4896	1.24081	0.00145	0.00609933	ns
Tmem39a	Tmem39a	11.0934	26.2084	1.24032	0.00055	0.00265723	ns
Atg7	Atg7	3.26202	7.69655	1.23845	5e-05	0.000318783	ns
Gm10397	Gm10397	7.44897	17.5753	1.23844	0.01785	0.0487167	ns
Leng1	Leng1	2.62944	6.20396	1.23844	0.0007	0.00328341	ns
Uck2	Uck2	5.11345	12.0609	1.23797	5e-05	0.000318783	ns
Dhx37	Dhx37	1.65889	3.91201	1.2377	5e-05	0.000318783	ns
Wdr4	Wdr4	3.43903	8.09922	1.23578	0.00045	0.00223797	ns
Nfatc2ip	Nfatc2ip	1.47626	3.47525	1.23517	5e-05	0.000318783	ns
Gab2	Gab2	1.74927	4.11412	1.23383	5e-05	0.000318783	ns
Gfer	Gfer	4.60329	10.8252	1.23365	5e-05	0.000318783	ns
Cecr2	Cecr2	1.89442	4.4547	1.23357	0.00065	0.0030751	ns
Actr5	Actr5	1.05398	2.47771	1.23316	0.0079	0.0251172	ns
Eif2ak4	Eif2ak4	1.78688	4.1997	1.23285	0.00635	0.0210139	ns
Cxcr7	Cxcr7	8.07923	18.9412	1.22924	5e-05	0.000318783	ns
Ddx18	Ddx18	9.32744	21.8655	1.2291	0.0005	0.00244428	ns
Zfp790	Zfp790	1.73011	4.05462	1.2287	5e-05	0.000318783	ns
5430411K18Rik	5430411K18Rik	6.78452	15.8975	1.22848	5e-05	0.000318783	ns
Ppard	Ppard	9.11838	21.3655	1.22843	5e-05	0.000318783	ns
Dag1	Dag1	48.0366	112.513	1.22789	5e-05	0.000318783	ns
Pik3ip1	Pik3ip1	32.971	77.1757	1.22695	5e-05	0.000318783	ns
Nr1h2	Nr1h2	26.2823	61.4958	1.2264	0.00105	0.00461832	ns
Tbc1d2	Tbc1d2	0.203514	0.476081	1.22608	0.0067	0.0219303	ns
Supt4h1	Supt4h1	28.2434	65.9626	1.22374	5e-05	0.000318783	ns
Irak1	Irak1	33.002	77.0654	1.22353	0.00185	0.00749077	ns
Yy1	Yy1	12.6158	29.4592	1.22349	5e-05	0.000318783	ns
Fam71e1	Fam71e1	1.59871	3.73152	1.22286	0.0062	0.0206105	ns
Tmem167	Tmem167	5.10594	11.9068	1.22154	0.0016	0.00662893	ns
Stk19	Stk19	4.27034	9.9431	1.21935	5e-05	0.000318783	ns
Tomm20	Tomm20	43.117	100.375	1.21906	5e-05	0.000318783	ns
Ccdc59	Ccdc59	5.19083	12.0839	1.21905	0.00085	0.00386747	ns
Htatip2	Htatip2	2.78609	6.48567	1.21901	0.0001	0.000596656	ns
ORF19	ORF19	4.73995	11.0274	1.21816	5e-05	0.000318783	ns
Ifitm2	Ifitm2	35.1149	81.6686	1.2177	5e-05	0.000318783	ns
Thumpd3	Thumpd3	6.11591	14.2099	1.21626	0.0016	0.00662893	ns
Safb	Safb	6.48108	15.0571	1.21614	5e-05	0.000318783	ns
1110059G10Rik	1110059G10Rik	6.91543	16.0607	1.21564	0.0003	0.00157943	ns
Rbm42	Rbm42	16.293	37.8375	1.21557	5e-05	0.000318783	ns
Mkrn1	Mkrn1	8.12268	18.8612	1.21539	5e-05	0.000318783	ns
Inpp4a	Inpp4a	3.45312	8.01118	1.21411	5e-05	0.000318783	ns
Lrba	Lrba	10.1401	23.5099	1.21319	5e-05	0.000318783	ns
Atg13	Atg13	21.6903	50.2817	1.21298	5e-05	0.000318783	ns
Os9	Os9	4.10674	9.51382	1.21203	5e-05	0.000318783	ns
Rab11b	Rab11b	32.5834	75.464	1.21165	5e-05	0.000318783	ns
Ubqln2	Ubqln2	8.10407	18.7605	1.21098	5e-05	0.000318783	ns
Gadd45g	Gadd45g	40.5639	93.8902	1.21078	5e-05	0.000318783	ns
Ctns	Ctns	3.67367	8.50295	1.21074	0.00015	0.000860382	ns
Fbxl3	Fbxl3	29.8351	69.018	1.20996	5e-05	0.000318783	ns
Btf3l4	Btf3l4	25.8504	59.7704	1.20924	5e-05	0.000318783	ns
1500011B03Rik	1500011B03Rik	1.18717	2.74486	1.20921	0.01155	0.0342942	ns
Ikbkg	Ikbkg	6.02882	13.9316	1.20841	5e-05	0.000318783	ns
Lrrc41	Lrrc41	6.06351	14.0105	1.20828	0.0033	0.0121306	ns
Clpp	Clpp	16.2246	37.4758	1.20777	5e-05	0.000318783	ns
Vezt	Vezt	16.7989	38.7719	1.20664	0.0017	0.00698842	ns
Gemin5	Gemin5	2.31783	5.34861	1.20639	0.0123	0.0360669	ns
Rusc2	Rusc2	10.9237	25.1969	1.20578	0.0011	0.00480781	ns
AI314180	AI314180	60.2916	139.069	1.20578	0.01395	0.0399124	ns
Hhipl1	Hhipl1	0.398085	0.91792	1.20529	0.0081	0.0256358	ns
Cast	Cast	19.9888	46.0612	1.20436	5e-05	0.000318783	ns
Gm1840	Gm1840	26.952	62.1063	1.20435	5e-05	0.000318783	ns
Taf9	Taf9	16.6056	38.2236	1.2028	0.00065	0.0030751	ns
Nup98	Nup98	4.28845	9.86925	1.20248	5e-05	0.000318783	ns
Ipo5	Ipo5	42.4128	97.6037	1.20244	5e-05	0.000318783	ns
Smg5	Smg5	12.5988	28.991	1.20231	5e-05	0.000318783	ns
Cacng1	Cacng1	228.93	526.665	1.20198	5e-05	0.000318783	ns
Slc10a7	Slc10a7	1.87061	4.30206	1.20152	5e-05	0.000318783	ns
B230312A22Rik	B230312A22Rik	11.2735	25.9171	1.20098	0.0005	0.00244428	ns
Zfp935	Zfp935	1.91164	4.39476	1.20097	0.00295	0.0110408	ns
Sar1a	Sar1a	68.8832	158.333	1.20074	5e-05	0.000318783	ns
Tsc22d1	Tsc22d1	54.425	125.074	1.20044	0.00065	0.0030751	ns
2310044G17Rik	2310044G17Rik	20.0771	46.1322	1.20022	5e-05	0.000318783	ns
Orc2	Orc2	6.50917	14.9542	1.20001	0.00015	0.000860382	ns
Mvp	Mvp	8.0391	18.4645	1.19965	5e-05	0.000318783	ns
Psmf1	Psmf1	8.40587	19.3023	1.19931	5e-05	0.000318783	ns
Clk4	Clk4	46.0834	105.689	1.19751	5e-05	0.000318783	ns
RP23-164N15.3	RP23-164N15.3	1.58248	3.62679	1.19651	0.0002	0.00111051	ns
Gabarap	Gabarap	119.068	272.865	1.19641	5e-05	0.000318783	ns
Sec24a	Sec24a	8.24393	18.8788	1.19536	5e-05	0.000318783	ns
Isoc2a	Isoc2a	15.4172	35.286	1.19456	5e-05	0.000318783	ns
Sik3	Sik3	11.6997	26.7573	1.19346	0.0093	0.0287111	ns
Pibf1	Pibf1	1.67005	3.81606	1.19219	0.0065	0.0214083	ns
Pabpc1	Pabpc1	33.2191	75.9032	1.19215	5e-05	0.000318783	ns
Ppp1r37	Ppp1r37	13.8435	31.6266	1.19193	5e-05	0.000318783	ns
Ing3	Ing3	3.59251	8.20601	1.19169	0.0011	0.00480781	ns
Rpl3-ps1	Rpl3-ps1	1.02998	2.35254	1.1916	0.00435	0.0152759	ns
Asb6	Asb6	4.22464	9.64854	1.19148	0.00285	0.0107611	ns
C2cd3	C2cd3	2.42002	5.52653	1.19135	0.0059	0.0197174	ns
1200011I18Rik	1200011I18Rik	3.44304	7.8624	1.19129	5e-05	0.000318783	ns
Elac2	Elac2	10.7079	24.4414	1.19065	0.0002	0.00111051	ns
Klhl22	Klhl22	14.8996	33.9952	1.19005	0.0005	0.00244428	ns
Chd1	Chd1	2.72893	6.22259	1.18918	0.0002	0.00111051	ns
Ocel1	Ocel1	2.70649	6.16877	1.18856	0.01765	0.0483107	ns
Pecam1	Pecam1	19.0268	43.3426	1.18776	5e-05	0.000318783	ns
Rab12	Rab12	118.011	268.63	1.1867	5e-05	0.000318783	ns
Dnaja2	Dnaja2	78.6382	178.849	1.18544	5e-05	0.000318783	ns
Rbl2	Rbl2	15.5606	35.3671	1.18451	0.0009	0.00405861	ns
4833442J19Rik	4833442J19Rik	9.68003	21.9969	1.18421	5e-05	0.000318783	ns
Sirt1	Sirt1	3.94772	8.96896	1.18392	5e-05	0.000318783	ns
Ccnt1	Ccnt1	3.91669	8.89474	1.18332	0.00725	0.0233599	ns
Gsk3b	Gsk3b	9.47416	21.5082	1.18282	5e-05	0.000318783	ns
Irf2	Irf2	6.09211	13.8303	1.18282	5e-05	0.000318783	ns
Nsun2	Nsun2	15.2271	34.5607	1.18249	5e-05	0.000318783	ns
Skiv2l	Skiv2l	8.3535	18.942	1.18113	5e-05	0.000318783	ns
Trib3	Trib3	0.793882	1.79988	1.18091	0.00505	0.0173285	ns
1810029B16Rik	1810029B16Rik	6.45367	14.6311	1.18084	5e-05	0.000318783	ns
Fam120b	Fam120b	6.1943	14.0398	1.18051	5e-05	0.000318783	ns
Rbm25	Rbm25	8.46838	19.1804	1.17947	5e-05	0.000318783	ns
Ubr2	Ubr2	19.3565	43.8367	1.17932	5e-05	0.000318783	ns
Ralbp1	Ralbp1	7.98313	18.0682	1.17843	5e-05	0.000318783	ns
Pde9a	Pde9a	1.82597	4.13272	1.17843	0.0077	0.024576	ns
Sgk3	Sgk3	2.78203	6.29466	1.17799	5e-05	0.000318783	ns
2310004I24Rik	2310004I24Rik	8.25104	18.661	1.17738	0.00065	0.0030751	ns
Cox8a	Cox8a	50.7098	114.634	1.1767	5e-05	0.000318783	ns
1110008F13Rik	1110008F13Rik	20.9875	47.4348	1.17641	0.0005	0.00244428	ns
Sart1	Sart1	4.67709	10.5707	1.17639	5e-05	0.000318783	ns
Lama3	Lama3	0.210274	0.475068	1.17586	0.0025	0.0096183	ns
Rbm14	Rbm14	6.28015	14.1814	1.17513	0.0001	0.000596656	ns
4932415G12Rik	4932415G12Rik	1.48011	3.34064	1.17442	0.00025	0.00135287	ns
H2afj	H2afj	2.29161	5.17161	1.17425	0.0004	0.0020306	ns
Klhl30	Klhl30	24.5823	55.4591	1.17381	5e-05	0.000318783	ns
Zfp26	Zfp26	1.5278	3.44647	1.17366	0.0096	0.0294718	ns
9330159M07Rik	9330159M07Rik	3.74284	8.4389	1.17292	0.00785	0.0249762	ns
Mcl1	Mcl1	52.3608	118.049	1.17283	5e-05	0.000318783	ns
2310050B05Rik	2310050B05Rik	35.7239	80.5143	1.17236	0.0096	0.0294718	ns
Rragc	Rragc	14.6053	32.9168	1.17233	5e-05	0.000318783	ns
Atp1a2	Atp1a2	318.766	718.232	1.17195	5e-05	0.000318783	ns
Magi1	Magi1	0.38666	0.870801	1.17128	0.0015	0.00626772	ns
Rnmt	Rnmt	13.2504	29.8158	1.17005	5e-05	0.000318783	ns
Psmc5	Psmc5	67.6975	152.318	1.16991	5e-05	0.000318783	ns
Pygo1	Pygo1	3.78035	8.50555	1.16988	5e-05	0.000318783	ns
Fryl	Fryl	2.83445	6.37636	1.16967	0.00015	0.000860382	ns
2700023E23Rik	2700023E23Rik	2.14014	4.81438	1.16965	0.01675	0.0463274	ns
Fam116b	Fam116b	4.45317	10.0149	1.16924	5e-05	0.000318783	ns
Mau2	Mau2	7.68765	17.2875	1.16911	5e-05	0.000318783	ns
Cdk2ap2	Cdk2ap2	11.1233	25.0027	1.1685	5e-05	0.000318783	ns
Zfp609	Zfp609	3.63409	8.16572	1.16799	5e-05	0.000318783	ns
2810021B07Rik	2810021B07Rik	3.38527	7.60525	1.16773	0.0011	0.00480781	ns
2900026A02Rik	2900026A02Rik	6.34191	14.2414	1.1671	5e-05	0.000318783	ns
Slc41a3	Slc41a3	36.7255	82.4654	1.16701	5e-05	0.000318783	ns
Rin1	Rin1	0.220433	0.494915	1.16684	0.01265	0.0368965	ns
Pcid2	Pcid2	7.56237	16.9751	1.16651	0.00095	0.00424782	ns
Gns	Gns	14.8141	33.245	1.16616	5e-05	0.000318783	ns
Cpm	Cpm	1.42955	3.20798	1.16611	5e-05	0.000318783	ns
Tanc1	Tanc1	2.46247	5.52398	1.1656	0.00505	0.0173285	ns
Ptpn11	Ptpn11	28.1404	63.1251	1.16557	5e-05	0.000318783	ns
Klhl21	Klhl21	82.0663	184.063	1.16534	5e-05	0.000318783	ns
H2afx	H2afx	2.97739	6.67704	1.16516	0.00015	0.000860382	ns
Pla2g4e	Pla2g4e	20.9116	46.8922	1.16505	5e-05	0.000318783	ns
Tmem57	Tmem57	14.2003	31.8296	1.16445	5e-05	0.000318783	ns
Fbxo36	Fbxo36	1.09572	2.45507	1.16389	0.0074	0.0237678	ns
Clasrp	Clasrp	3.84418	8.61309	1.16386	5e-05	0.000318783	ns
Pikfyve	Pikfyve	0.281541	0.630798	1.16383	0.0017	0.00698842	ns
Mll2	Mll2	3.54354	7.93774	1.16354	5e-05	0.000318783	ns
Dclre1b	Dclre1b	1.14746	2.5703	1.16349	0.0006	0.00286214	ns
Pxn	Pxn	33.3625	74.6928	1.16274	5e-05	0.000318783	ns
Slc9a8	Slc9a8	17.1277	38.3451	1.16271	0.0013	0.00553895	ns
Rnf146	Rnf146	23.0706	51.6377	1.16237	5e-05	0.000318783	ns
Ick	Ick	2.21005	4.94641	1.1623	0.0004	0.0020306	ns
Hmox1	Hmox1	4.29372	9.60968	1.16226	0.00015	0.000860382	ns
Sla2	Sla2	6.64061	14.8598	1.16202	5e-05	0.000318783	ns
Unkl	Unkl	3.43698	7.68759	1.16139	5e-05	0.000318783	ns
Setd1a	Setd1a	3.94511	8.82123	1.16091	5e-05	0.000318783	ns
Adck3	Adck3	460.86	1030.05	1.16032	0.0002	0.00111051	ns
Hnrnpu	Hnrnpu	39.1512	87.4851	1.15998	0.00105	0.00461832	ns
Smyd4	Smyd4	2.09657	4.68395	1.1597	0.0119	0.0350888	ns
Tob2	Tob2	17.0323	38.0419	1.15932	5e-05	0.000318783	ns
Ly6c1	Ly6c1	77.008	171.936	1.15879	5e-05	0.000318783	ns
Cherp	Cherp	5.40417	12.0594	1.15801	5e-05	0.000318783	ns
Snw1	Snw1	19.1174	42.6582	1.15794	5e-05	0.000318783	ns
Vsig10l	Vsig10l	0.402157	0.897258	1.15776	0.00325	0.0119635	ns
Tcea1-ps1	Tcea1-ps1	1.11678	2.49152	1.15769	0.00565	0.0190119	ns
Snhg3	Snhg3	22.6685	50.5507	1.15704	0.0131	0.0379409	ns
Bag3	Bag3	38.982	86.9177	1.15684	5e-05	0.000318783	ns
Cttn	Cttn	8.63866	19.2607	1.15678	0.0011	0.00480781	ns
Clk1	Clk1	39.8982	88.9078	1.15599	5e-05	0.000318783	ns
Tbcel	Tbcel	4.94285	11.0144	1.15597	5e-05	0.000318783	ns
Zfp738	Zfp738	0.553248	1.2328	1.15594	0.0082	0.0259088	ns
Cbll1	Cbll1	5.362	11.9466	1.15576	5e-05	0.000318783	ns
2410001C21Rik	2410001C21Rik	15.9327	35.4729	1.15472	5e-05	0.000318783	ns
Sec63	Sec63	8.60474	19.1551	1.15452	0.00035	0.00180594	ns
Zmiz1	Zmiz1	7.46434	16.6096	1.15393	5e-05	0.000318783	ns
Ftl1	Ftl1	81.6928	181.684	1.15315	5e-05	0.000318783	ns
Rnf20	Rnf20	5.06378	11.2612	1.15307	0.0001	0.000596656	ns
Epc1	Epc1	11.5101	25.5921	1.1528	0.00185	0.00749077	ns
A130049A11Rik	A130049A11Rik	2.1218	4.71725	1.15266	0.0143	0.0406934	ns
Ccdc86	Ccdc86	5.12182	11.3867	1.15262	5e-05	0.000318783	ns
Zmym5	Zmym5	9.84425	21.8825	1.15242	5e-05	0.000318783	ns
Tut1	Tut1	4.22616	9.39194	1.15208	5e-05	0.000318783	ns
Gm13889	Gm13889	1.04264	2.31696	1.15199	0.0042	0.0148241	ns
Atg2a	Atg2a	5.52843	12.2851	1.15197	5e-05	0.000318783	ns
5830415F09Rik	5830415F09Rik	0.648108	1.44009	1.15185	0.0068	0.0221752	ns
Gpihbp1	Gpihbp1	24.6852	54.8184	1.15101	5e-05	0.000318783	ns
Use1	Use1	24.5927	54.6106	1.15095	5e-05	0.000318783	ns
Tmem86b	Tmem86b	1.01132	2.24373	1.14966	0.0144	0.040925	ns
Leng8	Leng8	32.8043	72.7555	1.14917	5e-05	0.000318783	ns
Gm5806	Gm5806	0.606406	1.34461	1.14883	0.0027	0.0102563	ns
Cox19	Cox19	24.3001	53.8806	1.14881	0.0001	0.000596656	ns
Eif4a2	Eif4a2	246.067	545.459	1.14842	5e-05	0.000318783	ns
Kri1	Kri1	3.54681	7.85471	1.14704	0.00115	0.00499987	ns
Eif3c	Eif3c	43.5875	96.4818	1.14634	5e-05	0.000318783	ns
Tgfbr2	Tgfbr2	4.88435	10.8112	1.14629	5e-05	0.000318783	ns
Ehd3	Ehd3	1.05101	2.32591	1.14602	0.00015	0.000860382	ns
Ccdc77	Ccdc77	2.48034	5.4849	1.14493	0.00685	0.0223052	ns
Atoh8	Atoh8	2.64822	5.85559	1.14479	5e-05	0.000318783	ns
Ccdc28a	Ccdc28a	4.38829	9.69972	1.14428	0.0036	0.013016	ns
Dtnbp1	Dtnbp1	18.3932	40.6422	1.14381	5e-05	0.000318783	ns
Atf5	Atf5	38.2696	84.5129	1.14297	0.00015	0.000860382	ns
Kcna5	Kcna5	2.49803	5.5164	1.14294	5e-05	0.000318783	ns
Cpsf6	Cpsf6	6.12562	13.5184	1.142	5e-05	0.000318783	ns
Man1a2	Man1a2	2.66964	5.89081	1.14182	5e-05	0.000318783	ns
Kcnj2	Kcnj2	13.3735	29.497	1.14119	5e-05	0.000318783	ns
Faf2	Faf2	4.49473	9.90776	1.14032	0.01715	0.047167	ns
Eif3d	Eif3d	18.2877	40.3048	1.14008	5e-05	0.000318783	ns
Znhit2-ps	Znhit2-ps	4.07038	8.96737	1.13952	0.0003	0.00157943	ns
Anp32b	Anp32b	21.0692	46.4162	1.13949	5e-05	0.000318783	ns
Mki67ip	Mki67ip	7.42495	16.3572	1.13947	5e-05	0.000318783	ns
Gtf2b	Gtf2b	9.61631	21.183	1.13935	5e-05	0.000318783	ns
Myog	Myog	2.06708	4.55336	1.13933	0.00075	0.0034882	ns
Sf3b4	Sf3b4	3.40654	7.50096	1.13877	0.0009	0.00405861	ns
Appl2	Appl2	17.7395	39.0604	1.13874	0.0006	0.00286214	ns
Cnnm3	Cnnm3	6.507	14.3217	1.13813	0.00065	0.0030751	ns
Zc3h3	Zc3h3	0.729077	1.60349	1.13708	0.00075	0.0034882	ns
Arhgap27	Arhgap27	2.39154	5.25977	1.13706	0.00225	0.0088262	ns
Pde4c	Pde4c	2.43516	5.35453	1.13675	5e-05	0.000318783	ns
Tcea1	Tcea1	19.0482	41.8792	1.13658	0.0016	0.00662893	ns
Eif2b1	Eif2b1	26.4888	58.2218	1.13618	5e-05	0.000318783	ns
Bfar	Bfar	15.6084	34.2942	1.13564	5e-05	0.000318783	ns
Kctd9	Kctd9	52.9317	116.29	1.13552	0.00345	0.0125666	ns
Nfe2l2	Nfe2l2	16.128	35.4239	1.13515	5e-05	0.000318783	ns
Miip	Miip	4.24782	9.32213	1.13394	0.0013	0.00553895	ns
Prrc1	Prrc1	9.34422	20.4914	1.13287	0.00075	0.0034882	ns
Slc48a1	Slc48a1	24.3748	53.448	1.13274	5e-05	0.000318783	ns
Fam76b	Fam76b	3.35068	7.34646	1.1326	5e-05	0.000318783	ns
Edn1	Edn1	0.771791	1.69035	1.13104	0.003	0.011174	ns
Zfp598	Zfp598	9.26615	20.2885	1.13062	5e-05	0.000318783	ns
Ldb1	Ldb1	11.457	25.0761	1.13008	0.0001	0.000596656	ns
Golga4	Golga4	61.0023	133.396	1.12877	5e-05	0.000318783	ns
Cyth2	Cyth2	8.02469	17.5451	1.12855	5e-05	0.000318783	ns
Anxa11	Anxa11	65.4166	143.009	1.12838	5e-05	0.000318783	ns
Ints12	Ints12	4.56249	9.96762	1.12743	0.00205	0.00814081	ns
Cct4	Cct4	50.1982	109.65	1.1272	5e-05	0.000318783	ns
Wwp2	Wwp2	3.60847	7.88032	1.12687	5e-05	0.000318783	ns
Ccdc9	Ccdc9	20.4147	44.5592	1.12612	0.0048	0.0166088	ns
Ccar1	Ccar1	4.00195	8.72429	1.12433	5e-05	0.000318783	ns
Tank	Tank	9.09143	19.8154	1.12405	5e-05	0.000318783	ns
Rexo2	Rexo2	32.7966	71.4777	1.12395	5e-05	0.000318783	ns
Crbn	Crbn	22.886	49.8638	1.12352	5e-05	0.000318783	ns
Adnp2	Adnp2	1.49699	3.26127	1.12337	5e-05	0.000318783	ns
Cops5	Cops5	69.1714	150.63	1.12276	5e-05	0.000318783	ns
Fam188b	Fam188b	0.434392	0.945718	1.12241	0.0029	0.0108969	ns
Gstm2	Gstm2	45.6755	99.3992	1.12181	5e-05	0.000318783	ns
Iqsec3	Iqsec3	0.278826	0.606684	1.12158	0.0017	0.00698842	ns
Zfp143	Zfp143	3.37754	7.34809	1.1214	5e-05	0.000318783	ns
Sec31a	Sec31a	15.2893	33.2575	1.12115	5e-05	0.000318783	ns
A330023F24Rik	A330023F24Rik	3.15731	6.86476	1.12052	0.0122	0.0358134	ns
Pwp1	Pwp1	10.9413	23.7835	1.12018	5e-05	0.000318783	ns
Diablo	Diablo	27.1562	59.006	1.11958	0.0007	0.00328341	ns
Dus1l	Dus1l	15.9184	34.5753	1.11904	5e-05	0.000318783	ns
Tbrg1	Tbrg1	12.867	27.9384	1.11857	5e-05	0.000318783	ns
Musk	Musk	1.15515	2.50547	1.117	0.00025	0.00135287	ns
Rasa2	Rasa2	1.01331	2.197	1.11645	0.00015	0.000860382	ns
Max	Max	11.2989	24.495	1.11631	5e-05	0.000318783	ns
Srp19	Srp19	29.2516	63.399	1.11594	5e-05	0.000318783	ns
Wbscr16	Wbscr16	20.4413	44.2808	1.11519	0.0074	0.0237678	ns
Slc22a4	Slc22a4	2.77073	6.00049	1.11481	0.0001	0.000596656	ns
Supt5h	Supt5h	22.3214	48.3158	1.11407	5e-05	0.000318783	ns
Gm17282	Gm17282	0.675146	1.46124	1.11392	0.00265	0.010107	ns
Spry1	Spry1	8.47599	18.3391	1.11346	5e-05	0.000318783	ns
Smad5	Smad5	8.52776	18.4372	1.11238	5e-05	0.000318783	ns
Tigd5	Tigd5	0.567237	1.22635	1.11234	0.0096	0.0294718	ns
Tapt1	Tapt1	25.0246	54.0684	1.11144	5e-05	0.000318783	ns
Zfp775	Zfp775	2.57037	5.55235	1.11112	5e-05	0.000318783	ns
Nelf	Nelf	7.41299	16.0127	1.11109	0.00045	0.00223797	ns
Bag5	Bag5	5.62608	12.1528	1.11109	5e-05	0.000318783	ns
Atad3a	Atad3a	19.6494	42.3983	1.10952	0.0001	0.000596656	ns
Elf1	Elf1	1.87612	4.04459	1.10824	0.0137	0.0393506	ns
Brd4	Brd4	6.405	13.8072	1.10815	5e-05	0.000318783	ns
Pdcd6ip	Pdcd6ip	14.5396	31.3376	1.10791	5e-05	0.000318783	ns
1300018J18Rik	1300018J18Rik	6.74896	14.5278	1.10608	0.00175	0.00715387	ns
Fam179a	Fam179a	3.36258	7.23093	1.10461	0.0008	0.00367799	ns
Med8	Med8	21.2083	45.5911	1.10412	0.00105	0.00461832	ns
Bckdha	Bckdha	95.4212	205.068	1.10372	5e-05	0.000318783	ns
Prickle3	Prickle3	10.2142	21.951	1.10371	5e-05	0.000318783	ns
Rhpn2	Rhpn2	0.723828	1.55476	1.10297	0.00295	0.0110408	ns
Riok1	Riok1	2.21743	4.76034	1.10218	5e-05	0.000318783	ns
Abi1	Abi1	13.1124	28.1434	1.10187	0.00235	0.00913974	ns
Srsf10	Srsf10	15.2961	32.8299	1.10184	5e-05	0.000318783	ns
Klf9	Klf9	39.0051	83.6789	1.1012	5e-05	0.000318783	ns
Khnyn	Khnyn	3.40248	7.29484	1.10029	5e-05	0.000318783	ns
Keap1	Keap1	21.1046	45.2398	1.10004	5e-05	0.000318783	ns
Ss18l1	Ss18l1	1.09015	2.33686	1.10004	0.0008	0.00367799	ns
Rheb	Rheb	120.209	257.647	1.09985	0.0002	0.00111051	ns
Pex11b	Pex11b	18.7211	40.1237	1.09979	0.0002	0.00111051	ns
5730469M10Rik	5730469M10Rik	12.9069	27.6586	1.09959	5e-05	0.000318783	ns
Zfp932	Zfp932	4.07845	8.73795	1.09927	0.01695	0.046763	ns
Txndc9	Txndc9	17.6697	37.8498	1.09901	5e-05	0.000318783	ns
Slc7a1	Slc7a1	0.837286	1.79309	1.09866	0.00045	0.00223797	ns
Matr3	Matr3	15.9741	34.2076	1.09858	5e-05	0.000318783	ns
Acbd3	Acbd3	4.42272	9.46983	1.09841	5e-05	0.000318783	ns
Rnf169	Rnf169	1.03911	2.2245	1.09813	5e-05	0.000318783	ns
Ankrd54	Ankrd54	2.68383	5.74387	1.09773	0.0017	0.00698842	ns
Riok2	Riok2	5.36996	11.4835	1.09658	5e-05	0.000318783	ns
Pnpla8	Pnpla8	59.2968	126.78	1.0963	5e-05	0.000318783	ns
Crebbp	Crebbp	2.54367	5.43795	1.09615	5e-05	0.000318783	ns
Dbt	Dbt	10.4232	22.2817	1.09606	5e-05	0.000318783	ns
Mrpl9	Mrpl9	31.932	68.2387	1.09559	5e-05	0.000318783	ns
Slc4a3	Slc4a3	1.96935	4.20776	1.09533	0.00655	0.0215461	ns
Nrbf2	Nrbf2	7.67292	16.3893	1.09491	5e-05	0.000318783	ns
Smarce1	Smarce1	15.2577	32.5745	1.09421	0.00735	0.023636	ns
Neu1	Neu1	7.20198	15.3716	1.0938	0.0044	0.0154269	ns
Sf3a2	Sf3a2	12.4342	26.537	1.0937	0.00195	0.0078237	ns
Atxn7l3	Atxn7l3	4.61385	9.84434	1.09332	5e-05	0.000318783	ns
Napa	Napa	66.3246	141.486	1.09304	0.0009	0.00405861	ns
Pm20d2	Pm20d2	11.7974	25.1573	1.09251	5e-05	0.000318783	ns
Mgat4a	Mgat4a	1.19347	2.54428	1.0921	0.0001	0.000596656	ns
Rbm7	Rbm7	7.64284	16.2827	1.09116	0.0001	0.000596656	ns
Tmem111	Tmem111	30.5818	65.1408	1.09089	5e-05	0.000318783	ns
Bmp2k	Bmp2k	1.79495	3.82263	1.09062	0.00045	0.00223797	ns
1810058I24Rik	1810058I24Rik	42.2657	89.9606	1.08981	5e-05	0.000318783	ns
Zfp800	Zfp800	0.858822	1.82749	1.08943	0.00665	0.0218045	ns
Sec24b	Sec24b	9.26059	19.6928	1.08849	0.0005	0.00244428	ns
Pfdn2	Pfdn2	49.0827	104.35	1.08814	5e-05	0.000318783	ns
Zfp318	Zfp318	2.14155	4.55247	1.088	0.0001	0.000596656	ns
Eif4b	Eif4b	66.5965	141.536	1.08765	5e-05	0.000318783	ns
Usp42	Usp42	2.27891	4.84185	1.08721	0.00335	0.01227	ns
Ubr3	Ubr3	78.7477	167.297	1.0871	0.00015	0.000860382	ns
Cic	Cic	9.45256	20.0753	1.08665	0.01275	0.0371308	ns
Smad4	Smad4	19.7527	41.9153	1.08543	0.00065	0.0030751	ns
A530013C23Rik	A530013C23Rik	1.82589	3.87373	1.08512	0.00055	0.00265723	ns
Dcp1b	Dcp1b	2.68085	5.68445	1.08433	0.0055	0.0185924	ns
Peg3	Peg3	7.41925	15.7297	1.08415	5e-05	0.000318783	ns
Ptp4a3	Ptp4a3	240.272	509.135	1.08338	5e-05	0.000318783	ns
Ddx3y	Ddx3y	20.795	43.9813	1.08065	5e-05	0.000318783	ns
Tubgcp3	Tubgcp3	4.09069	8.64828	1.08007	0.00065	0.0030751	ns
Gar1	Gar1	10.3783	21.9352	1.07968	0.0054	0.01832	ns
Tubgcp2	Tubgcp2	8.2877	17.507	1.07889	5e-05	0.000318783	ns
Cep57l1	Cep57l1	1.23616	2.6107	1.07857	0.00095	0.00424782	ns
Zfp622	Zfp622	6.86925	14.5074	1.07856	5e-05	0.000318783	ns
Phf2	Phf2	9.13439	19.2831	1.07796	5e-05	0.000318783	ns
Dll4	Dll4	2.81888	5.94688	1.07701	0.00055	0.00265723	ns
Nrbp1	Nrbp1	30.2672	63.8436	1.07679	5e-05	0.000318783	ns
Cdc40	Cdc40	3.37237	7.10694	1.07546	0.0004	0.0020306	ns
Noc3l	Noc3l	1.51803	3.19765	1.07481	0.0001	0.000596656	ns
Repin1	Repin1	10.9775	23.1141	1.07423	5e-05	0.000318783	ns
Tbl1xr1	Tbl1xr1	6.55814	13.8075	1.07409	5e-05	0.000318783	ns
Ahnak2	Ahnak2	1.4527	3.0583	1.07399	0.00025	0.00135287	ns
Ctdspl	Ctdspl	1.85474	3.90466	1.07398	0.001	0.00444579	ns
Ppp1r15b	Ppp1r15b	6.1441	12.9321	1.07368	5e-05	0.000318783	ns
Ly6c2	Ly6c2	4.33871	9.13024	1.07339	0.0024	0.00928769	ns
Rlf	Rlf	2.02198	4.25102	1.07204	0.0001	0.000596656	ns
Nasp	Nasp	3.86798	8.12952	1.07159	0.0003	0.00157943	ns
Cpsf7	Cpsf7	8.72627	18.3395	1.07151	5e-05	0.000318783	ns
Surf4	Surf4	60.3836	126.879	1.07122	0.00085	0.00386747	ns
Mtx2	Mtx2	27.1833	57.0864	1.07043	0.0002	0.00111051	ns
Abce1	Abce1	22.9108	48.1073	1.07023	5e-05	0.000318783	ns
Sephs2	Sephs2	21.4374	44.9648	1.06867	5e-05	0.000318783	ns
Csrp3	Csrp3	21.7175	45.5503	1.0686	5e-05	0.000318783	ns
Zfp187	Zfp187	9.1366	19.1381	1.06672	5e-05	0.000318783	ns
Shc1	Shc1	8.58401	17.9758	1.06633	5e-05	0.000318783	ns
AI317395	AI317395	2.27509	4.76239	1.06576	0.00035	0.00180594	ns
4933403G14Rik	4933403G14Rik	0.815055	1.70539	1.06513	0.0017	0.00698842	ns
Pcgf5	Pcgf5	12.5125	26.1761	1.06487	5e-05	0.000318783	ns
Crnkl1	Crnkl1	4.59312	9.60824	1.0648	5e-05	0.000318783	ns
Xrcc1	Xrcc1	4.24508	8.8703	1.06319	5e-05	0.000318783	ns
Zfp330	Zfp330	11.4801	23.9676	1.06195	5e-05	0.000318783	ns
Commd6	Commd6	4.56639	9.53284	1.06185	0.00185	0.00749077	ns
Cln5	Cln5	9.89964	20.6658	1.0618	5e-05	0.000318783	ns
Pwp2	Pwp2	4.71373	9.83789	1.06148	5e-05	0.000318783	ns
Gm14149	Gm14149	2.36392	4.933	1.06129	0.00045	0.00223797	ns
Rnf138	Rnf138	3.31083	6.90859	1.0612	0.00015	0.000860382	ns
5730480H06Rik	5730480H06Rik	1.18305	2.46798	1.06082	0.0103	0.0311929	ns
Eps15l1	Eps15l1	6.1573	12.8423	1.06054	5e-05	0.000318783	ns
Gclc	Gclc	4.06531	8.46513	1.05817	0.0001	0.000596656	ns
mt-Rnr1	mt-Rnr1	1464.36	3048.99	1.05806	5e-05	0.000318783	ns
Pitpnb	Pitpnb	13.1198	27.3132	1.05785	5e-05	0.000318783	ns
Bcl10	Bcl10	6.10171	12.7026	1.05784	5e-05	0.000318783	ns
Suv420h1	Suv420h1	6.06931	12.6349	1.05781	0.00015	0.000860382	ns
Ccng2	Ccng2	11.4929	23.9192	1.05743	5e-05	0.000318783	ns
Syne1	Syne1	8.0339	16.7188	1.0573	0.0001	0.000596656	ns
Snap29	Snap29	9.81176	20.3984	1.05587	0.0009	0.00405861	ns
Col4a1	Col4a1	9.02764	18.7575	1.05505	0.00025	0.00135287	ns
Cops2	Cops2	40.2533	83.5614	1.05373	0.0001	0.000596656	ns
Atg2b	Atg2b	5.23728	10.8677	1.05315	0.00105	0.00461832	ns
Gm9855	Gm9855	2.27894	4.72641	1.05238	0.0012	0.00517973	ns
Sec62	Sec62	17.6431	36.5652	1.05136	5e-05	0.000318783	ns
Ddx54	Ddx54	6.71268	13.911	1.05127	5e-05	0.000318783	ns
Cyyr1	Cyyr1	5.76669	11.9457	1.05067	5e-05	0.000318783	ns
Eps8	Eps8	1.19517	2.4731	1.0491	0.0077	0.024576	ns
Gm17238	Gm17238	1.24435	2.57443	1.04886	0.01755	0.0481067	ns
Ube2j1	Ube2j1	19.5657	40.4728	1.04863	0.0002	0.00111051	ns
Zfp703	Zfp703	13.0927	27.0827	1.04861	5e-05	0.000318783	ns
Narg2	Narg2	1.49242	3.08688	1.04849	0.00395	0.0140468	ns
Hspa4	Hspa4	32.066	66.317	1.04833	0.00225	0.0088262	ns
Usp30	Usp30	3.36004	6.94899	1.04833	5e-05	0.000318783	ns
Rela	Rela	6.70298	13.8603	1.04809	5e-05	0.000318783	ns
Lmo1	Lmo1	1.39129	2.8766	1.04794	0.01205	0.0354203	ns
Glyr1	Glyr1	16.5202	34.1522	1.04775	5e-05	0.000318783	ns
Morc2a	Morc2a	7.47536	15.4442	1.04685	0.0016	0.00662893	ns
Ube2i	Ube2i	35.8556	74.0747	1.04678	5e-05	0.000318783	ns
Atp6v0d1	Atp6v0d1	18.5038	38.2139	1.04628	5e-05	0.000318783	ns
1190007F08Rik	1190007F08Rik	3.69739	7.63476	1.04608	0.01165	0.0344903	ns
C030037D09Rik	C030037D09Rik	1.32793	2.74151	1.04579	0.0172	0.0472749	ns
Aldh2	Aldh2	62.2911	128.557	1.04531	0.0001	0.000596656	ns
Actr1a	Actr1a	27.904	57.5628	1.04467	5e-05	0.000318783	ns
Med1	Med1	7.43961	15.3463	1.04459	0.0027	0.0102563	ns
Mios	Mios	6.35381	13.1056	1.04449	5e-05	0.000318783	ns
Kdm4b	Kdm4b	8.02335	16.545	1.04412	0.00095	0.00424782	ns
Wdr46	Wdr46	2.65636	5.47694	1.04392	0.0003	0.00157943	ns
Hnrnpul1	Hnrnpul1	19.5017	40.2048	1.04377	5e-05	0.000318783	ns
Ctsz	Ctsz	16.7572	34.5433	1.04363	0.00165	0.0068147	ns
Psma3	Psma3	157.379	324.362	1.04337	5e-05	0.000318783	ns
Foxj3	Foxj3	13.7044	28.2446	1.04333	0.0002	0.00111051	ns
Ddb1	Ddb1	64.27	132.378	1.04245	5e-05	0.000318783	ns
U2af1	U2af1	20.9745	43.1985	1.04235	5e-05	0.000318783	ns
Brap	Brap	18.7046	38.5218	1.04228	0.0011	0.00480781	ns
Klf4	Klf4	3.25356	6.69697	1.04149	5e-05	0.000318783	ns
Vps16	Vps16	12.4666	25.6601	1.04146	0.01275	0.0371308	ns
Rpp40	Rpp40	5.16322	10.6248	1.04109	0.0008	0.00367799	ns
Shq1	Shq1	0.739788	1.52229	1.04106	0.00985	0.0300507	ns
Tmem120a	Tmem120a	5.2663	10.8352	1.04086	0.0005	0.00244428	ns
Pdcd6	Pdcd6	10.4508	21.5014	1.04082	5e-05	0.000318783	ns
Slc16a1	Slc16a1	18.1664	37.3676	1.04052	5e-05	0.000318783	ns
Ankzf1	Ankzf1	6.04434	12.4308	1.04026	0.008	0.0253618	ns
Eif6	Eif6	23.574	48.4676	1.03983	0.0004	0.0020306	ns
Samd14	Samd14	0.664617	1.36607	1.03944	0.0026	0.00995084	ns
Casc3	Casc3	6.36115	13.0682	1.0387	0.00375	0.0134515	ns
Myoz2	Myoz2	45.8629	94.1869	1.0382	5e-05	0.000318783	ns
Samd4b	Samd4b	3.11049	6.38591	1.03775	5e-05	0.000318783	ns
Slc23a2	Slc23a2	4.56604	9.36776	1.03676	0.0002	0.00111051	ns
Pdp2	Pdp2	1.04228	2.13718	1.03597	0.00125	0.00536051	ns
Tmem50a	Tmem50a	26.0557	53.412	1.03557	5e-05	0.000318783	ns
Gtf2a1	Gtf2a1	4.25116	8.70652	1.03424	0.0004	0.0020306	ns
Ppm1g	Ppm1g	14.1803	29.0325	1.03377	5e-05	0.000318783	ns
2810008D09Rik	2810008D09Rik	8.14841	16.6766	1.03324	0.002	0.00798549	ns
C87436	C87436	3.33711	6.82865	1.033	0.0067	0.0219303	ns
Izumo4	Izumo4	1.90627	3.90018	1.03279	0.0091	0.0282124	ns
Dcaf13	Dcaf13	7.82862	16.0086	1.03202	5e-05	0.000318783	ns
Mpzl1	Mpzl1	3.59325	7.3397	1.03043	0.0004	0.0020306	ns
Rbm17	Rbm17	19.316	39.4557	1.03043	0.00635	0.0210139	ns
Sec16a	Sec16a	12.3631	25.2488	1.03017	0.00295	0.0110408	ns
Morf4l1	Morf4l1	126.259	257.805	1.02989	5e-05	0.000318783	ns
Rnf19b	Rnf19b	9.0828	18.5454	1.02985	5e-05	0.000318783	ns
Arih2	Arih2	26.9761	55.055	1.02919	5e-05	0.000318783	ns
Eif3e	Eif3e	80.7099	164.714	1.02915	5e-05	0.000318783	ns
1810043G02Rik	1810043G02Rik	3.10178	6.32957	1.02901	0.0037	0.0132866	ns
Bahd1	Bahd1	1.23909	2.52735	1.02834	0.00025	0.00135287	ns
Mkln1	Mkln1	66.5662	135.717	1.02774	0.00165	0.0068147	ns
Abcf3	Abcf3	30.5562	62.2879	1.02749	0.0003	0.00157943	ns
Ablim3	Ablim3	7.07492	14.4088	1.02616	5e-05	0.000318783	ns
Gtdc1	Gtdc1	11.3824	23.1763	1.02585	0.0003	0.00157943	ns
Ewsr1	Ewsr1	69.4724	141.395	1.02522	0.003	0.011174	ns
Gtf2h1	Gtf2h1	6.93866	14.1206	1.02507	5e-05	0.000318783	ns
9130011J15Rik	9130011J15Rik	30.3328	61.704	1.02449	0.0002	0.00111051	ns
Gatad2b	Gatad2b	5.82321	11.8434	1.02419	0.0001	0.000596656	ns
Tnfrsf23	Tnfrsf23	1.7285	3.51536	1.02415	0.00185	0.00749077	ns
E4f1	E4f1	3.92081	7.97079	1.02357	5e-05	0.000318783	ns
Med16	Med16	11.9132	24.2118	1.02316	5e-05	0.000318783	ns
Rab5a	Rab5a	26.0575	52.9454	1.02281	5e-05	0.000318783	ns
Tmem199	Tmem199	8.72263	17.7212	1.02264	0.00015	0.000860382	ns
Prkd1	Prkd1	0.784769	1.59423	1.02252	0.0025	0.0096183	ns
Rbm39	Rbm39	47.7418	96.9606	1.02215	5e-05	0.000318783	ns
Josd1	Josd1	7.24368	14.704	1.02142	5e-05	0.000318783	ns
Pacrgl	Pacrgl	1.07769	2.18653	1.0207	0.01295	0.0376054	ns
Chd7	Chd7	2.59535	5.26477	1.02044	0.00015	0.000860382	ns
Pom121	Pom121	4.32076	8.76186	1.01995	0.00025	0.00135287	ns
Lmna	Lmna	17.7451	35.953	1.01869	5e-05	0.000318783	ns
Apba3	Apba3	24.9309	50.5113	1.01867	5e-05	0.000318783	ns
Rere	Rere	26.5631	53.8171	1.01864	0.00235	0.00913974	ns
Wwtr1	Wwtr1	7.0465	14.2747	1.01849	5e-05	0.000318783	ns
Zkscan3	Zkscan3	9.5868	19.4131	1.01791	0.0001	0.000596656	ns
Mrpl32	Mrpl32	29.4616	59.655	1.01781	5e-05	0.000318783	ns
Ech1	Ech1	131.915	267.087	1.0177	5e-05	0.000318783	ns
Srrt	Srrt	6.00803	12.1619	1.01741	5e-05	0.000318783	ns
Fxyd5	Fxyd5	5.46748	11.0632	1.01683	0.0015	0.00626772	ns
Mynn	Mynn	3.56143	7.20404	1.01635	5e-05	0.000318783	ns
4932438A13Rik	4932438A13Rik	8.74591	17.6874	1.01604	0.0001	0.000596656	ns
Prkcq	Prkcq	33.19	67.1157	1.0159	5e-05	0.000318783	ns
Hey1	Hey1	1.85011	3.73849	1.01485	0.0023	0.00899029	ns
Slc25a27	Slc25a27	3.50485	7.07905	1.01421	0.00015	0.000860382	ns
Golga3	Golga3	8.32342	16.8038	1.01354	0.00045	0.00223797	ns
Mast2	Mast2	30.9211	62.4141	1.01328	0.0004	0.0020306	ns
Zbtb44	Zbtb44	10.2287	20.6429	1.01302	5e-05	0.000318783	ns
Tbx2	Tbx2	1.0622	2.14246	1.01221	0.0015	0.00626772	ns
Mybbp1a	Mybbp1a	22.8905	46.1536	1.01169	0.0106	0.0319112	ns
Slc7a6os	Slc7a6os	4.70553	9.4859	1.01143	0.0002	0.00111051	ns
Zdhhc14	Zdhhc14	0.845747	1.70409	1.0107	0.003	0.011174	ns
Bzw1	Bzw1	26.4441	53.2755	1.01053	5e-05	0.000318783	ns
Snhg4	Snhg4	4.96213	9.99436	1.01015	0.0018	0.00733329	ns
Cbx7	Cbx7	4.65322	9.37094	1.00996	0.0008	0.00367799	ns
Thg1l	Thg1l	3.14145	6.32137	1.0088	0.00365	0.0131535	ns
Mfng	Mfng	2.38018	4.78927	1.00874	0.0029	0.0108969	ns
C330006K01Rik	C330006K01Rik	1.85936	3.74108	1.00865	0.0003	0.00157943	ns
Tlk2	Tlk2	16.7106	33.5965	1.00754	0.00035	0.00180594	ns
Tspan15	Tspan15	3.06033	6.15195	1.00736	0.0001	0.000596656	ns
Cdk11b	Cdk11b	14.7418	29.6334	1.00731	0.00175	0.00715387	ns
Gzf1	Gzf1	8.08762	16.2573	1.0073	5e-05	0.000318783	ns
Zhx2	Zhx2	5.17295	10.3975	1.00718	5e-05	0.000318783	ns
Kdm1a	Kdm1a	8.03975	16.157	1.00694	0.0034	0.0124256	ns
Tmem179b	Tmem179b	6.49411	13.0494	1.00678	0.00475	0.0164487	ns
Phf15	Phf15	2.5591	5.13847	1.0057	5e-05	0.000318783	ns
Llph	Llph	5.23353	10.5066	1.00544	0.00025	0.00135287	ns
Tns1	Tns1	42.1342	84.5762	1.00526	5e-05	0.000318783	ns
Ankhd1	Ankhd1	15.0224	30.1525	1.00516	0.00105	0.00461832	ns
Arid1b	Arid1b	7.51175	15.0735	1.00479	0.0005	0.00244428	ns
Dctn2	Dctn2	37.5476	75.3297	1.0045	5e-05	0.000318783	ns
Ngdn	Ngdn	6.71208	13.4605	1.0039	5e-05	0.000318783	ns
Gmeb2	Gmeb2	3.52438	7.0642	1.00316	0.00055	0.00265723	ns
Relb	Relb	2.18305	4.37202	1.00195	0.0008	0.00367799	ns
Klhl7	Klhl7	26.6609	53.3836	1.00167	5e-05	0.000318783	ns
AA987161	AA987161	1.06938	2.13941	1.00044	0.00115	0.00499987	ns
Ddx46	Ddx46	8.42898	16.8533	0.999604	5e-05	0.000318783	ns
Atf6	Atf6	5.80545	11.6021	0.998908	5e-05	0.000318783	ns
Prune	Prune	31.0508	62.0175	0.998044	0.00015	0.000860382	ns
Fam32a	Fam32a	5.33049	10.6428	0.997545	5e-05	0.000318783	ns
Zfp110	Zfp110	3.91337	7.81241	0.997357	0.0001	0.000596656	ns
Cwf19l2	Cwf19l2	6.44066	12.8531	0.996832	5e-05	0.000318783	ns
Snx2	Snx2	9.58483	19.1199	0.996249	5e-05	0.000318783	ns
D19Ertd386e	D19Ertd386e	3.20267	6.38836	0.996167	0.00275	0.0104282	ns
Ddx10	Ddx10	2.81053	5.60588	0.996099	5e-05	0.000318783	ns
1110012L19Rik	1110012L19Rik	11.9015	23.7372	0.996008	0.0001	0.000596656	ns
2810403A07Rik	2810403A07Rik	12.4764	24.8736	0.995412	5e-05	0.000318783	ns
Mta1	Mta1	10.1264	20.1865	0.995274	0.0001	0.000596656	ns
N6amt1	N6amt1	5.10593	10.1732	0.994524	0.00015	0.000860382	ns
Exosc5	Exosc5	11.3872	22.6854	0.994353	5e-05	0.000318783	ns
Plvap	Plvap	4.98701	9.93013	0.993637	0.0022	0.00865063	ns
Bud13	Bud13	2.49465	4.96662	0.993425	5e-05	0.000318783	ns
Zfp704	Zfp704	0.759338	1.51146	0.993129	5e-05	0.000318783	ns
Snip1	Snip1	2.01533	4.01003	0.992594	0.0006	0.00286214	ns
Hmga1-rs1	Hmga1-rs1	4.24111	8.43795	0.992449	0.00045	0.00223797	ns
Impdh2	Impdh2	16.6945	33.1982	0.99173	5e-05	0.000318783	ns
Aamp	Aamp	37.9793	75.5054	0.991365	5e-05	0.000318783	ns
Acyp1	Acyp1	21.0296	41.8057	0.99128	0.0001	0.000596656	ns
Slc25a17	Slc25a17	5.9538	11.8319	0.990796	0.00015	0.000860382	ns
Dhx8	Dhx8	2.78685	5.53551	0.990079	5e-05	0.000318783	ns
Zfp207	Zfp207	37.915	75.2968	0.98982	5e-05	0.000318783	ns
Wdr60	Wdr60	2.20893	4.38611	0.98959	5e-05	0.000318783	ns
Ptbp2	Ptbp2	9.01556	17.8983	0.989336	5e-05	0.000318783	ns
Elmo1	Elmo1	1.44849	2.87541	0.989223	0.0024	0.00928769	ns
Nipbl	Nipbl	2.45579	4.87424	0.988987	5e-05	0.000318783	ns
Ccdc47	Ccdc47	45.5147	90.3307	0.988884	0.001	0.00444579	ns
Tnfrsf21	Tnfrsf21	7.93095	15.7397	0.988839	5e-05	0.000318783	ns
Mcf2l	Mcf2l	9.68429	19.209	0.988061	0.0114	0.0338869	ns
Mxd4	Mxd4	11.0174	21.8463	0.9876	5e-05	0.000318783	ns
Magoh	Magoh	22.3075	44.2058	0.986711	0.0001	0.000596656	ns
Usp39	Usp39	9.78757	19.3952	0.986674	5e-05	0.000318783	ns
Prdm2	Prdm2	3.75662	7.44369	0.986583	0.0001	0.000596656	ns
Zfp64	Zfp64	2.57518	5.10174	0.986315	0.0015	0.00626772	ns
Cdc27	Cdc27	5.74934	11.3852	0.985692	0.0019	0.007658	ns
Paxip1	Paxip1	2.14736	4.25047	0.985057	5e-05	0.000318783	ns
Tmem214	Tmem214	16.0904	31.8315	0.984253	0.00045	0.00223797	ns
Rpl11	Rpl11	107.382	212.424	0.984197	5e-05	0.000318783	ns
Slc20a2	Slc20a2	38.6708	76.4969	0.984156	5e-05	0.000318783	ns
Ghdc	Ghdc	1.85836	3.67325	0.983024	0.0037	0.0132866	ns
Psmb7	Psmb7	237.831	470.088	0.982998	5e-05	0.000318783	ns
Zfp251	Zfp251	2.3197	4.5842	0.982729	0.0002	0.00111051	ns
Peli1	Peli1	4.91832	9.71882	0.982617	5e-05	0.000318783	ns
Tacc3	Tacc3	1.09254	2.15873	0.982494	0.01625	0.0452382	ns
Arl8b	Arl8b	67.9112	134.182	0.982474	5e-05	0.000318783	ns
Atg14	Atg14	3.21177	6.34215	0.981605	5e-05	0.000318783	ns
Dis3l2	Dis3l2	5.37452	10.611	0.981354	5e-05	0.000318783	ns
Tmem167b	Tmem167b	8.38722	16.5544	0.980952	5e-05	0.000318783	ns
Sin3b	Sin3b	13.2204	26.0871	0.980571	5e-05	0.000318783	ns
Igbp1	Igbp1	19.7955	39.0559	0.980364	5e-05	0.000318783	ns
Fam117b	Fam117b	2.07363	4.08889	0.979549	0.0003	0.00157943	ns
Rad54l	Rad54l	1.50855	2.97343	0.978968	0.01625	0.0452382	ns
Gfod1	Gfod1	1.06664	2.10213	0.97877	0.00055	0.00265723	ns
Thpo	Thpo	4.27207	8.41662	0.978304	0.00355	0.0128775	ns
Alg12	Alg12	2.50885	4.94261	0.978251	0.003	0.011174	ns
Smc5	Smc5	1.93318	3.80764	0.977921	0.0002	0.00111051	ns
Nr2c2ap	Nr2c2ap	3.92092	7.721	0.977597	0.01425	0.0405861	ns
Patl1	Patl1	9.51027	18.7232	0.977269	5e-05	0.000318783	ns
Cant1	Cant1	6.19988	12.2048	0.977139	5e-05	0.000318783	ns
Exosc10	Exosc10	7.94004	15.6178	0.975973	0.0002	0.00111051	ns
AI607873	AI607873	0.864524	1.70041	0.975907	0.0028	0.0105904	ns
Dock1	Dock1	1.06946	2.10318	0.975687	0.00015	0.000860382	ns
Sap18	Sap18	52.2886	102.794	0.975186	0.0005	0.00244428	ns
Kdm5a	Kdm5a	2.67327	5.25461	0.974978	0.0111	0.0330696	ns
Il17ra	Il17ra	0.450432	0.885201	0.974696	0.0085	0.0266589	ns
Myo1d	Myo1d	1.51881	2.98454	0.974565	5e-05	0.000318783	ns
Epc2	Epc2	5.52394	10.8392	0.972489	0.00155	0.00645418	ns
Alyref	Alyref	8.48822	16.6426	0.971346	0.00725	0.0233599	ns
Prdx1	Prdx1	221.038	433.26	0.970943	5e-05	0.000318783	ns
Ube2g1	Ube2g1	59.0288	115.68	0.97065	5e-05	0.000318783	ns
Elf4	Elf4	0.778716	1.52527	0.969892	0.0012	0.00517973	ns
Nolc1	Nolc1	6.35454	12.4415	0.969299	5e-05	0.000318783	ns
Cdk9	Cdk9	13.0648	25.5589	0.968139	0.00035	0.00180594	ns
Tinagl1	Tinagl1	13.7888	26.9702	0.967871	0.0005	0.00244428	ns
Pnn	Pnn	9.17644	17.9461	0.967665	5e-05	0.000318783	ns
Nr2c1	Nr2c1	3.30294	6.45797	0.967329	5e-05	0.000318783	ns
Afg3l2	Afg3l2	30.0872	58.8098	0.966905	5e-05	0.000318783	ns
Zfp282	Zfp282	2.31684	4.52733	0.966501	0.0001	0.000596656	ns
Ankrd39	Ankrd39	3.37248	6.58988	0.966442	0.0014	0.00591161	ns
Hsf2	Hsf2	11.9305	23.3092	0.966236	5e-05	0.000318783	ns
Mbd1	Mbd1	5.52429	10.7859	0.96529	5e-05	0.000318783	ns
Ypel3	Ypel3	63.385	123.738	0.965072	0.0044	0.0154269	ns
Tug1	Tug1	7.98014	15.5713	0.9644	5e-05	0.000318783	ns
Dhrs3	Dhrs3	10.5146	20.5097	0.963919	0.00115	0.00499987	ns
Ccdc90a	Ccdc90a	11.7965	23	0.963274	5e-05	0.000318783	ns
Xdh	Xdh	11.3491	22.1221	0.962905	5e-05	0.000318783	ns
Ddx59	Ddx59	5.76662	11.239	0.962718	0.00015	0.000860382	ns
Rev3l	Rev3l	9.93126	19.3508	0.962344	0.01105	0.0329653	ns
Btf3	Btf3	137.883	268.646	0.962265	5e-05	0.000318783	ns
Klf6	Klf6	8.28541	16.1416	0.962135	5e-05	0.000318783	ns
Ephx2	Ephx2	12.9167	25.1326	0.960324	5e-05	0.000318783	ns
Ammecr1	Ammecr1	0.755698	1.46901	0.958963	0.0037	0.0132866	ns
Ece2	Ece2	3.61229	7.01984	0.958523	0.00595	0.0198694	ns
Cct3	Cct3	32.3439	62.8516	0.958453	0.0013	0.00553895	ns
Ap2b1	Ap2b1	10.4675	20.3372	0.95821	5e-05	0.000318783	ns
Las1l	Las1l	18.8712	36.6627	0.958124	0.00215	0.00848941	ns
Wdr74	Wdr74	7.20743	13.9971	0.957566	0.00025	0.00135287	ns
Eltd1	Eltd1	8.79371	17.0768	0.957497	5e-05	0.000318783	ns
Cnot4	Cnot4	8.01083	15.5531	0.957174	5e-05	0.000318783	ns
Hbp1	Hbp1	42.0258	81.5855	0.957038	5e-05	0.000318783	ns
Ring1	Ring1	5.46577	10.6033	0.956011	0.0013	0.00553895	ns
Phip	Phip	1.42982	2.77283	0.955527	5e-05	0.000318783	ns
Slc7a2	Slc7a2	16.4826	31.9224	0.953628	5e-05	0.000318783	ns
Srrm1	Srrm1	33.2361	64.3609	0.953431	0.00135	0.00572428	ns
Abcf1	Abcf1	23.9191	46.3173	0.953392	0.00045	0.00223797	ns
Tbc1d12	Tbc1d12	1.08045	2.09203	0.953273	0.002	0.00798549	ns
Rnf187	Rnf187	28.4074	54.9965	0.953073	5e-05	0.000318783	ns
Ercc4	Ercc4	2.19285	4.24334	0.952392	0.0013	0.00553895	ns
Gga1	Gga1	13.538	26.1943	0.952241	5e-05	0.000318783	ns
Rft1	Rft1	4.1354	7.99792	0.951596	0.00045	0.00223797	ns
Gm505	Gm505	2.30958	4.46378	0.950635	0.0009	0.00405861	ns
Ttc1	Ttc1	23.0581	44.5575	0.950399	5e-05	0.000318783	ns
Trmt6	Trmt6	4.23384	8.17781	0.949748	0.00085	0.00386747	ns
Tacc1	Tacc1	3.35871	6.48137	0.948392	5e-05	0.000318783	ns
2400003C14Rik	2400003C14Rik	19.6248	37.86	0.947994	5e-05	0.000318783	ns
Naa20	Naa20	41.353	79.7677	0.947813	0.00125	0.00536051	ns
Stambp	Stambp	3.71737	7.1679	0.947269	0.00015	0.000860382	ns
Snrnp40	Snrnp40	7.31687	14.1041	0.946812	5e-05	0.000318783	ns
Cggbp1	Cggbp1	8.19334	15.791	0.946578	0.0029	0.0108969	ns
Hspbap1	Hspbap1	0.594695	1.14573	0.94605	0.007	0.0227263	ns
Sub1	Sub1	41.8829	80.6774	0.945802	0.00055	0.00265723	ns
Eif2a	Eif2a	27.0973	52.1843	0.945469	0.0004	0.0020306	ns
Sdccag3	Sdccag3	13.9239	26.7935	0.944325	0.0003	0.00157943	ns
Tpp2	Tpp2	13.8895	26.7148	0.943645	5e-05	0.000318783	ns
Cep110	Cep110	3.645	7.01038	0.943574	0.016	0.0446741	ns
Fzd4	Fzd4	14.4208	27.7344	0.943526	5e-05	0.000318783	ns
Npr1	Npr1	5.30954	10.2059	0.942743	0.0116	0.0343962	ns
Rpl5	Rpl5	124.956	240.102	0.942223	0.0003	0.00157943	ns
D930014E17Rik	D930014E17Rik	4.37223	8.40003	0.942025	0.01405	0.040129	ns
Chuk	Chuk	8.0976	15.5562	0.941926	0.0138	0.0395776	ns
Wdfy1	Wdfy1	6.07552	11.6712	0.94187	0.00235	0.00913974	ns
Zdhhc24	Zdhhc24	2.37648	4.56372	0.941385	0.01075	0.0322232	ns
Cd2bp2	Cd2bp2	10.3497	19.8715	0.941112	5e-05	0.000318783	ns
Clk2	Clk2	10.3985	19.9602	0.940754	0.00705	0.0228325	ns
Hook2	Hook2	0.922116	1.76912	0.940009	0.00385	0.0137504	ns
Nrtn	Nrtn	1.78206	3.41872	0.939913	0.01655	0.0459089	ns
Camta1	Camta1	25.6219	49.1487	0.939777	0.00435	0.0152759	ns
BC013529	BC013529	48.9456	93.8828	0.939683	5e-05	0.000318783	ns
Rb1cc1	Rb1cc1	46.6681	89.5084	0.939587	0.00105	0.00461832	ns
Brd1	Brd1	8.19341	15.7145	0.939562	0.0007	0.00328341	ns
Pik3cb	Pik3cb	2.53917	4.8689	0.939238	0.0001	0.000596656	ns
Xpnpep3	Xpnpep3	2.27191	4.35639	0.939228	0.0003	0.00157943	ns
Nek7	Nek7	48.5409	93.0503	0.938811	5e-05	0.000318783	ns
Prkd2	Prkd2	1.85923	3.56062	0.937425	0.0013	0.00553895	ns
Tsnax	Tsnax	39.183	75.0198	0.937043	0.0001	0.000596656	ns
Ubxn6	Ubxn6	27.1619	51.9905	0.936663	0.001	0.00444579	ns
Hdlbp	Hdlbp	76.423	146.2	0.935863	5e-05	0.000318783	ns
Tmem183a	Tmem183a	6.11465	11.6948	0.935531	5e-05	0.000318783	ns
Slu7	Slu7	13.4413	25.6799	0.933961	0.01625	0.0452382	ns
Tomm40	Tomm40	17.8386	34.0693	0.933472	5e-05	0.000318783	ns
Rps9	Rps9	211.237	403.416	0.933404	5e-05	0.000318783	ns
Wdr53	Wdr53	4.82863	9.21774	0.932799	0.004	0.014194	ns
Prkcd	Prkcd	5.13971	9.81144	0.932777	0.0044	0.0154269	ns
Larp1	Larp1	21.8279	41.6655	0.932682	0.00035	0.00180594	ns
Acadvl	Acadvl	155.758	297.289	0.93256	5e-05	0.000318783	ns
Zc3h13	Zc3h13	1.81818	3.46847	0.931808	0.00035	0.00180594	ns
Ncln	Ncln	18.4425	35.1376	0.929979	0.00045	0.00223797	ns
Ddx52	Ddx52	6.30625	12.0137	0.929829	0.0012	0.00517973	ns
D4Wsu53e	D4Wsu53e	239.95	456.933	0.929248	0.001	0.00444579	ns
Usp53	Usp53	1.14618	2.18188	0.928736	0.00145	0.00609933	ns
Mbd6	Mbd6	8.20766	15.6203	0.928382	0.0004	0.0020306	ns
Hip1	Hip1	4.54139	8.63435	0.926954	5e-05	0.000318783	ns
Gmeb1	Gmeb1	2.68054	5.09516	0.926605	5e-05	0.000318783	ns
Tgfbr3	Tgfbr3	4.49487	8.54346	0.926541	0.0001	0.000596656	ns
Canx	Canx	28.7143	54.5615	0.926116	0.00225	0.0088262	ns
Efhd2	Efhd2	2.57045	4.88422	0.926106	0.0012	0.00517973	ns
Pstpip2	Pstpip2	18.8226	35.7572	0.925766	5e-05	0.000318783	ns
Spns1	Spns1	15.3549	29.1683	0.925703	0.0031	0.0114979	ns
Nudt21	Nudt21	6.1789	11.7357	0.925477	0.0012	0.00517973	ns
Zc3h10	Zc3h10	2.48131	4.71188	0.925202	0.0157	0.043976	ns
Retsat	Retsat	19.2713	36.5672	0.924099	0.00045	0.00223797	ns
Fxc1	Fxc1	32.675	61.9963	0.923997	0.0084	0.0263954	ns
Aldh1a1	Aldh1a1	59.513	112.74	0.921719	5e-05	0.000318783	ns
Zfp524	Zfp524	4.64194	8.7926	0.921562	0.002	0.00798549	ns
Zfp830	Zfp830	3.55029	6.72327	0.921228	0.0002	0.00111051	ns
4831426I19Rik	4831426I19Rik	0.410669	0.777238	0.920382	0.0052	0.0177602	ns
Etfa	Etfa	161.187	305.021	0.920174	5e-05	0.000318783	ns
Fam43a	Fam43a	2.72229	5.15005	0.919768	0.0006	0.00286214	ns
Fmo1	Fmo1	14.8401	28.0478	0.918382	0.0021	0.00832685	ns
Ankrd17	Ankrd17	6.72665	12.7111	0.918129	5e-05	0.000318783	ns
Qk	Qk	43.286	81.7927	0.918073	5e-05	0.000318783	ns
Tdg	Tdg	5.08218	9.6019	0.917871	0.0116	0.0343962	ns
Tox4	Tox4	14.3287	27.065	0.917514	0.01265	0.0368965	ns
Pde4dip	Pde4dip	397.947	751.617	0.91742	0.0005	0.00244428	ns
Tlk1	Tlk1	13.3399	25.194	0.917331	0.0027	0.0102563	ns
Pdlim1	Pdlim1	9.17625	17.33	0.917299	5e-05	0.000318783	ns
Lin52	Lin52	7.98528	15.0643	0.91572	0.0001	0.000596656	ns
Rnh1	Rnh1	25.1865	47.5028	0.915362	5e-05	0.000318783	ns
Rpp38	Rpp38	3.36844	6.35302	0.915361	0.00405	0.014356	ns
Srsf5	Srsf5	108.046	203.746	0.915126	0.0002	0.00111051	ns
Emd	Emd	22.8398	43.0631	0.914901	0.0001	0.000596656	ns
Reps1	Reps1	8.37658	15.7925	0.914804	0.016	0.0446741	ns
Clptm1	Clptm1	17.3235	32.6575	0.914685	5e-05	0.000318783	ns
Fam50a	Fam50a	7.08002	13.34	0.913935	0.00015	0.000860382	ns
Slc27a1	Slc27a1	26.0587	49.099	0.91393	5e-05	0.000318783	ns
Mical2	Mical2	30.0713	56.6424	0.913496	0.00575	0.0192992	ns
Bag6	Bag6	52.7329	99.2925	0.912982	0.0006	0.00286214	ns
Snrnp70	Snrnp70	31.356	59.0412	0.912982	0.00015	0.000860382	ns
Nemf	Nemf	4.86276	9.15316	0.912494	0.0001	0.000596656	ns
Mtap7	Mtap7	0.785508	1.47799	0.911941	0.00285	0.0107611	ns
Rbm27	Rbm27	2.51951	4.74035	0.91185	5e-05	0.000318783	ns
Pskh1	Pskh1	7.36838	13.8578	0.911282	5e-05	0.000318783	ns
Pcyt2	Pcyt2	19.1719	36.0452	0.910812	0.00115	0.00499987	ns
Ubl3	Ubl3	49.7993	93.6074	0.910498	5e-05	0.000318783	ns
B630005N14Rik	B630005N14Rik	4.05105	7.61125	0.909837	0.0002	0.00111051	ns
0610007L01Rik	0610007L01Rik	23.7492	44.617	0.909714	0.0003	0.00157943	ns
Med25	Med25	20.3742	38.2578	0.909011	5e-05	0.000318783	ns
Sptlc1	Sptlc1	6.75522	12.6773	0.908172	5e-05	0.000318783	ns
Zfp507	Zfp507	2.32999	4.37196	0.907958	0.00075	0.0034882	ns
Aldh6a1	Aldh6a1	79.4654	149.056	0.907454	5e-05	0.000318783	ns
Drg2	Drg2	11.7924	22.1133	0.90706	5e-05	0.000318783	ns
Zfp263	Zfp263	3.29793	6.18136	0.906363	0.00035	0.00180594	ns
Nhp2	Nhp2	10.3419	19.3783	0.90594	0.00865	0.0270266	ns
Nfkb2	Nfkb2	2.98455	5.59039	0.905435	0.00055	0.00265723	ns
Zfp827	Zfp827	0.911109	1.70626	0.90514	0.00255	0.009785	ns
Zfp868	Zfp868	4.97543	9.31232	0.904321	0.00175	0.00715387	ns
Slc38a2	Slc38a2	30.012	56.1551	0.903877	5e-05	0.000318783	ns
Fbxo7	Fbxo7	6.66531	12.4699	0.903707	0.00795	0.0252457	ns
Zc3h15	Zc3h15	26.8649	50.2316	0.902873	0.00095	0.00424782	ns
Ccpg1	Ccpg1	28.1802	52.6817	0.902623	0.0008	0.00367799	ns
Maml1	Maml1	1.80431	3.37232	0.902291	0.0003	0.00157943	ns
A530054K11Rik	A530054K11Rik	1.45631	2.72094	0.901794	0.0009	0.00405861	ns
S100pbp	S100pbp	3.09019	5.77359	0.901775	0.0019	0.007658	ns
Nkrf	Nkrf	0.631857	1.18051	0.901741	0.0135	0.0388776	ns
Tmem131	Tmem131	7.63623	14.2652	0.901568	5e-05	0.000318783	ns
Kdm5c	Kdm5c	5.04991	9.42566	0.900336	0.00805	0.0254958	ns
Usp5	Usp5	19.3378	36.0752	0.899582	0.0006	0.00286214	ns
Ofd1	Ofd1	1.6262	3.0314	0.898483	0.0136	0.0391144	ns
Abcc4	Abcc4	3.98857	7.43377	0.898223	5e-05	0.000318783	ns
Sgms1	Sgms1	25.2811	47.0955	0.897527	0.0019	0.007658	ns
Eif5b	Eif5b	11.5964	21.6001	0.897369	5e-05	0.000318783	ns
Tpd52l2	Tpd52l2	31.254	58.1937	0.896824	0.0006	0.00286214	ns
Cldn25	Cldn25	32.4536	60.3614	0.895249	0.00025	0.00135287	ns
Siah1b	Siah1b	1.52458	2.83418	0.894523	0.01785	0.0487167	ns
D8Ertd738e	D8Ertd738e	50.9363	94.655	0.893983	5e-05	0.000318783	ns
Rab4b	Rab4b	3.70687	6.88649	0.893567	0.01395	0.0399124	ns
Fus	Fus	101.011	187.6	0.893153	0.00855	0.0267839	ns
Abcf2	Abcf2	42.6514	79.2046	0.89299	5e-05	0.000318783	ns
Rxra	Rxra	42.268	78.4836	0.892826	5e-05	0.000318783	ns
Rrp12	Rrp12	8.6305	16.0149	0.891897	5e-05	0.000318783	ns
Polr1b	Polr1b	4.15898	7.71462	0.891364	0.00925	0.0285968	ns
Rxrb	Rxrb	18.6047	34.5068	0.891213	5e-05	0.000318783	ns
Med20	Med20	11.6206	21.5478	0.890858	0.0166	0.0460186	ns
Zfp639	Zfp639	13.2718	24.6087	0.890802	0.0001	0.000596656	ns
Ctdsp2	Ctdsp2	46.0364	85.3505	0.890627	5e-05	0.000318783	ns
Cc2d1a	Cc2d1a	3.83542	7.10645	0.889745	0.00075	0.0034882	ns
Phkg2	Phkg2	8.2888	15.3534	0.889326	0.0098	0.0299189	ns
Pik3ca	Pik3ca	7.5604	14.0034	0.889237	5e-05	0.000318783	ns
Esco1	Esco1	6.72589	12.4516	0.888529	0.00105	0.00461832	ns
Ppp1r12c	Ppp1r12c	13.1552	24.3529	0.888456	0.00905	0.0280771	ns
Gm5898	Gm5898	0.681943	1.26234	0.888372	0.0104	0.0314453	ns
Vipar	Vipar	3.72639	6.89667	0.888121	0.00045	0.00223797	ns
Ythdf1	Ythdf1	18.1272	33.5415	0.887788	5e-05	0.000318783	ns
1810063B07Rik	1810063B07Rik	2.77103	5.1272	0.88775	0.0018	0.00733329	ns
M6pr	M6pr	12.1683	22.5045	0.887088	0.0001	0.000596656	ns
Dock9	Dock9	6.99344	12.9303	0.886684	0.00035	0.00180594	ns
Zfp212	Zfp212	3.20058	5.91677	0.886475	0.0007	0.00328341	ns
Napepld	Napepld	4.10592	7.58971	0.88634	0.00025	0.00135287	ns
Dazap1	Dazap1	17.6344	32.5959	0.886302	0.0022	0.00865063	ns
Senp6	Senp6	18.442	34.0781	0.885855	0.0177	0.0484074	ns
Gigyf1	Gigyf1	5.75996	10.6383	0.885134	0.00385	0.0137504	ns
Mdm4-ps	Mdm4-ps	1.15571	2.13403	0.884803	0.0016	0.00662893	ns
Dcxr	Dcxr	7.49375	13.8364	0.884711	0.00325	0.0119635	ns
Ptpn1	Ptpn1	5.14314	9.48794	0.883446	0.00015	0.000860382	ns
Hnrnpab	Hnrnpab	41.1531	75.8981	0.88306	0.0001	0.000596656	ns
Psmb6	Psmb6	123.619	227.979	0.883006	5e-05	0.000318783	ns
Rab8b	Rab8b	3.58367	6.60533	0.882192	0.0019	0.007658	ns
Vps37a	Vps37a	26.3359	48.5345	0.881979	0.01295	0.0376054	ns
Slc43a3	Slc43a3	24.2346	44.6556	0.881772	0.0002	0.00111051	ns
Wdr31	Wdr31	2.97394	5.47516	0.880525	0.0014	0.00591161	ns
Gltscr2	Gltscr2	22.2003	40.862	0.88018	5e-05	0.000318783	ns
Snrnp200	Snrnp200	15.3359	28.1985	0.878709	0.0035	0.0127171	ns
Acin1	Acin1	16.4842	30.3067	0.878552	0.0055	0.0185924	ns
Sltm	Sltm	4.41155	8.10841	0.878133	0.0001	0.000596656	ns
Atf7ip	Atf7ip	3.5048	6.44068	0.877882	0.0002	0.00111051	ns
Ino80	Ino80	4.63575	8.5171	0.87756	0.00395	0.0140468	ns
Gphn	Gphn	16.3543	30.0279	0.876629	5e-05	0.000318783	ns
Myst4	Myst4	2.69125	4.94102	0.87653	0.00015	0.000860382	ns
Eif3m	Eif3m	61.8166	113.465	0.876179	0.00025	0.00135287	ns
Rplp2	Rplp2	309.759	568.515	0.876052	5e-05	0.000318783	ns
Ube2d3	Ube2d3	165.859	304.35	0.875778	5e-05	0.000318783	ns
Pdlim5	Pdlim5	274.435	503.531	0.875616	5e-05	0.000318783	ns
Zfp422	Zfp422	4.47086	8.20159	0.87535	0.0006	0.00286214	ns
Med27	Med27	8.16472	14.9709	0.874683	0.0027	0.0102563	ns
Cyp2d22	Cyp2d22	5.9206	10.8559	0.874664	0.0001	0.000596656	ns
Gm15487	Gm15487	47.2528	86.6365	0.874574	0.0002	0.00111051	ns
Cab39	Cab39	69.0623	126.608	0.8744	5e-05	0.000318783	ns
Gadd45b	Gadd45b	20.8305	38.1795	0.874102	5e-05	0.000318783	ns
Xbp1	Xbp1	38.6883	70.9097	0.874086	5e-05	0.000318783	ns
[truncated: 2,829 more rows]
