# Supplementary material for: A role of arginase-1-expressing myeloid cells in cachexia
Source: Cancer Metab. 2025 Jun 5;13:27. doi: 10.1186/s40170-025-00396-0 (PMC12142917; doi:10.1186/s40170-025-00396-0)
Supplement: Supplementary file 8 — Supplementary Material 8 [file 40170_2025_396_MOESM8_ESM.xlsx]

## Sheet: Sheet1
Differentially expressed proteins_400uMArgininevs0uMArginine_24h_C2C12 cells
Gene	TtestPval	Log2MedianChange
Magohb;Magoh	0.891796	-0.362826
Cask	0.935953	0.0858457
Ighv7-4		0
Cdv3	0.920179	0.140922
Atf7ip	0.258048	-0.6726
Agfg1	0.354797	0.417768
Ly6c1	0.481423	-0.534736
Trip12	0.717943	-0.243363
Atg9a	0.133301	-0.201812
Ppil3	0.376159	-0.574249
Zfand2b	0.506472	-0.256681
Bzw1	0.928678	0.0625195
Psmc3		-0.143663
Dhx9	0.91091	0.212936
Abi2	0.119688	-0.217218
Dst	0.734883	0.221517
Ep300	0.352528	0.493601
Dopey1	0.85594	-0.0991994
Hdac4	0.670856	0.751141
Morf4l1	0.589933	-0.599658
Tmem237	0.543774	-0.474795
Clasp1	0.13974	-0.13531
Slc35a4	0.825956	-0.398724
Edem3	0.220079	-0.730486
Xrn1	0.749804	0.0733732
Tpp2	0.762801	-0.220472
Tns1	0.832913	0.0479697
Casp8	0.365588	-0.0880815
Fn1	0.595623	-0.0326811
U2surp	0.893793	0.345748
Nudt16	0.89605	-0.159346
Pcbp4	0.99388	-0.156503
Nucks1	0.164215	1.11891
Hmgn3	0.890986	-0.535712
Speg	0.266064	0.266056
Acad11		0
Gm28778;Ormdl2;Ormdl1	0.103231	-0.50794
Stat1	0.360988	-0.188288
Gcdh	0.793418	0.169598
Kmt2d		0
Spata5	0.528568	0.174632
Actr5	0.178277	-0.4133
Jmjd1c	0.961852	0.65229
Swi5	0.402929	-0.195339
Tuba4a	0.672906	-0.149078
BC003331;Odr4	0.990545	0.391296
Meis1;Meis2	0.758615	-0.031166
Mapt	0.992996	0.0643458
Ybx2		0
9530068E07Rik;Kct2	0.790104	-0.535148
Camsap1	0.492161	0.0904967
Arhgap21	0.983386	-0.0417555
Inpp5b	0.581585	-0.00414849
Wdr45		0
Macf1	0.170125	-1.18129
Nudcd3	0.57435	-0.267227
Atg7	0.953948	0.0613334
Uck2	0.465835	-1.13245
Fbxo28	0.11135	-0.238927
Map4k4	0.932772	-0.123412
Surf1	0.776926	0.0238073
Adrm1;Gm9774	0.829258	-0.0320141
Mbnl1	0.176825	-0.868642
Usp4	0.171791	-0.483633
Actl6a	0.37505	-0.208145
Aif1l	0.279559	0.377443
Dclk2	0.552082	0.388095
Unc50		0
Usp19	0.141789	-0.588168
Atp6v1h	0.973132	0.106033
Lman2l		-16.0447
Rpl31	0.736596	-0.134881
Ppox	0.4754	0.469381
Prkar2a	0.718584	-0.150852
Osbpl9	0.655776	-0.110645
Lrba	0.744913	0.274932
Vamp4	0.286165	-1.10955
Ncam1	0.603829	0.164636
Snw1	0.504174	0.104727
Gpr39	0.871623	0.161044
Adgre5;Cd97	0.503428	-0.474997
Mvk	0.728631	-0.344003
Gclm	0.0218473	4.8654
Rap1a	0.926699	0.301091
Map4	0.84134	-0.815354
Hax1	0.496536	0.0296669
Ankrd17	0.019554	-0.88227
Nras;Hras	0.647931	-0.616573
Antxr2	0.430972	0.115819
Ube2d3;Ube2d1	0.970129	-0.0804082
Kiaa0907	0.850618	-0.250124
Crip1	0.607999	0.107333
Med12l;Med12	0.111637	-2.49097
Prpf38b	0.148217	-0.668869
Nexn	0.472334	0.181617
		0
Rabggtb	0.510388	-0.0602369
Eif4e	0.766155	0.124851
Trim33	0.909069	-0.0980078
	0.0046851	0.23241
Ap5z1	0.429314	-0.417145
Ints3	0.491419	-0.167417
Fnbp1l	0.694481	0.0987873
Atp6v0a2		-0.79866
Rufy3	0.373894	0.305655
Rnf115	0.652381	0.131014
Fubp1	0.0115552	0.481
Tsc22d2	0.57052	-0.473471
Znhit6	0.234694	0.292152
Lrrc40	0.269596	-1.02031
S100a4	0.687637	0.111258
Nub1	0.950251	0.259831
Dclk1	0.501858	-0.0473708
Camk2d	0.855136	0.011042
Pla2g12a	0.786539	0.543851
Commd8	0.0649595	2.51924
Tcf4	0.669904	-1.29233
Specc1	0.661199	-0.0627478
Rbpj	0.129729	0.568397
Sept11	0.415651	0.207241
Nup205	0.734144	0.176835
Tbl1xr1	0.713982	0.0796402
Guf1	0	14.2826
Slc25a22;Slc25a18	0.254197	-0.175642
Hmgb1	0.202126	0.361602
	0.693567	0.926264
Psph	0.0314059	0.569111
Nfu1	0.535501	-0.426694
Dysf	0.484221	-0.187987
Crbn	0.304733	-0.709445
Lpcat3		-16.3042
Plekha5	0.756102	-0.139507
Eefsec	0.202717	-0.353711
Zfml;Znf638	0.857585	-0.0844807
Jagn1	0.273107	-0.209173
Aup1	0.080557	-0.632637
Arl8b	0.271864	0.237764
Tra2a	0.642619	-0.0925278
Adprhl1		-16.4156
Eif4g3	0.168544	0.307439
Ppp6c	0.649291	-0.0154562
Ndufa4	0.406393	0.742258
Vhl	0.747105	-0.647061
Rab11fip5	0.84331	0.0462616
Smim4	0.337173	0.499463
Ndufa9	0.560264	0.058709
Trmt1	0.892516	-0.00287276
Capns1	0.490919	-0.279142
Sdf2	0.505536	-0.0110532
Thop1	0.947384	0.100979
Dus3l	0.57161	0.147729
Kctd5	0.43824	0.362542
Lims1	0.46733	0.0532554
Pald1	0.199132	-0.464868
Hdac2	0.254468	0.787256
Auh	0.914972	-0.269573
Atg10	0.750707	1.12131
Nefm	0.28172	-0.337959
Luc7l	0.174216	-0.407845
Prmt5	0.867804	-0.0369101
Acy1	0.669129	0.45715
Hagh	0.633556	0.190317
Sap130	0.517255	-0.379379
Ubxn4	0.967937	0.00376877
Acbd3	0.72187	0.13817
Pole3	0.522463	-0.697086
Fahd2	0.343484	-0.64538
Znf326	0.558691	0.178229
Cmas	0.958867	-0.575719
Saraf	0.84897	0.326165
Stt3b	0.429866	-0.458899
Gak	0.920127	-0.0148613
Pck2	0.20382	0.318342
Ranbp10	0.643288	-0.0568601
Fndc3b	0.163052	-0.0990779
Lrp1	0.34253	-0.152234
Thoc5	0.597803	0.538768
Mamdc2		-0.24404
Specc1l	0.114576	-0.219136
Sep15	0.700213	0.0441003
Ckap5	0.126508	-0.406174
Mrps35	0.318307	-0.443932
Tbcc	0.703137	-0.13927
Vcpip1	0.3756	0.219081
Pdcd2	0.863836	-0.185678
Cxcr4	0.951679	-0.124045
Acad8	0.452655	0.095296
Parn	0.432234	0.161774
Loxl1	0.0473028	-0.494763
Trim56	0.590074	-0.0901117
Cog7	0.485277	0.111687
Vamp8	0.214298	0.377438
Dok7	0.155878	0.341591
Cdc42ep1	0.72158	0.419715
Rtn4ip1	0.198648	0.867672
Llgl1	0.948248	-0.201959
Uaca	0.512318	-0.10705
Ikbkb	0.35935	0.2694
Arfgap3	0.441997	-0.061591
Ppp4r2	0.40013	0.0149998
Commd5	0.203577	-0.395435
Jmy	0.687047	-0.0844012
Polr2a	0.993144	-0.0455111
Gapdhs	0.579094	-0.19958
Pdia4	0.000484368	-0.344131
Slc4a2	0.683621	0.0346727
Dab2	0.328549	-0.204792
Apeh	0.600432	-0.135739
Srpk2	0.676704	-0.0397916
Phyhd1	0.0246304	0.67985
Arsb	0.971011	0.610287
Msrb3	0.959631	-0.0166335
Cluh	0.512218	-0.248482
Klhl40	0.56911	0.0712239
Smarca4	0.504286	-0.117849
Ecsit	0.438472	0.268294
Xrcc6	0.191147	0.567125
Rprd1b	0.347981	0.255899
Tnnt3	0.311448	0.126876
Dap3	0.166656	-0.192285
Cpne2	0.426177	0.676198
Dbn1		0
Tatdn1	0.137363	0.693549
Psen2	0.412738	-0.158872
Steap3	0.289411	-0.254666
March5	0.380887	0.477369
Shroom3;Shroom2	0.418555	-0.645176
	0.849697	0.0844967
Cnot4	0.772615	-0.0699098
Eef1d	0.726228	0.517974
Rdh13	0.269556	0.470278
Tfam	0.584866	0.239359
Enpp1	0.262824	-1.58012
Syvn1	0.23234	-0.568182
Pcbd2	0.247364	0.232955
Cdc23	0.168116	-0.272649
Osgep	0.282548	-0.393504
Trmt10a	0.533643	0.345076
Sept10	0.824411	-0.168789
Chid1	0.498485	0.362597
Xpo4		-14.9695
Syncrip	0.490361	0.395234
Otud4	0.616895	0.0939553
Ndufa12	0.962713	0.0104781
Eif2d	0.852441	0.755178
Apbb1	0.165726	-0.306908
Mia3	0.367846	-0.19845
Lcmt1	0.908874	-0.165208
Josd2	0.115373	-0.288644
Dock7	0.220286	-0.138598
Plaur	0.435712	1.56059
Cdipt	0.810396	0.0652199
Plekha7	0.630013	-0.461421
Uri1	0.714488	-0.387191
Ap2s1	0.964508	-0.133152
Ggcx	0.735755	-0.0529818
Ap3s2	0.633791	-0.131629
	0.228742	-0.960206
Rnf40	0.11644	-0.37995
Emc10	0.122784	-0.642235
Bub3	0.147915	-0.256575
Spcs2	0.298878	-0.283584
Sirt2	0.657912	-0.0928299
Adam9	0.278892	0.293156
Pnpla6	0.686393	0.138581
Tacc2	0.509555	-0.625151
Map6	0.457897	-0.389241
Nhsl1	0.461151	1.17927
Zzef1	0.426322	0.181054
Akap13	0.189173	-0.387147
Cd81		0
Hebp1	0.203432	0.258774
Rpl9	0.742577	0.166696
		0
Rap1gap2	0.41667	0.228689
Rnf213	0.444228	-0.683196
Prmt1	0.890258	-0.372213
Rpl18	0.262133	0.305878
Tubgcp2	0.999287	-0.0758414
Taldo1	0.978943	-0.0384885
Mob2	0.855802	0.100278
Chmp2a	0.263006	-0.262676
	0.701356	0.0521494
Col4a1	0.835107	0.537996
Rab11fip1	0.943662	-0.302937
Prosc	0.995378	-0.0808062
Zc3h4	0.545776	-0.200857
Prpf40a	0.955012	-0.438775
Bpnt1	0.989581	0.0705266
Cyth2	0.472867	-0.724787
Nosip	0.367332	-0.283322
Svil	0.766615	-0.00149085
Pgpep1	0.380662	0.0469266
Whsc1l1		12.3717
Rnh1	0.966567	-0.172184
Ric8a	0.857217	0.116083
Cd151	0.248107	-0.759827
Aldh16a1	0.189258	-0.398322
Timm10b	0.894676	0.145888
Mrpl17	0.344466	0.376753
	0.374014	0.124804
Nup98	0.699415	-0.0657935
Sh3rf1	0.770563	-0.387083
Mrpl23	0.660384	-0.0774292
Msra	0.356625	-0.362718
Adcy7	0.680522	0.0124937
Erlin2	0.727282	0.109135
Bax	0.593508	-0.145308
Gys1	0.686775	0.0672209
Hdac6	0.700932	-0.123419
Pls3	0.530071	-0.136362
Cherp	0.792496	0.0132184
	0.612496	-0.202396
Wdr59	0.847307	0.350399
Trrap	0.7863	0.00784346
Kifc3	0.383039	-0.324875
Cdc42bpa	0.220435	0.354693
Tsnax	0.292077	-0.900709
Gramd1b	0.489398	-0.626199
Fam192a	0.665795	0.728172
Dnmbp		15.4136
Pla2g15	0.476933	1.06746
Slc7a6	0.094059	0.579371
Rpl18a	0.63943	0.162731
Acsf3	0.753429	-0.0287885
Cnot1	0.497491	-0.230778
Fuk	0.655065	0.423284
Pxn	0.532383	0.0795823
Gatad2a	0.305673	-0.389333
Tln2	0.127833	0.22342
Rps25	0.617587	-0.305142
Ryr1	0.976067	-0.0477322
Dock6	0.308277	-1.27102
Higd1a	0.93114	0.110156
Ubl7	0.104316	-0.24457
Ppan	0.103378	0.565055
Ampd3	0.0998624	-0.623679
Mrpl4	0.930764	-0.293444
Ppp1r14c	0.937802	0.235186
Aplp2	0.00261561	-1.03795
		-13.2465
Tmem205	0.564832	0.0301781
Adpgk	0.618744	-0.246604
Sparc	0.00012584	-1.18378
Spg21	0.0920606	-0.619461
Ilf3	0.0837599	0.31265
Idh3a	0.578129	0.173652
Islr		-0.162545
Dpp8		0
Fdx1	0.565091	-0.277546
Robo3		0.0647276
Scamp2	0.882351	0.197256
Actn4	0.719405	-0.204368
Usp47	0.540359	-0.0337434
Slc44a2	0.262239	-0.0368005
Dcun1d5	0.388128	0.323796
Ddx41		-1.88684
Nfat5	0.879818	-1.01174
Trappc6b		-12.2834
Sgta	0.285476	0.611467
Ctage5;Mia2	0.0437004	0.791068
Eya4	0.24262	-0.029412
Pcnt	0.536826	-0.273135
	0.521209	0.616788
Enpp3		-13.3134
Hist1h3b;H3f3a;Hist1h3a;H3f3c	0.54883	-0.294133
	0.67675	0.0806359
Itsn2	0.544943	0.214544
Nt5dc3	0.612555	-0.395752
Coq10a		14.3407
Rab3ip	0.742582	-0.785798
Sf3b6		-13.9737
Cdc34	0.678467	-0.531151
Gopc	0.947345	-0.132698
Abracl	0.41426	-0.00250796
Ptprk	0.835604	0.206035
Llph		0.770553
Mon2	0.835148	-0.111681
Cd63	0.500623	-1.05851
Tbca	0.946789	-0.164132
Evl	0.698315	0.589063
		0
Dtna	0.185527	0.262812
	0.192382	-0.438421
Gstz1	0.779733	0.246461
Isca2	0.77257	-0.210792
Med10	0.939148	0.332646
Ubl5	0.243224	-0.617607
Serpinb6b	0.327894	1.47085
Pacs2	0.737144	0.125576
Glrx	0.5039	-0.358101
Amotl1	0.844895	0.173861
Kidins220	0.877894	-0.0335897
Dhrs7	0.950763	0.462481
Ptpn21	0.419085	0.137883
Mark3	0.284631	-0.445784
Cdc37l1	0.205202	0.637243
Ssr1		-0.389837
Thoc7	0.668878	0.172074
	0.52403	-0.0319175
Kif13b	0.779803	-0.306792
Trappc8	0.00607443	-0.49324
Slc4a7	0.267207	0.389901
	0.844942	-0.135437
Gas1	0.0125473	-1.28825
Nolc1	0.649644	-0.3554
Elp3	0.560198	0.0907077
Mipep	0.955978	0.0426599
Vti1a	0.74962	-0.183192
Myof	0.26345	-0.0733192
Sec24c	0.453587	-0.201501
Trim38		0
	0.414971	0.540051
Spast	0.433198	-0.731945
Rin1	0.461277	0.13882
Anxa7	0.85057	-0.0350163
Taf4a		15.0921
Tsc2	0.494837	-0.281628
Zc3h13	0.872265	0.0858595
App	0.000135515	-0.60428
Ripk3	0.202139	-0.985091
Ano6	0.505658	0.356112
Rai14	0.461727	0.0772769
Ankrd28	0.529766	0.1083
Lrch1		-13.059
Uchl3	0.250549	-0.24121
Stk3	0.891709	0.0216225
Rpl30	0.791093	-0.125666
Aim1l	0.645743	0.204115
Mzt1	0.527294	0.130518
Ndrg2	0.0287807	-1.78915
Scaf11	0.81616	0.199326
Fam107b	0.359309	-1.31004
Nt5dc2	0.479504	-0.175325
Tbc1d23	0.776561	-0.302228
Dhrs4	0.324406	-0.580646
Eny2	0.279937	-0.281598
Mapk1ip1l		0
Parg	0.402195	0.428683
Spcs1	0.637381	-0.172826
Ralgapa1	0.419237	-0.415521
Sorbs3	0.417719	0.271113
Timm23	0.979319	-0.357005
Nudcd1	0.789449	0.422519
Mbnl2	0.475249	0.483165
Nup155	0.495831	-0.555086
Aqp5	0.835611	0.157505
Kctd17	0.356653	-0.212776
Tns2	0.48097	-0.358182
Calcoco1	0.962461	-0.0659792
Cd47	0.316039	0.982097
Cyhr1	0.765809	-0.0894697
	0.654573	-0.321082
Chkb	0.248328	-0.642501
Cpsf1	0.336093	0.492429
Tfcp2;Ubp1		14.6217
Larp4	0.586582	0.0554178
Oxr1	0.141246	0.414815
Rbx1	0.439397	-0.681176
Prph		0
		-16.2293
Cacnb3	0.0337269	-2.78306
Triobp	0.598541	-0.0800163
Smpd4	0.541025	-0.240249
Med15	0.683064	-0.239359
Osbpl11	0.605192	-0.142264
Hmga1	0.872712	-0.215884
Hmga1	0.486517	0.425614
Cast	0.349334	0.163244
		0
Acap2	0.832076	-0.340526
Scaf8	0.286269	0.178613
Arid1b	0.491685	-0.443243
Rbbp6	0.285435	-0.0305091
Tango2	0.786581	0.0775256
	0.851389	0.0621319
Scarf2	0.538712	-0.586526
Dynlt1	0.550511	-0.169943
Tmem181a		-12.1032
Ypel5	0.451981	0.158986
Sh3gl1	0.881469	0.103036
Vmn2r8		0
Rps10	0.645265	0.235661
Anks1;Anks1a	0.797131	-0.0545193
Mapk14	0.193223	-0.179972
Psmg1	0.308112	-0.16597
	0.896936	-0.185572
Tjp2	0.159255	-0.871093
Cdc42ep3		1.46294
Khsrp	0.0611159	0.220525
Ranbp3	0.312545	0.306382
Stk38	0.763769	-0.0653942
Ndufaf7	0.863273	-0.0803278
Lclat1	0.411377	-0.0680321
Bin1	0.450284	0.124599
Mtch1	0.665315	-0.943955
Fam98a	0.937788	0.0104799
Commd10	0.774254	0.0313224
Mic1	0.870127	-0.0639002
Gfer	0.587626	0.215714
Srsf7	0.746315	-0.0709345
Wdr43	0.450566	0.368278
Cmtr1	0.758026	0.105221
Mtpap	0.86489	-0.228391
Nubp2	0.787164	-0.181372
Polr2d	0.491163	-1.07316
Slc25a46	0.627533	0.321646
Colec12	0.207715	-0.462149
Yif1a	0.596404	0.186762
Nedd4l	0.195737	-0.525028
Gda	0.704046	0.368489
Msln	0.516889	-0.377641
Sdhaf2	0.137124	-0.621372
Sil1	0.325271	-0.709555
Rhod	0.625224	-0.192068
Ankrd2	0.625858	0.282918
Add3	0.472515	0.240217
Nt5c2	0.893134	0.234405
Nfkb2	0.240348	0.352656
Zfpl1	0.694501	0.236119
Fau	0.622127	-0.139356
Pggt1b	0.398189	-1.4063
Rela	0.341813	0.052808
Ostf1	0.117074	0.52552
Ccs	0.312241	-0.550272
Arl3	0.632545	0.0125173
Ergic1	0.848758	-0.10153
Vps37c	0.262995	0.143816
Cuedc2	0.264241	-0.196827
	0.420273	-0.62359
Fads3	0.897998	-0.0500519
Tmx3	0.956664	0.000572979
Ppp1r14b	0.978205	0.116115
Wdr26	0.679084	-0.0051858
Scyl1	0.11179	-0.303141
Mrpl28	0.977852	-0.0704072
Txnl1	0.623685	-0.109812
Synpo2	0.520896	0.0868367
Nars	0.666418	0.107742
Tm9sf3	0.544758	-1.26588
	0.634162	0.121631
Ube4b	0.98261	-0.0905594
Xirp1	0.0630151	0.0620392
Abhd1	0.978609	0.418987
Sh3d19	0.129394	-0.383933
	0.231831	-0.0964851
Neb	0.779102	0.0961466
	0.117111	-1.22738
Fam83h	0.735675	0.119708
Abr	0.652704	0.0216969
Nav1	0.0471885	-0.908722
Tns3	0.218732	-0.486623
	0.628148	-0.033273
Itga6	0.507058	0.306727
		0
Sytl2	0.914917	-0.152764
Rapgef1	0.459696	-0.0401458
Sorbs1	0.389479	0.326699
Sacm1l	0.657995	-0.148257
Qtrtd1	0.962102	0.119146
Sh3pxd2b	0.0206324	-0.29406
	0.65958	-2.36117
Acp2	0.65318	-0.186369
Peg3	0.999162	0.0323138
Ptk2	0.99114	-0.3929
Klc1	0.601018	-0.00672861
Mkl1	0.826023	0.306468
Nelfb	0.267638	-0.386988
	0.432556	0.178464
Ccdc50	0.503234	0.039058
	0.285438	0.229435
Clic5	0.420354	0.146975
Lrrfip2	0.106176	-0.463715
	0.833385	0.414947
Dnajc7	0.299371	-1.34476
Golga2	0.693633	-0.0669678
Mtx1	0.635595	0.0307972
Ccdc88a	0.237077	-0.983906
Rbms3		0
Tbc1d25	0.166606	-0.0729407
	0.360709	0.934904
Eppk1	0.723651	0.069695
Nadk2	0.941864	-0.22909
Gphn	0.302437	-0.138755
Gatad2b	0.36908	-0.111989
Cul4b	0.919268	-0.426194
Plcg1	0.159267	-0.747597
Gm27029;Aarsd1	0.856649	-0.322136
Cacnb1	0.690128	0.0224748
Rpl19	0.962551	-0.250346
Elmo2	0	-13.9389
R3hdml		-0.83273
Pltp	0.444868	-0.507766
Arfgef2	0.913832	-0.0481536
Znfx1	0.057542	-0.491822
Stau1	0.650776	-0.316149
Tanc2	0.903996	0.127878
Fam171a2	0.259403	-0.23585
Gpatch8	0.0407471	-0.27685
Lasp1	0	15.8442
Lsp1	0.64157	0.213972
Snf8	0.332981	-0.850899
Fam104a	0.475004	0.343217
Nfyc	0.728216	-0.366483
H6pd	0.0699141	-0.714699
P3h1;Lepre1	0.174805	-0.3798
Kiaa1522	0.307555	-0.361541
0610037L13Rik	0.64703	0.157323
Tmem201	0.877028	-0.0387797
Srrm1	0.34045	-0.990911
Mknk1	0.636304	0.63293
Eya3	0.776415	-0.659236
Gosr2	0.834756	0.193558
Cdk11b	0.343094	-0.422497
Nrd1	0.91602	-0.0665228
Nt5c	0.418533	-0.757553
Sec24a	0.513957	-0.826716
Szrd1	0.49233	-0.180828
Obscn	0.656381	0.783866
Exoc7	0.494775	-0.291742
Myom3	0.602306	0.18582
Pcyt2	0.579453	0.453072
Dcxr		-10.2206
Kif19a;Kif19		0
Ralgapb	0.504323	0.275309
Rpn2	0.862667	-0.108955
Rptor	0.333435	0.684034
Ebna1bp2	0.252208	0.135548
Mxra8	0.0542606	-0.597364
Magt1	0.485202	-0.0548016
Ppp1r8	0.879612	-0.00439864
Ddi2	0.393835	0.640373
Ampd2	0.290822	-0.181704
Ofd1	0.612056	-1.19636
Cstf2;Cstf2t	0.0807628	0.214779
Gripap1	0.547286	-0.155128
Fhl1	0.979722	-0.064847
Dock11	0.588905	-0.246833
L1cam	0	13.7431
Rbbp7	0.369002	-0.0493193
Mtg2	0.155855	-0.246473
Huwe1	0.635367	-0.101459
Hsd17b10	0.522765	0.0464419
Gemin5	0.420429	0.261757
Rapsn		0.920999
Dnajb5	0.442427	0.00766125
Aven	0.293464	-0.261418
Arhgap1	0.913616	-0.0576348
Kif1b	0.0428497	-1.39237
Eftud2	0.765234	0.0138289
Phka2	0.370025	-0.481199
Usp8	0.817413	-0.370969
Pir	0.756074	0.0155845
Man1b1	0.506715	0.406694
Fubp3	0.705421	-0.226873
Map7d1	0.114298	-0.273314
Pdp1	0.44886	-0.0961653
Gm13695;Gm13697;Cwc22	0.275024	-0.628947
Brd3	0.680454	0.0280417
Frmpd1	0.83814	0.152908
Snta1	0.635039	-0.245536
Focad	0.334765	1.36215
Itgav	0.92294	-0.0542769
Hnrnpa3	0.899599	0.216243
Agps	0.814594	-0.0962099
Asph	0.873655	-0.0174553
Surf6	0.269981	1.08646
Med22	0.793389	0.307704
Rexo4	0.787327	0.274234
Dnajc25	0.558119	-0.159977
Cntln	0.28465	-0.103351
Slc44a1	0.921936	0.062504
Murc	0.642789	0.0514419
Ubap2	0.882763	-0.0603719
Ubr4	0.691143	0.0793827
Uck1	0.436787	-0.10964
Ciz1	0.795725	-0.0844053
Mpp1	0.708583	-0.183356
Slc23a2	0.844568	-0.0339374
Mdn1	0.36701	0.146639
Ndufb6	0.0243817	0.474596
Hmgb3	0.420598	1.62664
Akap2	0.780401	0.0581829
Cd44	0.39572	0.0658277
Ndufaf5	0.972129	0.0688535
Prrx2	0.755677	0.458894
Rtf1	0.24448	-0.589756
Etl4;Skt	0.482247	0.296783
Fnbp1	0.440856	-0.395308
Shf	0.884045	0.50798
Aqr	0.0850903	0.80358
Tmem87a	0.371697	-1.581
Myh7b	0.935936	0.411342
Ppig	0.14803	0.442843
Ak4	0.922898	-0.571486
Map1a	0.492286	0.0747601
Nckap1	0.557845	0.0927869
Ap4e1	0.653225	-0.273775
Lnp	0.68846	-0.0292657
Agrn	0.279061	-0.434536
	0.752619	-0.249469
Ccdc141	0.61938	0.143495
Ttn	0.481679	0.125441
Gorasp2	0.777056	-0.196644
Raly	0.637932	0.0620901
Klhl41	0.985574	-0.151351
Tpd52l2	0.582866	-0.0254445
Rabepk	0.111244	0.265325
Epb4.1l1;Epb41l1	0.436518	0.391041
Dab2ip	0.695212	0.0271447
Rrbp1	0.39221	-0.210899
Pdcl	0.288738	-0.518476
Ssrp1	0.364977	-1.05198
Rabgap1	0.874939	-0.036604
Ythdf1	0.770219	-0.0324885
Arhgef10l	0.771203	-0.130556
Ubtf	0.138557	0.412661
Btk	0.805798	-0.297244
Dpm1	0.672923	-0.0211955
Mocs3	0.410843	0.318572
Set	0.916199	-0.212858
Dync1i2	0.834089	-0.023143
Ppih	0.69907	0.364241
Arid1a	0.42733	-0.428542
Psip1	0.903825	0.0182459
Snrpb2	0.925564	0.0711802
Rab12	0.463185	0.0335165
Dennd5b	0.914138	0.22301
Arfip1	0.804129	-1.4101
Pabpc4	0.794745	0.104803
Tceal7	0.626039	-0.264027
Tbc1d8b	0.597295	-0.273027
	0.670132	-0.0419312
Hmgn2		0
H13;Hm13	0.520506	-0.252003
Ppp1r11	0.59685	-0.301035
Exoc6b	0.226504	-0.215615
Dennd4c	0.487306	-0.243228
Dpy19l1	0.195564	-0.937909
Aldoa	0.761979	0.0703742
Eml4	0.907741	-0.891408
Mrps23	0.324101	0.786055
Chn1	0.459809	0.101307
Vps25	0.898082	0.128095
Cpsf3l	0.825398	0.0485807
Eif4enif1	0.627708	1.04513
Nlgn4l	0.490522	-0.205859
Eno1		0
Ube2j2		0
Vamp2	0.982369	-0.0124823
Aspa	0.212179	0.833434
Syngr2;Gm20708	0.107817	2.30438
Ptprd;Ptprs	0.311436	-0.460532
Ap4b1	0.730257	0.0182897
Rab34	0.420905	-0.0118546
Dusp3	0.474922	0.361641
Arhgap23	0.121407	-1.35321
Sept8	0.42193	0.0771525
Kif3a	0.084332	-0.326168
Cisd3	0.332695	0.258587
Chd3;Chd5	0.87593	-0.0155926
Gabarap	0.606609	-0.0892491
Myh13	0.08447	-1.58334
Bcas3	0.898253	-0.0776982
Eno1	0.481128	1.4046
Plekhg5	0.0416346	0.557597
Tlk2	0.560909	0.507494
Lig3	0.685276	1.00396
Prpsap1	0.302853	-0.259762
Grb2	0.366248	0.79816
Mtmr3	0.383836	-0.176335
Aldh3a2	0.552421	-0.217432
Elac2	0.0705613	-0.455745
Atp2a3	0.957487	0.156581
Aifm1	0.936327	-0.102231
Mospd2		-0.106579
Nasp	0.606554	0.0873082
Eif2b3	0.235803	0.328959
Hcfc1	0.838865	-0.27263
Naa10;Gm16286;Naa11	0.848088	-0.161277
Mid1	0.596218	0.205688
Pithd1	0.61677	0.214369
Yipf6	0.285161	0.288666
2610301B20Rik	0.0620876	2.22909
Xpnpep2	0.363248	-1.45554
Stx17	0.80949	0.285986
Gemin8	0.361253	0.965587
Uprt	0.0588518	0.254572
Clta	0.476685	-0.0566733
Gba2		0
Hsdl2	0.248354	-0.789246
Tprgl;Tprg1l	0.961165	0.00759877
Rps6ka3	0.121613	-0.424587
Tomm5	0.249296	0.54757
Zmym3	0.457322	0.0377239
Usp24	0.827477	-0.263539
Cobll1	0.434083	-0.0682375
Baiap2	0.226542	-0.44864
Thoc2;BC005561	0.635624	-0.0607684
Dlgap4	0.409656	-0.157454
Hspg2	0.418325	-0.228527
Zrsr2	0.12585	-0.903812
Mylk		-12.7111
Mrpl2	0.307059	-1.29328
Pde4d	0.861011	0.328381
Sox5		0
Zbtb8os	0.0564691	-1.25564
Zbed5;Chchd2	0.296852	-0.444037
Abl2	0.679973	-0.135024
Dip2c	0.954001	0.0967393
Cad	0.554747	-0.0704828
Synpo2l	0.836511	-0.13869
Mpdz	0.332061	0.0706738
Myo18a	0.780506	-0.00579967
Gcc2	0.728503	-0.0629641
Ugt1a6a;Ugt1a10;Ugt1a7c;Ugt1a5;Ugt1a8;Ugt1a6b;Ugt1a9;Ugt1a6;Ugt1a2;Ugt1a1		13.5938
Apc	0.770375	0.109604
Otud7b	0.850842	-0.265682
Cfap58	0.0011063	-0.542879
Trappc11	0.615314	-0.0267258
Ppp2r3a	0.142672	-0.265861
Lrch3	0.195765	-0.08367
Ppfia1	0.490944	0.199775
Plxnb2	0.487852	-0.203919
Dock5		-12.7156
Rbm25	0.360918	-0.62138
Deptor	0.620289	-0.538511
Flna	0.83873	-0.0283485
Pigt	0.343465	-0.436815
Ncoa5	0.156259	-0.224957
Glrx2	0.83915	-0.234277
Jmjd7;Gm28042	0.726947	0.268482
Abi1	0.466829	0.11282
Xpnpep3	0.210128	0.428045
Nap1l4	0.926819	-0.0194224
Tpm1	0.201211	-1.15801
Sept5	0.950995	0.0798838
Sntb2	0.606786	0.071661
Erbb2ip	0.383631	-0.0529447
Wapal		-14.1253
Amotl2	0.904198	0.100113
Amn1	0.497037	-0.0414223
Tjp1	0.742143	-0.0265473
Hacd1	0.746786	0.280164
Pdzd8	0.366526	-0.299842
Osbpl8	0.832411	0.220773
Dnaaf5	0.919332	-0.0984353
Tmf1	0.532882	-0.172006
Kdm3b	0.759992	-0.131855
	0.293364	-0.551909
Hist1h2ah;Hist1h2af;Hist3h2a;Hist1h2ak	0.055011	0.992273
Epb4.1l3;Epb41l3	0.59432	0.0497411
Gprc5b	0.84815	0.059088
Scamp1	0.458751	-0.0531865
Hnrnpdl	0.641677	0.137389
Mex3d	0.568726	0.155842
Mbd3	0.399338	-0.295555
Spns1	0.912615	-0.183562
Sec11a	0.523711	-0.381053
Osbpl3	0.87064	-0.0533449
Nmral1	0.559088	-1.0266
Ncln	0.793434	-0.272393
Igfbp2	0.355672	-1.99769
Lemd3	0.624305	0.19104
Anapc7	0.5515	-0.0704661
Mgst1		0
Cit	0	-15.5062
Scrib		0
Inpp4a		-10.9952
Uxs1		15.5261
Ndufv1	0.408229	-0.120231
Tnni1	0.790658	-0.102905
Carm1	0.706468	0.24983
Exoc3l2	0.64417	-0.9939
6430548M08Rik;Kiaa0513	0.358986	-0.246933
Haghl	0.551244	-0.0547956
S100a1	0.303018	-0.113876
Pogz	0.341235	-0.256251
Rps2	0.540982	-0.297194
Bloc1s1	0.988683	-0.125888
Mesdc2	0.890606	0.319926
Smtn	0.761005	-0.111593
Golim4	0.736364	-0.0800754
Ccdc9	0.68988	-0.0687114
Ywhaz		0
Tsc22d1	0.335646	-0.220842
Rabgef1	0.0887669	0.665091
Fkbp14	0	-14.5412
Rps6kb2	0.886866	-0.0325135
Col6a3	0.284725	-0.393048
Otub1	0.636904	0.161819
Tm9sf1	0.765888	-0.0349973
Mpv17	0.523359	0.558174
Fntb	0.347124	-0.539229
1110059G10Rik	0	-14.1618
Hnrnph3	0.33319	0.223733
Pus1	0.629477	-0.120097
Ylpm1	0.956012	-0.134762
Mpc1	0.530132	0.223885
Spsb2	0.315241	-0.613077
Htra2	0.784706	0.110555
Spg7	0.196079	0.479881
Prkrip1	0.660439	0.351027
Arpc2	0.700902	-0.341102
Tatdn3	0.943327	-0.111362
Safb	0.635758	0.000197782
Pmvk	0.00641116	-0.97093
Pml	0.236292	0.565007
Plgrkt	0.48514	0.622451
Klc2	0.816839	-0.155289
Drap1	0.017534	0.59127
Pik3ca	0.371219	-0.780216
Cutc	0.284623	0.287654
Polr2i	0.816609	0.313661
Abhd11	0.333851	1.66692
Mapre2	0.59953	-0.350749
Atp1a2	0.111649	0.611471
Dfna5	0.449334	-0.172392
P2rx4		0.0940482
Cdh2	0.228667	0.0905437
Glyr1	0.814537	0.131373
Obsl1	0.308699	-0.300259
Nfix	0.939971	0.239343
Terf2	0.766466	0.0544209
Gar1	0.672933	-0.80766
Hacl1	0.786456	-0.344579
Myo5a	0.312051	-0.262179
Sf1	0.899343	-0.0137956
Aamdc	0.0624997	0.61725
Mthfd2l	0.544269	0.672562
Ccdc6	0.405189	-0.0402855
Tarbp2	0.777177	0.215628
Ccdc8	0.579775	-0.64548
Srgap1		0
Tmed7	0.831616	-0.257133
Psmg4	0.513226	0.616675
Acsl1	0.850156	0.12567
Sorbs2	0.415084	0.324929
Cops6	0.559021	-0.0271655
Cav1	0.957676	0.111608
Glmn	0.330708	0.286916
Dync1i1	0.834519	-0.0694783
Ddx23	0.101539	-0.312566
Snrpa	0.592789	0.338023
Phldb1	0.471106	-0.108165
Elovl5	0.0627505	-0.611823
Tmem106b	0.297212	-0.887598
Mrps17	0.447286	-0.228617
Sdhc	0.0716922	-2.07755
3425401B19Rik	0.113207	0.401057
Mmab	0.210235	-0.952814
Gltp	0.273659	-0.264635
Git2	0.922081	0.00708579
Synj1	0.568013	-0.221048
Pbrm1	0.779539	0.0772701
Timm17a		13.3659
Tab2	0.644742	0.228405
Acad12;Acad10	0.366788	0.170524
Reps1	0.94087	0.409463
Tmx2	0.364373	-0.0322733
Mrps14	0.111652	-0.358084
Ctu2	0.895894	-0.243827
Tnip1	0.222255	-0.151371
Clip1	0.423432	0.0560504
Wdr12		14.1674
Ppp1r2	0.969274	-0.147929
Paip1	0.678366	0.380738
Trip4	0.396718	-0.109134
Smtn	0.0850513	-0.989616
Pcyt1a	0.422202	-0.163058
Akr1b10	0.998135	-0.478952
Stmn4		0
Uqcc2	0.922638	0.256276
Dctn6	0.794381	-0.504384
Rbm24	0.524212	0.10751
Get4	0.558199	-0.250437
Eml1	0.0172369	0.940499
Far1	0.137869	-1.26084
Akt1s1	0.836037	0.000604651
Zranb2	0.953549	0.102807
Plrg1	0.938561	0.133763
Dnase2;Dnase2a	0.85261	-0.0791211
Ndufb5	0.94917	-0.0443749
Sgce	0.90189	0.250801
Zc3hav1	0.400781	0.153954
Dnajc19	0.419996	-0.21132
Pikfyve	0.740744	0.15658
Dpf2	0.574067	-0.464963
Pex5	0.56918	-0.964457
Vps29	0.864287	0.271297
Homer1		2.8601
Mapre3	0.477558	-0.600208
Cryzl1	0.347328	0.150747
Cald1	0.781628	-0.259719
Cnep1r1	0.150018	-0.167888
Tmem214	0.547818	0.891609
Pex3	0.87564	0.184223
Smg9	0.704834	1.23649
Eif4e2	0.569817	0.352572
Ttc33	0.339599	0.453408
Akt1	0.0461539	-0.430308
Sumo3;Sumo2	0.983138	0.145762
Mrpl40	0.590454	-0.366364
Ptges3	0.437323	-0.0902572
Gsk3a	0.543555	-0.340679
Nop16	0.433609	-0.161952
Gls	0.955667	-0.100381
Gls	0.560295	-0.168931
Polr1c	0.219544	-0.752746
Rnf25	0.961385	-0.169858
Hdac10	0.936494	0.074707
Slmap	0.446448	-0.161689
Dnajc13	0.651796	0.188679
Cuta	0.925858	0.201627
Tmem41b	0.988912	0.0852505
Tor1b		0
Grhpr	0.170979	-0.133328
Pdrg1		0
Pex11b	0.136971	-0.288968
Sypl;Sypl1	0.893214	0.329832
Tmem126a	0.256259	0.774749
Exosc9	0.774664	0.0819025
Tamm41	0.625638	-0.032577
Iffo1	0.988976	0.0129597
Renbp	0.921617	-0.321612
Cox18	0.177611	1.05013
Pttg1	0.126998	-2.21743
Pbx1		-11.221
Mob4	0.733177	-0.0339784
Gulp1	0.748708	-0.520277
Ctc1	0.41658	-0.794285
Gpd1		0.319531
Ccm2	0.824978	-0.127588
Echdc1	0.849595	-0.149825
Fam173b	0.519651	0.409383
Samhd1	0.441855	0.158103
Pdcd10	0.742663	-0.214433
Ephb3	0.825563	0.0642625
Tmem120b	0.925202	-0.0173671
Pole4		-1.28706
Mff	0.979837	-0.516289
Impdh1	0.326205	-0.395508
Wtap	0.735288	0.279428
Filip1l	0.0156429	-0.617564
Ccdc127	0.681392	0.0742985
Nudcd2	0.719084	-0.0316375
Foxj3	0.650709	0.389599
Pcmt1	0.537961	0.124444
1110002E22Rik	0.541104	0.119323
Mroh1	0.625657	-0.193688
Ndrg4	0.0213487	-1.29578
Nrbf2	2.38613e-05	2.12061
Ppp3cb	0.404147	-0.277961
Nae1	0.405067	0.41507
Piezo1	0.731625	-0.0888593
Sik3	0.056842	0.844125
Zcchc6		-1.0775
Iqsec1	0.535346	-0.270603
Kifc5b;Kifc1		-13.3788
Tpd52	0.505792	-0.113514
Arap1	0.51511	-0.561868
Msto1	0.987789	-0.534516
Rbm26	0.339158	0.114253
Arhgef1	0.801243	-0.10248
Crls1	0.0859869	0.469339
Pygm	0.813847	-0.00271113
Ankhd1	0.903885	0.35173
Myo18a	0.374299	0.213509
Nr3c1	0.8271	0.0866144
Xpo7	0.983888	-0.175606
Mrps12	0.503138	0.315855
Eci2	0	14.4569
Cul5	0.549733	0.0513426
Lrrc47	0.561325	-0.104709
Diap1;Diaph1	0.126641	0.0796377
Atpif1	0.876518	-0.0117432
Myo18b	0.837897	0.176021
Cacul1	0.820739	0.242496
Adamts4	0.791018	0.465192
Gcn1l1	0.849359	0.176144
Eif4g1	0.81211	0.0813222
Inpp4b	0.816155	0.178548
Musk	0.402468	-0.587857
Macf1	0.668323	0.229009
Golgb1	0.601476	-0.122507
Mdm1		-15.9345
Chtop	0.511749	0.278899
Csnk1a1	0.62919	-0.10355
Dpysl3	0.891253	-0.138583
Mcc		-14.8221
Ephx1	0.673718	0.132878
Rsf1		14.495
Farsa	0.192981	0.170724
Map4k5	0.888656	-0.459972
Ppp4r1	0.460805	-0.332406
Slc4a1ap	0.944021	0.150533
Col12a1	0.0287881	-2.53263
Bola3	0.401067	0.0855913
Smad2	0.320137	0.0469133
Timm22	0.525786	0.0537376
Slc29a1	0.503253	0.252272
Usp7	0.320175	0.442126
Ncor2	0.603272	-0.312457
Rnpep	0.575027	0.142814
Lmo7	0.806486	0.198719
Rasa1	0.939093	0.121744
Vcan	0.0794122	-0.538536
Acot7	0.612625	-0.721625
Usp14	0.549633	0.127665
Parp4	0.298566	0.557566
Zfp346;Znf346	0.776957	0.530738
Nbeal1	0.702261	0.290864
Arhgap5	0.826509	-0.176242
Atl3	0.821008	0.000694767
Psap	0.614766	-0.0683569
Rbms1	0.887468	-0.203316
Sms	0.194957	0.220688
Tead1;Tead3;Tead2;Tead4	0.837311	0.113227
Man2c1	0.867625	0.0456286
Exoc5	0.25195	0.552131
Blvrb	0.824588	-0.124726
Cp	0.932581	-0.0354286
Anp32e	0.836896	-0.0923752
Katna1	0.113044	-0.138314
Cd200	0.878695	-0.0292672
Casc4	0.320675	-0.425361
Ascc3	0.391795	-1.40003
Nfxl1	0.398325	-1.81252
Denr	0.763863	0.137213
Itsn1	0.311432	0.242627
Sumf1	0.65664	-0.117434
Nip7	0.983072	-0.376056
Tex264	0.894929	0.0984331
Grsf1	0.695768	0.268318
Pde4dip	0.21543	0.740031
Tgfb1i1	0.796539	-0.0260921
Ltbp2	0.0363341	-0.984
Fto	0.000230431	-0.652761
Sept7	0.782982	0.0867819
Add1	0.846397	-0.194676
Irf2bp2	0.463935	-0.0237871
Sec23a	0.924273	-0.147363
Cse1l	0.830586	-0.100968
Ctif	0.825231	-0.0202353
Dhodh	0.0621239	0.756071
Apob	0.712711	-0.459276
Myh15	0.644799	1.09542
Acox3	0.476147	-0.321414
Ccdc43	0.618826	-0.0690458
Loh12cr1	0.497053	0.0658874
Actn4		0
Smc4	0.557488	-2.03208
Ikbkg	0.487228	0.147624
Gm10094;Sap18	0.960779	-0.126471
Sptb	0.165227	0.471919
Rcbtb2	0.573904	0.0365183
Atp11a	0.631942	-0.334362
Nup153	0.895198	0.178906
Dctn1	0.956572	0.132769
Rab11b;Rab11a	0.742136	-0.0865457
Alcam	0.299416	0.621282
Mvp	0.277799	-1.64899
Svil	0.577432	0.287864
Pigk	0.823491	0.423994
Smek1	0.497892	0.512153
Arpp21	0.984386	0.394943
Ablim2	0.583897	0.701449
Bcat1	0.952146	0.520337
Vegfa	0.104992	1.20787
Cul3	0.784693	0.103853
Diap2;Diaph2	0.966142	0.340893
Trip11	0.694975	-0.0304687
Casp12		0
Myo1b	0.356931	0.803598
Hk2	0.257236	0.194777
Ranbp9	0.212609	0.31098
Igfbp7	2.18444e-05	-2.54371
Ythdc1	0.850593	-0.0472431
Ahnak	0.201542	0.200932
Myo1e	0.335244	-0.110585
Cacna2d2	0.161182	0.392747
Tnnt1	0.8906	-0.00930158
Mapk8ip3	0.427739	-0.29436
Srsf11	0.938215	-0.104117
Fam3c	0.324209	-0.381477
Bod1l;Bod1	0.954713	-0.162523
Utrn	0.249967	0.00435323
Pfdn4	0.80568	0.0572904
Pam	0.521735	0.0452219
Plod2	0.0573494	-0.722402
Mta3		0
Cacna1s	0.808568	-0.0294122
Hint3	0.791604	-0.0575438
Numa1	0.813827	-0.188949
Tars2	0.718348	-0.00797474
Acsl6		-11.3683
Immt	0.404519	-0.166477
Arpp19	0.332977	-0.290334
Atp2b4	0.352153	0.0528403
Mllt4	0.946818	0.147993
Scamp3	0.415095	-0.0538336
Dnajc21	0.385004	-0.996498
Clasp2	0.812898	-0.00834934
Rap1gds1	0.794208	0.126088
Ifrd1	0.822996	0.0209011
Ctnnd1		-0.0181077
Kif1c	0.843982	0.0741382
Ablim1	0.687685	-0.140016
Atp6v0c	0.384313	0.111242
Eif4g1		-13.8438
Dlg1	0.213788	0.482088
Dnajc2	0.533494	0.00288348
Ppip5k2	0.52356	0.0446378
Akap6	0.663688	-0.000393487
R3hdm1	0.530204	-0.0204821
Usp17lb	0.742085	0.498975
Cald1	0.556569	-0.153946
Lmod3	0.579205	-0.154631
Ccdc93	0.990961	-0.0446454
Btaf1	0.99495	0.41932
Tanc1	0.990215	0.0814894
Phf6	0.36612	-1.34973
Arhgap17	0.620238	-0.665354
Gsk3b	0.168237	-0.33056
Chd4	0.133147	-0.336727
Fmr1	0.722929	0.20555
Sec16a	0.20555	-0.343785
Trim54	0.709145	0.0348135
Ncam1	0.931081	0.0890771
Mars	0.661173	0.113055
Papd5	0.52933	-0.306715
Prpf39	0.268635	0.116543
Ablim1	0.705465	0.202122
Eml2	0.861027	0.0714727
Ngef		0.453617
Habp4	0.964745	0.0272534
Trim2	0.0244162	-1.2598
Nol8	0.40902	0.799836
Cux1	0.820729	-0.294531
Glcci1	0.673749	-0.269362
Enah	0.957176	-0.0614697
Ipo9	0.823932	-0.187286
Cog3	0.451503	-0.802265
Inf2	0.0397008	-0.986871
Adck4	0.669753	0.387664
Kansl1l	0.440067	-0.648278
Slc12a2	0.611208	-0.127002
Atxn2	0.536115	0.0715417
2310035C23Rik;Kiaa1468	0.423235	0.12036
Naa30	0.910774	0.0997321
Asap1	0.675014	0.00261574
9030617O03Rik	0.159067	0.954943
Mark2	0.718682	-0.0622732
Iqca;Iqca1	0.339028	-0.733695
Eef1d	0.899425	-0.0071704
Pdgfrb	0.0266394	-0.699731
Srgap3	0.56631	0.144941
Nop2	0.918813	-0.207822
D2hgdh	0.525091	0.999406
Lamb1	0.179134	-0.347661
Kxd1;Uba52;Gm8797;Ubc;Ubb	0.412741	3.57841
Igf1r	0.421406	-1.58908
Syne2	0.538822	-0.705114
Ehbp1l1	0.813306	0.285539
Pcx;Pc	0.624925	0.00237853
Pds5a	0.559605	-0.532908
Dnah12	0.981157	0.697101
Col18a1	0.640862	0.119654
Ndufs4	0.989547	-0.119559
Ddhd1	0.282724	0.516018
Obscn	0.639042	0.161234
Raph1	0.778748	-0.0639996
Pdpk1	0.253572	-1.53127
Lrrc48	0.347964	-0.221721
Ubr3	0.703707	-0.113665
Arl8a	0.324409	-0.561504
Amot	0.174702	-0.328148
Acin1	0.703013	0.00783949
Lancl2	0.6072	0.247053
Ergic3	0.233997	-0.370824
Rnaseh2a		1.26122
Phax	0.771897	0.106949
Cobl	0.645383	-0.190733
Atraid	0.990995	-0.0855033
Mtss1l	0.243496	-0.164326
Ahsa2	0.949529	-0.382602
Gtpbp8	0.970398	0.289409
Mycbp2	0.253265	-0.239834
Ube2j1	0.734397	-0.0643661
Itfg3	0.598637	0.0358838
Clcn7	0.453297	0.108802
Crlf1	0.405443	-1.329
Samhd1	0.610835	0.00680843
Smarcb1		0
Amdhd2	0.251618	-0.997742
Tmx1	0.638992	-0.113491
Serpinb9d;Serpinb9f;Serpinb9e;Gm11397		0
Tmed2	0.817774	0.522784
Rpa2		0
Lgals3bp	0.787717	0.288737
Eps15		-13.9212
Nf2	0.827963	0.136249
Cc2d1b	0.877781	-0.190197
Cnot3	0.129312	-0.743245
Pum2	0.430124	-0.511106
Gm28036;Rbm12	0.618725	0.235407
Fam179a	0.560603	0.143077
Gm10260;Rps18	0.897374	0.0418959
R3hdm2	0.765466	0.192919
Fam206a	0.99121	0.187715
Cobl	0.918286	0.127685
Myo18a	0.902665	0.128401
Gbe1	0.355458	-0.160053
2700049A03Rik		0
Hnrnpd		-0.290212
Macf1	0.519356	0.500849
Rps12	0.345422	0.107917
Obsl1	0.552073	-0.0641387
Psmd4	0.285689	-0.149542
Wdr83os	0.25115	-1.01818
Pank4	0.0647616	-1.28523
Ttc19		0
Gm28048;Commd1	0.902022	0.064628
Pcdh1	0.545287	0.00188888
Ak2	0.370522	-0.13135
Arhgef10	0.159808	-0.310656
Ciapin1	0.222299	-0.228818
Tspan15	0.990318	-0.191303
Ppp5c	0.986651	-0.155383
Rb1cc1	0.898341	-0.0227569
Dbn1	0.240824	0.3011
Ripk1	0.820397	0.290358
Wdr77	0.922742	0.0208429
Ttc37	0.750858	0.278538
Erc1	0.828835	0.00748123
Agl	0.691175	0.00311597
Zc3h7b	0.18282	-1.64684
Lmod1	0.496572	-0.292467
Farp1	0.632245	-0.254897
Fbxw9	0.660668	0.262071
Fryl	0.0160198	-0.554135
Tacc1	0.866437	-0.532992
Myo10	0.40432	-0.130824
Srp72	0.53729	0.33089
N4bp2	0.688801	-0.0606474
Lamc1	0.512711	-0.00765966
Chrng	0.134756	0.527068
Kctd10		0
Ahcyl2	0.774882	0.116028
Tmem209	0.857755	0.641115
Dmxl1	0.556969	-0.243052
Synj2	0.975417	0.46713
Akt2	0.70335	-0.151956
Slc30a9	0.524433	0.335652
Copa	0.845258	0.0490262
Glg1	0.33958	-0.200938
Ddx46	0.708261	-0.0110705
Prrc2b	0.512238	0.0373094
Zpr1	0.719496	-0.233675
Mta1	0.0560145	-0.664169
Ecm1	0.0396772	-2.60529
Bclaf1	0.0276268	-0.599559
Snx7	0.469743	-0.227321
Tpm1	0.853085	-0.0481087
Hectd1	0.640169	0.00018686
Slc12a4	0.143947	-0.395037
Spp1	0.0334958	-1.1261
Camk2a	0.148067	0.571019
Anxa6	0.261523	-0.208947
Dnm2	0.834367	-0.0633108
Stard13	0.471663	0.308238
Tra2b	0.155056	0.355669
Ccdc58	0.563192	-0.103171
St13	0.16209	0.203366
Sf3a2	0.629036	0.175926
Hk1	0.336591	0.0734606
Coro2b	0.939234	-0.111838
Susd5	0.791399	0.522882
Dusp12	0.372524	-0.410553
Myh2	0.506208	-0.312876
Runx1	0.00459367	-0.711866
Ccdc53	0.530924	0.645946
Ppp2r1b	0.255885	-0.713108
Cobl	0.836288	-0.200571
H2-Ke6;Hsd17b8	0.403263	0.573812
Mrps18b		-0.101643
Ptbp3	0.480073	-0.0938668
Pkn2	0.845549	-0.0247826
Acot8	0.373667	-0.171339
Prps1l3;Prps1	0.580082	-0.111843
Gps1	0.878806	-0.0223375
Spr	0.618107	0.00885643
Psme1	0.464092	0.159496
Nelfe	0.515495	-0.315901
Pabpn1;Gm20521	0.87336	-0.0157312
Gtf2i	0.953069	0.0441677
Paip1	0.990413	0.0518746
Gigyf2	0.246802	-0.111442
Ube2i	0.113825	1.57933
Rragb;Rraga	0.747376	-0.0405065
Mettl14	0.47761	0.605442
Klhdc4	0.628287	0.048554
Krr1	0.685736	-0.0796383
Syncrip		-0.665646
Txn2	0.176112	0.49126
Sp1	0.879496	-0.364196
Reep5	0.579808	0.216265
Sra1	0.38746	-0.110317
Mkl2	0.533942	-0.040023
Zc3h18	0.49268	0.681155
Ctsa	0.486348	-0.439769
Vps16	0.577951	-0.624781
Trim55	0.614379	-0.124738
Naa15	0.630622	0.0356869
Armc8	0.504213	-0.327314
Sec23ip	0.997177	-0.0334053
Wdr70	0.465386	-0.175481
Commd2		-0.111225
Supt16;Supt16h	0.334111	-0.180801
Klhl31	0.578166	-0.0216895
Tll1		0
Mink1	0.903847	0.0720952
Dnm2	0.715729	0.158162
Htt	0.288548	-0.216736
Mtss1		14.0897
Alyref2		0
Arfgef1	0.43363	0.15592
Pnmal2		-1.3993
Mbnl1	0.737	0.0334501
Psme2	0.678833	0.126058
Apaf1	0.715402	-0.194559
Eif4g2	0.535019	0.031351
Rnf14	0.59092	-0.263975
Ndufa11	0.138087	-0.300713
Hars2	0.338393	-0.143896
Atp2b1	0.861962	-0.0617803
Osbpl5	0.462942	-0.274585
Cyb5a	0.137285	-0.0829064
Sf3b1	0.824035	0.103312
Pak1	0.886307	-0.217738
Edc4	0.839698	0.0868974
Kdelc2	0.486781	0.64763
Tmtc3	0.493593	-0.205498
Wdr11	0.689938	0.214821
Hrc	0.695659	-0.0160902
Scyl2	0.559274	0.00398009
Ank3	0.898689	-0.0566755
Map3k2	0.703914	0.0545465
Pnkp	0.967685	0.111763
Ppp6r3	0.3633	-0.298202
Smyd1	0.959642	-0.184257
Bnip2	0.72029	0.223449
Arfip1	0.909758	0.177
Slc25a3	0.749972	0.474424
Hnrnpl	0.835209	0.0773841
Nptn	0.666129	0.12046
Frmd4a	0.823043	0.12952
Cpsf6	0.993457	0.151372
Hmbox1	0.295959	-1.17947
Stx5a;Stx5	0.939478	-0.398826
Wdr37	0.147691	0.507393
Neurl4	0.683791	0.0468185
Cav1	0.481899	-0.347275
Arhgef2	0.641998	-0.101197
Zc3hc1	0.321772	0.433585
Nsun2	0.629495	0.0596297
Usp1		-21.0688
Zfp428;Znf428	0.803781	-0.836227
Cers6	0.687341	0.203055
Tspan6	0.0574362	0.367557
Tcof1	0.0940148	0.496968
Mtcl1	0.837403	0.149769
Sdcbp	0.877452	0.234784
Atpaf1	0.171977	-0.757983
Lrch4	0.888913	0.0188877
Ap3m1	0.199091	0.513462
Cep170	0.685164	-0.0302655
Crat	0.17285	0.267307
Srsf1	0.372908	-0.150517
Glmp		-14.3577
Cep41	0.743571	0.12283
Son	0.230803	0.677843
Mcmbp	0.324005	0.370941
Arih1	0.356007	0.336787
Stim2	0.471975	-0.20865
Tbc1d17	0.683506	0.147864
Mtmr1	0.783569	-0.0597044
Rpl10;Rpl10l	0.828694	-0.0464513
Lage3	0.683381	-0.0575176
Sel1l	0.857208	-0.0914456
Noc2l	0.720732	0.15259
Gmds	0.860695	-0.324396
Bbip1	0.411227	-0.228485
Fgfr1	0.0716742	-0.751836
Aamp	0.98436	0.108562
Slc38a10	0.0556809	-0.85772
Creg1	0.118208	-0.395968
Bsg	0.501717	0.253191
Tnnt2	0.418859	0.117713
Usp13	0.154271	0.335476
Obscn	0.268691	-0.815583
Myh14	0.387525	0.0802596
Dtnbp1	0.318707	-0.881913
Atp6v0a1	0.159491	0.316467
Phf10	0.803593	0.310469
Wdr81	0.761345	-0.153175
Olfr1221		0
Jsrp1	0.306054	-0.207241
Zfp207;Znf207	0.455213	-0.323959
Sema3b	0.443087	-0.386001
Capn2	0.507429	-0.133787
Cacna2d1	0.676689	0.168399
Sec22b	0.33595	-0.125937
Dpysl2	0.961124	0.0869638
Emd	0.593695	-0.531435
Gtpbp1	0.174991	-0.299973
Alyref;Alyref2	0.500075	-0.225579
Pten	0.57396	-0.908703
Stxbp1	0.769627	0.246093
Endog	0	12.2758
Mttp	0.949078	0.539101
Myh11	0.180705	0.309962
Metap2	0.253223	-0.440649
Prdx6	0.202293	0.0907474
Akap1	0.724986	0.0523991
Casp6		0.84046
Dld	0.596181	0.0998795
Ube3a	0.373733	-0.1228
Prkcsh	0.0381155	-0.154326
Serpinb9	0.559885	0.785972
Serpinb8		0
Prdx4	0.150967	-0.297472
Trove2	0.541219	0.242117
Pik3r2	0.745505	-0.311086
Galnt1	0.261311	-0.0714982
Aip	0.854254	-0.0301405
Flot1	0.506178	0.134447
Atox1	0.546655	0.123533
Degs1	0.0255879	-0.495883
Snap23	0.967434	0.00251833
Psmb1	0.732325	0.2559
Hdac1	0.666528	-0.586862
Map2k3	0.381306	-0.012052
Gsto1	0.376293	0.08959
Man2b1	0.897538	-0.257327
Casq2	0.76152	-0.196991
Sod3	0.338621	-0.886189
Casq1	0.799164	-0.29601
Rpl21	0.809861	0.0320613
Amacr	0.837771	0.253654
Ptgis	0.785999	-0.0656553
Dscr3	0.441956	-0.369106
Scarb2	0.860502	0.174777
Grcc10	0.359056	0.255291
Phb2	0.658577	-0.0162487
Emg1	0.053444	0.853133
Polr1a	0.0999173	0.533306
Ddt	0.0127668	0.559185
Cpsf2	0.331911	-0.302487
Psmd4	0.333357	0.100074
Dhx15	0.391882	0.0891689
Purb	0.52579	-0.179285
Slc6a6	0.175194	-1.74581
Srsf5	0.985533	-0.0374197
Kpna4	0.810863	-0.112279
Kpna3	0.796507	-0.0752514
Kpna6	0.0507892	-0.288855
Capn1	0.0961716	-0.160932
Nrp2	0.292752	-1.23593
Anp32a;Anp32c	0.258088	0.630563
Exoc4	0.530324	0.0190051
Pld3	0.416268	-0.210532
Ech1	0.648384	-0.35596
Fkbp8	0.948593	0.0914237
Edil3	0.115186	-0.393347
Notch2	0.00271688	-1.42861
Rabep1	0.616421	-0.0328459
Psmd14	0.526127	-0.263823
Adam10	0.648366	-0.276279
Npc1	0.582187	0.166271
Bet1	0.45474	0.209988
Anxa3	0.919931	0.119786
Anxa8	0.50695	0.230696
Ap1b1	0.50867	0.190054
Neu1	0.143283	0.259516
C1qbp	0.0582877	0.943927
Myadm	0.362608	0.498111
Nudc	0.821615	-0.303356
Pnn	0.90083	0.165138
Hnrnph1	0.778016	0.0990316
Api5	0.909372	-0.0825347
Bcat2	0.566714	0.0397909
Timm44	0.432058	-0.157553
Cops5	0.491441	0.36435
Slc1a4		0
Calu	0.136636	-0.405534
Lsm2		0
Pitpnm1	0.956961	0.146476
Gamt	0.695799	0.0217837
Zw10	0.138058	-0.379531
Ptrf	0.859328	0.0275347
Ddost	0.985712	-0.351242
Ap3d1	0.896972	0.227217
Man2b2	0.231142	0.0999106
Dapk3	0.405605	0.0246394
Dffa	0.372151	-0.270318
Bysl	0.433727	-0.405646
Csnk2a2	0.922121	0.330191
Itgb3	0.750051	-0.157485
Akap2	0.666339	-1.81055
Smarce1	0.704843	-0.0745132
Prkag1	0.5406	0.288903
Banf1	0.442836	1.17736
Crym	0.427695	0.134911
Asna1	0.775492	0.113516
Slk	0.914247	0.106756
Fkbp7	0.0107985	-1.65756
Trappc3	0.974089	0.21554
Pgrmc1	0.18963	1.52992
Impa1	0.743892	0.00742627
Bckdk	0.434533	-0.714492
Copb2	0.876602	-0.0145235
Impact	0.419492	-0.136991
Stk10	0.643428	-0.106549
Strn	0.756182	0.214942
Gbas	0.977667	0.215467
Eif6	0.669776	-0.250604
Rpl35a	0.516064	0.13294
Atp2a2	0.667675	-0.0695324
Supt5h	0.875611	-0.00119737
Ilk	0.426919	-0.051736
Psmb5	0.663557	0.137876
Pkig	0.207597	-0.844655
Pip4k2a	0.699167	-0.213093
Eif3d	0.46962	-0.14822
Pdlim3	0.750565	0.0262702
Pgam2	0.573053	-0.0260685
Eef1b;Eef1b2	0.822762	-0.138789
Hmox2	0.554009	-0.112499
Ptp4a2	0.473028	-0.203533
Dgcr14	0.187011	-0.546991
Tbx15	0.499111	-0.598685
Itgb5	0.277426	-0.150407
Nmt1	0.850925	0.0214283
Nmt2	0.649922	0.169468
Epb41l2;Epb4.1l2	0.448535	0.0751546
Gpx4	0.179158	0.498249
Grem1	0.0366591	0.444415
Cript	0.861509	-0.108397
Xirp1	0.662395	-0.0514213
Emc8	0.905903	-0.103565
Pdlim1	0.666208	0.0679523
Fhl2	0.304424	0.374816
Psma3	0.205196	-0.159947
Sfn	0.514565	0.133772
Tmem131	0.50489	0.40331
Ugdh	0.00279818	-0.295519
Tnfaip1	0.826	0.0677339
Ubr1	0.241403	-0.638878
Sp3	0.428793	-0.0391714
Hsd17b12	0.494852	-0.222175
Smpd2	0.480449	0.449491
Pfdn2	0.853996	-0.141675
Rtn2	0.988122	-0.595816
Col5a1	0.000972772	-3.89485
Cfdp1	0.81409	-0.170443
Grem2	0.800401	0.314903
Nid2	0.262869	-0.433984
Naglu	0.416951	0.316238
Wdr1	0.737126	-0.0574313
Vti1b	0.249755	-0.139984
Avil	0.561804	0.225756
Mtx2	0.476549	-0.23176
Ppt1	0.484029	-0.138073
Zfr	0.393359	0.0961928
Cops3	0.857216	0.109803
Cops4	0.712547	0.245544
Hnrnpa2b1	0.972239	-0.144026
Hnrnpa2b1	0.830485	-0.0500643
Comt	0.644348	-0.171708
Gosr1	0.39713	-0.448441
Lamtor3	0.744831	0.0101955
Emp2		0
Psmc3	0.38259	0.0710448
Clpp	0.317436	-0.0382348
Ctbp1	0.357903	0.0228366
Hsd17b7	0.993294	-0.0233547
Tom1	0.350042	-0.125825
Rpp30	0.851972	0.245865
Stam2	0.674233	-0.00934817
Fgd3	0.883098	0.0276008
Idh1	0.216391	-0.0678191
Akap10	0.906466	-0.00462847
Arl6	0.0992431	-1.52406
Rbbp9	0.798522	0.0761034
Tpst2	0.185889	-0.277451
Zfand5	0.248824	-0.90605
Lin7c	0.45103	0.158872
Yme1l1	0.581402	-0.480777
Stx8	0.911031	0.193854
Gcat	0.73571	-0.0732292
Actn3	0.591633	-0.269311
Cpd	0.312687	-0.00915878
Lgmn	0.939061	0.174826
Tpp1	0.0666786	1.13491
Sh3pxd2a	0.888666	-0.0216554
Itm2b	0.00563777	-0.554268
Cope	0.756801	0.127135
Rbm3	0.35197	-0.0337806
Lancl1	0.476857	0.592578
Dhfr	0.115649	-1.33575
Mtco2	0.740217	0.321115
B2m	0.583467	-0.445884
haemaglobin alpha 2;Hba		0
Chrnd	0.295109	-0.52094
Mt2	0.104892	0.356527
Mt1	0.875463	0.0725302
Mtnd4		0.339023
Mtatp8	0.82108	-1.52008
Mb	0.84673	0.0699072
Araf	0.686742	0.0941108
Chrna1	0.51325	-0.900698
Prnp	0.896185	-0.161707
Aldoc	0.290052	-0.66059
Aldoa	0.803073	0.0148534
Prkaca	0.348975	-0.363064
Got1	0.310793	0.234424
Got2	0.367993	0.0439554
Src;Yes1	0.308724	-0.654456
Ly6a	0.143702	-1.12349
Myl1	0.94729	-0.186103
Myl1	0.342071	-0.317913
Ldha	0.295554	-0.258127
Gpi	0.87585	-0.0190552
Ctsl	0.736756	0.171429
Me1	0.687515	-0.0643091
Plau	0.107366	-0.21804
Ckm	0.281805	0.111787
Anxa2	0.676332	-0.0199869
Rrm1	0.779643	-0.298129
Hsp90aa1	0.0915924	-0.253153
Aprt	0.875366	0.00594415
Zfp2;Zscan21		1.32137
Cbr2	0.645101	-0.0175553
Hsp90b1	0.0802772	-0.357473
Col3a1	0.000352008	-3.68891
S100a10	0.702511	-0.0198738
Sod1	0.832518	0.0653546
Mdh2	0.752601	-0.0799902
Gnai2;Gnai1	0.924272	0.021739
Pgk2	0.734442	0.18234
Itgb1	0.633142	-0.0896311
Itgb1		0
P4hb	0.38472	-0.0014413
Ncl	0.451747	0.289659
Pgk1	0.854967	-0.19173
Junb	0.839222	-0.0381222
Fth1	0.253826	0.371516
Myl4	0.659521	-0.0678331
Sod2	0.497025	0.394681
Chrnb1	0.0473723	-1.08781
H2afv;H2afz	0.501945	0.208345
Prkg1	0.734321	-0.0276925
Smim1	0.563895	-0.00901079
	0.355648	0.20171
	0.14389	1.67084
	0.731058	0.0516945
Anxa1	0.494774	-0.0568592
Eef1a1	0.322677	-0.29667
	0.53812	0.371893
Nid1	0.828757	-0.188403
Alad	0.442168	0.0628704
Ctsb	0.891826	-0.000371857
Eif4a2	0.441207	0.0604419
Txn	0.899066	-0.349595
Gstm1	0.953404	-0.20786
Tcea1	0.123033	0.216882
Rras	0.471188	-0.237515
Slc3a2	0.103057	0.537801
H1f0	0.695816	-0.00818231
Sub1	0.771	0.19118
Col1a1	0.00181427	-3.30596
Rrm2	0.0649733	-2.11317
Fabp3	0.623681	0.189625
Lamp1	0.604263	0.0492253
Cdk1	0.116295	-0.60717
Hsp90ab1	0.00266458	-0.22589
Dmd	0.433003	0.638776
Itga5	0.717339	0.0216997
Tcp1	0.63844	-0.104916
Timp1	0.188779	-1.53215
Pfkl	0.246181	-0.270402
Cox5a	0.463711	-0.0634771
Pdcd6	0.692081	-0.083427
Rpl7a	0.0985116	0.19161
Gsn	0.553604	0.0769547
Tnni2	0.953963	-0.029478
Umps	0.353163	-0.160991
Scd1	0.000817566	-1.69017
Myh3	0.349817	-0.116512
Myh8	0.890188	-0.0178445
S100a6	0.531196	-0.226969
Atp1b1	0.773225	-0.021118
Rpl27a	0.676749	0.33826
Rps16	0.733451	-0.112541
Rpl7	0.36485	0.318032
Mdh1	0.515136	0.159805
Rpsa	0.694838	-0.176343
Calr	0.398222	-0.0699956
H2-D1	0.0605544	-0.497702
Srp54;Srp54c	0.725881	-0.646714
Hspb1	0.536427	-0.147251
Psmd3	0.945708	0.0783014
Lmnb1	0.536646	0.0290139
Rplp0	0.649466	0.112175
Map1b	0.378046	0.265003
Hmox1	0.118607	0.325022
Glul	0.555995	-0.610192
Insr	0.801524	0.141555
Nme1	0.950617	-0.0996478
Gstm2;Gstm7;Gstm4		-1.65827
Hist1h1c	0.179329	0.467247
Ca3	0.715447	0.227882
Lgals1	0.652641	0.0652007
Lgals3	0.939965	0.0215206
Ldhb	0.671829	0.0957344
Srp14	0.864572	-0.101834
Cnp	0.816552	-0.104524
Mut	0.319382	-0.300855
Ass1	0.0127946	-0.447095
Hspa1l	0.966381	0.167572
Lamp2	0.746917	0.310808
Tgfb3	0.804083	-0.0424036
Hspa2	0.938469	0.0641582
Eno1	0.555861	-0.0949187
Eno2	0.774335	0.429821
Ap2a1	0.811254	-0.0768438
Ap2a2	0.510874	0.14347
Gba	0.600734	0.0571541
Cox7c	0.39998	0.354243
Ppia	0.844772	0.323942
Tpi1	0.505742	0.0374906
Slc2a1	0.383436	-0.495131
Hspa1a;Hspa1b	0.65059	-0.288087
Pcna	0.973581	-0.299322
Mthfd2	0.43083	0.717462
Ctsd	0.658173	0.00594896
Cyr61	0.248271	-0.600363
Hmgn1	0.36312	-1.50918
Cfl1	0.744672	0.467947
Gnao1	0.827842	0.153092
Fasn	0.00645714	-0.360204
Tnnc1	0.641187	0.576018
Gstp1	0.452554	0.420296
Rpl13a	0.0819	0.280939
Serpinh1	0.261109	-0.188099
Cox5b	0.374447	0.369761
Cox4i1	0.643177	0.0546381
Mgp	0.00082549	-3.47173
Hspa5	0.3507	0.199948
Hexb	0.384609	0.224041
Tmsb4x	0.440123	-0.119951
Prdx3	0.867267	-0.498427
Vim	0.857715	-0.124228
Tnnc2	0.691589	0.107509
Ubl4a	0.987818	-0.115743
Gna11	0.513744	0.0710804
Gnaq	0.947843	0.0498777
Akr1b7	0	13.9108
Cst3	0.0496087	-0.590893
Eno3	0.823949	0.0856386
Lmnb2	0.974901	0.0385056
Mfge8	0.369179	0.176781
Tgm2	0.686265	-0.028089
Fech	0.416879	0.381992
Myd88	0.498165	0.701158
Ptgs1	0.20138	-0.167193
Ap1g1	0.667921	-0.145604
Crabp2	0.891689	0.0851429
Eif3a	0.488441	0.00384481
Cbx3	0.0712498	-0.270227
Pnp;Pnp2	0.948559	0.11829
Tsta3	0.748269	0.0537504
Glb1	0.894017	0.26008
Cryab	0.0811454	-0.501132
Zfp36l2	0.821056	0.269702
Cat	0.223149	-0.162072
Ppib	0.0535446	-0.369881
Lta4h	0.764254	-0.030466
Impdh2	0.651063	-0.188805
M6pr	0.342715	-0.79706
Il1rn	0.276868	-0.327566
Mcm3	0.0477185	-1.37584
Rps2	0.455341	0.0587307
Timp2	0.339378	0.00202183
Nfkb1	0.255503	-0.533794
Lyn	0	13.2581
Tln1	0.363292	0.0912703
Ezr	0.414582	-0.197095
Msn	0.751186	-0.0370346
Rdx	0.476628	0.724884
Ctnna1	0.849061	-0.0634562
Ptma	0.0702544	-0.393526
U2af2	0.917627	0.0890968
Glud1	0.886784	-0.00278903
Psmd7	0.822597	0.0853583
Sars	0.583577	-0.0505904
Marcks	0.884645	-0.151566
Fkbp1a	0.197387	-0.518876
Man2a1	0.419104	-0.3613
Snrpb;Snrpn	0.862619	-0.156083
Map4	0.416604	0.0284289
Plaa	0.182759	0.359336
Xrcc5	0.8555	0.121691
Rpl3	0.266684	0.234238
H2afx	0.98206	-0.254471
Pdia3	0.0908087	-0.272481
Mgat1	0.0137563	-0.835049
Aco1	0.894574	0.00920041
Lox	4.08493e-06	-1.19054
Apex1	0.349446	-0.253419
Adh5	0.298068	0.153642
Adssl1	0.445589	0.103867
Bgn	0.00117862	-0.990139
Dcn		-12.9911
Nap1l1	0.800768	0.155974
Atxn10	0.0352352	-0.419831
Celf1	0.838639	0.192423
Marcksl1	0.90507	-0.131753
Kif5c		0
Kif2a	0.872185	-0.163914
Grn	0.761049	-0.0786025
Pabpc1	0.959878	-0.0441468
Ptpn6		0
Ftl1;Ftl2	0.413778	-0.311285
Hexa	0.565664	-0.0455465
Vcam1	0.0104633	-0.963896
Nedd8	0.491901	-8.54539e-05
Oat	0.00936757	-0.433454
Vtn	0.103109	-1.37348
Ccnd3		16.5737
Cdk4	0.241981	-0.261706
Fkbp4	0.968705	0.0754055
Gna14	0.536588	0.484349
Hmgb2	0.752019	-0.127451
Ctnnd1	0.150529	-0.214638
Des	0.930693	-0.019663
Aimp1	0.766464	0.163457
Prkar2b	0.560252	-0.179712
Dbi	0.738994	0.0730142
Map2k1	0.656742	0.0700336
Scp2	0.742506	0.15445
Ssb	0.623206	-0.321264
Drg1	0.823462	-0.0913445
Kras	0.634874	-0.0925598
Wars	0.0292876	0.51912
Cdh15	0.273694	-1.57913
Ranbp1	0.844508	-0.0439773
Mif	0.44802	-0.0375156
Ptpn11	0.539707	0.187081
Rab5c	0.8592	-0.0205088
Rab6a	0.620759	-0.107761
Rab21	0.161984	-0.11276
Rab22a	0.490757	0.363666
Rab23	0.978075	0.0963067
Rab17	0.760122	-0.0180531
Rab18	0.0134676	-0.378634
Hspb7	0.959616	-0.527804
Thbs1	0.00797311	-1.71257
Pdha1	0.873293	0.0654056
Fah	0.659617	-0.180395
Fbl	0.317136	0.107955
Canx	0.441001	-0.131204
Ap1m1	0.77252	-0.242071
Prdx1	0.959502	0.0582209
Ptpn1	0.973572	-0.186791
Ptpn12	0.725078	0.0246904
Ldlr	0.00429499	-1.82557
Rpl12	0.896355	0.0638543
Cpox	0.271351	0.233784
Gnl1	0.895577	-0.165627
Ppm1b	0.935978	-0.358954
Por	0.253626	-0.335682
Tagln	0.123858	-0.504065
Fbln2	0.831558	0.0750886
Fbln2		0
Lig1	0.0112909	-2.30842
Hmgcl	0.447113	0.110662
Hspa9	0.105993	0.113832
Dnm1	0.1107	-0.322227
Traf2	0.924687	0.312031
Fyn	0.00590481	0.692588
Cdkn1a	0.91075	0.482492
Fen1	0.802945	0.223997
Cap1	0.671403	-0.00944714
Tkt	0.911922	0.0215731
Cd82	0.94978	0.645577
Cd9	0.741599	-0.545313
[truncated: 2,722 more rows]
