# Supplementary material for: A role of arginase-1-expressing myeloid cells in cachexia
Source: Cancer Metab. 2025 Jun 5;13:27. doi: 10.1186/s40170-025-00396-0 (PMC12142917; doi:10.1186/s40170-025-00396-0)
Supplement: Supplementary file 9 — Supplementary Material 9 [file 40170_2025_396_MOESM9_ESM.xlsx]

## Sheet: Sheet1
Differentially expressed proteins_400uMArgininevs0uMArginine_48h_C2C12 cells
Gene	Log2MedianChange	CorrectedPValueBH	TtestPval	X5D_Slot2.28_1_458	X6D_Slot2.34_1_464
Magohb;Magoh	-0.28673	0.994291	0.981524	15.6676	17.6894
Cask	-0.425404	0.619469	0.256411	15.2876	16.1972
Ighv7-4	0
Cdv3	-0.392827	0.933	0.829579	18.5759	18.1613
Atf7ip	-1.07341	0.608319	0.242008
Agfg1	0.58064	0.167826	0.00981326	17.1708	17.0527
Ly6c1	-0.188684	0.752012	0.461662	17.5217	17.7386
Trip12	0.406187	0.149665	0.00734943	15.8199	15.7909
Atg9a	0.13005	0.833234	0.604196	16.4128	15.7032
Ppil3	0.0857175	0.951578	0.870061
Zfand2b	0.0648839	0.569341	0.199149		15.5419
Bzw1	-0.661158	0.282615	0.0300321	18.1907	18.8109
Psmc3	-15.4665			17.8445	13.0886
Dhx9	-0.12364	0.881901	0.703478	17.94	18.1613
Abi2	0.166131	0.881028	0.70022	15.9449	16.9951
Dst	-1.02335	0.640664	0.285866		15.6385
Ep300	-0.453197	0.848392	0.626611		15.0689
Dopey1	-0.293088	0.588684	0.220143	13.6147	13.4877
Hdac4	15.3841
Morf4l1	-13.7689			15.0596	13.7689
Tmem237	-0.0421134	0.86653	0.671239	14.3728	14.8592
Clasp1	-0.30702	0.300399	0.0327943	17.7448	17.7935
Slc35a4	0.905382	0.325098	0.0394975		16.0297
Edem3	-0.583202	0.626742	0.264955	15.4854	15.5372
Xrn1	0.0919318	0.902925	0.749754	13.8386	15.5591
Tpp2	-0.311448	0.5855	0.216887	14.114	16.3919
Tns1	0.119174	0.633152	0.27545	18.0124	17.9699
Casp8	-0.354815	0.363094	0.0569309	15.5076	15.454
Fn1	-0.00309289	0.936183	0.838564	22.6676	22.7039
U2surp	-0.0484593	0.742877	0.448012	14.5203	16.0585
Nudt16	-0.15171	0.977293	0.939418
Pcbp4	2.98112	0.10661	0.00365829	11.5659	12.3953
Nucks1	-1.39261	0.904162	0.753083	15.8942
Hmgn3	0.335565	0.707961	0.393851
Speg	0.540608	0.393649	0.0698929	16.6237	16.2429
Acad11	0
Gm28778;Ormdl2;Ormdl1	0.256314	0.634087	0.278569	15.1706	15.5696
Stat1	-0.447478	0.915499	0.788601	11.6883
Gcdh	-0.0288081	0.742877	0.446545	18.4908	18.1334
Kmt2d	0
Spata5	0.253182	0.763691	0.490767	17.9057	15.6408
Actr5	-0.365787	0.5855	0.21733	16.6053	17.7219
Jmjd1c	0.212375	0.917768	0.796672	15.3674
Swi5	-0.875375	0.551696	0.18325	17.6215	18.0147
Tuba4a	-0.0408516	0.844955	0.621417	19.3962	19.0907
BC003331;Odr4	-0.623296	0.807438	0.561292	15.5113	15.6214
Meis1;Meis2	1.09943	0.90958	0.766127	12.4227
Mapt	0.00574977	0.832974	0.601647	17.9245	17.7501
Ybx2	0
9530068E07Rik;Kct2	-0.451336	0.543379	0.175964	16.8492	16.6527
Camsap1	-0.118991	0.975768	0.929867	17.954	16.9524
Arhgap21	-0.0932309	0.604475	0.236317	13.7246
Inpp5b	0.472208	0.363212	0.0573324	14.7711	14.6251
Wdr45	-15.0413				15.9905
Macf1	-1.13093	0.769221	0.50051	13.2195	13.1251
Nudcd3	-0.317906	0.703134	0.384213	16.8748	16.0466
Atg7	-0.0912035	0.900843	0.7404	16.2338	12.4008
Uck2	-0.301403	0.859249	0.653818	14.5979	14.847
Fbxo28	-1.23862	0.445305	0.0995701	14.1838	14.948
Map4k4	0.148609	0.875861	0.690531	15.7985	15.7467
Surf1	-0.806891	0.361173	0.0543259	16.0422	15.2777
Adrm1;Gm9774	0.0282772	0.996375	0.990764	20.9636	20.7775
Mbnl1	0.0883533	0.940648	0.845979	14.362	12.9567
Usp4	-0.328064	0.814825	0.570576	16.663	17.1586
Actl6a	0.122974	0.887943	0.716133	15.5065	16.41
Aif1l	-0.514016	0.608745	0.242447	15.2604	14.5807
Dclk2	0.401977	0.760511	0.478703
Unc50	0
Usp19	-0.406315	0.427611	0.0880402	15.9601	15.634
Atp6v1h	-0.440923	0.247219	0.0226038	17.5869	17.5573
Lman2l	-15.4616	0	0	16.2205	15.6176
Rpl31	0.639102	0.399453	0.0735764	18.4473	18.2457
Ppox	-0.274593	0.897641	0.734458	15.8524	15.3558
Prkar2a	0.00834951	0.887075	0.715238	17.2809	17.1388
Osbpl9	0.115564	0.786427	0.52843	16.6115	16.9563
Lrba	-0.208729	0.605781	0.239088	16.0783	16.3481
Vamp4	0.510338	0.760511	0.484842	13.5722
Ncam1	0.369768	0.0401946	0.000709485	18.6912	18.8882
Snw1	-0.0526363	0.701341	0.377874	16.8463	16.79
Gpr39	-0.234508	0.797253	0.544328		14.0159
Adgre5;Cd97	-1.20944	0.511196	0.147131	15.4285	15.1137
Mvk	-0.488841	0.716609	0.409321	15.9038	15.374
Gclm	-0.568916	0.736821	0.434883		13.8029
Rap1a	0.0533827	0.826348	0.591268	17.701	17.7577
Map4	-0.344345	0.766698	0.49546	12.687
Hax1	-0.138133	0.80729	0.560832	15.4378	15.6159
Ankrd17	-0.187045	0.626742	0.26606	14.519	15.2278
Nras;Hras	0.471108	0.707961	0.394156	13.8421	12.883
Antxr2	0.337521	0.631412	0.273325	14.6288	14.4253
Ube2d3;Ube2d1	-0.210509	0.473804	0.119908	15.8414
Kiaa0907	0.0317713	0.922502	0.806908	14.3331
Crip1	-0.17936	0.93602	0.837608	21.5691	20.6252
Med12l;Med12	0.303681	0.750308	0.458334		9.69279
Prpf38b	-0.291841	0.934318	0.831747		14.6484
Nexn	0.106677	0.601773	0.233275	18.6921	18.5809
	-15.2833
Rabggtb	0.314788	0.849201	0.633	14.6285	17.0335
Eif4e	0.301523	0.49671	0.136246	17.8342	18.1447
Trim33	-0.383443	0.695068	0.3666	13.4196	14.7569
	0.384191	0.059488	0.00150136	21.1236	21.2294
Ap5z1	-0.10836	0.965354	0.90482	16.4424	15.9818
Ints3	0.29511	0.5855	0.216556	15.3559	15.5075
Fnbp1l	0.170407	0.611668	0.248215	15.3258	14.5653
Atp6v0a2	-2.60744				15.5624
Rufy3	-0.0205149	0.821673	0.58302	14.4995	15.9468
Rnf115	-0.236085	0.578542	0.210881	14.1626	14.4674
Fubp1	-0.354532	0.617716	0.252857	16.3445	16.5447
Tsc22d2	0.202898	0.756935	0.472687	15.8601	16.8545
Znhit6	1.06827	0.0432583	0.00086037	13.8233	14.4325
Lrrc40	-0.210809	0.501107	0.138562
S100a4	-0.920515	0.473804	0.119926	19.695	21.5851
Nub1	-0.372354	0.683172	0.351462	17.3021	17.9803
Dclk1	-0.580403	0.0338637	0.000480655	20.2489	20.4405
Camk2d	-0.197658	0.866515	0.669591	17.3738	16.9697
Pla2g12a	0.0978717	0.820948	0.581308	12.7436	12.6113
Commd8	-1.32953	0.84547	0.62217	16.1309	16.7846
Tcf4	0.815017	0.91307	0.77749		15.9689
Specc1	0.00974944	0.873973	0.687067	16.5703	16.7927
Rbpj	2.16832	0.150048	0.00759423
Sept11	0.102134	0.701341	0.377173	18.665	18.6596
Nup205	0.500553	0.328854	0.0422671	16.4378	16.4577
Tbl1xr1	0.0987585	0.760511	0.479662	15.2599
Guf1	-16.0581			16.0581
Slc25a22;Slc25a18	0.300391	0.543379	0.17618
Hmgb1	0.295798	0.197079	0.0141487	20.62	20.6996
	0.366829	0.52643	0.160301	14.4094	14.9256
Psph	0.833495	0.0436643	0.000927397	16.5102	16.8096
Nfu1	-1.12722	0.648045	0.30153	13.7617	16.4457
Dysf	-0.181155	0.596187	0.226754	20.0713	19.8896
Crbn	-0.120661	0.902115	0.744714	14.5857	15.3419
Lpcat3	-1.41654
Plekha5	0.118918	0.97768	0.942616	14.5124	15.3477
Eefsec	0.984229	0.557714	0.191008	15.2446	15.2546
Zfml;Znf638	-0.117866	0.760511	0.482527	15.4062	15.7331
Jagn1	0.209445	0.716687	0.409671	17.0039	15.8976
Aup1	0.651985	0.453389	0.104341	15.416	14.2242
Arl8b	-0.119791	0.770327	0.505897	18.2007	18.8601
Tra2a	-1.85406	0.460707	0.108328	15.8269	16.1564
Adprhl1	16.9403
Eif4g3	-0.109476	0.935672	0.836771	16.7479	17.0385
Ppp6c	-0.321315	0.683708	0.35192	17.2576	16.9854
Ndufa4	-0.761859	0.314193	0.0354896	19.2393	18.9416
Vhl	0.197283	0.703134	0.383227
Rab11fip5	-0.118132	0.97425	0.921838	15.8295	17.2116
Smim4	-1.03799	0.361755	0.0548899	16.446	16.2618
Ndufa9	-0.180061	0.382548	0.06301	18.63	18.7244
Trmt1	0.289729	0.947016	0.858267	14.6035	14.7761
Capns1	-0.218393	0.374518	0.0610424	20.2572	19.847
Sdf2	-0.00237965	0.873973	0.686072	15.977	16.8814
Thop1	0.239241	0.626742	0.266099	17.6188	17.1048
Dus3l	0.00459478	0.974944	0.926149	16.8263	17.0677
Kctd5	-0.140336	0.800931	0.55401	13.7073	13.5399
Lims1	0.170642	0.601277	0.23254	16.9743	16.4482
Pald1	-0.0285363	0.910925	0.773438	15.2487	16.1865
Hdac2	-0.891676	0.455168	0.105201	16.8936	16.7494
Auh	0.300314	0.472	0.117042	15.0564	15.1565
Atg10	-1.6333	0.781338	0.520662	15.6768	15.8568
Nefm	0.103256	0.965012	0.90341	13.6268	14.5846
Luc7l	-0.265139	0.576995	0.207763		15.8636
Prmt5	0.276626	0.728961	0.422687	17.0185	16.609
Acy1	0.942475	0.833234	0.603314	17.6809	18.8684
Hagh	0.216922	0.605072	0.237876	17.7186	17.4497
Sap130	0.45407	0.487842	0.128198
Ubxn4	0.461342	0.534196	0.167147	15.2706	15.1347
Acbd3	0.119141	0.894028	0.726655	17.1878	18.0143
Pole3	1.39551	0.619469	0.256455	14.2957	12.5846
Fahd2	-0.171619	0.915499	0.792483	16.9666	16.7185
Znf326	-0.305922	0.75928	0.476012	15.7312	16.2411
Cmas	-0.60928	0.651787	0.312842	16.823	17.1833
Saraf	-1.0725	0.739325	0.439634
Stt3b	-0.565646	0.69432	0.364641	14.7559	15.4693
Gak	-0.0513136	0.350902	0.0514274
Pck2	0.435072	0.565027	0.19624	18.3197	18.5498
Ranbp10	0.281763	0.707961	0.393421	15.6269	14.6996
Fndc3b	-0.015131	0.895126	0.730489	14.1063	15.4888
Lrp1	-0.21842	0.382587	0.0631011	19.2393	19.6294
Thoc5	-0.93871	0.522549	0.158085	14.0529	15.99
Mamdc2	-1.42092	0.432383	0.0913321	12.656	14.3455
Specc1l	-0.195636	0.402102	0.0746426	17.6936	17.7901
Sep15	-0.474863	0.449388	0.101568	16.4121	17.2482
Ckap5	-0.344784	0.337255	0.0467191	17.1322	17.3878
Mrps35	-0.037929	0.888813	0.718409	15.5994	15.6788
Tbcc	-0.159735	0.825222	0.587722	16.7091	17.4556
Vcpip1	0.597119	0.131704	0.00553992	16.3338	16.6093
Pdcd2	15.4697
Cxcr4	0.473366	0.842651	0.61938	14.4874
Acad8	-0.382346	0.760511	0.480531	15.7722	16.2986
Parn	0.350697	0.374518	0.0606238	15.4008	14.4325
Loxl1	-1.3746	0.350799	0.0512392	13.6446
Trim56	-0.231293	0.929364	0.823312	15.1172	15.9742
Cog7	-0.403635	0.685836	0.35482	14.3908	16.6493
Vamp8	0.226562	0.285941	0.0306451	16.9681	17.2901
Dok7	-0.179525	0.920908	0.80222	14.5356	14.8189
Cdc42ep1	0.461363	0.578542	0.209631	14.6837	14.0841
Rtn4ip1	-0.867891	0.73719	0.43608	15.9591	16.0968
Llgl1	0.162729	0.875579	0.689337		15.6715
Uaca	0.0852026	0.976504	0.935429	16.8495	17.2228
Ikbkb	-0.162322	0.975389	0.927883	15.1459	15.4784
Arfgap3	-0.0098523	0.91006	0.768175	17.1208	17.8136
Ppp4r2	0.0371667	0.86739	0.674786	15.801	16.4022
Commd5	0.406665	0.963868	0.896011	15.503	14.1114
Jmy	-0.173458	0.707961	0.395252	14.6947	9.80536
Polr2a	0.294575	0.43796	0.0968684	15.886	15.4953
Gapdhs	-0.152188	0.752664	0.462474	14.7238	14.7215
Pdia4	-0.4371	0.143301	0.00634497	19.2207	18.9983
Slc4a2	0.550679	0.32572	0.0407105
Dab2	0.202941	0.663176	0.330046	15.8877	15.997
Apeh	-0.576267	0.0436643	0.000927999	18.8094	18.4
Srpk2	0.21186	0.656741	0.323802	16.0086	15.9287
Phyhd1	-1.04147	0.707004	0.39007	14.5978	15.0664
Arsb	-1.31529	0.509225	0.145643	14.9391	16.0354
Msrb3	0.307709	0.26337	0.0256009	17.66	18.5575
Cluh	-0.113314	0.842624	0.618321	15.6051	16.2845
Klhl40	-0.0393789	0.751606	0.460752	19.8707	19.743
Smarca4	-0.433153	0.711583	0.401562	15.4301	16.6601
Ecsit	-0.315536	0.891152	0.722273		13.561
Xrcc6	0.270334	0.636884	0.280443	15.751	16.7156
Rprd1b	-0.421107	0.407615	0.0778953	16.3892	17.1073
Tnnt3	0.0767539	0.885201	0.710594	20.3502	20.3162
Dap3	0.185784	0.732439	0.426305	15.8428	15.4546
Cpne2	-0.157546	0.85418	0.64073	17.431	17.8193
Dbn1	0
Tatdn1	0.118616	0.996375	0.990387	13.9419	15.6863
Psen2	0.0597988	0.768123	0.49813	14.9127	15.2788
Steap3	0.0263447	0.942073	0.850305	16.6479	16.3105
March5	-0.995033	0.482195	0.125387	15.6043	15.802
Shroom3;Shroom2	-0.160108	0.929364	0.82361
	-14.8108	0	0		15.1575
Cnot4	0.21646	0.752664	0.463062		14.3792
Eef1d	-0.765173	0.55914	0.192464	16.9713	17.2161
Rdh13	0.200895	0.947497	0.861252	13.9697	15.2067
Tfam	0.770913	0.51848	0.154534	15.9559	14.0726
Enpp1	-2.08048	0.0972548	0.00304644	17.5094	17.3452
Syvn1	-0.32652	0.770955	0.5086	13.6653
Pcbd2	-0.533879	0.425777	0.0862198	16.5722	16.8855
Cdc23	0.013061	0.848486	0.630249	13.0184	14.1211
Osgep	-0.646307	0.750308	0.458523	15.8444
Trmt10a	0.0207642	0.873973	0.684773	14.5074
Sept10	-0.429454	0.489228	0.129553	17.7052	17.5063
Chid1	0.443111	0.57696	0.206189	14.898	14.0623
Xpo4	0.251135	0.91006	0.768894		14.9342
Syncrip	-0.350104	0.462672	0.109136	18.0296	18.9722
Otud4	0.0326677	0.949777	0.866932	16.7293	17.215
Ndufa12	-0.155227	0.363094	0.0557523	20.108	20.1556
Eif2d	0.286945	0.625876	0.263901	14.4736
Apbb1	-1.31765	0.486674	0.127352	16.6443	16.7073
Mia3	0.225765	0.43796	0.097055	17.1111	16.806
Lcmt1	-0.505769	0.760511	0.480172	13.8653	16.8588
Josd2	-0.305119	0.323589	0.0384696		14.9655
Dock7	-0.400941	0.363094	0.0569978	17.2766	17.4596
Plaur	1.13255	0.770774	0.507137
Cdipt	0.59977	0.495791	0.135665	14.6528
Plekha7	-0.0315242	0.974944	0.925086		11.8793
Uri1	0.0403095	0.842651	0.619536		13.6201
Ap2s1	-0.0175339	0.585204	0.216229	18.1599	18.6713
Ggcx	-0.485558	0.410847	0.0794953	16.1368	16.7539
Ap3s2	-0.0322049	0.911821	0.775061	13.374	15.6216
	0.5378	0.96129	0.890428
Rnf40	-0.061908	0.94944	0.865059	14.7646	15.0169
Emc10	0.405491	0.538557	0.172448	15.1393	14.8951
Bub3	0.413904	0.514412	0.150782	15.2698	15.975
Spcs2	0.164288	0.648045	0.30146	15.6233	15.698
Sirt2	0.0412267	0.905788	0.758087	15.3198	14.6668
Adam9	-0.0873175	0.965012	0.904087	15.4888	15.3373
Pnpla6	-0.718543	0.515304	0.151728	13.1242	15.0549
Tacc2	1.27689	0.468775	0.113959	13.515	11.907
Map6	0.238843	0.740428	0.440703	16.0636	16.7702
Nhsl1	-0.256241	0.784679	0.526733		9.43596
Zzef1	0.115763	0.905788	0.758031	14.8781	13.9037
Akap13	-0.205976	0.707961	0.39477	17.1357	17.4896
Cd81	0
Hebp1	-0.315499	0.3578	0.0531706	15.8114	16.3617
Rpl9	0.26171	0.975768	0.931153	17.8051	18.8619
	0
Rap1gap2	0.916478	0.314193	0.0354189	13.7417	14.0725
Rnf213	0.185287	0.986567	0.965677	12.9635	13.044
Prmt1	-0.156973	0.916342	0.794323	16.2903	17.4761
Rpl18	0.538646	0.205724	0.015394	19.2717	18.8252
Tubgcp2	-0.634982	0.617716	0.25285		14.9216
Taldo1	0.202486	0.419985	0.0834829	19.327	19.8379
Mob2	0.179495	0.784679	0.526883	15.5557	15.6763
Chmp2a	-0.12903	0.742877	0.446971	17.1371	16.6576
	-0.419517	0.632279	0.274076	16.6535	15.6083
Col4a1	2.76703	0.629173	0.271058	15.0391	14.6252
Rab11fip1	0.0614016	0.849533	0.634275	16.2445	16.0658
Prosc	-0.836283	0.112336	0.00417809	17.4588	18.0017
Zc3h4	-0.481305	0.696225	0.370912	14.9975	14.5493
Prpf40a	-0.443577	0.692618	0.362639	16.1666	17.151
Bpnt1	-0.0225478	0.656741	0.324198	17.4535	17.6947
Cyth2	-0.245653	0.925256	0.814144	12.7481
Nosip	0.119813	0.877356	0.693831	14.6028	15.2139
Svil	0.0475236	0.659381	0.326591	18.3875	18.5632
Pgpep1	0.231414	0.968431	0.909349	15.4346	15.6304
Whsc1l1	-2.05947	0.760511	0.482696	12.5776	14.8298
Rnh1	0.0655997	0.977612	0.942334	18.9068	19.4484
Ric8a	-0.397544	0.856647	0.646989	14.6066	16.2676
Cd151	-0.478594	0.988491	0.969657	14.8568	16.1518
Aldh16a1	-0.13182	0.894028	0.727307	15.4984	14.9189
Timm10b	0.978574	0.176359	0.0112055		13.0926
Mrpl17	-0.114551	0.903874	0.751638
	-0.343802	0.0899657	0.00260914	20.8994	21.1589
Nup98	0.432977	0.397966	0.071674	15.7109	16.6405
Sh3rf1	0.281844	0.512985	0.148206
Mrpl23	-0.731034	0.509225	0.144551	13.5066	17.2133
Msra	-0.972652	0.412062	0.080004	16.0937	16.423
Adcy7	-0.283097	0.74194	0.444638	13.4893	14.4357
Erlin2	0.219735	0.877356	0.69339	17.0294	17.2064
Bax	-0.0737511	0.895631	0.731455	17.9884	18.3026
Gys1	-0.49604	0.171956	0.0104168	18.8908	18.8156
Hdac6	-0.0217333	0.986293	0.964487	17.0114	16.7879
Pls3	-0.134336	0.954937	0.876978	17.68	18.322
Cherp	-0.559316	0.860085	0.655203	15.2006	11.4608
	1.06309	0.763691	0.491446	13.0269	12.823
Wdr59	-0.164747	0.860916	0.656863	16.9961	16.9844
Trrap	-0.611051	0.644822	0.297182	16.5129	16.17
Kifc3	-0.1464	0.537717	0.170053	15.0601	14.9287
Cdc42bpa	-0.163433	0.842361	0.617271	15.8479	16.6878
Tsnax	-0.181174	0.695068	0.366676	16.9172	16.8444
Gramd1b	0.0432167	0.996375	0.986835	13.3167	15.4244
Fam192a	0.142324	0.648045	0.304845	16.177
Dnmbp	-0.477658	0.670277	0.337562		16.42
Pla2g15	-0.896738	0.205724	0.0153611	16.9523	17.8633
Slc7a6	0.158989	0.913843	0.780446	15.4452	16.6455
Rpl18a	0.629031	0.0432583	0.000849583	18.495	18.7226
Acsf3	0.192896	0.697816	0.373625	14.5228	14.1464
Cnot1	-0.153308	0.915499	0.789274	15.5886	16.7815
Fuk	0.442556	0.712355	0.40278	14.6647	15.7394
Pxn	0.0470906	0.75305	0.463797	17.7008	18
Gatad2a	0.0547737	0.738417	0.438394	15.3895	15.4655
Tln2	0.347401	0.706761	0.389759	16.8683	17.3863
Rps25	1.08507	0.309721	0.0342153	14.8278	14.5906
Ryr1	-0.365606	0.424858	0.0855605	18.5041	18.6105
Dock6	-2.04679	0.728564	0.422106		17.0574
Higd1a	-0.167202	0.884199	0.707897
Ubl7	-0.0770824	0.94944	0.864199	18.6013	19.0624
Ppan	0.526734	0.336251	0.0457089		13.8796
Ampd3	-1.61125	0.00194859	1.33731e-05	15.7706	16.0702
Mrpl4	-0.629085	0.610446	0.246245	16.2979	15.5197
Ppp1r14c	1.24367	0.245761	0.0221055	15.4963	14.0579
Aplp2	-0.526576	0.325098	0.0396925	15.5466	15.5245
	-14.8966				14.8966
Tmem205	-0.266973	0.648045	0.301187	17.7347	17.3321
Adpgk	0.259968	0.905788	0.757921	16.3723	16.7383
Sparc	-1.14212	0.0180423	0.000183738	18.3279	17.9986
Spg21	-0.0344286	0.925256	0.815459	14.7062
Ilf3	0.0248634	0.749618	0.45673	17.5203	17.6148
Idh3a	-0.0750765	0.742877	0.448982	19.3406	19.2485
Islr	-2.02728	0.482195	0.125433	17.1171	15.5865
Dpp8	-0.949714	0.727515	0.420693	14.765	15.6175
Fdx1	0.963234	0.363094	0.0554022	14.8357
Robo3	0
Scamp2	0.658134	0.32592	0.0409437	16.3414	16.9479
Actn4	-0.206519	0.419985	0.0833219	19.3342	20.1287
Usp47	-0.28843	0.799197	0.549847	18.8405	19.0513
Slc44a2	-0.287481	0.711583	0.401713	16.2303	16.3351
Dcun1d5	0.0513819	0.998073	0.995642	13.4153	14.2332
Ddx41	-1.09434	0.57696	0.206859	12.9522	14.5202
Nfat5	0.377097	0.94944	0.865308		13.4031
Trappc6b	-2.81192				14.025
Sgta	-0.168293	0.935147	0.834517	17.9805	18.3065
Ctage5;Mia2	0.106334	0.915121	0.787599	19.6531	19.8786
Eya4	0.470701	0.520116	0.156522
Pcnt	0.522589	0.6288	0.269218	16.118	15.8652
	-0.191671	0.847915	0.625283	12.5674
Enpp3	-0.669696	0.404146	0.0759192		13.9144
Hist1h3b;H3f3a;Hist1h3a;H3f3c	-0.185253	0.90958	0.765216	17.7669	18.6728
	0.276316	0.575607	0.20338	15.6923	14.7805
Itsn2	0.474532	0.815857	0.572756	18.6445	19.4472
Nt5dc3	-0.22657	0.934331	0.832148	15.4385	16.0116
Coq10a	1.81365	0.555071	0.186609
Rab3ip	11.8755	0	0
Sf3b6	-0.68484	0.205724	0.01513	14.7244	14.7432
Cdc34	-2.61421	0.496258	0.135904
Gopc	0.059675	0.866515	0.669736	15.463	16.1288
Abracl	-0.528619	0.390718	0.0666593	15.2288	16.2103
Ptprk	-0.0185228	0.867365	0.674575	15.9554	14.0457
Llph	-13.5712			13.5712
Mon2	-0.138747	0.795791	0.541781	16.7752	16.7371
Cd63	-1.66826	0.502741	0.13957	14.2402	17.5778
Tbca	-0.0386462	0.760511	0.480761	19.0147	19.0575
Evl	0.516682	0.878206	0.696615	12.6922
	0
Dtna	-0.181253	0.996375	0.990724	17.8515	17.7142
	0.586125	0.470138	0.115115	14.1386	15.1309
Gstz1	0.305242	0.760511	0.484263	16.5812	17.1298
Isca2	-0.201302	0.683172	0.351277	16.1742	15.6364
Med10	-0.0280425	0.472871	0.11882	15.0046	15.1951
Ubl5	1.1696	0.855534	0.64486	11.1703
Serpinb6b	-0.219324	0.983493	0.958779	11.7721
Pacs2	0.202892	0.760511	0.481402	17.4411	17.2474
Glrx	-0.108728	0.703554	0.385337
Amotl1	0.290854	0.820948	0.581407	14.7177	14.5754
Kidins220	0.0790241	0.964289	0.897683	14.9598	15.8558
Dhrs7	-2.15962	0.406496	0.0770335	14.6653
Ptpn21	-0.707343	0.659381	0.326491	14.0492	15.0767
Mark3	-0.969207	0.413254	0.0805355	14.4171	16.2999
Cdc37l1	0.283075	0.642211	0.291495		16.54
Ssr1	-12.9202	0	0	12.9202	13.2007
Thoc7	-0.224879	0.866515	0.669384	15.3528	15.4584
	-0.0352677	0.770955	0.508443
Kif13b	0.188331	0.867822	0.675314	16.3115	17.2323
Trappc8	-0.0453311	0.9282	0.821188	15.738	15.4467
Slc4a7	-0.480527	0.560029	0.193509	15.4281	16.986
	-0.0798319	0.716609	0.408961	13.8952	14.1132
Gas1	-0.935157	0.149665	0.00743134	16.6997	16.5654
Nolc1	0.0152442	0.96129	0.890847	15.6891	17.3077
Elp3	0.0752643	0.885201	0.711514	15.2505	15.9664
Mipep	14.531	0	0
Vti1a	-0.250094	0.852534	0.638315	16.2012	16.264
Myof	-0.277372	0.23517	0.0199955	18.7658	19.1456
Sec24c	0.0148685	0.856317	0.646266	17.2369	17.5919
Trim38	0
	-1.92357	0.43796	0.0953439	15.8408	16.7492
Spast	0.021861	0.866515	0.668682	18.3456	18.7079
Rin1	0.801812	0.122054	0.00491785	17.284	16.9924
Anxa7	-0.0206135	0.996375	0.986437	18.4077	19.1652
Taf4a	0
Tsc2	0.0941147	0.75305	0.463834	15.0391	14.9787
Zc3h13	1.3072	0.475995	0.121367	14.2053	15.4409
App	-0.778798	0.108834	0.00380691	17.5612	17.9001
Ripk3	0.624662	0.650618	0.30752	15.5391	14.9123
Ano6	0.327478	0.543379	0.176503	16.4674	16.7363
Rai14	0.164506	0.475342	0.120613	16.9879	17.2311
Ankrd28	0.150512	0.501502	0.139111	15.2763	15.6927
Lrch1	11.6402
Uchl3	-0.456944	0.472255	0.11804	13.7079	14.2501
Stk3	-0.610485	0.318335	0.036647	16.246	16.4734
Rpl30	-0.0901398	0.852596	0.63855	19.5941	20.6048
Aim1l	-0.0861226	0.915121	0.787481	14.5744	14.6699
Mzt1	-0.811949	0.596187	0.22663	14.6455
Ndrg2	-1.85866	0.109944	0.00402851	15.8595	16.0205
Scaf11	0.202147	0.824983	0.587369	15.2854	16.7466
Fam107b	-1.16906	0.479173	0.123586
Nt5dc2	-0.80984	0.624826	0.261992	17.0685	16.8465
Tbc1d23	-0.986295	0.581345	0.213516	14.943	15.7845
Dhrs4	-0.368166	0.406893	0.0773791	16.3597	16.9843
Eny2	0.548278	0.269931	0.0278084	16.9243	16.1705
Mapk1ip1l	0
Parg	-0.832963	0.493761	0.133778	14.5815	15.0714
Spcs1	0.501197	0.227394	0.0181734	15.97	14.9627
Ralgapa1	-0.0728913	0.748805	0.455715	15.6358	17.517
Sorbs3	0.099718	0.389135	0.0651287	16.935	17.0132
Timm23	-2.41833	0.321081	0.0376739	15.1703	14.0853
Nudcd1	0.531764	0.75333	0.465775		15.2183
Mbnl2	0.562509	0.473804	0.119383	16.3311	16.6715
Nup155	-0.459575	0.703554	0.385508	14.7973	17.4519
Aqp5	-0.0310889	0.977006	0.937908	18.2002	18.021
Kctd17	-0.0243535	0.648665	0.306023	14.6381	14.5114
Tns2	-0.517989	0.245761	0.0218288	15.9024	16.2821
Calcoco1	-0.0422632	0.737322	0.436336	16.9782	17.5397
Cd47	1.34113	0.521438	0.157574	13.5982
Cyhr1	-0.0942297	0.937146	0.840049	16.1036	16.1088
	0.291116	0.640664	0.285276	16.4523	15.8551
Chkb	0.702022	0.884413	0.708904		15.1178
Cpsf1	0.126946	0.924071	0.812372	15.2224	16.3473
Tfcp2;Ubp1	1.74688
Larp4	0.159321	0.747838	0.453802	16.343	16.1012
Oxr1	0.320026	0.165196	0.00952233	15.7965	15.5298
Rbx1	0.628321	0.659381	0.326698
Prph	18.1545
	-12.8636
Cacnb3	-14.7504
Triobp	0.216524	0.60972	0.24297	15.5424	15.8587
Smpd4	-0.352754	0.397966	0.0717167	15.9028	15.4692
Med15	-0.102945	0.828531	0.59448	15.1488	14.7944
Osbpl11	-0.141527	0.546108	0.177966	16.417	16.4699
Hmga1	0.654795	0.516518	0.153471	17.9296	17.6264
Hmga1	0.49083	0.589086	0.220879	16.158	17.226
Cast	0.351877	0.190245	0.0130985	19.2848	19.051
	0
Acap2	-0.550406	0.760511	0.485297	14.3286	14.4491
Scaf8	-0.248491	0.43796	0.0953335	15.3525	15.3225
Arid1b	0.0799231	0.864238	0.66328	13.3357	15.1176
Rbbp6	-0.190814	0.964504	0.898951	16.338	16.8089
Tango2	0.270445	0.820297	0.580582	16.7289	16.8611
	-0.206943	0.43944	0.097675	17.1523	17.6103
Scarf2	-0.353626	0.492753	0.132773	13.9094	14.1363
Dynlt1	-0.343999	0.419985	0.0827623	16.795	17.8466
Tmem181a	-14.0551			12.7976	15.3126
Ypel5	0.388637	0.578542	0.210101
Sh3gl1	-0.128782	0.714899	0.40661	19.697	19.6945
Vmn2r8	0
Rps10	-0.00576298	0.814574	0.570039
Anks1;Anks1a	0.337298	0.341825	0.0488106	13.6364	13.9556
Mapk14	-0.387694	0.75037	0.458986	17.1016
Psmg1	0.342906	0.757667	0.473665	16.4296	16.2272
	0.0235053	0.714899	0.406908	16.3213	16.1399
Tjp2	-0.484109	0.711727	0.401952	14.8854	13.1985
Cdc42ep3	-0.178399	0.901943	0.743568
Khsrp	0.0998413	0.648045	0.304046	18.5045	18.9501
Ranbp3	0.365276	0.640664	0.284899	16.6682	16.7755
Stk38	0.0328104	0.626742	0.266894	16.3153	16.2701
Ndufaf7	0.105799	0.910925	0.773266	15.2278	16.1521
Lclat1	-0.324108	0.975537	0.929117	16.2113	16.1826
Bin1	-0.0737373	0.713426	0.404964	21.6658	21.1735
Mtch1	-0.0913367	0.985262	0.962657		14.4866
Fam98a	0.0242423	0.790565	0.53395		16.5377
Commd10	-0.153418	0.750091	0.457328	17.0878	17.5012
Mic1	1.09902	0.407615	0.0779265
Gfer	0.422652	0.410847	0.0794134	13.1984
Srsf7	-0.103129	0.657085	0.324542	18.054	19.1983
Wdr43	0.849146	0.23517	0.0200314	14.1062	14.4852
Cmtr1	0.378711	0.571718	0.20081	15.7589	15.3772
Mtpap	-0.486371	0.622141	0.258231	16.0387	16.4605
Nubp2	0.227733	0.851651	0.636712	16.6374	15.819
Polr2d	-0.713671	0.997948	0.995297	15.1757
Slc25a46	-0.474653	0.768123	0.498591	15.6775	16.2779
Colec12	-0.307788	0.388488	0.0648414	16.2232	16.1329
Yif1a	0.242864	0.603825	0.235015	17.6236	17.6403
Nedd4l	0.178187	0.70431	0.386982	15.2711	14.0264
Gda	-0.14556	0.902925	0.750605	13.6524	14.1791
Msln	-0.341853	0.610446	0.245265	20.2649	20.3288
Sdhaf2	-0.175583	0.336251	0.0458558	16.1593	16.2388
Sil1	-0.387895	0.529577	0.163491	16.4532	16.8579
Rhod	-1.21669	0.0528542	0.00121692	14.0805	14.3576
Ankrd2	0.263951	0.815857	0.574369	19.4399	18.9293
Add3	1.42099	0.0850415	0.00239103	14.9593	13.9234
Nt5c2	-0.388234	0.337255	0.0466402	17.5741	17.8038
Nfkb2	0.00737987	0.977006	0.937827	16.64	16.7341
Zfpl1	-0.229978	0.509225	0.14587	16.8979	17.077
Fau	0.0696898	0.934956	0.833947	14.7957	15.212
Pggt1b	0.0450034	0.873973	0.685301
Rela	0.0250891	0.892148	0.723476	15.6426	15.5371
Ostf1	-0.814663	0.300399	0.0329195	16.0802	17.0448
Ccs	0.81473	0.325098	0.0402193	15.7727	15.832
Arl3	0.278155	0.528088	0.161935	16.7373	15.8321
Ergic1	0.09036	0.56363	0.195459	15.8471	16.9274
Vps37c	-0.20029	0.847301	0.624479	16.2869	15.7003
Cuedc2	-0.197643	0.977006	0.938073	13.0922
	-0.200236	0.933	0.829471
Fads3	0.097643	0.65342	0.318854	16.8953	16.6464
Tmx3	-0.138583	0.96403	0.897229	18.1408	18.3001
Ppp1r14b	0.391152	0.419985	0.0831429	18.9976	18.4332
Wdr26	-0.060058	0.964568	0.899225	16.5068	16.9872
Scyl1	-0.18867	0.799197	0.551847	16.0071	14.3523
Mrpl28	0.215827	0.732917	0.427532	17.0444	16.6359
Txnl1	0.44194	0.501502	0.139115	18.9244	18.7769
Synpo2	0.0105538	0.748239	0.454839	19.1159	18.4208
Nars	0.608096	0.143301	0.00629249	18.0515	17.859
Tm9sf3	-1.22941	0.361173	0.0543718	16.9587	16.9045
	0.00811142	0.999236	0.998572	16.324	16.6208
Ube4b	-0.152662	0.823496	0.585066	17.0975	17.749
Xirp1	0.118252	0.529577	0.163723	20.4775	20.709
Abhd1	0.0247401	0.922505	0.807115	17.4886	16.699
Sh3d19	-0.525113	0.482195	0.125044	17.2303	17.4624
	-0.175092	0.926332	0.817641	17.2897	16.6747
Neb	-0.141808	0.626742	0.266751	18.7311	18.5772
	1.15585	0.328854	0.0420422	14.1729
Fam83h	-0.565325	0.279579	0.0294043	16.0162	15.7631
Abr	0.0946752	0.877597	0.695424	17.2611	17.03
Nav1	-0.928534	0.26337	0.0261166	14.0454	13.9011
Tns3	-1.56277	0.149665	0.00748675	15.348	16.2217
	0.274571	0.877356	0.693814	16.7322	17.2142
Itga6	0.159278	0.687942	0.358211
	0
Sytl2	-0.00352067	0.888797	0.7182	15.0402	13.9864
Rapgef1	0.214383	0.900268	0.73883	15.0999	14.4257
Sorbs1	0.228992	0.648045	0.30422	17.642	17.5886
Sacm1l	0.0346802	0.848486	0.630293	18.3442	18.1105
Qtrtd1	-0.249672	0.900843	0.740505	14.1622	15.4709
Sh3pxd2b	-0.0802639	0.823496	0.585116	16.6533	16.0273
	0.0828048	0.849533	0.634241	12.2395
Acp2	-0.590353	0.541835	0.174774	15.6846	15.6109
Peg3	0.10482	0.710804	0.399127	14.4255	14.5809
Ptk2	0.519044	0.721055	0.415117	13.1776	18.0305
Klc1	0.110052	0.456149	0.105731	19.0436	18.8997
Mkl1	1.10935	0.391517	0.068921	12.6787
Nelfb	-0.103364	0.895457	0.731115	16.3405	16.0512
	-0.113417	0.390718	0.06623	19.7695	19.8424
Ccdc50	0.456018	0.797347	0.544569	15.3678	15.4746
	0.179599	0.610661	0.246822	18.2043	17.7599
Clic5	0.244602	0.547262	0.178826	16.1035	16.2469
Lrrfip2	0.057468	0.848486	0.629826	15.397	15.8763
	-0.153622	0.940558	0.845156
Dnajc7	-0.488328	0.812383	0.568147	13.5438	16.9007
Golga2	0.158862	0.95606	0.879016	17.7148	17.7792
Mtx1	-1.09171	0.315513	0.0358331	15.8381
Ccdc88a	-0.34636	0.703554	0.38543	16.7596	16.7625
Rbms3	0
Tbc1d25	-0.344177	0.472	0.11711	13.0267	14.5308
	1.03073	0.328854	0.0424275	16.0674	16.1965
Eppk1	-0.699212	0.287772	0.0310261	16.0511	16.159
Nadk2	-0.115363	0.576995	0.207661	14.995	15.6836
Gphn	0.388713	0.363094	0.0565879	16.2764	14.8186
Gatad2b	0.186971	0.514412	0.150677	15.651	16.0383
Cul4b	-0.0751466	0.996375	0.992153	16.8295	16.9966
Plcg1	-1.00434	0.1498	0.00752813	16.3555	16.7647
Gm27029;Aarsd1	-0.109042	0.743186	0.449498	16.0054	15.7095
Cacnb1	-0.173628	0.881108	0.700673	17.3241	16.8843
Rpl19	0.267069	0.498419	0.136991	17.3404	16.079
Elmo2	-14.0832			14.0832	15.0274
R3hdml	-12.1887
Pltp	-0.592051	0.555677	0.18815	16.0088	16.1881
Arfgef2	-0.078857	0.965012	0.903692	15.0482	14.6842
Znfx1	-0.185587	0.975768	0.932135	15.9362	16.7752
Stau1	0.180897	0.8283	0.593948	15.9624	15.9764
Tanc2	0.120488	0.907955	0.762329	14.8725	14.9762
Fam171a2	-0.213522	0.753731	0.46739	16.7984	16.3456
Gpatch8	0.137118	0.668762	0.33564	13.643	14.1412
Lasp1	0
Lsp1	-0.484787	0.859249	0.654186	14.9469	16.0298
Snf8	-0.22106	0.775236	0.513506
Fam104a	-0.320035	0.67345	0.341272		15.3901
Nfyc	0.435167	0.648307	0.305148		9.09151
H6pd	-0.937203	0.472	0.117697	16.9091	17.4671
P3h1;Lepre1	-0.88701	0.0918703	0.00274574	17.4271	17.464
Kiaa1522	-0.783049	0.507756	0.14343	15.4039	15.9872
0610037L13Rik	-0.0568574	0.873973	0.686786	15.0907	15.9454
Tmem201	-0.194668	0.858826	0.65281	14.7824
Srrm1	-0.198124	0.860946	0.657592	15.7984	15.6565
Mknk1	-0.669185	0.652425	0.316752	14.8602	14.378
Eya3	-0.107833	0.923344	0.810461	13.3339
Gosr2	-0.143374	0.826348	0.590671	17.9794	18.2183
Cdk11b	-0.295061	0.648045	0.302525
Nrd1	-0.156248	0.923822	0.811131	16.6347	17.2204
Nt5c	-0.770414	0.652425	0.315264	16.3772	15.7129
Sec24a	-0.139806	0.834047	0.605824	16.0368	17.1205
Szrd1	-0.165865	0.34398	0.0492706	16.251	16.487
Obscn	-1.629			13.2357
Exoc7	-0.115105	0.849533	0.634751	15.9172	15.9121
Myom3	-1.62664	0.716265	0.40832	15.6584	16.59
Pcyt2	-0.680551	0.76452	0.493883	16.4649	17.2955
Dcxr	-11.6212
Kif19a;Kif19	0
Ralgapb	0.145331	0.940558	0.845191	15.8573	16.2189
Rpn2	-0.73416	0.695334	0.370001	19.377	20.6042
Rptor	-0.350156	0.848486	0.629847	14.6367	13.8657
Ebna1bp2	0.483274	0.940431	0.84466	16.3996	16.4922
Mxra8	0.084515	0.968431	0.909853	16.6673	16.4862
Magt1	-0.179066	0.920601	0.801201	16.6049	16.8163
Ppp1r8	-0.271676	0.977595	0.942101	16.3179	16.5728
Ddi2	-0.595694	0.799197	0.551548	16.1263	16.4633
Ampd2	-0.470844	0.671318	0.338409	15.465	18.882
Ofd1	1.07097	0.655084	0.321097	16.3901	18.7379
Cstf2;Cstf2t	0.174525	0.753731	0.467284	16.164	16.8971
Gripap1	0.0602881	0.799197	0.550154	15.9263	16.0295
Fhl1	0.141256	0.8283	0.593781	18.4744	18.5817
Dock11	0.135077	0.642211	0.292718	15.7007	16.0067
L1cam	-0.631129	0.770327	0.504614
Rbbp7	0.258954	0.971148	0.91398	17.1215	18.2252
Mtg2	0.490105	0.462672	0.109893	18.4593	18.0412
Huwe1	0.0179695	0.965012	0.901953	16.9598	17.2828
Hsd17b10	0.17305	0.769221	0.501263	18.9104	18.6241
Gemin5	-0.207515	0.858591	0.652164	15.3588	16.4446
Rapsn	-15.7117	0	0	15.5185	15.9049
Dnajb5	-0.799479	0.405156	0.0764209	15.0977	14.1269
Aven	0.304971	0.897344	0.733146	15.3795	15.504
Arhgap1	-0.267925	0.42897	0.0892546	17.0609	17.422
Kif1b	-0.684003	0.322086	0.0380771	16.2759	17.8625
Eftud2	0.156289	0.855534	0.64435	16.6523	17.1276
Phka2	-0.528197	0.916342	0.79442	14.5984	15.1481
Usp8	-0.143345	0.575607	0.203269	14.1532	14.3982
Pir	-0.274677	0.416598	0.0816225	15.3944	15.401
Man1b1	-14.8959				16.2221
Fubp3	-0.0493365	0.913843	0.781126	15.7686	15.5061
Map7d1	-0.284761	0.328854	0.0424352	17.7487	17.5419
Pdp1	0.0748186	0.707961	0.394972	16.587	17.2098
Gm13695;Gm13697;Cwc22	-0.102673	0.897393	0.733801	15.2313	15.125
Brd3	-0.218759	0.491094	0.131071	14.3556	16.1877
Frmpd1	-0.246636	0.578794	0.21181	13.7848	13.1698
Snta1	-1.30701	0.391187	0.0686696	16.1596	16.7118
Focad	0.0167261	0.849533	0.634649	13.6218	15.7766
Itgav	-0.161758	0.746325	0.452388	17.6731	17.6953
Hnrnpa3	-0.906945	0.22088	0.0171745	21.9117	22.5752
Agps	-0.423831	0.388488	0.0648483	16.8452	17.4559
Asph	-0.353344	0.695068	0.367208	17.2738	17.6265
Surf6	1.00962	0.341585	0.0481506
Med22	0.296105	0.703134	0.381093	13.4319	14.8601
Rexo4	1.16433	0.332343	0.044587	11.4356	11.8831
Dnajc25	0.205324	0.935251	0.835058	15.5766	15.3772
Cntln	-0.0702731	0.863148	0.660785	15.6571	16.7949
Slc44a1	0.80143	0.543379	0.17554	15.4382
Murc	-0.294471	0.130225	0.00542002	19.1435	19.0542
Ubap2	0.0994027	0.915499	0.793081	18.3912	17.7126
Ubr4	-0.27437	0.402102	0.0745283	17.9534	18.474
Uck1	-0.275353	0.707961	0.39153	15.9118	16.0969
Ciz1	0.0653844	0.977293	0.939957
Mpp1	0.00565561	0.642211	0.291261	15.5301	15.0627
Slc23a2	-0.0698139	0.918321	0.797358	12.429	14.2825
Mdn1	0.226485	0.619469	0.256088	17.2387	17.8573
Ndufb6	-0.0688061	0.51848	0.155074	18.869	18.6903
Hmgb3	0.798587	0.260357	0.0249578	14.4333	15.2847
Akap2	0.205579	0.374518	0.0609116	18.585	18.769
Cd44	-0.603969	0.866515	0.669645	15.7461	16.3962
Ndufaf5	-0.128403	0.686882	0.356499	14.3603	15.1163
Prrx2	0.257496	0.90958	0.766979
Rtf1	-0.156244	0.983493	0.958792	13.4911	16.2646
Etl4;Skt	0.221335	0.771878	0.510167	15.8967	15.7693
Fnbp1	1.30187	0.827582	0.592334
Shf	-0.262358	0.923344	0.809868
Aqr	0.314962	0.967709	0.907722	16.6066	17.9388
Tmem87a	0.778925	0.770327	0.505408	14.0311	13.1347
Myh7b	-0.0518227	0.581419	0.214058	15.6418	16.4372
Ppig	-0.39225	0.492753	0.132688	14.349	16.8913
Ak4	-0.754244	0.748239	0.454874		16.0836
Map1a	0.0653822	0.775236	0.513394	18.1	18.3099
Nckap1	-0.224365	0.797234	0.543785	18.144	18.1508
Ap4e1	-0.0569197	0.774529	0.512694	14.5863	15.8665
Lnp	0.250081	0.523132	0.158506	16.4839	15.2812
Agrn	0.181634	0.507756	0.143174	14.2464	12.6505
	0.144703	0.888351	0.717643	14.8329	15.0733
Ccdc141	-0.107159	0.993124	0.978173	19.1708	19.1655
Ttn	0.0469947	0.797724	0.54659	16.1533	15.023
Gorasp2	0.535957	0.626742	0.265107	16.6478	15.767
Raly	-0.046291	0.898918	0.736977	17.6405	17.3327
Klhl41	-0.468424	0.335377	0.0453654	20.8706	21.2525
Tpd52l2	-0.387912	0.419985	0.0828408	18.6183	18.3261
Rabepk	0.451887	0.109944	0.0040648	15.5032	15.6169
Epb4.1l1;Epb41l1	-0.090409	0.964698	0.899564	15.4539	15.1415
Dab2ip	-0.268266	0.964698	0.899859	14.9109	18.7017
Rrbp1	0.0149336	0.799197	0.548774	18.9007	18.7217
Pdcl	0.300015	0.877356	0.694582	14.2691	14.7017
Ssrp1	0.332616	0.953327	0.874815	13.3417	16.0171
Rabgap1	-0.436338	0.75305	0.463794	15.4725	15.645
Ythdf1	-1.36461	0.528088	0.162048	15.8992	17.1289
Arhgef10l	0.160159	0.862746	0.660095	15.0352	15.1535
Ubtf	0.73315	0.0338637	0.000487302	15.748	16.1746
Btk	2.9302	0.465366	0.111789	12.7992	15.3875
Dpm1	-0.558529	0.619469	0.254269	15.8674	16.2737
Mocs3	-0.422647	0.615607	0.251264	17.0115	18.7554
Set	0.339127	0.95539	0.877977	17.6259	18.3456
Dync1i2	-0.0119333	0.923344	0.810005	19.1925	19.5849
Ppih	-1.87698	0.852534	0.63817	15.2451	16.5215
Arid1a	0.381188	0.75928	0.476042	14.5118	13.9091
Psip1	0.266553	0.391517	0.0689677	17.1758	16.8177
Snrpb2	-0.165224	0.768123	0.498575		12.934
Rab12	-0.244172	0.633152	0.277414	14.3945
Dennd5b	-0.807116	0.639041	0.282808
Arfip1	12.613
Pabpc4	0.514138	0.716787	0.410205	16.1528	18.0756
Tceal7	-0.350591	0.534196	0.166853	16.1761	16.4491
Tbc1d8b	-1.01257	0.227915	0.0182853	16.0813	16.8612
	-0.455286	0.607242	0.240607	13.1572
Hmgn2	0
H13;Hm13	-0.560537	0.425777	0.086871	16.1977	16.8445
Ppp1r11	-0.343474	0.299671	0.0326407	17.0223	17.3757
Exoc6b	0.325756	0.636174	0.27999	15.1042	15.3401
Dennd4c	-0.0825273	0.921698	0.804165	14.6116	14.956
Dpy19l1	-0.250664	0.925256	0.815873		14.4462
Aldoa	-1.19198	0.462672	0.109845	13.4379
Eml4	1.20315	0.500586	0.138307	11.739	14.481
Mrps23	-0.842228	0.792533	0.536193	15.5463	16.4549
Chn1	0.277808	0.363094	0.0557984	16.6324	16.6908
Vps25	0.0767282	0.888235	0.717035	17.1152	16.7712
Cpsf3l	0.016938	0.90958	0.767011	14.3619	14.6618
Eif4enif1	0.434251	0.858826	0.652937	14.0811	13.6569
Nlgn4l	-0.23875	0.949928	0.86728
Eno1	0
Ube2j2	0
Vamp2	0.156994	0.738417	0.438355	18.7132	18.3985
Aspa	-0.265197	0.860946	0.657449	12.7831	13.8773
Syngr2;Gm20708	2.48537	0.739316	0.439465	11.4518	16.5918
Ptprd;Ptprs	-0.620073	0.510739	0.146765	14.3946	15.2266
Ap4b1	0.184548	0.960008	0.886652	15.6054	15.5995
Rab34	0.110585	0.75333	0.464958	16.2221	14.8525
Dusp3	0.369304	0.643128	0.29501	17.983	18.9738
Arhgap23	0.03649	0.793667	0.537959
Sept8	-0.0384071	0.856861	0.648194	17.6352	18.1875
Kif3a	-0.143884	0.760511	0.484733	15.2361	15.0334
Cisd3	-0.269246	0.328854	0.0427053	17.2214	17.7052
Chd3;Chd5	-0.0291757	0.760511	0.478883	16.2514	16.6981
Gabarap	0.0060476	0.82616	0.590219	17.1221	16.7094
Myh13	-1.03704	0.536566	0.168798	21.4241	21.8263
Bcas3	0.0221639	0.885201	0.711396	14.5976	14.9098
Eno1	4.13938	0.561322	0.194422	11.0145
Plekhg5	-0.126514	0.841351	0.616345	15.768	17.3448
Tlk2	0.582158	0.756793	0.471802	11.1288
Lig3	0.378986	0.794574	0.539373	17.3659	18.8655
Prpsap1	-0.391018	0.486674	0.126874	16.0355	16.5025
Grb2	-1.13065	0.0905365	0.00264574	17.0295	17.2066
Mtmr3	0.08848	0.877356	0.69282	15.0023	15.6478
Aldh3a2	-0.559211	0.245761	0.0223041	16.6481	17.0217
Elac2	-0.260659	0.480434	0.124017	16.4192	15.5256
Atp2a3	-0.592064	0.754685	0.469671	18.8197	18.9656
Aifm1	-0.0183197	0.965012	0.903088	18.2477	18.3461
Mospd2	-2.84375	0.625504	0.26306	13.7777	16.0125
Nasp	-0.0735257	0.983493	0.9579	18.0013	18.1382
Eif2b3	0.313938	0.75333	0.466152	15.2456	17.2179
Hcfc1	-0.264219	0.186045	0.0123151	16.6778	16.6625
Naa10;Gm16286;Naa11	0.0861531	0.578542	0.210776	17.1874	17.249
Mid1	0.202251	0.618989	0.253789	16.6902	16.657
Pithd1	-1.01999	0.651291	0.311802		16.6789
Yipf6	-0.119827	0.977228	0.938503	14.2477	14.237
2610301B20Rik	-0.92362	0.332105	0.044435	13.1486	14.9557
Xpnpep2	-0.750213	0.914331	0.782353		12.2675
Stx17	-2.46031	0.101299	0.00338635	15.304	15.2983
Gemin8	-0.637834	0.648045	0.304869
Uprt	0.254554	0.407615	0.0779811	15.8976	16.1664
Clta	0.155233	0.456149	0.105643	18.5845	18.1215
Gba2	0
Hsdl2	-2.74205	0.145233	0.00662534	16.1391	15.9541
Tprgl;Tprg1l	-0.553084	0.555483	0.187175	14.0182	15.202
Rps6ka3	-0.0885098	0.794574	0.539698	16.1326	16.0166
Tomm5	0.0531988	0.888022	0.71645	16.1476	14.263
Zmym3	0.388048	0.57696	0.205908
Usp24	0.147056	0.695068	0.365885	15.8684	14.3823
Cobll1	-0.108359	0.913843	0.779144	15.3741	15.0907
Baiap2	-0.0218202	0.854473	0.641711	16.2861	16.643
Thoc2;BC005561	-0.470419	0.521438	0.157556	17.4057	17.6552
Dlgap4	-0.36347	0.391517	0.0690082	17.6559	18.1338
Hspg2	-0.182462	0.734899	0.431081	19.8572	19.7886
Zrsr2	-0.466969	0.656741	0.323645
Mylk	-0.360225	0.739203	0.439071	13.0726	13.8714
Mrpl2	-0.205529	0.997507	0.994636	16.052	14.1172
Pde4d	0.159825	0.910925	0.773175	16.4122	15.9591
Sox5	0
Zbtb8os	0.261122	0.940957	0.847841	14.3402
Zbed5;Chchd2	-0.638155	0.952528	0.872027	18.5533	13.1691
Abl2	0.0477478	0.977006	0.937778	14.9325	15.7599
Dip2c	0.702073	0.328854	0.0427746	17.0878	16.6018
Cad	-0.409225	0.737442	0.436719	16.2915	16.9748
Synpo2l	-0.299372	0.873973	0.68658	19.4536	19.8312
Mpdz	-0.246182	0.67881	0.346951	14.0103	14.4318
Myo18a	0.033992	0.720274	0.414122	18.2648	18.3506
Gcc2	0.0348032	0.998792	0.997366	17.7538	17.9596
Ugt1a6a;Ugt1a10;Ugt1a7c;Ugt1a5;Ugt1a8;Ugt1a6b;Ugt1a9;Ugt1a6;Ugt1a2;Ugt1a1	14.1017
Apc	-0.210934	0.570683	0.199873	18.6656	18.4692
Otud7b	-0.417339	0.504075	0.140879	15.7925	15.8581
Cfap58	0.566596	0.754081	0.468096	14.9666
Trappc11	-0.216926	0.590661	0.222691	15.3523	15.5279
Ppp2r3a	-0.0190116	0.98154	0.952639	15.6883	15.958
Lrch3	-0.0498041	0.91147	0.774457	14.8351	15.2383
Ppfia1	0.343906	0.704867	0.387783	15.9207	16.0806
Plxnb2	0.103265	0.611772	0.248393	16.1188	16.5759
Dock5	-14.8595				14.8595
Rbm25	-0.805625	0.742877	0.446663	15.5912	17.267
Deptor	-1.00268	0.121306	0.00480711	15.8536	16.8378
Flna	-0.0906038	0.651266	0.308354	20.3469	20.4788
Pigt	-0.93314	0.363094	0.0556226	16.1049	16.7486
Ncoa5	-0.812921	0.648514	0.305591	12.4675
Glrx2	-1.04972	0.537717	0.170755	14.0621
Jmjd7;Gm28042	-0.22584	0.769221	0.500914	16.569	16.1918
Abi1	0.0871725	0.703134	0.38438	17.213	17.317
Xpnpep3	-0.156958	0.934495	0.832708	16.0131	16.4307
Nap1l4	0.0880299	0.766703	0.495633	19.2474	19.3342
Tpm1	-2.31079	0.489228	0.129862	15.3742	18.5375
Sept5	0.122722	0.703134	0.383819	17.45	17.3786
Sntb2	0.466308	0.834137	0.606443	15.3887	14.304
Erbb2ip	-0.176488	0.849533	0.634258	16.2051	16.4992
Wapal	1.42412	0.913843	0.780892	12.3041	15.2235
Amotl2	0.432661	0.793667	0.538296	13.6624	14.5915
Amn1	-0.0698644	0.910694	0.770861	13.6851	14.4269
Tjp1	-0.0119311	0.996375	0.992795	17.7456	18.0591
Hacd1	0.227767	0.742877	0.447002	15.6485	14.9965
Pdzd8	-0.319396	0.537689	0.169551	17.7928	16.7982
Osbpl8	0.44545	0.494315	0.134589	15.3059	15.4329
Dnaaf5	0.0138152	0.994525	0.982382	14.9666	13.7509
Tmf1	0.134221	0.761169	0.486217	16.5482	15.1698
Kdm3b	0.0341287	0.996375	0.99139	16.4442	15.1609
	-0.18777	0.832974	0.602094	15.2127	16.3482
Hist1h2ah;Hist1h2af;Hist3h2a;Hist1h2ak	1.30848	0.480869	0.124555	13.6947	10.3467
Epb4.1l3;Epb41l3	0.333533	0.600382	0.231219	17.2076	17.2362
Gprc5b	-0.356603	0.734899	0.432414	15.1449	15.399
Scamp1	-0.118322	0.742877	0.44722	16.5827	16.084
Hnrnpdl	-0.570444	0.262792	0.0254822	17.4087	18.3059
Mex3d	0.240855	0.576995	0.207958
Mbd3	-0.354157	0.532755	0.165712	16.2027	16.6512
Spns1	-0.279757	0.760511	0.481481	15.622	15.9786
Sec11a	-0.340517	0.396527	0.0711941	16.4435	16.7656
Osbpl3	-0.0242632	0.871722	0.680858	16.8374	16.5602
Nmral1	0.431477	0.977006	0.937113		15.3613
Ncln	0.0667916	0.6288	0.269542	17.293	17.8756
Igfbp2	-1.12616	0.651806	0.313709
Lemd3	0.113766	0.881901	0.703533	16.8352	16.7855
Anapc7	-0.0496336	0.592983	0.224223	14.3639	16.5109
Mgst1	1.2845	0.731209	0.425095		13.0993
Cit	-0.0767519	0.640664	0.285053
Scrib	0
Inpp4a	0
Uxs1	-2.9642			16.0235
Ndufv1	0.0838163	0.949777	0.866737	19.9866	20.3912
Tnni1	0.0410624	0.780713	0.518862	19.196	19.1429
Carm1	0.458743	0.91006	0.76878	16.5672	16.3371
Exoc3l2	0.0267338	0.79175	0.535328
6430548M08Rik;Kiaa0513	-0.221064	0.594476	0.225545	15.0914	14.1955
Haghl	-0.279681	0.802598	0.556861	13.1185
S100a1	-0.251759	0.642211	0.292552
Pogz	0.39895	0.473804	0.119998	15.3133	15.3407
Rps2	1.73499
Bloc1s1	0.158334	0.972956	0.919968
Mesdc2	-0.433403	0.921707	0.80439		15.0224
Smtn	-0.723237	0.429459	0.0901323	14.6046	14.6952
Golim4	-0.442272	0.233088	0.0195513	16.5106	17.6161
Ccdc9	0.245841	0.784017	0.525084	15.6617	15.6664
Ywhaz	0
Tsc22d1	0.920213	0.588684	0.220155	15.8463	15.4892
Rabgef1	0.17977	0.864238	0.662469	14.8926	14.4721
Fkbp14	-14.9033
Rps6kb2	-0.145256	0.937546	0.840824	15.391	15.3741
Col6a3	-14.7364			15.86	15.5222
Otub1	-0.261509	0.638355	0.281706	20.5273	20.5659
Tm9sf1	-1.34224	0.830486	0.596619
Mpv17	0.0481494	0.974621	0.922935	13.685	16.8208
Fntb	-0.353503	0.976096	0.934218	15.448	16.1697
1110059G10Rik	-12.1977
Hnrnph3	0.125576	0.610446	0.244588	16.8867	16.9261
Pus1	0.400498	0.977293	0.941155	13.5981
Ylpm1	0.167703	0.554548	0.185627	15.1098	16.0466
Mpc1	-0.0935061	0.841351	0.615578	15.0599
Spsb2	-1.75604	0.221549	0.0173449	16.6636	16.6083
Htra2	-1.88583	0.489228	0.128872	17.2772	17.1327
Spg7	0.196998	0.972031	0.916296	14.8206	15.7549
Prkrip1	0.565378	0.228964	0.018911	16.0076
Arpc2	-0.0934442	0.782933	0.523291	17.7317	18.6872
Tatdn3	-0.832769	0.449388	0.10206		15.7852
Safb	-0.19056	0.877356	0.693709	16.8988	17.3766
Pmvk	-1.21611	0.12244	0.00497685	18.3844	18.6066
Pml	0.0367647	0.947497	0.861285	14.9516	16.4318
Plgrkt	-0.154776	0.908621	0.763788	15.5876	17.0112
Klc2	0.067567	0.881901	0.703646	17.4644	16.6307
Drap1	0.239695	0.923344	0.810219	14.3477	15.1532
Pik3ca	-0.0220907	0.854473	0.642213	13.2154	15.3228
Cutc	-0.150943	0.760511	0.484444	15.5977	15.5196
Polr2i	-0.022342	0.74725	0.45328	14.893	15.0437
Abhd11	0.50425	0.881512	0.702165	17.5255	13.3993
Mapre2	0.017849	0.922502	0.805988	13.8555
Atp1a2	0.734846	0.236523	0.0202121	16.9679	17.1803
Dfna5	0.71878	0.610446	0.245591	14.1891	14.8968
P2rx4	-1.15072	0.754081	0.468441	17.0969	15.8938
Cdh2	0.0487929	0.648045	0.300918	18.5031	17.7448
Glyr1	0.353343	0.759332	0.476362	15.8577	16.9036
Obsl1	-0.323324	0.167223	0.00973645	18.0087	17.8274
Nfix	0.188321	0.790565	0.533962	16.463	17.0155
Terf2	0.174532	0.848486	0.632279	14.1892	14.5944
Gar1	0.94522	0.555483	0.187553	18.1523	18.1808
Hacl1	-0.43066	0.402102	0.0745615	15.3274	15.659
Myo5a	0.13036	0.537717	0.169833	15.5015	15.1454
Sf1	0.009683	0.964373	0.898404	16.7267	16.5481
Aamdc	-0.25165	0.419985	0.0835878	17.4299	17.2066
Mthfd2l	-0.109152	0.977776	0.944873	14.412	16.59
Ccdc6	-0.169767	0.825347	0.587993	15.9099	15.3042
Tarbp2	-1.85464	0.0320406	0.000432694		16.647
Ccdc8	-1.11119	0.43796	0.0956295	14.8829	15.3326
Srgap1	0
Tmed7	-0.184001	0.399453	0.0732079	17.0131	17.5001
Psmg4	-0.353593	0.899393	0.737713	16.5056	17.2414
Acsl1	0.153781	0.915499	0.790565	17.0954	17.3419
Sorbs2	0.227363	0.622141	0.25831	17.1929	15.5639
Cops6	-0.335478	0.578542	0.21028	17.7226	18.042
Cav1	-0.173744	0.68134	0.34874	17.4405	16.8656
Glmn	0.329501	0.821673	0.583193	16.3483	15.9083
Dync1i1	-0.130345	0.930673	0.826418	16.2577	15.9383
Ddx23	-0.705756	0.143786	0.00639829	16.9544	17.0731
Snrpa	-0.192858	0.776363	0.51494	14.4008	15.0408
Phldb1	0.185945	0.865037	0.665129	16.1711	17.0556
Elovl5	-1.81956	0.535354	0.167706	16.304	16.7267
Tmem106b	0.386274	0.715418	0.40752	16.5169	17.5962
Mrps17	-0.284957	0.799197	0.550603		14.1411
Sdhc	-0.366033	0.55914	0.192739	17.0253	16.8172
3425401B19Rik	0.72472	0.361304	0.0544715		13.959
Mmab	-0.353781	0.711583	0.401438	13.8583	15.9673
Gltp	-0.018271	0.982093	0.953828	15.9933	17.367
Git2	0.354281	0.655956	0.32273	14.5203	13.823
Synj1	0.186097	0.915499	0.791984	13.6996
Pbrm1	0.120149	0.914112	0.781692	14.4135	14.4494
Timm17a	-14.7285				14.7285
Tab2	-0.17147	0.828148	0.593144		15.8203
Acad12;Acad10	0.0559524	0.934915	0.833703	19.8814	20.5302
Reps1	0.322263	0.52643	0.160664	15.4213	14.4319
Tmx2	0.0937548	0.983493	0.958433	17.2151	15.9287
Mrps14	0.444921	0.866972	0.672705	15.2832	14.2225
Ctu2	0.560243	0.625876	0.263619	14.6353
Tnip1	-0.837113	0.24995	0.0230196	16.8425	16.59
Clip1	0.265325	0.321081	0.0376395	17.5733	17.9176
Wdr12	-2.82251				15.9258
Ppp1r2	0.0889267	0.671959	0.339178	17.3906	17.3027
Paip1	0.151753	0.894028	0.727893	14.0264
Trip4	0.0694193	0.763691	0.490506		16.6355
Smtn	-1.38952	0.18863	0.0128722	15.9024	15.7045
Pcyt1a	-0.550817	0.516463	0.153327	16.326	16.6953
Akr1b10	-0.252351	0.763691	0.491182	13.9156	14.6948
Stmn4	0
Uqcc2	-1.01457	0.15519	0.00831435	16.7764	17.1383
Dctn6	-0.322631	0.707961	0.39268	16.1806	15.2832
Rbm24	-0.731409	0.533309	0.166239	15.9508	17.573
Get4	-0.246163	0.651266	0.309319	19.7752	19.686
Eml1	-1.01968	0.175342	0.0110375	15.8127	16.1699
Far1	-1.52943	0.419985	0.0830014	15.9597	16.4574
Akt1s1	0.890779	0.0419921	0.000753014	15.1554	14.6254
Zranb2	-0.0911247	0.734899	0.430612	15.6154	14.2447
Plrg1	-0.221238	0.913843	0.780757	16.7169	17.6325
Dnase2;Dnase2a	-1.97558	0.325098	0.0400753	14.978	15.0706
Ndufb5	-0.21016	0.463232	0.110552	18.4911	18.862
Sgce	0.104547	0.953327	0.873732	14.1033	15.092
Zc3hav1	0.558298	0.175501	0.0111121	15.7918	16.3117
Dnajc19	0.375136	0.691309	0.360729	15.968	13.7556
Pikfyve	-0.142734	0.964373	0.898615	15.81	13.6391
Dpf2	1.4316	0.648045	0.300548	12.489
Pex5	-0.68966	0.983951	0.96032	16.9166	16.0765
Vps29	-1.15486	0.629173	0.27068	17.8574	18.0187
Homer1	-0.866479	0.667928	0.334588		11.7876
Mapre3	-0.624546	0.784679	0.526544	15.0934
Cryzl1	0.559022	0.610446	0.244803	15.357	14.7993
Cald1	0.747171	0.652425	0.316518
Cnep1r1	-0.0395482	0.998792	0.997465	14.9273	14.9203
Tmem214	-1.0675	0.600382	0.231741	15.9441	16.8568
Pex3	-0.552448	0.459806	0.107111	15.929	15.938
Smg9	-2.594
Eif4e2	-0.00204866	0.652425	0.315679	13.6356	15.3044
Ttc33	0.278902	0.652425	0.314167	16.1923	16.1658
Akt1	0.0221811	0.996375	0.988538	16.0369	15.5301
Sumo3;Sumo2	0.506733	0.848392	0.626344	16.0443	16.6562
Mrpl40	-0.212166	0.707961	0.39309	16.9328	17.0076
Ptges3	-0.328332	0.717848	0.411289	16.699	16.946
Gsk3a	0.51718	0.784017	0.524849	16.4003	15.79
Nop16	0.592785	0.325098	0.0405203
Gls	-0.197196	0.538557	0.172587	17.9735	18.481
Gls	-0.267938	0.611213	0.247652	16.8803	17.1872
Polr1c	-0.201115	0.786427	0.528753	14.5813	16.9738
Rnf25	0.420232	0.769847	0.502809	16.0494	15.3053
Hdac10	-0.326496	0.708094	0.397078	14.5613	15.3714
Slmap	0.32955	0.57696	0.206579	16.2228	14.1146
Dnajc13	-0.508201	0.606127	0.239525	17.4594	17.9048
Cuta	-0.381988	0.604475	0.23611	17.6542	16.4121
Tmem41b	-0.28228	0.640664	0.28735	16.536	16.6119
Tor1b	-13.7064			11.7797	15.6331
Grhpr	0.0870805	0.82616	0.590042	18.0415	18.4919
Pdrg1	-14.3831				15.7349
Pex11b	-0.467846	0.40412	0.0752413	15.4678	15.7767
Sypl;Sypl1	-0.000383172	0.742877	0.448067	16.99	16.8852
Tmem126a	0.319125	0.782155	0.522001	16.4279
Exosc9	0.0712912	0.875517	0.688779	14.4231
Tamm41	0.511466	0.974621	0.923053	15.5552	15.2438
Iffo1	0.112959	0.951905	0.870981	13.7665	14.1593
Renbp	-0.161826	0.801476	0.555412	16.2447	17.1845
Cox18	-0.442194	0.858591	0.652081	14.7777
Pttg1	0.0832774	0.881117	0.701656
Pbx1	-0.334905			12.0558
Mob4	0.100553	0.538557	0.172307	17.2443	17.1129
Gulp1	-1.70163	0.148798	0.00721424	15.3962	16.0795
Ctc1	-0.203113	0.957268	0.880551		17.0323
Gpd1	-12.8604			12.8604	14.5885
Ccm2	-0.0401231	0.928129	0.820255	12.2706
Echdc1	-1.01154	0.537689	0.169627	15.2435	16.7631
Fam173b	0.419117	0.734899	0.432357
Samhd1	0.380447	0.652425	0.31672		17.6026
Pdcd10	0.406569	0.55043	0.180892	17.7274	17.293
Ephb3	0.00331436	0.695068	0.36841	16.3353	16.5451
Tmem120b	0.733797	0.782923	0.523104	12.5245	15.3001
Pole4	0
Mff	-0.412797	0.588731	0.220399	16.6417	17.0144
Impdh1	-0.294482	0.576995	0.207923	17.4677	17.798
Wtap	0.549193	0.695068	0.365527	12.1611	16.7491
Filip1l	-1.05984	0.104409	0.00355966	16.2895	16.9029
Ccdc127	0.345967	0.642211	0.29236		15.3292
Nudcd2	-0.131894	0.887075	0.714258	16.9035	15.822
Foxj3	0.42447	0.629173	0.270861
Pcmt1	-0.276727	0.410847	0.0794476	18.2941	18.7976
1110002E22Rik	0.548397	0.0239869	0.00029207	16.3846	16.5696
Mroh1	-2.03457	0.18863	0.0129456	15.5097	14.8535
Ndrg4	-1.05591	0.506441	0.142391	15.9632	15.6587
Nrbf2	1.46972	0.602059	0.233904		13.5725
Ppp3cb	0.340555	0.560029	0.193537	15.7494	15.7925
Nae1	0.00269596	0.895126	0.730646	17.1818	17.8565
Piezo1	0.312568	0.684966	0.353304	14.6445	14.9281
Sik3	-0.065015	0.642211	0.291122	15.0471	13.7295
Zcchc6	-0.262317	0.959748	0.885595	13.5324	15.1997
Iqsec1	-0.135204	0.711347	0.399965	15.4395	15.3364
Kifc5b;Kifc1	0.0226384	0.875861	0.69058
Tpd52	0.397853	0.734816	0.4299
Arap1	-0.828869	0.732917	0.427375	16.1088	17.0592
Msto1	-1.37342	0.64281	0.294292	15.8615	14.7566
Rbm26	0.51945	0.242125	0.0209052	16.0488	15.6755
Arhgef1	-0.48413	0.578542	0.210756	18.2528	18.9039
Crls1	0.488352	0.468775	0.113371	14.6988
Pygm	-0.127798	0.515162	0.151344	19.125	19.741
Ankhd1	0.00915121	0.894759	0.729555	14.9846	14.7214
Myo18a	0.71201	0.493761	0.133694	15.9757	17.1123
Nr3c1	0.375881	0.427073	0.0878351		15.7332
Xpo7	-0.0410627	0.831206	0.599422		15.7504
Mrps12	-0.456709	0.341585	0.0484139	15.3171	14.9897
Eci2	3.36804	0.407615	0.0782054	13.6533
Cul5	-0.0964662	0.86653	0.671023	16.5425	17.3681
Lrrc47	-0.0491569	0.817484	0.576792	16.5712	17.3435
Diap1;Diaph1	-0.170276	0.607242	0.240685	17.1166	17.6648
Atpif1	0.0687159	0.913843	0.780204	19.0211	18.9611
Myo18b	0.0297291	0.937901	0.841822	15.1203	13.9357
Cacul1	-0.449956	0.860038	0.654977
Adamts4	-0.0829959	0.69654	0.371536	15.6761	16.3069
Gcn1l1	0.17725	0.992556	0.975636	19.2493	19.449
Eif4g1	0.168021	0.769847	0.502948	19.817	20.3328
Inpp4b	0	0.831206	0.599332	14.1292	13.8413
Musk	-1.22024	0.341585	0.0487006	16.2266	14.5069
Macf1	-0.120227	0.593299	0.224605	19.7107	19.8454
Golgb1	0.237667	0.707961	0.394883	19.3086	19.1935
Mdm1	0
Chtop	-0.134693	0.974944	0.926011	17.5637	17.9161
Csnk1a1	-0.198841	0.468899	0.114396	16.6947	18.0823
Dpysl3	-0.00786709	0.920908	0.802341	20.0704	19.9773
Mcc	-0.744991	0.640664	0.285547	14.6509	15.4695
Ephx1	-0.522466	0.468775	0.11401	18.1676	18.5511
Rsf1	0.42203	0.420358	0.0839414
Farsa	0.139701	0.831206	0.5994	18.0832	18.4894
Map4k5	-0.145409	0.902925	0.749463	14.9623	15.1688
Ppp4r1	0.132065	0.797234	0.543636	15.7876	15.1922
Slc4a1ap	0.163913	0.782109	0.521521	16.0418	15.6453
Col12a1	-3.13542	0.17228	0.0106769	17.6659	17.5338
Bola3	0.0975146	0.954937	0.877138		16.5741
Smad2	-0.109457	0.884072	0.70651	13.8173	17.3853
Timm22	0.0620423	0.690124	0.359653	14.6854
Slc29a1	0.113947	0.855534	0.645486	14.7085
Usp7	-0.0440037	0.965012	0.903427	15.9749	16.1509
Ncor2	-0.133863	0.622141	0.258525	15.3237	16.2651
Rnpep	-0.451801	0.770289	0.503919	16.3943	16.0068
Lmo7	-0.41544	0.100668	0.00320924	17.4203	17.7148
Rasa1	-0.108305	0.740954	0.443349	16.4125	17.4911
Vcan	-0.44262	0.361755	0.0548115	18.0629	18.2225
Acot7	0.0130329	0.757667	0.473713	13.3119
Usp14	0.141288	0.577255	0.208401	17.3804	17.0099
Parp4	-0.092578	0.902115	0.748134	13.513	13.87
Zfp346;Znf346	0.289338	0.922502	0.806906	14.998	14.0939
Nbeal1	-0.43995	0.648045	0.300728	13.476	13.0426
Arhgap5	-0.153194	0.975888	0.933759		14.5647
Atl3	-0.0976243	0.911349	0.774153	17.5218	17.2213
Psap	-0.139586	0.578542	0.21037	18.8338	19.7256
Rbms1	-0.00700341	0.848486	0.629305	12.5064	13.5001
Sms	-0.0691838	0.873973	0.684881	17.541	17.2594
Tead1;Tead3;Tead2;Tead4	0.0571329	0.848392	0.627268	13.3378	15.4929
Man2c1	-0.418116	0.734816	0.429957	14.0989	14.3975
Exoc5	-0.419037	0.709794	0.398346	18.4563	19.0358
Blvrb	-0.578749	0.299671	0.0325851	16.6707	16.975
Cp	0.0279548	0.815857	0.574278	16.1252	15.4183
Anp32e	-0.0938902	0.821673	0.582919	15.2661	17.0746
Katna1	0.141226	0.823839	0.585642	17.4494	15.5723
Cd200	-0.0597026	0.674906	0.343654
Casc4	1.41928	0.330975	0.0435975		13.813
Ascc3	-0.794421	0.267675	0.0270816	17.5069	18.0804
Nfxl1	-0.532557	0.695068	0.367389
Denr	0.260767	0.449388	0.102481	17.0822	16.741
Itsn1	0.204132	0.498419	0.137156	16.3637	16.1237
Sumf1	-0.160385	0.537717	0.170294	17.3488	16.0894
Nip7	0.219505	0.543379	0.176053	16.5385	16.5397
Tex264	1.00364	0.651291	0.312249	13.9849
Grsf1	-0.631816	0.183823	0.0120867	13.947	15.0323
Pde4dip	-0.0357804	0.762854	0.488754	16.5344	17.0308
Tgfb1i1	-0.091961	0.651266	0.308221	16.0463	15.6413
Ltbp2	-1.17616	0.317695	0.0364064	15.7803	16.3835
Fto	-0.115812	0.614836	0.250317	15.6295	15.6742
Sept7	0.00514326	0.960054	0.88694	19.5047	19.5084
Add1	0.977826	0.23517	0.019934	14.8561	15.3336
Irf2bp2	0.636361	0.462672	0.109774		14.8967
Sec23a	-0.105556	0.746372	0.452582	19.7138	20.1138
Cse1l	-0.048674	0.947016	0.85896	18.2828	17.9571
Ctif	-0.366758	0.812383	0.568104	14.9566	15.1572
Dhodh	0.860745	0.128365	0.00527804	14.195	14.6596
Apob	0.564801	0.833234	0.603697	14.8595	17.1954
Myh15	0.174537	0.988491	0.96989		14.8132
Acox3	-0.61413	0.26577	0.0268162	16.7301	17.5597
Ccdc43	-0.274303	0.598378	0.228369	17.0011	16.1256
Loh12cr1	0.702081	0.365862	0.0579584		15.4208
Actn4	-14.3713			14.3713
Smc4	-0.400138	0.711583	0.400705	14.9582	16.9149
Ikbkg	0.239897	0.404146	0.0760104	16.4645	15.6945
Gm10094;Sap18	-0.408088	0.633152	0.275794	18.4366	18.4209
Sptb	-0.345105	0.5855	0.217192
Rcbtb2	-1.12079	0.43796	0.0965327	12.4847	13.9696
Atp11a	0.203806	0.812383	0.567863	16.4677	16.5873
Nup153	0.979022	0.378067	0.0619551	14.5659	14.691
Dctn1	-0.193663	0.390718	0.0667981	18.3297	18.5033
Rab11b;Rab11a	0.146047	0.917394	0.796144	18.4023	18.3709
Alcam	0.0613494	0.934692	0.833297	15.948	15.5327
Mvp	0.335987	0.972122	0.917888
Svil	-0.0604366	0.651291	0.311792	16.1807	16.3394
Pigk	-1.55795	0.51848	0.154734	15.3915	16.3142
Smek1	-0.281209	0.619469	0.255275	13.7966	15.9435
Arpp21	-0.108571	0.651291	0.309896	15.4911	15.438
Ablim2	1.12132	0.760511	0.480753	16.6399	15.7284
Bcat1	2.3629	0.0549001	0.00133695		14.0587
Vegfa	2.77162	0.00737084	5.87448e-05	13.39
Cul3	0.157033	0.817484	0.576864	17.6773	17.8467
Diap2;Diaph2	-0.0543191	0.900843	0.740603	14.752	15.4624
Trip11	-0.0183436	0.9938	0.980211	16.2762	16.5279
Casp12	0
Myo1b	-0.317849	0.902925	0.75026	11.5341	16.6822
Hk2	0.349825	0.199943	0.0144745	17.2841	16.9544
Ranbp9	0.194816	0.624706	0.261253	13.0586	16.2609
Igfbp7	-2.19204	0.0452671	0.000972084	16.1318	15.023
Ythdc1	0.0946294	0.872543	0.682078	16.4086	16.1924
Ahnak	0.376706	0.0752235	0.00206502	21.1848	21.2302
Myo1e	-0.547705	0.516079	0.152671	16.0179	16.5287
Cacna2d2	0.627705	0.959676	0.884101	16.005	14.3975
Tnnt1	-0.211296	0.527698	0.161335	18.4086	17.8605
Mapk8ip3	0.424953	0.918976	0.799021	13.9896	15.8564
Srsf11	0.134005	0.933835	0.831086	15.6384
Fam3c	-0.300738	0.906266	0.759803	15.7049
Bod1l;Bod1	0.567764	0.246126	0.0223949
Utrn	0.0842842	0.842651	0.619008	18.4224	18.8049
Pfdn4	0.0661727	0.610446	0.24564	16.7374	16.5603
Pam	-0.567303	0.264911	0.026626		16.1506
Plod2	-0.913716	0.163074	0.00921187	18.431	18.838
Mta3	0
Cacna1s	-0.132579	0.644684	0.296723	17.2337	17.1198
Hint3	-0.1434	0.551696	0.183526	15.7745	16.4743
Numa1	0.151943	0.768123	0.498407	19.0102	19.1784
Tars2	0.139171	0.673884	0.342387	15.1649	16.8187
Acsl6	-12.3773			15.3198
Immt	-0.033966	0.819214	0.579453	18.0273	17.5062
Arpp19	0.310862	0.462672	0.109531	17.3674	17.0224
Atp2b4	-0.139073	0.615211	0.250742	17.1274	17.0198
Mllt4	-0.164055	0.975537	0.92872	16.3039	16.2087
Scamp3	0.0422053	0.713426	0.404868	17.3605	17.0575
Dnajc21	-0.904032	0.687378	0.357613
Clasp2	-0.206602	0.707961	0.391657	13.7422	15.1586
Rap1gds1	-0.200404	0.740954	0.443555	17.2604	17.6107
Ifrd1	0.570127	0.555483	0.187692	14.2539	13.867
Ctnnd1	-10.5093				10.5093
Kif1c	-0.339477	0.703134	0.38449	19.174	19.4033
Ablim1	-0.283771	0.965012	0.902744	17.0312	17.0669
Atp6v0c	-0.103031	0.873973	0.686256	14.2098	14.7907
Eif4g1	-0.272953	0.881028	0.700046
Dlg1	-0.0720953	0.975768	0.931995	16.5586	17.2648
Dnajc2	0.0963132	0.9938	0.980379	16.0104	17.529
Ppip5k2	-0.947822	0.711583	0.401535	13.0627	14.1388
Akap6	-0.153236	0.977293	0.940115	16.4522	16.2262
R3hdm1	0.678252	0.631412	0.273421	14.1829	13.1878
Usp17lb	14.1494
Cald1	-0.0169134	0.846545	0.623523	20.3972	20.815
Lmod3	-0.331961	0.492753	0.132141	17.6887	18.2395
Ccdc93	0.0461402	0.915121	0.787081	16.4713	16.6107
Btaf1	0.989557	0.429459	0.0901186	13.447	13.3899
Tanc1	-0.385931	0.515873	0.152466	16.4055	16.2903
Phf6	0.838757	0.468775	0.114054		13.6975
Arhgap17	-0.508734	0.760511	0.481457	15.8659	15.5688
Gsk3b	-0.148704	0.974944	0.926063	17.5666	17.0243
Chd4	-0.185743	0.648045	0.303993	17.8165	18.0839
Fmr1	0.271963	0.763691	0.49048	16.5533	16.6075
Sec16a	0.026729	0.915121	0.787892	16.5349	17.7263
Trim54	-0.0624327	0.962086	0.893076	18.1257	18.6862
Ncam1	0.331636	0.449388	0.102672	16.523	14.748
Mars	-0.0227766	0.833234	0.602974	18.7671	18.8882
Papd5	-0.326699	0.905875	0.759275	14.599	14.4331
Prpf39	0.728438	0.589759	0.221829	14.2921	15.1892
Ablim1	-0.13583	0.758764	0.475383	19.2519	19.3197
Eml2	0.108854	0.723481	0.417191	18.1802	18.3236
Ngef	-12.9755	0	0		13.5336
Habp4	0.235207	0.476059	0.12193	15.0014	14.883
Trim2	0.524396	0.760511	0.478335	12.9592
Nol8	0.137794	0.903874	0.752335	17.5647
Cux1	0.160677	0.761169	0.486902	15.5501	15.7521
Glcci1	-0.5348	0.707961	0.39383	14.8746	15.5482
Enah	-0.0148979	0.951578	0.870261	16.7532	17.1961
Ipo9	-0.558714	0.443433	0.0989552	18.0645	17.6973
Cog3	0.0168448	0.902115	0.747844	14.9664	15.972
Inf2	-0.392896	0.390718	0.0667063	17.1343	17.7079
Adck4	-0.370067	0.476059	0.121979	15.8568	15.9752
Kansl1l	-1.19121				19.088
Slc12a2	0.704214	0.529371	0.162943	16.401	15.5125
Atxn2	0.535609	0.336251	0.0455799	18.0633	17.5529
2310035C23Rik;Kiaa1468	-0.0365235	0.998387	0.996236	15.7298	15.5319
Naa30	-0.312073	0.847301	0.624643	16.916	16.9775
Asap1	-0.0722025	0.959676	0.88491	16.0678	15.9107
9030617O03Rik	-0.103797	0.661793	0.328969	16.8605	17.4057
Mark2	-0.287862	0.974944	0.923755	14.0467	13.9836
Iqca;Iqca1	0.0131625	0.734899	0.431441	13.4662
Eef1d	0.0167885	0.695068	0.367867	20.6236	20.3396
Pdgfrb	0.105419	0.741827	0.444406	16.2313	16.0679
Srgap3	0.101572	0.758561	0.474584	12.7384
Nop2	0.387833	0.250356	0.0232232	15.3693	15.6269
D2hgdh	-1.20112	0.237954	0.020387	16.3912	17.2933
Lamb1	-0.418179	0.43796	0.0959623	17.3941	17.5852
Kxd1;Uba52;Gm8797;Ubc;Ubb	2.44852	0.547249	0.178701	10.3929
Igf1r	-0.790616	0.797724	0.545317		15.6643
Syne2	0.433155	0.308313	0.033855	18.3273	17.9863
Ehbp1l1	-0.219792	0.627785	0.268047	18.4948	19.2601
Pcx;Pc	-0.0869933	0.91006	0.769108	18.6743	18.3629
Pds5a	0.243951	0.841351	0.615299	15.5365	15.2781
Dnah12	-4.20651	0.159336	0.00895981	15.3021	16.5031
Col18a1	0.436635	0.588684	0.220252	14.5988
Ndufs4	-0.515592	0.651703	0.31265	13.7422	16.6482
Ddhd1	-0.569073	0.678727	0.346651	14.082	15.163
Obscn	-0.241884	0.529577	0.163785	18.7468	18.8693
Raph1	0.0669581	0.916342	0.794397	14.9504	14.5602
Pdpk1	-0.536574	0.557462	0.190428	16.6997	17.0663
Lrrc48	-0.220337	0.795791	0.541962	16.3639	16.1598
Ubr3	-0.0246132	0.902925	0.750483	15.6829	15.9647
Arl8a	-2.08469	0.319344	0.0370495	17.8137	18.0955
Amot	-0.618348	0.489228	0.129166	15.5953	15.9156
Acin1	-0.333626	0.630013	0.271978	16.1538	16.9582
Lancl2	-0.674526	0.363094	0.0563902	15.8189	15.7688
Ergic3	-0.833821	0.245761	0.0217988	15.5169	16.1466
Rnaseh2a	13.7657	0	0
Phax	0.462698	0.422061	0.0845617	14.9443	14.33
Cobl	-0.789107	0.923255	0.808998
Atraid	-0.176716	0.770327	0.505567	14.3368
Mtss1l	-0.0597088	0.860345	0.655972	16.0933	16.3578
Ahsa2	-0.20914	0.848486	0.628326	16.5322	16.345
Gtpbp8	-0.55788	0.610446	0.245312	15.611	13.9334
Mycbp2	0.370886	0.67345	0.341082	16.4233	14.9408
Ube2j1	0.218956	0.934692	0.833252	14.3833
Itfg3	-0.75367	0.149665	0.00745949	16.3426	16.5664
Clcn7	0.482056	0.467033	0.1127	15.2704	15.3714
Crlf1	1.52582	0.429968	0.0904293	13.8873	12.6869
Samhd1	-0.194183	0.6288	0.269784	16.9946	17.8792
Smarcb1	0
Amdhd2	-1.18823	0.325098	0.0404948	16.9127	17.1219
Tmx1	0.340235	0.703134	0.382132	15.3472	15.3603
Serpinb9d;Serpinb9f;Serpinb9e;Gm11397	0
Tmed2	-1.42534	0.328854	0.0429503	16.516	18.4765
Rpa2	0
Lgals3bp	14.9491
Eps15	-15.1868			14.1883	16.1854
Nf2	-0.293941	0.604475	0.236904	13.9263	14.2278
Cc2d1b	0.178445	0.905694	0.75587	15.0298	14.9923
Cnot3	-0.468888	0.971133	0.913729	14.3587	13.8094
Pum2	0.683062	0.551285	0.18246	16.3549	16.3556
Gm28036;Rbm12	0.569195	0.27512	0.0287484		14.535
Fam179a	0.348859	0.642211	0.29066	17.7247	17.1143
Gm10260;Rps18	0.385452	0.900268	0.73877	19.0371	18.6617
R3hdm2	0.810002	0.91006	0.769203	18.8021	17.4358
Fam206a	0.536864	0.690877	0.360235	15.2159	15.1109
Cobl	0.545393	0.607242	0.240472	15.5625	15.3024
Myo18a	-0.0166196	0.848486	0.62969	18.4742	18.9289
Gbe1	0.0648277	0.961679	0.891422	16.1593	16.466
2700049A03Rik	0
Hnrnpd	-0.798078	0.824399	0.586223	14.6721	16.7539
Macf1	-0.638806	0.648045	0.304122	17.7198	18.5507
Rps12	0.0615421	0.9938	0.980311	20.6205	20.6507
Obsl1	-0.123253	0.776363	0.514915	14.2312
Psmd4	-0.355366	0.600382	0.229798	17.7769	18.0893
Wdr83os	-0.553684	0.686882	0.356747
Pank4	-0.422288	0.692618	0.361854	13.8437	15.8204
Ttc19	-15.0963	0	0	14.604	15.5886
Gm28048;Commd1	0.0873738	0.929719	0.825159	11.9929
Pcdh1	0.399434	0.374518	0.0610631	15.6183	14.5518
Ak2	0.0240965	0.980348	0.949526
Arhgef10	-0.0676018	0.831206	0.598828	14.7225	15.171
Ciapin1	0.00554981	0.947016	0.857428	17.5073	18.4058
Tspan15	-2.83459	0.686095	0.355247	15.5333
Ppp5c	0.0686519	0.983951	0.960642	17.6825	17.5255
Rb1cc1	-1.17928	0.0257709	0.000325203	17.0892	17.3903
Dbn1	-0.177681	0.734907	0.432788
Ripk1	-3.94381	0.147237	0.00684522	15.526	15.575
Wdr77	-0.32443	0.43242	0.0917109	17.4889	17.4908
Ttc37	-0.0871082	0.760511	0.484973	16.0913	16.7662
Erc1	-0.116493	0.751606	0.460531	16.9572	17.5585
Agl	-0.582421	0.0401946	0.000711881	17.7317	17.8806
Zc3h7b	-0.553711	0.529603	0.163911	15.4342	16.0614
Lmod1	-0.514404	0.707961	0.395509	17.1218	18.173
Farp1	-0.377288	0.817484	0.577638	17.9753	18.3526
Fbxw9	0.0167837	0.961838	0.892633	15.4988	14.3576
Fryl	-0.251484	0.643972	0.295825	14.9924	15.445
Tacc1	-0.417643	0.905694	0.756092	14.4971	15.9762
Myo10	-0.216013	0.402102	0.0747545	17.0822	17.886
Srp72	-0.574591	0.486977	0.127563	16.3636	17.6747
N4bp2	1.17113	0.611213	0.247499	11.5272	11.6838
Lamc1	0.000169822	0.902115	0.74764	18.3057	18.0006
Chrng	-0.183295	0.697816	0.372994	20.0281	20.6682
Kctd10	0
Ahcyl2	-0.646229	0.363094	0.057193	17.2086	16.4117
Tmem209	-0.323296
Dmxl1	-0.604945	0.279579	0.0295238	13.5245	13.8104
Synj2	-0.0494036	0.713341	0.404443	15.4739	15.3631
Akt2	-0.457089	0.472	0.11763	16.9844	17.2427
Slc30a9	-2.63324	0.626742	0.266502	15.2345	16.693
Copa	-0.247784	0.604475	0.23653	19.3772	19.6686
Glg1	-0.117811	0.652425	0.315802	17.7439	18.0982
Ddx46	0.202163	0.728857	0.422437	17.4534	17.615
Prrc2b	-0.0242637	0.961817	0.891966	16.3379	16.3219
Zpr1	-0.383785	0.894028	0.727376	16.7729
Mta1	0.33271	0.640664	0.28646	14.9124	14.1841
Ecm1	0.854459	0.695068	0.368846		12.7088
Bclaf1	0.0892849	0.711347	0.399756		14.5021
Snx7	0.0494732	0.963868	0.895458	16.5341	16.2819
Tpm1	-0.0598208	0.815857	0.574306	21.9807	22.6334
Hectd1	0.0112361	0.905694	0.756115	16.5575	17.1707
Slc12a4	-0.382533	0.314193	0.0353713	16.0582	17.1509
Spp1	-0.695336	0.384527	0.0635912		15.4841
Camk2a	0.600407	0.970477	0.912682	12.3939	15.2192
Anxa6	-0.46575	0.328854	0.0415959	22.1962	22.7473
Dnm2	-0.0588758	0.707961	0.39218	18.68	18.9352
Stard13	0.327086	0.671959	0.338901	15.0309	14.8667
Tra2b	0.350364	0.66106	0.328358	18.0527	17.8416
Ccdc58	-0.278333	0.75333	0.465286	14.7116	16.0192
St13	-0.0690883	0.975537	0.929103	19.1427	18.0154
Sf3a2	0.0586886	0.900843	0.73986	16.7473	17.0949
Hk1	-0.279466	0.610446	0.246223	17.8654	18.5051
Coro2b	0.444598	0.328854	0.0429127	15.3707	15.8249
Susd5	0.00512506	0.869938	0.678116	16.0603
Dusp12	0.56179	0.515258	0.151566	16.0465	15.4793
Myh2	0.388136	0.994525	0.982167	19.7392	19.3672
Runx1	-0.122515	0.668915	0.335864	15.9707	16.2219
Ccdc53	-1.05679	0.363094	0.0566461		15.4542
Ppp2r1b	0.0186995	0.915499	0.792888	14.8893
Cobl	-0.113263	0.817484	0.577666	17.8382	17.5669
H2-Ke6;Hsd17b8	-0.313004	0.866047	0.666894	16.1697	15.0844
Mrps18b	-1.50207				15.285
Ptbp3	0.196227	0.947016	0.857097	15.5751	15.521
Pkn2	0.0503364	0.732801	0.426994	15.1019	11.6643
Acot8	-16.4975	0	0	16.4707	15.4666
Prps1l3;Prps1	-0.231547	0.509552	0.146188	17.4401	17.6844
Gps1	0.0224351	0.977006	0.937153	18.5679	18.4875
Spr	-0.0558133	0.65342	0.318375	18.4431	17.8708
Psme1	-0.554626	0.146511	0.00677873	17.2484	17.6729
Nelfe	0.569992	0.494315	0.134377	15.1848	14.2432
Pabpn1;Gm20521	-0.306345	0.854473	0.643071	18.6917	19.0672
Gtf2i	0.323676	0.848486	0.630584	15.7444	17.1915
Paip1	-0.476129	0.610446	0.243707	15.0426	15.9692
Gigyf2	-0.492336	0.179044	0.0116139	16.6335	16.5099
Ube2i	-3.87109	0.664041	0.331349	13.4718	16.034
Rragb;Rraga	-0.737827	0.515162	0.15125		15.5522
Mettl14	-0.139432	0.972122	0.917848		14.3701
Klhdc4	-0.0419275	0.812383	0.567367	15.08	16.1907
Krr1	1.07372	0.680096	0.347802	14.6513	13.7458
Syncrip	-14.8604			14.8604
Txn2	0.0317472	0.978052	0.945404	14.7713	17.5681
Sp1	0.221337	0.837877	0.611389	13.1199	15.1197
Reep5	-0.208453	0.437079	0.0936666	19.5077	19.6627
Sra1	-0.305566	0.504198	0.14109	16.85	16.6364
Mkl2	-0.368481	0.918796	0.798175
Zc3h18	0.243386	0.651291	0.309981	13.3995	11.6645
Ctsa	-0.562456	0.320487	0.0374477	17.1814	17.624
Vps16	-0.512885	0.907869	0.76195	17.4056	17.0072
Trim55	-0.523518	0.15063	0.00792124	18.598	18.979
Naa15	0.189384	0.513572	0.149626	16.4968	17.7215
Armc8	0.00443738	0.690877	0.360351	15.135	14.6066
Sec23ip	0.200938	0.50453	0.141295	19.1268	18.9006
Wdr70	0.274108	0.842527	0.61769	14.415	15.2593
Commd2	-16.4365			16.4365
Supt16;Supt16h	0.150475	0.703554	0.385165	16.4987	16.5919
Klhl31	-0.464162	0.734907	0.433006	17.8982	17.607
Tll1	0
Mink1	-0.510347	0.317695	0.0364326	17.1677	17.6895
Dnm2	-0.176736	0.799197	0.548736	15.4379	16.1883
Htt	-0.182428	0.682915	0.350755	15.3609	16.0334
Mtss1	-14.2921	0	0		14.7457
Alyref2	0
Arfgef1	0.0453714	0.864238	0.662878	17.032	15.2929
Pnmal2	-14.2242	0	0	13.9759	14.2242
Mbnl1	0.267045	0.629173	0.270314	17.8456	15.9398
Psme2	-0.193877	0.648045	0.303403	17.9256	17.8528
Apaf1	-14.838	0	0
Eif4g2	0.267438	0.45218	0.10391	16.6468	16.7898
Rnf14	-0.46775	0.518981	0.155338	14.7216
Ndufa11	-0.183435	0.685335	0.354274	16.2801	15.9012
Hars2	-0.139591	0.578542	0.211274	16.5128	16.462
Atp2b1	0.243411	0.680376	0.348096	17.5527	17.8391
Osbpl5	0.192179	0.44636	0.10005	14.5371
Cyb5a	-0.340793	0.734899	0.431422	15.7728	15.8042
Sf3b1	0.11542	0.70266	0.38003	16.8685	17.0707
Pak1	-0.271769	0.655084	0.320832	16.7616	17.3186
Edc4	-0.254381	0.493761	0.134016	18.3666	18.6209
Kdelc2	-2.40305	0.396387	0.0709933	14.9697	15.4904
Tmtc3	-0.531296	0.75037	0.459145	15.5495	15.717
Wdr11	-0.206952	0.548433	0.179938	15.0863	15.7125
Hrc	-0.293441	0.393639	0.069804	19.6645	19.5452
Scyl2	-0.0639318	0.83612	0.609039	15.4976	15.5178
Ank3	-0.680009	0.528088	0.162016	14.4359	15.8218
Map3k2	0.48046	0.325098	0.0402549	13.4542	13.6874
Pnkp	0.623342	0.391187	0.0681783	14.5297	15.1197
Ppp6r3	0.0475501	0.600382	0.231216	14.7945	15.9689
Smyd1	-0.671337	0.576334	0.204355	16.0419	16.3866
Bnip2	0.946228	0.438722	0.0973212	16.1546	14.0991
Arfip1	0.126579	0.859249	0.654154	17.4551	17.9028
Slc25a3	-0.11971	0.725681	0.419409	18.4636	18.7186
Hnrnpl	-0.193313	0.513808	0.149821	18.6142	19.1593
Nptn	-0.214845	0.768563	0.499158	17.0958	17.3521
Frmd4a	0.851098	0.150615	0.00768691	14.5725	13.8484
Cpsf6	-0.222755	0.86727	0.673733	16.62	17.2006
Hmbox1	0.813606	0.602059	0.233919		14.6176
Stx5a;Stx5	-0.0653694	0.707961	0.396794	15.4195	15.6814
Wdr37	0.403849	0.514412	0.150365	13.7329	15.0957
Neurl4	-0.0584124	0.907955	0.762519	14.9181	14.6393
Cav1	-0.205626	0.695068	0.367483	14.545	15.3463
Arhgef2	0.306835	0.345488	0.049563	18.1865	17.5815
Zc3hc1	0.482805	0.807839	0.562876	14.3321	14.0936
Nsun2	0.594579	0.171956	0.0104499	15.7683	15.3373
Usp1	0
Zfp428;Znf428	2.7088	0.399453	0.0733916
Cers6	0.449913	0.756935	0.472633	15.9391	14.9145
Tspan6	0.0530729	0.794574	0.539985	16.0988	17.1486
Tcof1	0.913134	0.0553864	0.00136106	16.9706	16.9156
Mtcl1	0.666218	0.325098	0.0389857	16.5747	16.954
Sdcbp	1.38411	0.703134	0.383526	12.5699	15.9167
Atpaf1	0.023794	0.898022	0.735396	14.7036	13.6601
Lrch4	-0.243079	0.331753	0.0439938	16.1406	15.6083
Ap3m1	-0.0159099	0.501484	0.138868	17.0624	17.0068
Cep170	0.000589877	0.986852	0.966752	17.1697	17.5534
Crat	0.371249	0.507756	0.14366	16.3936	16.0818
Srsf1	-0.191151	0.910809	0.771668	19.9909	19.5531
Glmp	-3.50281	0.515612	0.151933	16.1503
Cep41	-0.767782	0.55914	0.192745	13.984	14.1953
Son	-0.223782	0.866972	0.672787	17.2343	17.9698
Mcmbp	0.0740421	0.885201	0.711255	14.0538	14.5838
Arih1	0.606717	0.268177	0.0273319	15.8804	15.6331
Stim2	-0.0855718	0.695068	0.368708	15.8477	15.8258
Tbc1d17	0.24354	0.751881	0.461249	15.6171	14.9159
Mtmr1	0.246033	0.640664	0.284531	15.3632	14.9261
Rpl10;Rpl10l	0.144436	0.760511	0.482933	19.7452	20.1099
Lage3	0.109145	0.974944	0.925611	17.353	17.253
Sel1l	-0.719183	0.43796	0.0952307	16.188	17.3825
Noc2l	0.352773	0.626742	0.267236	14.2088
Gmds	-0.751461	0.57696	0.205971
Bbip1	-0.0384817	0.84552	0.622394	13.8544	12.8034
Fgfr1	-0.421679	0.626742	0.265546	14.0522	15.6081
Aamp	-1.76795	0.181281	0.0118382	15.6653	16.6233
Slc38a10	0.180431	0.898918	0.737125	15.0892	15.1126
Creg1	0.328324	0.5855	0.217535	15.265	14.5485
Bsg	0.387596	0.399453	0.072724	17.3234	16.4327
Tnnt2	0.0423076	0.949712	0.866292	19.9559	20.2737
Usp13	0.650107	0.325098	0.0393966	15.1987	15.7775
Obscn	-0.0656726	0.879394	0.697753
Myh14	0.0467548	0.873973	0.686267	14.9535	14.1325
Dtnbp1	0.190797	0.633152	0.277819		9.53784
Atp6v0a1	0.110781	0.799197	0.548389	15.8378	16.9262
Phf10	0.46799	0.557376	0.190077	16.3009	12.8148
Wdr81	0.189492	0.969608	0.911436	16.306	16.0578
Olfr1221	0
Jsrp1	-0.0900158	0.820193	0.580327	20.4892	20.4446
Zfp207;Znf207	1.6091	0.464295	0.111114		14.0349
Sema3b	-0.280363	0.644822	0.297045	15.0327	15.1247
Capn2	-0.213942	0.652425	0.315305	19.9526	20.1597
Cacna2d1	0.16792	0.459806	0.107078	17.2645	17.2349
Sec22b	-0.448735	0.770432	0.506401	18.4074	17.5412
Dpysl2	0.00547599	0.854473	0.641695	19.1462	19.2443
Emd	0.542542	0.633152	0.277206	17.6886	16.7892
Gtpbp1	-0.89167	0.633152	0.27738	16.4363	16.1497
Alyref;Alyref2	0.046284	0.796618	0.543013	19.2567	20.1141
Pten	0.0799184	0.905788	0.7588	15.2095	14.6499
Stxbp1	-0.470465	0.612321	0.248884	16.8405	17.1038
Endog	-0.479347	0.798801	0.54786	12.138	14.8022
Mttp	-0.835239	0.772346	0.510951	15.8484	15.4354
Myh11	0.10481	0.867365	0.67448
Metap2	-0.00882099	0.929719	0.825002	16.9821	17.0609
Prdx6	0.165266	0.953327	0.874626	19.9742	20.6715
Akap1	0.28807	0.26337	0.0262203	15.5632	15.5066
Casp6	-1.10331	0.489228	0.129814	14.8115	14.7993
Dld	0.130394	0.970029	0.912047	20.2063	20.3822
Ube3a	-0.79642	0.600382	0.231342	17.0012	17.4544
Prkcsh	0.170585	0.695068	0.36583	18.8852	18.9524
Serpinb9	-1.87079	0.673514	0.341603	15.8005	16.4959
Serpinb8	0
Prdx4	-0.582805	0.270646	0.0280412	17.9486	18.7398
Trove2	0.216065	0.91307	0.77787	14.7414	14.4443
Pik3r2	-0.405239	0.722672	0.416452	14.2951	14.1021
Galnt1	-0.630148	0.179044	0.0115479	16.4655	16.8566
Aip	-0.0599288	0.932093	0.828091	16.6531	15.5718
Flot1	0.246639	0.363094	0.0571048	18.1255	17.8049
Atox1	0.0584646	0.575269	0.202718	18.6394	18.2692
Degs1	-0.628665	0.626742	0.265772	15.715	15.3742
Snap23	0.0339684	0.864238	0.663512	17.6917	17.5837
Psmb1	-0.299677	0.341585	0.0483715	18.3978	19.0216
Hdac1	-0.289777	0.815857	0.573374	15.6117	15.9342
Map2k3	-0.086417	0.752012	0.461635	16.9745	14.3358
Gsto1	0.250163	0.394558	0.070357	18.9728	19.3013
Man2b1	0.113101	0.933591	0.830662	14.5231
Casq2	-0.611529	0.204423	0.0148946	18.8846	19.3444
Sod3	-0.860534	0.581419	0.213877	14.502	14.551
Casq1	-0.127169	0.532504	0.16528	18.4177	18.4191
Rpl21	0.0894062	0.972733	0.919542	15.5705
Amacr	-0.419492	0.328854	0.0419344	17.2699	18.703
Ptgis	-0.351179	0.408507	0.0786807	18.8305	18.8898
Dscr3	-0.229265	0.78255	0.522508	15.6276	16.2024
Scarb2	-0.0755855	0.866976	0.673312	17.7424	18.3285
Grcc10	-0.0236196	0.842627	0.618772	15.8814	16.4784
Phb2	-0.0704139	0.848392	0.626141	20.749	20.8401
Emg1	-0.0571755	0.793667	0.538056	14.4598	16.2632
Polr1a	0.681125	0.18863	0.0128355	13.6391	13.248
Ddt	-0.221477	0.513333	0.149253	17.3109	17.7551
Cpsf2	0.163538	0.543379	0.176794	15.3055	14.1218
Psmd4	-0.34895	0.470573	0.115325	18.8997	19.4529
Dhx15	0.38411	0.0204389	0.00021267	17.6742	18.1163
Purb	-0.00655193	0.904683	0.75407	18.197	18.3625
Slc6a6	-1.33668	0.475995	0.121396	16.6108	17.7152
Srsf5	-0.00799869	0.866515	0.668586	17.0718	16.909
Kpna4	-0.0141568	0.711583	0.401179	19.0517	18.9724
Kpna3	-0.00812382	0.877356	0.694147	16.3659	17.2548
Kpna6	-0.579552	0.039623	0.000644226	18.4626	18.7189
Capn1	-0.203442	0.399453	0.0728439	17.882	17.6565
Nrp2	0.273308	0.902115	0.745609
Anp32a;Anp32c	-0.131499	0.873973	0.68693	17.1983	16.6031
Exoc4	-0.476278	0.588438	0.219768	15.9693	16.6625
Pld3	-1.69954	0.534196	0.166892	16.3883	16.5622
Ech1	-0.3672	0.664041	0.331506	16.6457	16.2292
Fkbp8	-0.271231	0.642211	0.290477	16.8638	17.4802
Edil3	-0.549715	0.395094	0.0706744	15.7656	15.8299
Notch2	-0.17832	0.8283	0.593668	14.4973	13.8884
Rabep1	0.241103	0.504033	0.140485	16.7977	16.758
Psmd14	-0.00293778	0.996375	0.992905	17.5322	17.9459
Adam10	-0.0733664	0.940648	0.847083	14.814	16.8846
Npc1	-0.866999	0.357547	0.0527179	17.2832	17.6154
Bet1	-0.0969204	0.929719	0.824606	16.2845	16.0905
Anxa3	0.0263089	0.890735	0.721344	20.1721	19.9502
Anxa8	0.406998	0.537717	0.170352	17.0938	17.9603
Ap1b1	0.474859	0.404146	0.0759283	17.0743	15.8784
Neu1	0.122544	0.794574	0.540036	15.9185	16.1918
C1qbp	0.0865057	0.923868	0.811581	17.2356	17.5862
Myadm	0.210051	0.769221	0.501854	18.1317	17.5281
Nudc	-1.51786	0.516107	0.153053	17.4368	16.8656
Pnn	0.121039	0.940648	0.846591	16.1742	16.1211
Hnrnph1	0.0869391	0.97839	0.946983	17.7173	18.6137
Api5	-0.128924	0.6288	0.269713	16.6836	17.8925
Bcat2	-0.197708	0.707961	0.396847	18.0992	18.1222
Timm44	-0.0160645	0.449388	0.102507	17.3899	17.27
Cops5	0.0045325	0.642211	0.292496	18.4651	18.9511
Slc1a4	0
Calu	-0.303415	0.330665	0.0433911	19.0213	19.5105
Lsm2	-12.587				12.587
Pitpnm1	-0.826722	0.340154	0.047593	14.2164	15.1411
Gamt	-0.145351	0.760511	0.483986	21.4633	21.9746
Zw10	-0.199069	0.576334	0.203899	17.1808	17.1028
Ptrf	0.0557811	0.655956	0.322968	18.8493	19.4101
Ddost	-0.403258	0.258748	0.0246318	16.7834	16.625
Ap3d1	0.0346351	0.887075	0.715032	17.3267	17.7582
Man2b2	0.208242	0.538557	0.17174	14.4063	14.3281
Dapk3	-0.501441	0.449388	0.102434	15.4698	16.3469
Dffa	0.10613	0.977293	0.941092	14.642
Bysl	0.244333	0.833234	0.604591		14.9308
Csnk2a2	0.070755	0.977776	0.943651	17.7625	18.0636
Itgb3	-0.161898	0.959676	0.885229	15.7502	16.0757
Akap2	-1.57842	0.682897	0.350444
Smarce1	0.113356	0.770327	0.505116	16.0951	16.271
Prkag1	-0.912721	0.391187	0.0686764	16.3897	17.5107
Banf1	-0.285327	0.770955	0.508212	17.15	17.5104
Crym	0.738269	0.285429	0.0305207	16.1692	16.6885
Asna1	0.144128	0.915121	0.786687	19.378	19.9349
Slk	-0.0552738	0.918995	0.799365	17.8888	17.8835
Fkbp7	-1.81312	0.12244	0.00498761	15.5263	17.3082
Trappc3	-0.302843	0.516079	0.152756	14.7017	14.6469
Pgrmc1	-0.827083	0.648514	0.305728	15.1309	17.2053
Impa1	0.0478992	0.829084	0.595075	18.4253	17.9756
Bckdk	0.477018	0.656741	0.324221	13.0749	12.7044
Copb2	-0.337871	0.651291	0.31135	18.8305	19.1759
Impact	0.903248	0.136892	0.00590964	16.1019	15.1638
Stk10	0.296108	0.640664	0.285283	13.9376
Strn	0.0929385	0.655956	0.322823	16.5182	17.2808
Gbas	-0.1412	0.707961	0.39204	17.7258	18.4329
Eif6	0.20161	0.707283	0.390516	16.0877	15.43
Rpl35a	0.298315	0.972983	0.920209	17.3964	18.6881
Atp2a2	-0.0440024	0.972122	0.917582	19.6707	19.5979
Supt5h	0.0507129	0.9282	0.820855	16.0955	16.4655
Ilk	-0.254112	0.354646	0.0522116	18.9806	19.0532
Psmb5	-0.587801	0.245761	0.0222453	18.1471	18.5722
Pkig	-0.899666	0.504033	0.1404	16.2236
Pip4k2a	-0.112	0.982846	0.95543	16.2108	16.2447
Eif3d	-0.098677	0.971369	0.914811	18.584	18.5451
Pdlim3	-0.504884	0.651291	0.311652	18.2116	18.5974
Pgam2	-0.399935	0.648045	0.304415	18.8744	18.7642
Eef1b;Eef1b2	-0.35383	0.657957	0.32541	18.8547	19.185
Hmox2	-0.159789	0.707961	0.394813	17.1457	16.8972
Ptp4a2	-0.472238	0.99398	0.980777	16.3842
Dgcr14	-0.214442	0.5855	0.21787	14.1925	15.1619
Tbx15	12.9685
Itgb5	0.0818468	0.928048	0.819978	17.3501	17.3081
Nmt1	0.218407	0.996375	0.987687	17.6876	18.3679
Nmt2	0.427064	0.473804	0.119239	15.0003	15.2737
Epb41l2;Epb4.1l2	0.066559	0.802661	0.557083	17.8025	18.2581
Gpx4	1.14088	0.476627	0.122402	16.2446	15.7545
Grem1	0.632332	0.619469	0.254755	15.8078	17.6685
Cript	0.155438	0.800573	0.553349	14.5936	14.7514
Xirp1	-1.48606	0.604475	0.236809	15.4096	15.8761
Emc8	-0.330023	0.740954	0.442644	15.6978	16.2712
Pdlim1	-0.216824	0.963868	0.895193	18.1113	18.2767
Fhl2	0.359373	0.695068	0.367597	18.6423	18.4815
Psma3	-0.494823	0.354165	0.0520624	18.3437	17.7803
Sfn	1.63452	0.390718	0.0669976	14.3721
Tmem131	-0.851633	0.39101	0.0676066	13.1892	12.7604
Ugdh	-0.463348	0.0436445	0.000908254	18.64	18.7373
Tnfaip1	-0.0773698	0.700689	0.375862
Ubr1	-0.226172	0.797724	0.546344	14.0369	14.5021
Sp3	0.144616	0.57696	0.205843	14.8122	14.5006
Hsd17b12	-0.345022	0.651266	0.309413	18.6697	18.8311
Smpd2	-0.0369063	0.756935	0.472389	16.5522	17.3019
Pfdn2	0.0292277	0.697816	0.373616	17.8885	17.1748
Rtn2	1.14802	0.915499	0.78964	15.4653	19.0701
Col5a1	-1.50603	0.0972073	0.0029698	16.8775	16.166
Cfdp1	0.129858	0.947043	0.859633	17.1092	17.8297
Grem2	-0.791816	0.897393	0.733887
Nid2	-0.569751	0.565027	0.19639	18.6713	18.7462
Naglu	0.0268194	0.701341	0.378087	18.1894	18.196
Wdr1	-0.0447394	0.816963	0.576052	20.0004	19.8522
Vti1b	-0.0272394	0.866515	0.670077	16.7318	17.7299
Avil	4.52804	0.0494509	0.00108444		9.1822
Mtx2	-0.235003	0.624706	0.261561	16.067	17.0766
Ppt1	-0.0292401	0.922651	0.807447	18.6712	18.8269
Zfr	0.420465	0.341585	0.0482023	16.1687	16.3608
Cops3	-0.41859	0.390718	0.0671452	19.1716	19.3412
Cops4	-0.138813	0.771878	0.510256	17.6028	17.6432
Hnrnpa2b1	-0.209129	0.395094	0.0706274	20.9769	21.5289
Hnrnpa2b1	-1.12737	0.678727	0.346503	16.2091
Comt	-0.227929	0.606052	0.239362	16.6263	17.8783
Gosr1	-0.134232	0.825616	0.588761	16.4078	16.7519
Lamtor3	-0.0608908	0.579501	0.212197	18.6575	19.7182
Emp2	0
Psmc3	-0.00133368	0.971148	0.914388	19.5805	19.6054
Clpp	0.363926	0.797724	0.545832	15.6505	14.6798
Ctbp1	0.279993	0.957998	0.881931	18.7606	17.2407
Hsd17b7	-1.53234	0.42897	0.0894136	17.1459	17.611
Tom1	0.165281	0.597951	0.227955	18.2275	18.0965
Rpp30	-0.18523	0.937901	0.841807	16.3022	16.1517
Stam2	0.696264	0.139711	0.00606229	15.0101	14.0933
Fgd3	0.0289513	0.821673	0.582957	14.454	15.006
Idh1	-0.38701	0.0740532	0.00198667	19.7906	19.6025
Akap10	-0.195834	0.707961	0.392277	15.1822	15.1657
Arl6	-1.10603	0.280701	0.0297044	15.5688	16.0337
Rbbp9	-0.399349	0.662315	0.329471	17.8744	19.7382
Tpst2	-0.645613	0.856647	0.647415	16.011	16.4356
Zfand5	0.107583	0.951399	0.869004	14.4386
Lin7c	-0.335068	0.944738	0.854702	18.6837	19.5004
Yme1l1	-0.344091	0.509225	0.145357	15.7352	15.9002
Stx8	-0.951992	0.734899	0.432447	16.1479	16.2479
Gcat	-0.240942	0.546354	0.178167	14.9828	16.3164
Actn3	-1.26155	0.32592	0.0410432	20.2247	21.4946
Cpd	0.000512297	0.798663	0.547589	15.5607	15.2364
Lgmn	-0.309011	0.465573	0.112038	17.0795	18.1571
Tpp1	0.317808	0.975768	0.932046	16.4061	15.7607
Sh3pxd2a	0.22414	0.600382	0.231536	16.2658	15.1021
Itm2b	-0.248089	0.620577	0.257188	16.599	15.5266
Cope	0.0723201	0.718868	0.412191	17.0378	16.08
Rbm3	0.19793	0.6288	0.269432	19.0272	19.5294
Lancl1	-0.249416	0.642211	0.292457	16.5112	15.4519
Dhfr	-0.310405	0.637942	0.28105	14.7454	15.8942
Mtco2	0.0543662	0.877597	0.695417	19.7435	19.0792
B2m	1.11011	0.88587	0.7127	16.6369	14.6106
haemaglobin alpha 2;Hba	0
Chrnd	-0.62538	0.476059	0.121834	16.2238	15.34
Mt2	0.592876	0.181281	0.0118393	21.7078	20.5084
Mt1	-0.0649632	0.935251	0.835245	22.9932	22.665
Mtnd4	-15.1554			15.1554
Mtatp8	0.722182	0.996375	0.987989		15.5436
Mb	-0.201184	0.555071	0.186529	19.6721	20.3891
Araf	-0.209536	0.812383	0.567182	14.7043	15.9927
Chrna1	-0.355285	0.419985	0.0835035	15.9457	17.3646
Prnp	-0.359635	0.347959	0.0506109	16.138	16.6433
Aldoc	0.200715
Aldoa	-0.114345	0.795067	0.540899	21.9546	21.7605
Prkaca	-0.640715	0.361755	0.05494	19.7674	19.7934
Got1	0.00873921	0.902115	0.745685	19.1163	18.7071
Got2	0.2706	0.902925	0.749885	18.4335	18.3582
Src;Yes1	-0.534598	0.69654	0.37171	14.1914	14.5026
Ly6a	-0.163316	0.742877	0.447089	15.3432	16.604
Myl1	-0.411104	0.491305	0.131392	22.6065	22.3692
Myl1	-0.555133	0.692618	0.361882	17.5869	16.7125
Ldha	-0.266228	0.197079	0.0141343	20.361	20.9953
Gpi	-0.177447	0.43796	0.096267	19.9013	19.8625
Ctsl	-0.654636	0.109944	0.0039526	17.2846	18.1908
Me1	-0.730706	0.472255	0.118312	18.0672	17.5947
Plau	0.261086	0.975768	0.930867	13.4196	13.2666
Ckm	0.063099	0.640416	0.283842	20.8606	20.7428
Anxa2	-0.162928	0.73719	0.435825	23.0766	23.2917
Rrm1	-0.399512	0.390718	0.0663155	16.8246	17.2329
Hsp90aa1	-0.0638055	0.683172	0.351493	21.138	21.4475
Aprt	-0.539079	0.800931	0.554415	16.4966	17.2584
Zfp2;Zscan21	-13.4777			14.103
Cbr2	0.12069	0.975768	0.932659	15.5906	19.0305
Hsp90b1	-0.227168	0.610446	0.246368	20.6233	20.8327
Col3a1	-1.10393	0.118676	0.00457155	19.1685	19.0498
S100a10	-0.419739	0.456149	0.105663	22.0033	22.6664
Sod1	0.151482	0.848392	0.626733	20.9203	21.4696
Mdh2	-0.240736	0.673441	0.340671	22.1711	20.7225
Gnai2;Gnai1	-0.256428	0.711583	0.401287	18.8184	18.9192
Pgk2	0.745439	0.915499	0.790043	15.186	16.5653
Itgb1	0.14963	0.2542	0.0236923	19.5564	19.6753
Itgb1	-1.37469	0.784017	0.524688	14.4001	16.6342
P4hb	-0.616395	0.157821	0.00864626	19.1247	20.5626
Ncl	0.635916	0.65342	0.318971	20.551	21.4766
Pgk1	-0.113861	0.94944	0.864565	21.2551	20.9767
Junb	0.512634	0.537717	0.170946	14.1039
Fth1	0.209077	0.109944	0.00406383	18.2158	18.3436
Myl4	0.182609	0.905788	0.757208	21.384	21.7747
Sod2	-0.278814	0.629173	0.270968	18.9325	19.6531
Chrnb1	-0.651888	0.489228	0.129041	16.9331	14.4608
H2afv;H2afz	0.23046	0.901568	0.74289	20.0794	20.6996
Prkg1	0.512763	0.541835	0.174682	12.702	16.1943
Smim1	0.470966	0.940431	0.844524	15.5269	15.4286
	0.207657	0.640664	0.285244	16.8364	16.5044
	-0.344734	0.707961	0.394481	15.2128	15.7333
	-0.00393194	0.96403	0.897071	20.1463	20.7321
Anxa1	-0.959954	0.0340719	0.000509651	22.2097	22.3851
Eef1a1	-0.0206679	0.640799	0.287558	23.0347	23.4687
	0.180819	0.492753	0.132461	16.7973	16.4854
Nid1	0.042742	0.854473	0.642552	16.4108	16.6727
Alad	0.306265	0.57696	0.205037	18.9532	19.378
Ctsb	-0.497849	0.465366	0.111886	20.8585	21.3389
Eif4a2	-0.0450621	0.977293	0.939076	17.9098	18.1516
Txn	-0.619897	0.340154	0.0475632	19.1747	19.2391
Gstm1	-0.310411	0.493761	0.133799	18.8368	19.5605
Tcea1	0.51975	0.453976	0.104725	16.6402	17.4031
Rras	-0.377171	0.486674	0.12731	16.4231	16.2078
Slc3a2	1.42282	0.00772271	6.63397e-05	17.0475	18.0304
H1f0	0.132695	0.877726	0.696023	16.5187	16.167
Sub1	-0.161069	0.706433	0.389151	16.8397	16.3353
Col1a1	-2.76219	0.128365	0.0052858	16.7396	16.5378
Rrm2	0.56789	0.752664	0.463051
Fabp3	0.207666	0.910782	0.771251	15.7932	16.1524
Lamp1	-0.603382	0.624706	0.261144	17.0004	18.2307
Cdk1	0.591459	0.734899	0.432086	13.5616	16.57
Hsp90ab1	-0.28227	0.204912	0.0150157	22.3696	22.5873
Dmd	0.532905	0.864238	0.663238	15.6508	14.0209
Itga5	0.381101	0.26337	0.0258269	16.9473	17.0844
Tcp1	-0.261303	0.648045	0.304713	19.7982	19.7904
Timp1	-2.05115	0.0353128	0.00055506	15.2065	16.0717
Pfkl	-0.23939	0.615033	0.250534	17.144	17.8757
Cox5a	-0.130058	0.633152	0.276699	19.2439	19.2919
Pdcd6	-0.160872	0.965012	0.903177	16.164	17.425
Rpl7a	0.433316	0.399453	0.0730341	18.0509	18.2091
Gsn	-0.32379	0.101215	0.00336113	20.7599	20.8248
Tnni2	0.276986	0.365862	0.0579937	19.5354	18.9888
Umps	-0.13219	0.838409	0.612334	15.881
Scd1	-1.39289	0.0436445	0.00089901	17.1066	15.7199
Myh3	-0.607702	0.0962343	0.00289747	21.052	21.5209
Myh8	-0.0845003	0.98913	0.970736	22.0777	22.2786
S100a6	-0.201934	0.468927	0.114507	17.7792	18.3192
Atp1b1	0.240897	0.462672	0.109906	16.4945	16.9801
Rpl27a	0.166863	0.915499	0.790948	18.1373	18.362
Rps16	-0.338324	0.993136	0.978405	20.6378	20.0411
Rpl7	0.363606	0.325098	0.0403433	19.0874	19.2976
Mdh1	-0.0904493	0.703134	0.382134	18.7421	19.4141
Rpsa	-0.076787	0.640664	0.286153	21.9	22.5075
Calr	-0.309464	0.325098	0.0390302	21.292	21.7292
H2-D1	-0.817139	0.341585	0.0486781	16.083	15.6682
Srp54;Srp54c	-0.718366	0.337484	0.0469377	17.1857	17.9277
Hspb1	0.00133326	0.980442	0.950593	22.8379	22.8055
Psmd3	-0.296533	0.57696	0.206924	20.0122	20.5581
Lmnb1	0.165596	0.624631	0.260694	18.8628	19.1627
Rplp0	-0.354761	0.555071	0.186427	20.8207	22.3379
Map1b	0.249633	0.399453	0.0734676	18.9717	18.9293
Hmox1	0.782909	0.390718	0.0663584	16.69	16.6583
Glul	-0.156183	0.921698	0.804119	16.109	16.4908
Insr	0.114055	0.866047	0.667031	13.0262	14.3489
Nme1	0.217966	0.399453	0.0729836	20.9357	21.1847
Gstm2;Gstm7;Gstm4	-14.958			13.6799	14.958
Hist1h1c	0.42916	0.619469	0.256138	16.1984	16.7358
Ca3	-0.43682	0.983493	0.959009	16.3443	16.9257
Lgals1	-0.430611	0.43796	0.0960868	19.3185	19.8074
Lgals3	-0.558592	0.697816	0.373594	18.7034	20.4034
Ldhb	-0.0426136	0.714143	0.405944	17.2812	16.9625
Srp14	0.506295	0.437695	0.0943801	17.5669	16.1183
Cnp	-1.1448	0.262435	0.0253313	16.3212	16.0431
Mut	-0.344049	0.980442	0.950785	16.9541	17.074
Ass1	0.44505	0.585204	0.216057	16.4587	16.8395
Hspa1l	-0.352348	0.917394	0.7957	16.1989
Lamp2	-0.309474	0.665484	0.332374	19.1191	18.8415
Tgfb3	1.17686	0.00160303	1.02917e-05	14.5946	14.7398
Hspa2	-0.26275	0.509225	0.145647	17.4532	17.0981
Eno1	-0.155057	0.695068	0.368548	22.3143	22.6558
Eno2	-0.863758	0.706433	0.389266	17.5102	16.2777
Ap2a1	-0.278253	0.453389	0.104489	16.8347	17.2963
Ap2a2	-0.0187353	0.656741	0.323718	17.2595	18.7465
Gba	-0.3303	0.477068	0.122726	17.9971	18.3314
Cox7c	0.392545	0.797724	0.545589	16.2962	15.7729
Ppia	-0.565309	0.425777	0.0869287	23.0834	21.3554
Tpi1	-0.409337	0.363094	0.0572333	22.1789	22.0542
Slc2a1	-0.476204	0.848486	0.631426	15.3793
Hspa1a;Hspa1b	-0.534684	0.472255	0.118456	17.8241	17.8694
Pcna	0.918914	0.815669	0.571708	14.2414	14.7946
Mthfd2	2.15662	0.000272389	1.50758e-06	16.0455	16.0505
Ctsd	-0.517973	0.227309	0.0181163	19.6587	20.2618
Cyr61	-0.35467	0.739651	0.439992	15.0119	14.5028
Hmgn1	0.0704688	0.750308	0.458377
Cfl1	-0.807312	0.245761	0.0216528	21.0692	20.4751
Gnao1	0.322808	0.707961	0.394978	17.7075	17.5001
Fasn	-1.21437	0.00194859	1.31149e-05	20.3966	20.5971
Tnnc1	-0.0400561	0.818029	0.578252	17.4843	16.893
Gstp1	-0.98868	0.795791	0.542096	16.5111	14.4274
Rpl13a	0.458967	0.462838	0.110201	17.7453	16.1297
Serpinh1	-0.37219	0.363094	0.0571965	22.4246	23.3732
Cox5b	-0.169721	0.449388	0.102027	20.0808	20.259
Cox4i1	0.102509	0.575607	0.203358	19.5713	18.1991
Mgp	-2.66426	0.0541093	0.00128588	15.4532	15.7505
Hspa5	0.0767315	0.978052	0.945616	21.0084	21.4818
Hexb	0.221407	0.555483	0.187359	17.8086	17.5045
Tmsb4x	-0.178709	0.332105	0.0444248	23.055	23.8382
Prdx3	0.0573429	0.734907	0.432898	15.8585	16.5568
Vim	-0.225088	0.57696	0.206468	24.0078	24.4092
Tnnc2	-0.286403	0.79556	0.541411	16.519	18.0814
Ubl4a	-0.699507	0.165196	0.00954531	16.2479	16.8813
Gna11	0.179524	0.553894	0.185099	16.9923	16.2991
Gnaq	0.752342	0.651143	0.307913	17.099	15.3615
Akr1b7	0.351768	0.915499	0.790456
Cst3	-0.455172	0.311658	0.0347053	16.8448	16.8938
Eno3	-0.185352	0.652425	0.316135	22.6786	22.3404
Lmnb2	0.0961041	0.640664	0.286819	19.3609	19.1134
Mfge8	-0.116779	0.964698	0.9002	17.7812	16.0823
Tgm2	-0.253308	0.3703	0.0591069	17.9032	17.5959
Fech	-0.341692	0.552007	0.183921	18.6556	19.3185
Myd88	0.30511	0.585204	0.21615		14.0011
Ptgs1	-0.419816	0.204423	0.0149346	17.7699	17.8492
Ap1g1	-0.104133	0.742877	0.44875	17.3957	17.7721
Crabp2	0.053755	0.619469	0.256033	17.1094	17.9429
Eif3a	0.159874	0.75305	0.463967	18.6078	18.4833
Cbx3	-0.0138772	0.870542	0.679414	17.8311	17.5327
Pnp;Pnp2	-0.195493	0.963868	0.895899	17.3996	18.0215
Tsta3	-0.136394	0.61732	0.252285	17.6763	18.1627
Glb1	-0.196893	0.257136	0.0243075	17.2916	16.6932
Cryab	-0.523274	0.214006	0.016298	21.8881	22.3345
Zfp36l2	0
Cat	-0.511573	0.0992945	0.00314348	18.6546	18.593
Ppib	-0.63355	0.357582	0.0529605	18.7407	18.9997
Lta4h	0.0217998	0.831206	0.598992	17.9311	18.2446
Impdh2	0.102351	0.626742	0.265428	19.5888	19.8329
M6pr	-0.428743	0.85418	0.640658	13.8877	15.6588
Il1rn	-15.8331	0	0	15.8331	16.1888
Mcm3	0.151248	0.910694	0.770975	13.9501	14.8691
Rps2	0.391158	0.211323	0.0160001	19.6028	18.6013
Timp2	-0.749368	0.0284446	0.000377834	16.5709	16.3953
Nfkb1	-0.708378	0.566372	0.197484	15.1351	16.7091
Lyn	-0.353496	0.640201	0.283463	14.0263	15.7476
Tln1	-0.0277428	0.952088	0.871359	20.3414	20.4478
Ezr	-0.190196	0.664041	0.331237	18.7993	19.1439
Msn	-0.242421	0.437099	0.0940283	22.593	22.4652
Rdx	-0.161532	0.56572	0.196881	18.685	19.7014
Ctnna1	-0.0767058	0.704283	0.386647	18.7566	18.7494
Ptma	0.102948	0.743704	0.450141	20.8603	21.2992
U2af2	-0.730855	0.216468	0.0167251	16.9481	17.3757
Glud1	-0.0873777	0.649283	0.306458	20.5449	21.1486
Psmd7	-0.0956041	0.425777	0.0872701	19.3936	19.769
Sars	0.378014	0.00770043	6.30763e-05	18.2877	18.2975
Marcks	-0.0943486	0.661793	0.329065	18.2087	17.9562
Fkbp1a	-0.143602	0.754685	0.469756	14.0924	15.7757
Man2a1	-0.482574	0.651266	0.30907	15.2051	18.0204
Snrpb;Snrpn	-0.0768576	0.860916	0.65698	19.4518	20.2091
Map4	0.122946	0.910577	0.770069	20.4868	21.0916
Plaa	0.29181	0.495791	0.135537	16.978	17.1851
Xrcc5	0.0931472	0.866365	0.667546	14.9015	14.8508
Rpl3	0.47051	0.328854	0.0424454	20.6468	20.4799
H2afx	-0.0171084	0.849533	0.633652	16.3375	17.9385
Pdia3	-0.0723523	0.905788	0.756711	20.2036	19.372
Mgat1	-0.612503	0.590773	0.222897
Aco1	-0.330679	0.46523	0.111478	18.5737	19.0014
Lox	-0.727856	0.0565706	0.00140268	15.6901	15.5585
Apex1	0.32315	0.915499	0.791009	18.0114	19.0053
Adh5	0.306583	0.503385	0.139972	17.8128	17.2544
Adssl1	0.0977335	0.965012	0.901313	19.4217	19.7476
Bgn	-0.888725	0.0972548	0.0030533	16.6384	17.0564
Dcn	-0.945747	0.856647	0.647412	12.7951
Nap1l1	-0.684921	0.740954	0.443146	17.77	18.6997
Atxn10	0.0951481	0.97839	0.946831	17.9414	18.8495
Celf1	-0.144845	0.571718	0.200706	16.8757	17.4268
Marcksl1	-0.2219	0.991797	0.974231	17.5423	18.1074
Kif5c	0
Kif2a	-0.146655	0.976096	0.934606	15.5487	16.333
Grn	-0.166579	0.555483	0.187784	19.2534	20.0922
Pabpc1	-1.16482	0.770289	0.503838	18.1731	19.0803
Ptpn6	0
Ftl1;Ftl2	-0.130581	0.940678	0.84738	16.0292	18.1358
Hexa	0.11952	0.885201	0.710938	17.413	17.5874
Vcam1	-0.412632	0.996781	0.993691	18.0727	15.1851
Nedd8	-0.232968	0.511688	0.147718	19.8921	20.2019
Oat	-0.507296	0.109944	0.00397618	17.8276	18.4585
Vtn	-14.8524			14.8524
Ccnd3	15.9668
Cdk4	-0.16038	0.64281	0.294065	17.3208	17.5128
Fkbp4	0.064911	0.999063	0.998178	17.0136	18.6009
Gna14	-0.0998147	0.893324	0.724824	16.2741	16.8868
Hmgb2	0.260978	0.332105	0.0444399	16.9158	16.8871
Ctnnd1	-0.16499	0.681426	0.348935	17.0921	17.8518
Des	-0.25284	0.642035	0.288982	22.9979	23.3445
Aimp1	-0.000698325	0.847301	0.624519	18.0369	18.4495
Prkar2b	-0.0559799	0.902115	0.747077	16.5509	17.1741
Dbi	-0.798317	0.336526	0.0460423	20.0804	21.2515
Map2k1	-0.231229	0.51848	0.155066	17.4076	17.9118
Scp2	-0.600608	0.365809	0.0578232	17.0313	17.6034
Ssb	-0.591984	0.312711	0.0348918	18.6124	19.4543
Drg1	-0.58572	0.42897	0.0889695	16.9923	17.9885
Kras	0.0183057	0.881117	0.701626	15.5648	17.5487
Wars	0.52347	0.101215	0.00332336	19.6036	19.9242
Cdh15	-2.28711	0.0432583	0.0008291	16.2126	17.8616
Ranbp1	-0.418749	0.374518	0.0606735	17.2108	18.0307
Mif	0.162017	0.604475	0.236999	18.9897	18.7266
Ptpn11	0.207806	0.902115	0.747937	16.8419	17.5147
Rab5c	-0.0110081	0.600382	0.231025	18.7168	18.9351
Rab6a	-0.0450246	0.996375	0.989649	18.1065	18.5237
Rab21	0.0438281	0.799197	0.551608	17.8496	17.8742
Rab22a	-0.661223	0.589669	0.221665	17.3441	17.7726
Rab23	-0.166091	0.982261	0.954426	15.569	15.8195
Rab17	1.24035	0.601277	0.232551
Rab18	-0.670267	0.0397588	0.000677757	17.4433	18.4344
Hspb7	-0.648222	0.328854	0.0421934	18.5324	18.0342
Thbs1	-1.51326	0.0149003	0.000148442	17.359	16.9213
Pdha1	-0.104718	0.707961	0.392771	19.9293	19.765
Fah	-1.33846	0.624452	0.260177	16.7239	17.1888
Fbl	0.31854	0.450806	0.103195	17.9483	18.2839
Canx	0.0970588	0.884199	0.707979	19.5898	19.4452
Ap1m1	0.210362	0.598378	0.228382	15.9939	15.2652
Prdx1	-0.295132	0.32572	0.0408141	22.5443	23.1198
Ptpn1	-0.0873716	0.947016	0.85855	14.864	15.3077
Ptpn12	0.430975	0.320487	0.0374623	16.8567	17.0826
Ldlr	-1.3072	0.17228	0.0107282	15.628	16.0251
Rpl12	0.10018	0.52643	0.160714	19.2289	19.6015
Cpox	-0.00882676	0.915121	0.786777	18.1694	18.6997
Gnl1	0.0895394	0.651787	0.313357	16.28	14.619
Ppm1b	0.878398	0.964294	0.897902	14.0142	13.5005
Por	-0.44344	0.131534	0.00550365	18.7326	18.8711
Tagln	-0.336297	0.921486	0.803532	18.7263	17.9814
Fbln2	0.650553	0.0972548	0.00305738	18.7808	18.0539
Fbln2	-13.8987			13.8987
Lig1	-0.678435	0.245761	0.0217177		13.9579
Hmgcl	-0.249058	0.581419	0.213841	18.0214	18.3691
Hspa9	0.393617	0.0340719	0.000512927	21.2298	21.4088
Dnm1	-0.359484	0.506089	0.141844	15.0517	15.8457
Traf2	-0.527426	0.625454	0.262462	16.812	15.81
Fyn	0.966015	0.119318	0.00462267	16.0019	16.7857
Cdkn1a	0.14048	0.9282	0.821312	13.6646
Fen1	-14.6899
Cap1	-0.291544	0.540605	0.173898	20.8391	21.4659
Tkt	-0.0253995	0.980442	0.950529	17.2655	18.4205
Cd82	-0.461641	0.790565	0.533986	16.9293
Cd9	-1.20036	0.728961	0.422902	17.907	17.7702
[truncated: 2,722 more rows]
